# Supplementary material for: The efficacy of longevity interventions in Caenorhabditis elegans is determined by the early life activity of RNA splicing factors
Source: PLoS Biol. 2025 Nov 21;23(11):e3003504. doi: 10.1371/journal.pbio.3003504 (PMC12671814; doi:10.1371/journal.pbio.3003504)
Supplement: S4 Table — (XLSX) [file pbio.3003504.s010.xlsx]

## Sheet: DTU_SIGcategories_Category1
	ID	GeneRatio	BgRatio	pvalue	p.adjust	qvalue	geneID	Count
Signaling	Signaling	34/354	1193/31431	8.19731e-07	2.1313e-05	1.3806e-05	Y92H12BM.1/F46G10.5/F55F3.1/ZK377.2/C04A11.3/ZK1248.10/T13F2.8/F56A11.1/C02E11.1/T24A11.1/C14B9.8/Y75B12B.6/C01G6.8/C41D7.2/F53F10.4/C15H11.2/C34F11.5/C15H9.5/C36B7.2/Y47D9A.2/ZC412.2/F49C5.4/F45E1.7/W03F11.2/F48E8.1/C56E6.2/F46B3.5/Y62E10A.9/B0024.6/T24F1.3/C34D4.2/Y71G12B.30/F44G4.8/F57B9.8	34
Proteolysis general	Proteolysis general	17/354	395/31431	3.02056e-06	3.37325e-05	2.1851e-05	R11E3.7/F28A12.4/F23B2.11/ZK112.1/C49A9.4/C04A11.4/Y37E11AL.7/ZC84.1/ZC84.6/W05B2.2/F18A12.4/F57B7.2/K07A3.3/C11D2.2/T23F4.4/F58B4.1/F56F10.1	17
Metabolism	Metabolism	39/354	1576/31431	3.89221e-06	3.37325e-05	2.1851e-05	B0252.2/F40F4.3/K07B1.5/B0261.4/B0041.6/T21D12.3/Y7A5A.1/C06G3.5/Y39B6A.3/F58F9.7/K02F3.6/B0361.5/ZK1098.7/W01A11.5/F13D12.6/F14B4.2/F29G9.6/F22B8.6/T12A2.2/E02H1.1/T05A12.2/D1037.3/Y57G11C.3/F09F3.9/C55F2.1/Y69E1A.5/F13D11.4/Y97E10AL.2/C42C1.7/F47F6.3/K03H1.1/F49E10.2/K10D2.6/K10B4.1/F13H10.2/F37H8.3/B0336.11/ZK617.2/T05D4.1	39
Transmembrane transport	Transmembrane transport	25/354	860/31431	1.77205e-05	0.000115183	7.46125e-05	Y19D10A.12/F59F3.4/R09B5.11/F17C11.12/C40A11.2/Y11D7A.3/F21G4.1/F27E11.2/F27C1.2/M01F1.5/C06H5.6/F02E11.1/Y69H2.11/B0564.3/R13A1.4/C42C1.10/Y73F8A.1/C01G6.1/C23H5.7/C53B4.3/T10B10.7/D1086.9/F12B6.3/F26H11.5/C11E4.3	25
Stress response	Stress response	22/354	810/31431	0.000149935	0.000779661	0.000505044	B0213.14/F35E12.8/C49C8.5/K09F5.3/C08F11.8/C17G10.5/Y54G2A.33/R01B10.5/F27C8.4/K08E7.2/T19H12.1/F55G11.5/T07C5.1/R08C7.6/F26D10.3/Y54G11A.5/F31F4.7/F47C12.4/C25G4.1/T26E3.1/Y25C1A.1/F28B4.3	22
Development	Development	11/354	293/31431	0.000536943	0.00232675	0.00150721	T04C10.2/ZC434.6/C16B8.1/Y65B4BR.5/C02B10.5/C08B11.1/F14F3.1/C30G12.6/C02F4.1/Y105E8A.17/Y53G8AR.2	11
Extracellular material	Extracellular material	14/354	485/31431	0.00133449	0.00495668	0.0032108	M142.2/Y39G8C.4/R06C7.4/K01G5.6/T11F9.9/Y41D4A.2/Y41C4A.5/W08D2.6/F16F9.2/AC3.6/K08E5.3/F52H3.7/W03G11.1/M03E7.4	14
Muscle function	Muscle function	4/354	62/31431	0.00528084	0.0171627	0.0111176	F11C3.3/C18A11.7/T20B3.2/T12D8.6	4

## Sheet: DTU_SIGcategories_Category2
	ID	GeneRatio	BgRatio	pvalue	p.adjust	qvalue	geneID	Count
Metabolism: lipid	Metabolism: lipid	19/354	525/31431	9.71287e-06	0.000951861	0.000766805	B0252.2/F40F4.3/K07B1.5/T21D12.3/Y7A5A.1/F58F9.7/K02F3.6/B0361.5/W01A11.5/F09F3.9/Y69E1A.5/F13D11.4/Y97E10AL.2/C42C1.7/F47F6.3/K10D2.6/F37H8.3/B0336.11/ZK617.2	19
Development: general	Development: general	6/354	81/31431	0.000312099	0.0152929	0.0123197	T04C10.2/C08B11.1/F14F3.1/C30G12.6/Y105E8A.17/Y53G8AR.2	6

## Sheet: DTU_SIGcategories_Category3
	ID	GeneRatio	BgRatio	pvalue	p.adjust	qvalue	geneID	Count
Development: general	Development: general	6/354	81/31431	0.000312099	0.0427576	0.0341667	T04C10.2/C08B11.1/F14F3.1/C30G12.6/Y105E8A.17/Y53G8AR.2	6

## Sheet: DTU_ALLcategories_Category1
	ID	GeneRatio	BgRatio	pvalue	p.adjust	qvalue	geneID	Count
Signaling	Signaling	34/354	1193/31431	8.19731e-07	2.1313e-05	1.3806e-05	Y92H12BM.1/F46G10.5/F55F3.1/ZK377.2/C04A11.3/ZK1248.10/T13F2.8/F56A11.1/C02E11.1/T24A11.1/C14B9.8/Y75B12B.6/C01G6.8/C41D7.2/F53F10.4/C15H11.2/C34F11.5/C15H9.5/C36B7.2/Y47D9A.2/ZC412.2/F49C5.4/F45E1.7/W03F11.2/F48E8.1/C56E6.2/F46B3.5/Y62E10A.9/B0024.6/T24F1.3/C34D4.2/Y71G12B.30/F44G4.8/F57B9.8	34
Proteolysis general	Proteolysis general	17/354	395/31431	3.02056e-06	3.37325e-05	2.1851e-05	R11E3.7/F28A12.4/F23B2.11/ZK112.1/C49A9.4/C04A11.4/Y37E11AL.7/ZC84.1/ZC84.6/W05B2.2/F18A12.4/F57B7.2/K07A3.3/C11D2.2/T23F4.4/F58B4.1/F56F10.1	17
Metabolism	Metabolism	39/354	1576/31431	3.89221e-06	3.37325e-05	2.1851e-05	B0252.2/F40F4.3/K07B1.5/B0261.4/B0041.6/T21D12.3/Y7A5A.1/C06G3.5/Y39B6A.3/F58F9.7/K02F3.6/B0361.5/ZK1098.7/W01A11.5/F13D12.6/F14B4.2/F29G9.6/F22B8.6/T12A2.2/E02H1.1/T05A12.2/D1037.3/Y57G11C.3/F09F3.9/C55F2.1/Y69E1A.5/F13D11.4/Y97E10AL.2/C42C1.7/F47F6.3/K03H1.1/F49E10.2/K10D2.6/K10B4.1/F13H10.2/F37H8.3/B0336.11/ZK617.2/T05D4.1	39
Transmembrane transport	Transmembrane transport	25/354	860/31431	1.77205e-05	0.000115183	7.46125e-05	Y19D10A.12/F59F3.4/R09B5.11/F17C11.12/C40A11.2/Y11D7A.3/F21G4.1/F27E11.2/F27C1.2/M01F1.5/C06H5.6/F02E11.1/Y69H2.11/B0564.3/R13A1.4/C42C1.10/Y73F8A.1/C01G6.1/C23H5.7/C53B4.3/T10B10.7/D1086.9/F12B6.3/F26H11.5/C11E4.3	25
Stress response	Stress response	22/354	810/31431	0.000149935	0.000779661	0.000505044	B0213.14/F35E12.8/C49C8.5/K09F5.3/C08F11.8/C17G10.5/Y54G2A.33/R01B10.5/F27C8.4/K08E7.2/T19H12.1/F55G11.5/T07C5.1/R08C7.6/F26D10.3/Y54G11A.5/F31F4.7/F47C12.4/C25G4.1/T26E3.1/Y25C1A.1/F28B4.3	22
Development	Development	11/354	293/31431	0.000536943	0.00232675	0.00150721	T04C10.2/ZC434.6/C16B8.1/Y65B4BR.5/C02B10.5/C08B11.1/F14F3.1/C30G12.6/C02F4.1/Y105E8A.17/Y53G8AR.2	11
Extracellular material	Extracellular material	14/354	485/31431	0.00133449	0.00495668	0.0032108	M142.2/Y39G8C.4/R06C7.4/K01G5.6/T11F9.9/Y41D4A.2/Y41C4A.5/W08D2.6/F16F9.2/AC3.6/K08E5.3/F52H3.7/W03G11.1/M03E7.4	14
Muscle function	Muscle function	4/354	62/31431	0.00528084	0.0171627	0.0111176	F11C3.3/C18A11.7/T20B3.2/T12D8.6	4
Lysosome	Lysosome	4/354	90/31431	0.0189551	0.0537628	0.0348261	C05C10.4/T16D1.2/D2007.5/Y71G12B.12	4
Proteolysis proteasome	Proteolysis proteasome	15/354	736/31431	0.020678	0.0537628	0.0348261	Y116A8C.17/C32B5.15/R05D3.4/T28B11.1/Y67H2A.6/Y113G7B.1/T05H10.5/F56A8.5/H12I13.1/H38K22.2/M02B7.1/ZK858.4/F48E8.7/T28B8.4/F31F4.15	15
Transcription: general machinery	Transcription: general machinery	4/354	145/31431	0.0818909	0.19356	0.125383	Y37E11AL.8/F39B2.4/F39H11.2/C11G6.1	4
Transcription: dosage compensation	Transcription: dosage compensation	1/354	10/31431	0.107102	0.232055	0.150319	F52E10.1	1
Nucleic acid	Nucleic acid	5/354	233/31431	0.124165	0.24833	0.160862	ZK662.4/Y39B6A.12/C09H6.1/F52F12.4/R10E4.11	5
DNA	DNA	4/354	178/31431	0.142196	0.264079	0.171063	C37H5.5/T13F2.3/C47D12.8/R53.6	4
Trafficking	Trafficking	4/354	203/31431	0.19658	0.340739	0.220722	T05G5.8/C52E12.3/F46C5.8/R11A5.1	4
Cytoskeleton	Cytoskeleton	6/354	369/31431	0.238093	0.369346	0.239253	F54F3.1/C28H8.12/W10G11.20/Y39G8C.2/ZK770.3/C49C8.1	6
Transcription: chromatin	Transcription: chromatin	4/354	222/31431	0.241496	0.369346	0.239253	C47D12.1/C26C6.5/C50E10.4/Y17G7B.2	4
Cell cycle	Cell cycle	3/354	172/31431	0.306175	0.442252	0.286479	ZC168.4/R107.6/T05G5.3	3
mRNA functions	mRNA functions	5/354	390/31431	0.448258	0.613405	0.397348	M03F8.3/CC4.3/H20J04.8/C41G7.1/M142.5	5
Protein modification	Protein modification	3/354	267/31431	0.580642	0.754835	0.488962	Y48G1C.9/R119.5/F48E3.1	3
Chaperone	Chaperone	1/354	86/31431	0.622966	0.771292	0.499622	Y116A8C.34	1
Neuronal function	Neuronal function	3/354	308/31431	0.676279	0.799238	0.517725	Y37D8A.23/ZC504.2/R01E6.1	3
Ribosome	Ribosome	2/354	244/31431	0.762873	0.862378	0.558625	C15H11.8/F56E10.4	2
Pseudogene	Pseudogene	18/354	1898/31431	0.805855	0.873009	0.565512	Y69A2AR.8/F55G11.9/Y55F3C.17/Y19D10A.10/Y69A2AR.14/F22E10.4/Y39B6A.18/Y54G2A.20/Y40B10A.4/F59H6.2/K08D10.5/Y73B3A.17/R04D3.11/F44D12.11/F53B2.7/R06B10.1/F48G7.15/T10B5.2	18
Transcription factor	Transcription factor	4/354	581/31431	0.894662	0.930449	0.60272	F23F1.1/F44C8.2/C13C4.3/T09D3.4	4
Transmembrane protein	Transmembrane protein	9/354	1792/31431	0.998587	0.998587	0.646858	T25F10.3/M01D1.1/F44F4.5/T24C2.1/C54H2.5/F31F4.4/C06A12.5/C03F11.3/F56A12.2	9

## Sheet: DTU_ALLcategories_Category2
	ID	GeneRatio	BgRatio	pvalue	p.adjust	qvalue	geneID	Count
Metabolism: lipid	Metabolism: lipid	19/354	525/31431	9.71287e-06	0.000951861	0.000766805	B0252.2/F40F4.3/K07B1.5/T21D12.3/Y7A5A.1/F58F9.7/K02F3.6/B0361.5/W01A11.5/F09F3.9/Y69E1A.5/F13D11.4/Y97E10AL.2/C42C1.7/F47F6.3/K10D2.6/F37H8.3/B0336.11/ZK617.2	19
Development: general	Development: general	6/354	81/31431	0.000312099	0.0152929	0.0123197	T04C10.2/C08B11.1/F14F3.1/C30G12.6/Y105E8A.17/Y53G8AR.2	6
Signaling: small GTPase	Signaling: small GTPase	7/354	183/31431	0.0048692	0.100917	0.081297	Y92H12BM.1/ZK1248.10/F56A11.1/F53F10.4/C56E6.2/Y62E10A.9/T24F1.3	7
Muscle function	Muscle function	4/354	62/31431	0.00528084	0.100917	0.081297	F11C3.3/C18A11.7/T20B3.2/T12D8.6	4
Proteolysis general: serine	Proteolysis general: serine	3/354	34/31431	0.00654589	0.100917	0.081297	R11E3.7/F23B2.11/F56F10.1	3
Proteolysis general: inhibitor	Proteolysis general: inhibitor	4/354	66/31431	0.00658801	0.100917	0.081297	ZC84.1/ZC84.6/W05B2.2/F57B7.2	4
Transmembrane transport: solute carrier	Transmembrane transport: solute carrier	7/354	197/31431	0.00720833	0.100917	0.081297	R09B5.11/F17C11.12/F21G4.1/F27E11.2/F27C1.2/C06H5.6/C53B4.3	7
Signaling: Y kinase	Signaling: Y kinase	4/354	75/31431	0.010271	0.125819	0.101358	C01G6.8/C34F11.5/F44G4.8/F57B9.8	4
Transmembrane transport: TRP channel	Transmembrane transport: TRP channel	2/354	15/31431	0.0120555	0.130743	0.105324	Y73F8A.1/T10B10.7	2
Transmembrane transport: chloride channel	Transmembrane transport: chloride channel	3/354	44/31431	0.0133411	0.130743	0.105324	B0564.3/D1086.9/F26H11.5	3
Stress response: pathogen	Stress response: pathogen	6/354	177/31431	0.0154315	0.137481	0.110753	F35E12.8/C49C8.5/K09F5.3/C17G10.5/F27C8.4/F55G11.5	6
Extracellular material: collagen	Extracellular material: collagen	6/354	185/31431	0.0187629	0.15323	0.12344	Y39G8C.4/T11F9.9/Y41D4A.2/W08D2.6/AC3.6/W03G11.1	6
Extracellular material: PGI	Extracellular material: PGI	3/354	53/31431	0.0219194	0.165238	0.133114	K01G5.6/F16F9.2/M03E7.4	3
Stress response: C-type Lectin	Stress response: C-type Lectin	7/354	257/31431	0.0271124	0.174203	0.140335	Y54G2A.33/R08C7.6/F47C12.4/C25G4.1/T26E3.1/Y25C1A.1/F28B4.3	7
Proteolysis proteasome: other	Proteolysis proteasome: other	2/354	23/31431	0.0273829	0.174203	0.140335	T05H10.5/T28B8.4	2
Stress response: detoxification	Stress response: detoxification	5/354	151/31431	0.028485	0.174203	0.140335	B0213.14/C08F11.8/T19H12.1/T07C5.1/F31F4.7	5
Extracellular material: galectin	Extracellular material: galectin	2/354	25/31431	0.0319964	0.174203	0.140335	Y41C4A.5/F52H3.7	2
Lysosome: autophagy	Lysosome: autophagy	2/354	25/31431	0.0319964	0.174203	0.140335	D2007.5/Y71G12B.12	2
Transcription: chromatin modification	Transcription: chromatin modification	4/354	117/31431	0.0435954	0.19279	0.155309	C47D12.1/C26C6.5/C50E10.4/Y17G7B.2	4
Stress response: heat	Stress response: heat	2/354	30/31431	0.0447277	0.19279	0.155309	K08E7.2/F26D10.3	2
Signaling: heteromeric G protein	Signaling: heteromeric G protein	5/354	172/31431	0.0457023	0.19279	0.155309	C15H11.2/C15H9.5/ZC412.2/W03F11.2/B0024.6	5
Lysosome: acid phosphatase	Lysosome: acid phosphatase	2/354	31/31431	0.0474647	0.19279	0.155309	C05C10.4/T16D1.2	2
Development: somatic	Development: somatic	4/354	122/31431	0.0494901	0.19279	0.155309	ZC434.6/C16B8.1/Y65B4BR.5/C02B10.5	4
Transmembrane transport: sodium channel	Transmembrane transport: sodium channel	2/354	32/31431	0.0502613	0.19279	0.155309	F59F3.4/Y69H2.11	2
Proteolysis general: metallopeptidase	Proteolysis general: metallopeptidase	4/354	124/31431	0.0519648	0.19279	0.155309	C04A11.4/F18A12.4/T23F4.4/F58B4.1	4
Transcription: general machinery: RNA Pol II	Transcription: general machinery: RNA Pol II	4/354	124/31431	0.0519648	0.19279	0.155309	Y37E11AL.8/F39B2.4/F39H11.2/C11G6.1	4
Proteolysis general: aspartate	Proteolysis general: aspartate	2/354	33/31431	0.0531157	0.19279	0.155309	F28A12.4/C11D2.2	2
Metabolism: glycolysis	Metabolism: glycolysis	2/354	37/31431	0.0650793	0.20772	0.167336	F14B4.2/T05D4.1	2
Signaling: rhomboid	Signaling: rhomboid	1/354	6/31431	0.0657073	0.20772	0.167336	ZK377.2	1
Transcription factor: NF	Transcription factor: NF	1/354	6/31431	0.0657073	0.20772	0.167336	F23F1.1	1
Transmembrane transport: monocarboxylate	Transmembrane transport: monocarboxylate	1/354	6/31431	0.0657073	0.20772	0.167336	Y19D10A.12	1
Proteolysis proteasome: E3	Proteolysis proteasome: E3	11/354	597/31431	0.0769648	0.231166	0.186224	Y116A8C.17/C32B5.15/R05D3.4/T28B11.1/Y113G7B.1/F56A8.5/H38K22.2/M02B7.1/ZK858.4/F48E8.7/F31F4.15	11
Cytoskeleton: motor protein	Cytoskeleton: motor protein	2/354	41/31431	0.0778417	0.231166	0.186224	C28H8.12/W10G11.20	2
Signaling: hedgehog-like	Signaling: hedgehog-like	3/354	90/31431	0.0815171	0.234961	0.189281	F46G10.5/C41D7.2/F46B3.5	3
Transmembrane transport: nucleotide gated channel	Transmembrane transport: nucleotide gated channel	1/354	8/31431	0.0866385	0.242588	0.195425	C23H5.7	1
Signaling: AMPK	Signaling: AMPK	1/354	9/31431	0.0969281	0.256728	0.206817	F55F3.1	1
Transmembrane transport: ion channel	Transmembrane transport: ion channel	1/354	9/31431	0.0969281	0.256728	0.206817	R13A1.4	1
Transcription: dosage compensation	Transcription: dosage compensation	1/354	10/31431	0.107102	0.268445	0.216255	F52E10.1	1
Transmembrane transport: acid sensing	Transmembrane transport: acid sensing	1/354	10/31431	0.107102	0.268445	0.216255	C11E4.3	1
Non-coding RNA: small RNA	Non-coding RNA: small RNA	2/354	51/31431	0.112644	0.268445	0.216255	F48F7.1/T22B3.2	2
Cell cycle: cyclin	Cell cycle: cyclin	1/354	11/31431	0.117162	0.268445	0.216255	ZC168.4	1
Proteolysis proteasome: NEDD	Proteolysis proteasome: NEDD	1/354	11/31431	0.117162	0.268445	0.216255	Y67H2A.6	1
Nucleic acid: binding	Nucleic acid: binding	5/354	229/31431	0.117787	0.268445	0.216255	ZK662.4/Y39B6A.12/C09H6.1/F52F12.4/R10E4.11	5
Transmembrane transport: aquaporin	Transmembrane transport: aquaporin	1/354	12/31431	0.127108	0.283105	0.228065	C01G6.1	1
Metabolism: nucleotide	Metabolism: nucleotide	3/354	111/31431	0.130311	0.283789	0.228617	C06G3.5/C55F2.1/F13H10.2	3
Metabolism: pentose phosphate pathway	Metabolism: pentose phosphate pathway	1/354	13/31431	0.136943	0.291749	0.235029	Y57G11C.3	1
Transmembrane transport: lipid	Transmembrane transport: lipid	1/354	15/31431	0.156283	0.325867	0.262513	M01F1.5	1
Proteolysis general: carboxypeptidase	Proteolysis general: carboxypeptidase	1/354	16/31431	0.16579	0.328719	0.264811	ZK112.1	1
Signaling: S/T kinase	Signaling: S/T kinase	2/354	66/31431	0.170382	0.328719	0.264811	C04A11.3/F49C5.4	2
DNA: repair	DNA: repair	2/354	67/31431	0.174394	0.328719	0.264811	T13F2.3/C47D12.8	2
Protein modification: acetyltransferase	Protein modification: acetyltransferase	1/354	17/31431	0.17519	0.328719	0.264811	Y48G1C.9	1
Signaling: TGF beta	Signaling: TGF beta	1/354	17/31431	0.17519	0.328719	0.264811	F48E8.1	1
Proteolysis general: other	Proteolysis general: other	2/354	68/31431	0.178421	0.328719	0.264811	Y37E11AL.7/K07A3.3	2
DNA: replication	DNA: replication	2/354	69/31431	0.182462	0.328719	0.264811	C37H5.5/R53.6	2
Stress response: ER	Stress response: ER	1/354	18/31431	0.184485	0.328719	0.264811	R01B10.5	1
Signaling: other	Signaling: other	2/354	71/31431	0.190584	0.329988	0.265834	C02E11.1/F45E1.7	2
Metabolism: mitochondria	Metabolism: mitochondria	6/354	343/31431	0.191932	0.329988	0.265834	B0261.4/Y39B6A.3/ZK1098.7/T12A2.2/E02H1.1/D1037.3	6
mRNA functions: processing	mRNA functions: processing	5/354	279/31431	0.207649	0.350855	0.282644	M03F8.3/CC4.3/H20J04.8/C41G7.1/M142.5	5
Cell cycle: meiotic/mitotic spindle	Cell cycle: meiotic/mitotic spindle	1/354	23/31431	0.229415	0.379511	0.305729	R107.6	1
Cell cycle: kinase	Cell cycle: kinase	1/354	24/31431	0.2381	0.379511	0.305729	T05G5.3	1
Cytoskeleton: innexin	Cytoskeleton: innexin	1/354	24/31431	0.2381	0.379511	0.305729	ZK770.3	1
Metabolism: carbohydrate	Metabolism: carbohydrate	2/354	83/31431	0.240099	0.379511	0.305729	F13D12.6/T05A12.2	2
Trafficking: ER/Golgi	Trafficking: ER/Golgi	2/354	87/31431	0.25677	0.399421	0.321767	C52E12.3/F46C5.8	2
Transmembrane protein: other	Transmembrane protein: other	5/354	307/31431	0.265492	0.40365	0.325175	T25F10.3/T24C2.1/C54H2.5/C06A12.5/C03F11.3	5
Chaperone: cyclophilin	Chaperone: cyclophilin	1/354	28/31431	0.271876	0.40365	0.325175	Y116A8C.34	1
Stress response: oxidative	Stress response: oxidative	1/354	28/31431	0.271876	0.40365	0.325175	Y54G11A.5	1
Ribosome: subunit	Ribosome: subunit	2/354	92/31431	0.277631	0.40365	0.325175	C15H11.8/F56E10.4	2
Trafficking: endocytosis	Trafficking: endocytosis	1/354	29/31431	0.280084	0.40365	0.325175	R11A5.1	1
Metabolism: 1CC	Metabolism: 1CC	1/354	30/31431	0.2882	0.409327	0.329748	F22B8.6	1
Proteolysis proteasome: ubiquitin peptidase	Proteolysis proteasome: ubiquitin peptidase	1/354	31/31431	0.296224	0.414714	0.334087	H12I13.1	1
Signaling: lipid	Signaling: lipid	2/354	102/31431	0.319181	0.429267	0.345812	T24A11.1/Y75B12B.6	2
Signaling: calcium	Signaling: calcium	1/354	34/31431	0.31976	0.429267	0.345812	C14B9.8	1
Transmembrane transport: mitochondrial	Transmembrane transport: mitochondrial	1/354	34/31431	0.31976	0.429267	0.345812	C42C1.10	1
Extracellular material: cuticlin	Extracellular material: cuticlin	1/354	35/31431	0.32743	0.433624	0.349321	M142.2	1
Metabolism: other	Metabolism: other	3/354	189/31431	0.358392	0.468299	0.377255	B0041.6/F49E10.2/K10B4.1	3
Proteolysis general: cysteine	Proteolysis general: cysteine	1/354	41/31431	0.371671	0.47256	0.380687	C49A9.4	1
Metabolism: short chain dehydrogenase	Metabolism: short chain dehydrogenase	1/354	42/31431	0.378757	0.47256	0.380687	F29G9.6	1
Neuronal function: other	Neuronal function: other	1/354	42/31431	0.378757	0.47256	0.380687	R01E6.1	1
Signaling: phosphatase	Signaling: phosphatase	3/354	197/31431	0.382819	0.47256	0.380687	Y47D9A.2/C34D4.2/Y71G12B.30	3
Extracellular material: secreted protein	Extracellular material: secreted protein	1/354	43/31431	0.385763	0.47256	0.380687	R06C7.4	1
Cytoskeleton: microtubule	Cytoskeleton: microtubule	2/354	128/31431	0.423607	0.509333	0.410311	Y39G8C.2/C49C8.1	2
Transmembrane transport: major facilitator	Transmembrane transport: major facilitator	1/354	49/31431	0.426177	0.509333	0.410311	Y11D7A.3	1
Transmembrane transport: ABC	Transmembrane transport: ABC	1/354	51/31431	0.43905	0.518396	0.417612	F02E11.1	1
Transmembrane transport: extracellular ligand gated channel	Transmembrane transport: extracellular ligand gated channel	1/354	59/31431	0.487725	0.569013	0.458389	F12B6.3	1
Development: apoptosis	Development: apoptosis	1/354	65/31431	0.521447	0.594207	0.478685	C02F4.1	1
Trafficking: vesicle targeting/fusion	Trafficking: vesicle targeting/fusion	1/354	65/31431	0.521447	0.594207	0.478685	T05G5.8	1
Extracellular material: matrix	Extracellular material: matrix	1/354	67/31431	0.532188	0.599476	0.482929	K08E5.3	1
Transcription factor: NHR	Transcription factor: NHR	3/354	259/31431	0.560036	0.623676	0.502425	F44C8.2/C13C4.3/T09D3.4	3
Protein modification: methyltransferase	Protein modification: methyltransferase	1/354	75/31431	0.572802	0.630726	0.508103	R119.5	1
Cytoskeleton: other	Cytoskeleton: other	1/354	77/31431	0.582394	0.634162	0.510872	F54F3.1	1
Metabolism: amino acid	Metabolism: amino acid	1/354	82/31431	0.605443	0.652016	0.525255	K03H1.1	1
Transmembrane transport: potassium channel	Transmembrane transport: potassium channel	1/354	121/31431	0.746696	0.795394	0.640757	C40A11.2	1
Neuronal function: synaptic function	Neuronal function: synaptic function	2/354	244/31431	0.762873	0.795888	0.641155	Y37D8A.23/ZC504.2	2
Protein modification: carbohydrate	Protein modification: carbohydrate	1/354	127/31431	0.763402	0.795888	0.641155	F48E3.1	1
Pseudogene	Pseudogene	18/354	1898/31431	0.805855	0.831303	0.669685	Y69A2AR.8/F55G11.9/Y55F3C.17/Y19D10A.10/Y69A2AR.14/F22E10.4/Y39B6A.18/Y54G2A.20/Y40B10A.4/F59H6.2/K08D10.5/Y73B3A.17/R04D3.11/F44D12.11/F53B2.7/R06B10.1/F48G7.15/T10B5.2	18
Non-coding RNA: linc	Non-coding RNA: linc	1/354	174/31431	0.861421	0.879367	0.708406	F32A5.10	1
Non-coding RNA: tRNA	Non-coding RNA: tRNA	1/354	709/31431	0.999703	0.999954	0.805549	Y94H6A.12	1
Transmembrane protein: seven transmembrane receptor	Transmembrane protein: seven transmembrane receptor	4/354	1461/31431	0.999954	0.999954	0.805549	M01D1.1/F44F4.5/F31F4.4/F56A12.2	4

## Sheet: DTU_ALLcategories_Category3
	ID	GeneRatio	BgRatio	pvalue	p.adjust	qvalue	geneID	Count
Development: general	Development: general	6/354	81/31431	0.000312099	0.0427576	0.0341667	T04C10.2/C08B11.1/F14F3.1/C30G12.6/Y105E8A.17/Y53G8AR.2	6
Transcription: general machinery: RNA Pol II: TFIID	Transcription: general machinery: RNA Pol II: TFIID	3/354	24/31431	0.00240549	0.127047	0.10152	Y37E11AL.8/F39H11.2/C11G6.1	3
Proteolysis general: inhibitor: serine	Proteolysis general: inhibitor: serine	3/354	30/31431	0.00459076	0.127047	0.10152	ZC84.1/ZC84.6/W05B2.2	3
Muscle function	Muscle function	4/354	62/31431	0.00528084	0.127047	0.10152	F11C3.3/C18A11.7/T20B3.2/T12D8.6	4
Proteolysis general: serine	Proteolysis general: serine	3/354	34/31431	0.00654589	0.127047	0.10152	R11E3.7/F23B2.11/F56F10.1	3
Signaling: small GTPase: Rab	Signaling: small GTPase: Rab	3/354	34/31431	0.00654589	0.127047	0.10152	F53F10.4/C56E6.2/Y62E10A.9	3
Transmembrane transport: solute carrier	Transmembrane transport: solute carrier	7/354	197/31431	0.00720833	0.127047	0.10152	R09B5.11/F17C11.12/F21G4.1/F27E11.2/F27C1.2/C06H5.6/C53B4.3	7
Stress response: detoxification: ugt	Stress response: detoxification: ugt	4/354	69/31431	0.00769783	0.127047	0.10152	C08F11.8/T19H12.1/T07C5.1/F31F4.7	4
Signaling: heteromeric G protein: guanylyl cyclase	Signaling: heteromeric G protein: guanylyl cyclase	3/354	38/31431	0.00892825	0.127047	0.10152	ZC412.2/W03F11.2/B0024.6	3
Signaling: Y kinase	Signaling: Y kinase	4/354	75/31431	0.010271	0.127047	0.10152	C01G6.8/C34F11.5/F44G4.8/F57B9.8	4
Stress response: pathogen: saposin	Stress response: pathogen: saposin	2/354	14/31431	0.0105259	0.127047	0.10152	K09F5.3/F27C8.4	2
Metabolism: lipid: beta oxidation	Metabolism: lipid: beta oxidation	4/354	78/31431	0.011743	0.127047	0.10152	F58F9.7/W01A11.5/F09F3.9/F37H8.3	4
Transmembrane transport: TRP channel	Transmembrane transport: TRP channel	2/354	15/31431	0.0120555	0.127047	0.10152	Y73F8A.1/T10B10.7	2
Transmembrane transport: chloride channel	Transmembrane transport: chloride channel	3/354	44/31431	0.0133411	0.130552	0.104321	B0564.3/D1086.9/F26H11.5	3
Extracellular material: collagen	Extracellular material: collagen	6/354	185/31431	0.0187629	0.171368	0.136936	Y39G8C.4/T11F9.9/Y41D4A.2/W08D2.6/AC3.6/W03G11.1	6
Extracellular material: PGI	Extracellular material: PGI	3/354	53/31431	0.0219194	0.178641	0.142748	K01G5.6/F16F9.2/M03E7.4	3
Cytoskeleton: motor protein: dynein	Cytoskeleton: motor protein: dynein	2/354	22/31431	0.0251863	0.178641	0.142748	C28H8.12/W10G11.20	2
Non-coding RNA: small RNA: argonaute	Non-coding RNA: small RNA: argonaute	2/354	22/31431	0.0251863	0.178641	0.142748	F48F7.1/T22B3.2	2
Proteolysis general: aspartate: cathepsin	Proteolysis general: aspartate: cathepsin	2/354	22/31431	0.0251863	0.178641	0.142748	F28A12.4/C11D2.2	2
Stress response: C-type Lectin	Stress response: C-type Lectin	7/354	257/31431	0.0271124	0.178641	0.142748	Y54G2A.33/R08C7.6/F47C12.4/C25G4.1/T26E3.1/Y25C1A.1/F28B4.3	7
Proteolysis proteasome: other	Proteolysis proteasome: other	2/354	23/31431	0.0273829	0.178641	0.142748	T05H10.5/T28B8.4	2
Extracellular material: galectin	Extracellular material: galectin	2/354	25/31431	0.0319964	0.183088	0.146302	Y41C4A.5/F52H3.7	2
Lysosome: autophagy	Lysosome: autophagy	2/354	25/31431	0.0319964	0.183088	0.146302	D2007.5/Y71G12B.12	2
Metabolism: mitochondria: RNA methyltransferase	Metabolism: mitochondria: RNA methyltransferase	1/354	3/31431	0.0334102	0.183088	0.146302	E02H1.1	1
Transcription: chromatin modification: NURD	Transcription: chromatin modification: NURD	1/354	3/31431	0.0334102	0.183088	0.146302	C26C6.5	1
Metabolism: lipid: epoxide hydrolase	Metabolism: lipid: epoxide hydrolase	1/354	4/31431	0.0442977	0.197668	0.157952	K02F3.6	1
Metabolism: mitochondria: iron sulfur assembly	Metabolism: mitochondria: iron sulfur assembly	1/354	4/31431	0.0442977	0.197668	0.157952	Y39B6A.3	1
Signaling: dual specificity	Signaling: dual specificity	1/354	4/31431	0.0442977	0.197668	0.157952	C36B7.2	1
Stress response: pathogen: lysozyme	Stress response: pathogen: lysozyme	1/354	4/31431	0.0442977	0.197668	0.157952	C17G10.5	1
Trafficking: ER/Golgi: ER other	Trafficking: ER/Golgi: ER other	1/354	4/31431	0.0442977	0.197668	0.157952	F46C5.8	1
Stress response: heat	Stress response: heat	2/354	30/31431	0.0447277	0.197668	0.157952	K08E7.2/F26D10.3	2
Lysosome: acid phosphatase	Lysosome: acid phosphatase	2/354	31/31431	0.0474647	0.202523	0.161832	C05C10.4/T16D1.2	2
Development: somatic	Development: somatic	4/354	122/31431	0.0494901	0.202523	0.161832	ZC434.6/C16B8.1/Y65B4BR.5/C02B10.5	4
Transmembrane transport: sodium channel	Transmembrane transport: sodium channel	2/354	32/31431	0.0502613	0.202523	0.161832	F59F3.4/Y69H2.11	2
Proteolysis general: metallopeptidase	Proteolysis general: metallopeptidase	4/354	124/31431	0.0519648	0.203405	0.162536	C04A11.4/F18A12.4/T23F4.4/F58B4.1	4
Trafficking: vesicle targeting/fusion: GARP	Trafficking: vesicle targeting/fusion: GARP	1/354	5/31431	0.055063	0.207449	0.165768	T05G5.8	1
Transcription: chromatin modification: other	Transcription: chromatin modification: other	2/354	34/31431	0.0560263	0.207449	0.165768	C47D12.1/C50E10.4	2
Metabolism: glycolysis	Metabolism: glycolysis	2/354	37/31431	0.0650793	0.219558	0.175444	F14B4.2/T05D4.1	2
Signaling: rhomboid	Signaling: rhomboid	1/354	6/31431	0.0657073	0.219558	0.175444	ZK377.2	1
Transcription factor: NF	Transcription factor: NF	1/354	6/31431	0.0657073	0.219558	0.175444	F23F1.1	1
Transmembrane transport: monocarboxylate	Transmembrane transport: monocarboxylate	1/354	6/31431	0.0657073	0.219558	0.175444	Y19D10A.12	1
Nucleic acid: binding: zinc finger	Nucleic acid: binding: zinc finger	4/354	136/31431	0.0681973	0.222453	0.177757	ZK662.4/C09H6.1/F52F12.4/R10E4.11	4
Signaling: lipid: phospholipase C	Signaling: lipid: phospholipase C	1/354	7/31431	0.076232	0.237359	0.189668	Y75B12B.6	1
Trafficking: endocytosis: adaptin	Trafficking: endocytosis: adaptin	1/354	7/31431	0.076232	0.237359	0.189668	R11A5.1	1
Signaling: hedgehog-like	Signaling: hedgehog-like	3/354	90/31431	0.0815171	0.248174	0.198311	F46G10.5/C41D7.2/F46B3.5	3
Transmembrane transport: nucleotide gated channel	Transmembrane transport: nucleotide gated channel	1/354	8/31431	0.0866385	0.258032	0.206188	C23H5.7	1
Signaling: small GTPase: Rho/Rac	Signaling: small GTPase: Rho/Rac	2/354	46/31431	0.0947759	0.266782	0.213179	Y92H12BM.1/F56A11.1	2
Signaling: AMPK	Signaling: AMPK	1/354	9/31431	0.0969281	0.266782	0.213179	F55F3.1	1
Transmembrane transport: ion channel	Transmembrane transport: ion channel	1/354	9/31431	0.0969281	0.266782	0.213179	R13A1.4	1
Signaling: phosphatase: other	Signaling: phosphatase: other	3/354	98/31431	0.0990237	0.266782	0.213179	Y47D9A.2/C34D4.2/Y71G12B.30	3
Proteolysis proteasome: E3: other	Proteolysis proteasome: E3: other	2/354	49/31431	0.105395	0.266782	0.213179	R05D3.4/H38K22.2	2
Metabolism: 1CC: transsulfuration	Metabolism: 1CC: transsulfuration	1/354	10/31431	0.107102	0.266782	0.213179	F22B8.6	1
Proteolysis general: cysteine: other	Proteolysis general: cysteine: other	1/354	10/31431	0.107102	0.266782	0.213179	C49A9.4	1
Transcription: dosage compensation	Transcription: dosage compensation	1/354	10/31431	0.107102	0.266782	0.213179	F52E10.1	1
Transmembrane transport: acid sensing	Transmembrane transport: acid sensing	1/354	10/31431	0.107102	0.266782	0.213179	C11E4.3	1
Cell cycle: cyclin	Cell cycle: cyclin	1/354	11/31431	0.117162	0.272529	0.217772	ZC168.4	1
Proteolysis general: inhibitor: peptidase inhibitor 16	Proteolysis general: inhibitor: peptidase inhibitor 16	1/354	11/31431	0.117162	0.272529	0.217772	F57B7.2	1
Proteolysis proteasome: NEDD	Proteolysis proteasome: NEDD	1/354	11/31431	0.117162	0.272529	0.217772	Y67H2A.6	1
mRNA functions: processing: splicing	mRNA functions: processing: splicing	2/354	54/31431	0.123748	0.272529	0.217772	M03F8.3/CC4.3	2
Signaling: heteromeric G protein: receptor	Signaling: heteromeric G protein: receptor	2/354	54/31431	0.123748	0.272529	0.217772	C15H11.2/C15H9.5	2
mRNA functions: processing: LSM	mRNA functions: processing: LSM	1/354	12/31431	0.127108	0.272529	0.217772	M142.5	1
mRNA functions: processing: other	mRNA functions: processing: other	1/354	12/31431	0.127108	0.272529	0.217772	C41G7.1	1
Transmembrane transport: aquaporin	Transmembrane transport: aquaporin	1/354	12/31431	0.127108	0.272529	0.217772	C01G6.1	1
Metabolism: nucleotide	Metabolism: nucleotide	3/354	111/31431	0.130311	0.272529	0.217772	C06G3.5/C55F2.1/F13H10.2	3
Metabolism: lipid: o-acyl transferase	Metabolism: lipid: o-acyl transferase	2/354	56/31431	0.131291	0.272529	0.217772	C42C1.7/F47F6.3	2
Metabolism: mitochondria: other	Metabolism: mitochondria: other	2/354	56/31431	0.131291	0.272529	0.217772	T12A2.2/D1037.3	2
Metabolism: pentose phosphate pathway	Metabolism: pentose phosphate pathway	1/354	13/31431	0.136943	0.275861	0.220434	Y57G11C.3	1
Signaling: calcium: calmodulin	Signaling: calcium: calmodulin	1/354	13/31431	0.136943	0.275861	0.220434	C14B9.8	1
Metabolism: lipid: phospholipid	Metabolism: lipid: phospholipid	2/354	58/31431	0.138937	0.275861	0.220434	B0361.5/B0336.11	2
Metabolism: lipid: sterol	Metabolism: lipid: sterol	2/354	59/31431	0.142796	0.279472	0.22332	Y7A5A.1/F13D11.4	2
Signaling: lipid: phosphatase	Signaling: lipid: phosphatase	1/354	15/31431	0.156283	0.297372	0.237623	T24A11.1	1
Transmembrane transport: lipid	Transmembrane transport: lipid	1/354	15/31431	0.156283	0.297372	0.237623	M01F1.5	1
Proteolysis general: carboxypeptidase	Proteolysis general: carboxypeptidase	1/354	16/31431	0.16579	0.305546	0.244155	ZK112.1	1
Signaling: S/T kinase	Signaling: S/T kinase	2/354	66/31431	0.170382	0.305546	0.244155	C04A11.3/F49C5.4	2
DNA: repair	DNA: repair	2/354	67/31431	0.174394	0.305546	0.244155	T13F2.3/C47D12.8	2
Metabolism: lipid: binding	Metabolism: lipid: binding	2/354	67/31431	0.174394	0.305546	0.244155	F40F4.3/Y69E1A.5	2
Protein modification: acetyltransferase	Protein modification: acetyltransferase	1/354	17/31431	0.17519	0.305546	0.244155	Y48G1C.9	1
Signaling: TGF beta	Signaling: TGF beta	1/354	17/31431	0.17519	0.305546	0.244155	F48E8.1	1
Metabolism: lipid: fatty acid	Metabolism: lipid: fatty acid	2/354	68/31431	0.178421	0.305546	0.244155	Y97E10AL.2/K10D2.6	2
Proteolysis general: other	Proteolysis general: other	2/354	68/31431	0.178421	0.305546	0.244155	Y37E11AL.7/K07A3.3	2
DNA: replication	DNA: replication	2/354	69/31431	0.182462	0.308225	0.246296	C37H5.5/R53.6	2
Stress response: ER	Stress response: ER	1/354	18/31431	0.184485	0.308225	0.246296	R01B10.5	1
Signaling: other	Signaling: other	2/354	71/31431	0.190584	0.314578	0.251373	C02E11.1/F45E1.7	2
Neuronal function: synaptic function: neurotransmitter metabolism	Neuronal function: synaptic function: neurotransmitter metabolism	1/354	19/31431	0.193675	0.315875	0.252409	Y37D8A.23	1
Transcription: chromatin modification: methyltransferase	Transcription: chromatin modification: methyltransferase	1/354	20/31431	0.202762	0.32315	0.258222	Y17G7B.2	1
Cytoskeleton: microtubule: tau tubulin kinase	Cytoskeleton: microtubule: tau tubulin kinase	2/354	74/31431	0.202853	0.32315	0.258222	Y39G8C.2/C49C8.1	2
Trafficking: ER/Golgi: Golgi other	Trafficking: ER/Golgi: Golgi other	1/354	21/31431	0.211747	0.333441	0.266445	C52E12.3	1
Metabolism: mitochondria: ribosome	Metabolism: mitochondria: ribosome	2/354	78/31431	0.219342	0.341476	0.272866	B0261.4/ZK1098.7	2
Cell cycle: meiotic/mitotic spindle	Cell cycle: meiotic/mitotic spindle	1/354	23/31431	0.229415	0.353144	0.28219	R107.6	1
Proteolysis proteasome: E3: F box	Proteolysis proteasome: E3: F box	7/354	444/31431	0.236022	0.353694	0.282629	C32B5.15/T28B11.1/Y113G7B.1/F56A8.5/M02B7.1/F48E8.7/F31F4.15	7
Cell cycle: kinase	Cell cycle: kinase	1/354	24/31431	0.2381	0.353694	0.282629	T05G5.3	1
Cytoskeleton: innexin	Cytoskeleton: innexin	1/354	24/31431	0.2381	0.353694	0.282629	ZK770.3	1
Metabolism: carbohydrate	Metabolism: carbohydrate	2/354	83/31431	0.240099	0.353694	0.282629	F13D12.6/T05A12.2	2
Stress response: pathogen: CUB	Stress response: pathogen: CUB	1/354	25/31431	0.246688	0.35575	0.284272	F55G11.5	1
Transcription: general machinery: RNA Pol II: mediator	Transcription: general machinery: RNA Pol II: mediator	1/354	25/31431	0.246688	0.35575	0.284272	F39B2.4	1
Metabolism: lipid: glycerolipid	Metabolism: lipid: glycerolipid	1/354	27/31431	0.263575	0.367399	0.29358	K07B1.5	1
Metabolism: lipid: lipase	Metabolism: lipid: lipase	1/354	27/31431	0.263575	0.367399	0.29358	ZK617.2	1
Metabolism: lipid: other	Metabolism: lipid: other	1/354	27/31431	0.263575	0.367399	0.29358	T21D12.3	1
Transmembrane protein: other	Transmembrane protein: other	5/354	307/31431	0.265492	0.367399	0.29358	T25F10.3/T24C2.1/C54H2.5/C06A12.5/C03F11.3	5
Chaperone: cyclophilin	Chaperone: cyclophilin	1/354	28/31431	0.271876	0.368782	0.294686	Y116A8C.34	1
Stress response: oxidative	Stress response: oxidative	1/354	28/31431	0.271876	0.368782	0.294686	Y54G11A.5	1
Ribosome: subunit	Ribosome: subunit	2/354	92/31431	0.277631	0.372897	0.297974	C15H11.8/F56E10.4	2
Proteolysis proteasome: E3: SCF	Proteolysis proteasome: E3: SCF	1/354	30/31431	0.2882	0.383334	0.306313	ZK858.4	1
Stress response: pathogen: other	Stress response: pathogen: other	2/354	96/31431	0.294296	0.386502	0.308845	F35E12.8/C49C8.5	2
Proteolysis proteasome: ubiquitin peptidase	Proteolysis proteasome: ubiquitin peptidase	1/354	31/31431	0.296224	0.386502	0.308845	H12I13.1	1
Transmembrane transport: mitochondrial: solute carrier	Transmembrane transport: mitochondrial: solute carrier	1/354	34/31431	0.31976	0.413275	0.330239	C42C1.10	1
Extracellular material: cuticlin	Extracellular material: cuticlin	1/354	35/31431	0.32743	0.415351	0.331898	M142.2	1
Transmembrane protein: seven transmembrane receptor: sra	Transmembrane protein: seven transmembrane receptor: sra	1/354	35/31431	0.32743	0.415351	0.331898	F44F4.5	1
Signaling: small GTPase: other	Signaling: small GTPase: other	1/354	36/31431	0.335014	0.421072	0.336469	ZK1248.10	1
Neuronal function: synaptic function: neurotransmitter receptor	Neuronal function: synaptic function: neurotransmitter receptor	1/354	37/31431	0.342512	0.426583	0.340873	ZC504.2	1
Metabolism: amino acid: synthesis	Metabolism: amino acid: synthesis	1/354	39/31431	0.357256	0.430699	0.344162	K03H1.1	1
mRNA functions: processing: snRNP	mRNA functions: processing: snRNP	1/354	39/31431	0.357256	0.430699	0.344162	H20J04.8	1
Signaling: small GTPase: Ras	Signaling: small GTPase: Ras	1/354	39/31431	0.357256	0.430699	0.344162	T24F1.3	1
Metabolism: other	Metabolism: other	3/354	189/31431	0.358392	0.430699	0.344162	B0041.6/F49E10.2/K10B4.1	3
Metabolism: short chain dehydrogenase	Metabolism: short chain dehydrogenase	1/354	42/31431	0.378757	0.447325	0.357447	F29G9.6	1
Neuronal function: other	Neuronal function: other	1/354	42/31431	0.378757	0.447325	0.357447	R01E6.1	1
Extracellular material: secreted protein	Extracellular material: secreted protein	1/354	43/31431	0.385763	0.447877	0.357889	R06C7.4	1
Metabolism: lipid: sphingolipid	Metabolism: lipid: sphingolipid	1/354	43/31431	0.385763	0.447877	0.357889	B0252.2	1
Transmembrane transport: major facilitator	Transmembrane transport: major facilitator	1/354	49/31431	0.426177	0.49064	0.39206	Y11D7A.3	1
Transmembrane transport: ABC	Transmembrane transport: ABC	1/354	51/31431	0.43905	0.501248	0.400536	F02E11.1	1
Transmembrane transport: extracellular ligand gated channel	Transmembrane transport: extracellular ligand gated channel	1/354	59/31431	0.487725	0.552218	0.441265	F12B6.3	1
Development: apoptosis	Development: apoptosis	1/354	65/31431	0.521447	0.585559	0.467908	C02F4.1	1
Non-coding RNA: tRNA: production	Non-coding RNA: tRNA: production	1/354	66/31431	0.526848	0.586815	0.468911	Y94H6A.12	1
Extracellular material: matrix	Extracellular material: matrix	1/354	67/31431	0.532188	0.587982	0.469844	K08E5.3	1
Proteolysis proteasome: E3: RING finger	Proteolysis proteasome: E3: RING finger	1/354	68/31431	0.537468	0.589065	0.470709	Y116A8C.17	1
Transcription factor: NHR	Transcription factor: NHR	3/354	259/31431	0.560036	0.608928	0.486581	F44C8.2/C13C4.3/T09D3.4	3
Protein modification: methyltransferase	Protein modification: methyltransferase	1/354	75/31431	0.572802	0.617905	0.493754	R119.5	1
Cytoskeleton: other	Cytoskeleton: other	1/354	77/31431	0.582394	0.623343	0.4981	F54F3.1	1
Stress response: detoxification: CYP	Stress response: detoxification: CYP	1/354	82/31431	0.605443	0.64299	0.513799	B0213.14	1
Nucleic acid: binding: other	Nucleic acid: binding: other	1/354	93/31431	0.651785	0.686881	0.548871	Y39B6A.12	1
Transmembrane protein: seven transmembrane receptor: srx	Transmembrane protein: seven transmembrane receptor: srx	1/354	101/31431	0.682039	0.713278	0.569965	F31F4.4	1
Transmembrane transport: potassium channel	Transmembrane transport: potassium channel	1/354	121/31431	0.746696	0.77498	0.619269	C40A11.2	1
Protein modification: carbohydrate	Protein modification: carbohydrate	1/354	127/31431	0.763402	0.786362	0.628365	F48E3.1	1
Pseudogene	Pseudogene	18/354	1898/31431	0.805855	0.823896	0.658357	Y69A2AR.8/F55G11.9/Y55F3C.17/Y19D10A.10/Y69A2AR.14/F22E10.4/Y39B6A.18/Y54G2A.20/Y40B10A.4/F59H6.2/K08D10.5/Y73B3A.17/R04D3.11/F44D12.11/F53B2.7/R06B10.1/F48G7.15/T10B5.2	18
Transmembrane protein: seven transmembrane receptor: other	Transmembrane protein: seven transmembrane receptor: other	1/354	153/31431	0.823989	0.836196	0.668186	F56A12.2	1
Non-coding RNA: linc	Non-coding RNA: linc	1/354	174/31431	0.861421	0.867755	0.693404	F32A5.10	1
Transmembrane protein: seven transmembrane receptor: str	Transmembrane protein: seven transmembrane receptor: str	1/354	193/31431	0.888395	0.888395	0.709897	M01D1.1	1
