# Supplementary material for: The efficacy of longevity interventions in Caenorhabditis elegans is determined by the early life activity of RNA splicing factors
Source: PLoS Biol. 2025 Nov 21;23(11):e3003504. doi: 10.1371/journal.pbio.3003504 (PMC12671814; doi:10.1371/journal.pbio.3003504)
Supplement: S9 Table — For both S1 and SF3A2, there are lists for—A. all peaks from Replicate 1; B. significant peaks from Replicate 1 [log2 fold change > 2, −log10(P-value) > 2]; C. all peaks from Replicate 2; D. significant peaks from Replicate 2 [log2 fold change > 2, −log10(P-value) > 2]. This table also contains the reproducible SF1 and SF3A2 gene targets from both the runs and the shared targets. (XLSX) [file pbio.3003504.s015.xlsx]

## Sheet: SF1vsInput_Run1_SigPeaks
Chromosome	Peak start	Peak end	-log10(P-value)	log2 fold change	Strand	Gene Symbol	Ensembl ID	Feature
chr19	5797743	5797746	400	3.29097	-	Malat1	ENSMUSG00000092341.3	Noncoding exon		Log2fold change>2
chr19	5797746	5797759	400	3.27374	-	Malat1	ENSMUSG00000092341.3	Noncoding exon		LOG10(pvalue)> 2
chr19	5797733	5797743	400	3.25105	-	Malat1	ENSMUSG00000092341.3	Noncoding exon
chr19	5799368	5799382	400	3.24358	-	Malat1	ENSMUSG00000092341.3	Noncoding exon
chr19	5799382	5799401	400	3.14882	-	Malat1	ENSMUSG00000092341.3	Noncoding exon
chr6	51462077	51462158	400	3.14064	-	Hnrnpa2b1	ENSMUSG00000004980.16	3' splice site
chr19	5797622	5797650	400	3.04073	-	Malat1	ENSMUSG00000092341.3	Noncoding exon
chr19	5797674	5797733	400	2.9523	-	Malat1	ENSMUSG00000092341.3	Noncoding exon
chr19	5797650	5797660	400	2.92707	-	Malat1	ENSMUSG00000092341.3	Noncoding exon
chr19	5797613	5797622	400	2.89928	-	Malat1	ENSMUSG00000092341.3	Noncoding exon
chr19	5797660	5797674	400	2.82326	-	Malat1	ENSMUSG00000092341.3	Noncoding exon
chr19	5797398	5797404	400	2.77902	-	Malat1	ENSMUSG00000092341.3	Noncoding exon
chr19	5797880	5797884	400	2.76723	-	Malat1	ENSMUSG00000092341.3	Noncoding exon
chr19	5797872	5797880	400	2.74884	-	Malat1	ENSMUSG00000092341.3	Noncoding exon
chr19	5799352	5799368	400	2.73283	-	Malat1	ENSMUSG00000092341.3	Noncoding exon
chr19	5797947	5797955	400	2.71649	-	Malat1	ENSMUSG00000092341.3	Noncoding exon
chr19	5797884	5797888	400	2.71527	-	Malat1	ENSMUSG00000092341.3	Noncoding exon
chr19	5797354	5797398	400	2.71243	-	Malat1	ENSMUSG00000092341.3	Noncoding exon
chr19	5797888	5797906	400	2.69991	-	Malat1	ENSMUSG00000092341.3	Noncoding exon
chr19	5797931	5797947	400	2.69341	-	Malat1	ENSMUSG00000092341.3	Noncoding exon
chr19	5797854	5797872	400	2.68538	-	Malat1	ENSMUSG00000092341.3	Noncoding exon
chr19	5797404	5797440	400	2.66354	-	Malat1	ENSMUSG00000092341.3	Noncoding exon
chr19	5797793	5797829	400	2.64118	-	Malat1	ENSMUSG00000092341.3	Noncoding exon
chr19	5797955	5797979	400	2.61948	-	Malat1	ENSMUSG00000092341.3	Noncoding exon
chr19	5797603	5797613	400	2.61126	-	Malat1	ENSMUSG00000092341.3	Noncoding exon
chr19	5797843	5797854	400	2.60555	-	Malat1	ENSMUSG00000092341.3	Noncoding exon
chr19	5797829	5797843	400	2.58943	-	Malat1	ENSMUSG00000092341.3	Noncoding exon
chr19	5797979	5797987	400	2.58657	-	Malat1	ENSMUSG00000092341.3	Noncoding exon
chr19	5799455	5799479	400	2.53022	-	Malat1	ENSMUSG00000092341.3	Noncoding exon
chr19	5797915	5797922	400	2.50223	-	Malat1	ENSMUSG00000092341.3	Noncoding exon
chr19	5797922	5797931	400	2.49516	-	Malat1	ENSMUSG00000092341.3	Noncoding exon
chr19	5797993	5798005	400	2.49292	-	Malat1	ENSMUSG00000092341.3	Noncoding exon
chr19	5797987	5797993	400	2.48211	-	Malat1	ENSMUSG00000092341.3	Noncoding exon
chr3	122292963	122292986	400	2.46851	-	tRNA-Arg-TCT-2-1	tRNA-Arg-TCT-2-1	tRNA
chr19	5798005	5798014	400	2.46367	-	Malat1	ENSMUSG00000092341.3	Noncoding exon
chr19	5797906	5797915	400	2.46146	-	Malat1	ENSMUSG00000092341.3	Noncoding exon
chr19	5798014	5798028	400	2.45074	-	Malat1	ENSMUSG00000092341.3	Noncoding exon
chr19	5797593	5797603	400	2.41792	-	Malat1	ENSMUSG00000092341.3	Noncoding exon
chr3	122292942	122292957	400	2.35431	-	tRNA-Arg-TCT-2-1	tRNA-Arg-TCT-2-1	tRNA
chr3	122292957	122292963	400	2.35431	-	tRNA-Arg-TCT-2-1	tRNA-Arg-TCT-2-1	tRNA
chr19	5798028	5798055	400	2.35327	-	Malat1	ENSMUSG00000092341.3	Noncoding exon
chr19	5797576	5797593	400	2.33011	-	Malat1	ENSMUSG00000092341.3	Noncoding exon
chr19	5799334	5799352	400	2.29586	-	Malat1	ENSMUSG00000092341.3	Noncoding exon
chr19	5797466	5797481	400	2.28671	-	Malat1	ENSMUSG00000092341.3	Noncoding exon
chr19	5797564	5797576	400	2.23659	-	Malat1	ENSMUSG00000092341.3	Noncoding exon
chr19	5797440	5797466	400	2.222	-	Malat1	ENSMUSG00000092341.3	Noncoding exon
chr19	5797249	5797263	400	2.21411	-	Malat1	ENSMUSG00000092341.3	Noncoding exon
chr19	5798055	5798058	400	2.20853	-	Malat1	ENSMUSG00000092341.3	Noncoding exon
chr19	5797481	5797488	400	2.20819	-	Malat1	ENSMUSG00000092341.3	Noncoding exon
chr19	5844737	5844768	400	2.20146	-	Neat1|Gm27505	ENSMUSG00000092274.3||ENSMUSG00000098974.1	Noncoding exon
chr19	5797263	5797276	400	2.17563	-	Malat1	ENSMUSG00000092341.3	Noncoding exon
chr19	5797233	5797249	400	2.16794	-	Malat1	ENSMUSG00000092341.3	Noncoding exon
chr19	5797488	5797529	400	2.16246	-	Malat1	ENSMUSG00000092341.3	Noncoding exon
chr19	5797533	5797564	400	2.15543	-	Malat1	ENSMUSG00000092341.3	Noncoding exon
chr19	5798282	5798342	400	2.149	-	Malat1	ENSMUSG00000092341.3	Noncoding exon
chr19	5844436	5844500	400	2.11559	-	Gm27533|Neat1	ENSMUSG00000092274.3||ENSMUSG00000098543.1	Noncoding exon
chr19	5844722	5844737	400	2.11076	-	Gm27505|Neat1	ENSMUSG00000098974.1||ENSMUSG00000092274.3	Noncoding exon
chr19	5844524	5844584	400	2.09525	-	Neat1	ENSMUSG00000092274.3	Noncoding exon
chr19	5844500	5844524	400	2.08577	-	Neat1	ENSMUSG00000092274.3	Noncoding exon
chr19	5799753	5799774	400	2.08197	-	Malat1	ENSMUSG00000092341.3	Noncoding exon
chr19	5799720	5799753	400	2.06972	-	Malat1	ENSMUSG00000092341.3	Noncoding exon
chr19	5799330	5799334	400	2.05614	-	Malat1	ENSMUSG00000092341.3	Noncoding exon
chr19	5797529	5797533	400	2.04904	-	Malat1	ENSMUSG00000092341.3	Noncoding exon
chr19	5796865	5796898	400	2.04129	-	Malat1	ENSMUSG00000092341.3	Noncoding exon
chr19	5798058	5798087	400	2.03576	-	Malat1	ENSMUSG00000092341.3	Noncoding exon
chr19	5799693	5799720	400	2.02509	-	Malat1	ENSMUSG00000092341.3	Noncoding exon
chr19	5797276	5797303	400	2.01996	-	Malat1	ENSMUSG00000092341.3	Noncoding exon
chr19	5799774	5799800	400	2.01434	-	Malat1	ENSMUSG00000092341.3	Noncoding exon
chrX	101653785	101653891	83.2059	3.68207	+	Ogt	ENSMUSG00000034160.13	Distal intron
chr4	155819291	155819422	59.8984	3.14922	+	Ccnl2	ENSMUSG00000029068.16	Distal intron
chr19	5844768	5844776	52.4149	2.03002	-	Neat1	ENSMUSG00000092274.3	Noncoding exon
chr8	8683157	8683268	51.7304	3.01392	-	Arglu1	ENSMUSG00000040459.11	Proximal intron
chrX	101653932	101654057	50.958	3.17486	+	Ogt	ENSMUSG00000034160.13	Distal intron
chr19	5843805	5843873	50.4178	2.00493	-	Neat1	ENSMUSG00000092274.3	Noncoding exon
chr6	51462060	51462077	44.1726	3.08175	-	Hnrnpa2b1	ENSMUSG00000004980.16	3' splice site
chr3	152232351	152232426	42.573	3.84098	+	Fubp1	ENSMUSG00000028034.15	CDS
chr1	71591618	71591747	42.3125	3.75982	-	Fn1	ENSMUSG00000026193.15	Distal intron
chr18	41196523	41196532	41.0416	5.08175	+		NA	intergenic
chr8	8682015	8682075	40.8744	2.96335	-	Arglu1	ENSMUSG00000040459.11	Distal intron
chr3	152233079	152233169	40.8213	4.14449	+	Fubp1	ENSMUSG00000028034.15	3' UTR
chr19	5842300	5842352	40.6067	2.14116	-	Neat1	ENSMUSG00000092274.3	Noncoding exon
chr3	88711579	88711706	40.2256	4.2355	+	Khdc4	ENSMUSG00000028060.14	CDS
chr11	86586622	86586682	39.9382	2.37817	-	Vmp1	ENSMUSG00000018171.9	3' splice site
chr1	162223241	162223335	39.6093	2.75571	+	mmu-mir-214	MI0000698	miRNA proximal
chr2	156177842	156177991	39.3017	2.72192	-	Rbm39	ENSMUSG00000027620.16	Proximal intron
chr6	38570103	38570183	37.0764	2.92418	+	Luc7l2	ENSMUSG00000029823.16	Proximal intron
chrX	53056410	53056502	36.4462	2.94039	-	C430049B03Rik	ENSMUSG00000087365.7	Noncoding exon
chr3	152232233	152232292	36.3385	4.68542	+	Fubp1	ENSMUSG00000028034.15	CDS
chr1	71591789	71591858	36.3091	4.10392	-	Fn1	ENSMUSG00000026193.15	Distal intron
chr6	38569801	38569878	35.8222	3.97839	+	Luc7l2	ENSMUSG00000029823.16	Distal intron
chr6	51461990	51462060	35.7175	2.3061	-	Hnrnpa2b1	ENSMUSG00000004980.16	3' UTR
chr3	159911886	159911985	34.9697	2.93159	+	Wls	ENSMUSG00000028173.10	5' splice site
chr6	38569900	38569975	34.666	3.33046	+	Luc7l2	ENSMUSG00000029823.16	Distal intron
chr1	71592915	71593062	34.6498	2.88595	-	Fn1	ENSMUSG00000026193.15	5' splice site
chr3	119742248	119742345	34.6343	4.44788	-	Ptbp2	ENSMUSG00000028134.11	Distal intron
chrX	101652670	101652805	34.2373	2.29989	+	Ogt	ENSMUSG00000034160.13	Proximal intron
chr6	38569393	38569485	34.2147	3.26007	+	Luc7l2	ENSMUSG00000029823.16	Distal intron
chr3	152232889	152232974	34.1979	4.4312	+	Fubp1	ENSMUSG00000028034.15	3' UTR
chr3	152232780	152232889	34.0849	3.91583	+	Fubp1	ENSMUSG00000028034.15	3' UTR
chr3	159912558	159912630	33.9572	3.64107	+	Wls	ENSMUSG00000028173.10	Distal intron
chr11	86584267	86584307	33.9213	3.56335	-	Vmp1	ENSMUSG00000018171.9	3' UTR
chr8	8683009	8683056	33.4969	3.79635	-	Arglu1	ENSMUSG00000040459.11	Distal intron
chr6	51461486	51461559	33.2857	2.95395	-	Hnrnpa2b1	ENSMUSG00000004980.16	3' splice site
chr8	8682390	8682445	33.1654	2.55028	-	Arglu1	ENSMUSG00000040459.11	Distal intron
chr19	5843791	5843805	33.1514	2.0835	-	Neat1	ENSMUSG00000092274.3	Noncoding exon
chr1	71597831	71597893	32.5024	3.20133	-	Fn1	ENSMUSG00000026193.15	3' splice site
chr8	8682219	8682284	32.4355	2.85086	-	Arglu1	ENSMUSG00000040459.11	Distal intron
chrX	53056025	53056121	32.3473	2.71543	-	C430049B03Rik	ENSMUSG00000087365.7	Noncoding exon
chr1	162219929	162219995	32.3031	3.50478	+	Dnm3os	ENSMUSG00000078190.7	Noncoding exon
chr12	80948103	80948205	32.2301	2.77525	+	Srsf5	ENSMUSG00000021134.17	Proximal intron
chr17	25875115	25875136	32.1383	3.36249	+	tRNA-Gly-CCC-1-2	tRNA-Gly-CCC-1-2	tRNA
chr8	8681960	8682015	32.1206	4.06671	-	Arglu1	ENSMUSG00000040459.11	Proximal intron
chr1	162222051	162222156	31.592	2.85936	+	Dnm3os	ENSMUSG00000078190.7	Noncoding exon
chr8	8683393	8683463	31.5624	2.57684	-	Arglu1	ENSMUSG00000040459.11	Proximal intron
chr1	58420291	58420532	31.3637	3.27271	-	Clk1	ENSMUSG00000026034.17	3' splice site
chr1	71597780	71597831	31.2565	3.26876	-	Fn1	ENSMUSG00000026193.15	3' splice site
chr6	38569650	38569745	31.0991	3.10009	+	Luc7l2	ENSMUSG00000029823.16	Distal intron
chr17	25875136	25875154	31.0785	3.00493	+	tRNA-Gly-CCC-1-2	tRNA-Gly-CCC-1-2	tRNA
chr17	25875159	25875165	31.0785	3.00493	+	Mettl26	ENSMUSG00000025731.16	5' UTR
chr17	25875154	25875159	31.0785	3.00493	+	tRNA-Gly-CCC-1-2	tRNA-Gly-CCC-1-2	tRNA
chr4	155819124	155819224	31.0668	2.80516	+	Ccnl2	ENSMUSG00000029068.16	Distal intron
chr1	162219905	162219929	31.035	4.30414	+	Dnm3os	ENSMUSG00000078190.7	Noncoding exon
chr4	127029663	127029767	30.8671	2.73022	+	Sfpq	ENSMUSG00000028820.13	3' splice site
chr3	152232292	152232351	30.8363	4.6679	+	Fubp1	ENSMUSG00000028034.15	CDS
chr1	71591901	71591948	30.3813	3.17886	-	Fn1	ENSMUSG00000026193.15	Distal intron
chr3	152232716	152232780	30.3804	3.99589	+	Fubp1	ENSMUSG00000028034.15	3' UTR
chrX	101654359	101654398	29.9114	2.963	+	Ogt	ENSMUSG00000034160.13	Distal intron
chr4	155818789	155818853	29.7766	3.2738	+	Ccnl2	ENSMUSG00000029068.16	Distal intron
chrX	53055922	53055981	29.7401	3.15468	-	C430049B03Rik	ENSMUSG00000087365.7	Noncoding exon
chr9	41587738	41587814	29.7164	2.69098	+	Mir100hg	ENSMUSG00000074415.14	Noncoding exon
chr8	8683056	8683099	29.5292	3.73738	-	Arglu1	ENSMUSG00000040459.11	Distal intron
chr6	51462252	51462282	29.4985	2.71643	-	Hnrnpa2b1	ENSMUSG00000004980.16	Proximal intron
chr11	5080777	5080841	29.4864	2.78629	-	Ewsr1	ENSMUSG00000009079.16	3' splice site
chr3	119746778	119746907	29.4856	4.84791	-	Ptbp2	ENSMUSG00000028134.11	3' UTR
chr7	113554084	113554195	29.3204	4.65599	+	Far1	ENSMUSG00000030759.16	CDS
chr1	71597973	71598044	28.8412	3.61283	-	Fn1	ENSMUSG00000026193.15	Proximal intron
chr11	101604953	101605031	28.537	2.4041	+	Gm26316	ENSMUSG00000065820.1	Noncoding exon
chrX	101654102	101654204	28.3218	2.86092	+	Ogt	ENSMUSG00000034160.13	Distal intron
chr3	108907495	108907557	28.2348	3.04307	-	Prpf38b	ENSMUSG00000027881.14	Proximal intron
chr19	5842352	5842369	28.1846	2.22733	-	Neat1	ENSMUSG00000092274.3	Noncoding exon
chr11	101605031	101605038	28.1336	2.48964	+	Gm26316	ENSMUSG00000065820.1	Noncoding exon
chr8	8683336	8683393	27.6961	2.75784	-	Arglu1	ENSMUSG00000040459.11	Proximal intron
chr3	152232064	152232106	27.5634	4.57479	+	Fubp1	ENSMUSG00000028034.15	5' splice site
chr14	72583716	72583948	27.5455	3.24839	-	Fndc3a	ENSMUSG00000033487.14	Distal intron
chr8	8682883	8682946	27.544	3.55716	-	Arglu1	ENSMUSG00000040459.11	Distal intron
chr3	152232974	152233035	27.5159	4.75447	+	Fubp1	ENSMUSG00000028034.15	3' UTR
chr1	71591858	71591901	27.4902	3.0135	-	Fn1	ENSMUSG00000026193.15	Distal intron
chr1	71592322	71592454	27.4863	2.74989	-	Fn1	ENSMUSG00000026193.15	Distal intron
chr6	51462282	51462317	27.4098	2.64107	-	Hnrnpa2b1	ENSMUSG00000004980.16	Proximal intron
chr1	71591429	71591487	27.1297	5.43956	-	Fn1	ENSMUSG00000026193.15	Distal intron
chrX	101654398	101654469	27.0489	2.12148	+	Ogt	ENSMUSG00000034160.13	Distal intron
chr6	38569878	38569900	26.8398	4.28504	+	Luc7l2	ENSMUSG00000029823.16	Distal intron
chrX	101653739	101653785	26.4638	3.50907	+	Ogt	ENSMUSG00000034160.13	Distal intron
chr3	159912630	159912678	26.4265	3.70537	+	Wls	ENSMUSG00000028173.10	Distal intron
chr3	152233062	152233079	26.3475	4.0924	+	Fubp1	ENSMUSG00000028034.15	3' UTR
chr7	92741059	92741156	26.2268	4.52063	-	4632427E13Rik	ENSMUSG00000074024.5	Noncoding exon
chr3	88711410	88711520	26.1399	3.49432	+	Khdc4	ENSMUSG00000028060.14	Proximal intron
chr1	71592777	71592880	25.8618	3.92247	-	Fn1	ENSMUSG00000026193.15	Proximal intron
chr1	162218044	162218115	25.746	2.57782	+	mmu-mir-199a-2	MI0000713	miRNA proximal
chr1	162217997	162218044	25.6968	2.71812	+	mmu-mir-199a-2	MI0000713	miRNA proximal
chr6	51463300	51463383	25.6549	2.32686	-	Hnrnpa2b1	ENSMUSG00000004980.16	5' splice site
chr2	156179055	156179136	25.2969	3.15109	-	Rbm39	ENSMUSG00000027620.16	5' splice site
chr9	41589801	41589921	25.2341	2.41093	+	Mir100hg	ENSMUSG00000074415.14	Noncoding exon
chr6	51461467	51461486	25.2064	3.21439	-	Hnrnpa2b1	ENSMUSG00000004980.16	3' splice site
chr6	51461885	51461960	25.1246	2.20014	-	Hnrnpa2b1	ENSMUSG00000004980.16	3' UTR
chrX	133682257	133682327	25.0937	4.19758	-	Pcdh19	ENSMUSG00000051323.16	3' splice site
chr7	92740537	92740690	24.9313	4.02174	-	4632427E13Rik	ENSMUSG00000074024.5	Noncoding exon
chr8	8682169	8682219	24.6556	3.12204	-	Arglu1	ENSMUSG00000040459.11	Distal intron
chr1	162219886	162219905	24.6063	4.36834	+	Dnm3os	ENSMUSG00000078190.7	Noncoding exon
chrX	133682327	133682409	24.561	4.60187	-	Pcdh19	ENSMUSG00000051323.16	3' splice site
chr11	86584225	86584267	24.5217	3.41824	-	Vmp1	ENSMUSG00000018171.9	3' UTR
chrX	151872024	151872130	24.2743	4.42279	+	Huwe1	ENSMUSG00000025261.18	Proximal intron
chr4	155818721	155818760	24.1889	3.71091	+	Ccnl2	ENSMUSG00000029068.16	Distal intron
chr1	162219995	162220055	24.0804	3.70537	+	Dnm3os	ENSMUSG00000078190.7	Noncoding exon
chr1	71591493	71591580	24.0455	3.23247	-	Fn1	ENSMUSG00000026193.15	Distal intron
chr3	152233593	152233709	23.711	2.63541	+	Fubp1	ENSMUSG00000028034.15	3' UTR
chr6	51462615	51462683	23.6594	2.09059	-	Hnrnpa2b1	ENSMUSG00000004980.16	Distal intron
chr4	155819638	155819728	23.6006	3.13936	+	Ccnl2	ENSMUSG00000029068.16	Distal intron
chr6	86419179	86419334	23.5155	3.94745	+	Tia1	ENSMUSG00000071337.11	5' splice site
chrX	133682182	133682257	23.4066	3.94157	-	Pcdh19	ENSMUSG00000051323.16	CDS
chrX	53056317	53056387	23.2639	2.47742	-	C430049B03Rik	ENSMUSG00000087365.7	Noncoding exon
chr1	71591747	71591789	23.1473	3.44234	-	Fn1	ENSMUSG00000026193.15	Distal intron
chrX	53056243	53056293	23.0578	2.46873	-	C430049B03Rik	ENSMUSG00000087365.7	Noncoding exon
chr4	155818760	155818789	22.9615	3.53419	+	Ccnl2	ENSMUSG00000029068.16	Distal intron
chrX	53056293	53056317	22.8637	2.6372	-	C430049B03Rik	ENSMUSG00000087365.7	Noncoding exon
chr8	8682946	8682975	22.8623	3.91182	-	Arglu1	ENSMUSG00000040459.11	Distal intron
chr2	162932378	162932405	22.7738	2.59451	+	Srsf6	ENSMUSG00000016921.14	Proximal intron
chr6	38569047	38569127	22.7456	3.09769	+	Luc7l2	ENSMUSG00000029823.16	Distal intron
chr6	38570183	38570238	22.7353	3.03121	+	Luc7l2	ENSMUSG00000029823.16	Proximal intron
chr1	71592222	71592322	22.6179	2.85293	-	Fn1	ENSMUSG00000026193.15	Distal intron
chr11	50381279	50381370	22.5219	2.35714	+	Hnrnph1	ENSMUSG00000007850.16	3' splice site
chr3	7527362	7527465	22.4813	4.48391	+	Zc2hc1a	ENSMUSG00000043542.12	Distal intron
chrX	53055428	53055477	22.3425	2.61374	-	C430049B03Rik	ENSMUSG00000087365.7	Noncoding exon
chr8	8682975	8683009	22.2375	3.60782	-	Arglu1	ENSMUSG00000040459.11	Distal intron
chr6	38569127	38569200	22.1973	2.94353	+	Luc7l2	ENSMUSG00000029823.16	Distal intron
chr3	60621930	60622076	22.1973	2.94353	+	Mbnl1	ENSMUSG00000027763.13	3' splice site
chr4	155819224	155819291	22.1949	2.88629	+	Ccnl2	ENSMUSG00000029068.16	Distal intron
chr9	41590071	41590185	22.1867	2.37126	+	Mir100hg	ENSMUSG00000074415.14	Noncoding exon
chr6	38569745	38569801	22.1172	3.13696	+	Luc7l2	ENSMUSG00000029823.16	Distal intron
chr3	119742601	119742776	22.0393	4.03047	-	Ptbp2	ENSMUSG00000028134.11	Distal intron
chr11	50381370	50381434	22.0257	3.20881	+	Hnrnph1	ENSMUSG00000007850.16	3' splice site
chr1	162218115	162218213	22.0052	2.45529	+	mmu-mir-199a-2	MI0000713	miRNA proximal
chr3	152233035	152233062	21.9303	4.02413	+	Fubp1	ENSMUSG00000028034.15	3' UTR
chr8	8682607	8682674	21.9032	3.12595	-	Arglu1	ENSMUSG00000040459.11	Distal intron
chr11	79242593	79242692	21.9032	3.12595	-	Wsb1	ENSMUSG00000017677.11	Proximal intron
chr3	7526799	7526941	21.883	4.29034	+	Zc2hc1a	ENSMUSG00000043542.12	Proximal intron
chr3	119743012	119743104	21.7739	3.85042	-	Ptbp2	ENSMUSG00000028134.11	Distal intron
chr2	129204713	129204858	21.7223	2.41093	+	Slc20a1	ENSMUSG00000027397.14	Distal intron
chrX	53055076	53055105	21.4815	2.6563	-	C430049B03Rik	ENSMUSG00000087365.7	Noncoding exon
chr3	152232206	152232233	21.4395	4.27172	+	Fubp1	ENSMUSG00000028034.15	3' splice site
chr1	71591308	71591362	21.3825	3.17486	-	Fn1	ENSMUSG00000026193.15	Proximal intron
chr8	8682075	8682134	21.3687	3.09804	-	Arglu1	ENSMUSG00000040459.11	Distal intron
chr3	152232575	152232611	21.3308	5.12387	+	Fubp1	ENSMUSG00000028034.15	3' UTR
chr6	86419081	86419179	21.2388	4.6098	+	Tia1	ENSMUSG00000071337.11	CDS
chr5	100035483	100035559	21.2388	4.6098	-	Hnrnpdl	ENSMUSG00000029328.15	3' UTR
chr11	50381434	50381488	21.1677	2.32686	+	Hnrnph1	ENSMUSG00000007850.16	CDS
chr2	156178969	156179034	21.0611	3.15758	-	Rbm39	ENSMUSG00000027620.16	Proximal intron
chr7	113553797	113553965	20.8004	3.41587	+	Far1	ENSMUSG00000030759.16	CDS
chr2	162932196	162932248	20.7612	2.30871	+	Srsf6	ENSMUSG00000016921.14	5' splice site
chr2	162932268	162932300	20.7287	2.25286	+	Srsf6	ENSMUSG00000016921.14	Proximal intron
chr6	38568931	38569004	20.6709	2.39488	+	Luc7l2	ENSMUSG00000029823.16	Distal intron
chr3	119742203	119742248	20.6635	5.08175	-	Ptbp2	ENSMUSG00000028134.11	Distal intron
chr9	41587814	41587836	20.6334	2.65924	+	Mir100hg	ENSMUSG00000074415.14	Noncoding exon
chr3	158024181	158024249	20.6132	3.5159	-	Srsf11	ENSMUSG00000055436.18	Distal intron
chr5	100035648	100035767	20.6132	2.98793	-	Hnrnpdl	ENSMUSG00000029328.15	3' UTR
chr1	162217944	162217997	20.6098	2.80685	+	mmu-mir-199a-2	MI0000713	miRNA proximal
chr3	152232611	152232662	20.5845	3.40348	+	Fubp1	ENSMUSG00000028034.15	3' UTR
chr7	92740922	92741020	20.4187	3.12239	-	4632427E13Rik	ENSMUSG00000074024.5	Noncoding exon
chr4	148618396	148618534	20.4025	2.18816	-	Tardbp	ENSMUSG00000041459.15	CDS
chr3	119742957	119743012	20.3657	4.20461	-	Ptbp2	ENSMUSG00000028134.11	Distal intron
chr16	91672436	91672517	20.3657	4.20461	+	Son	ENSMUSG00000022961.18	Distal intron
chrX	101652410	101652442	20.3083	2.68943	+	Ogt	ENSMUSG00000034160.13	Proximal intron
chrX	101652378	101652410	20.294	2.97072	+	Ogt	ENSMUSG00000034160.13	Proximal intron
chr1	71597753	71597780	20.2934	2.79043	-	Fn1	ENSMUSG00000026193.15	3' splice site
chr9	41588379	41588478	20.1259	2.5899	+	Mir100hg	ENSMUSG00000074415.14	Proximal intron (ncRNA)
chrX	101652484	101652548	20.0989	2.67871	+	Ogt	ENSMUSG00000034160.13	Proximal intron
chr4	134925488	134925546	20.0875	2.33645	+	Rsrp1	ENSMUSG00000037266.18	5' splice site
chr3	158026587	158026702	20.0393	2.54409	-	Srsf11	ENSMUSG00000055436.18	5' splice site
chr3	159912760	159912832	20.0336	3.7464	+	Wls	ENSMUSG00000028173.10	Distal intron
chrX	53055886	53055922	20.029	2.39725	-	C430049B03Rik	ENSMUSG00000087365.7	Noncoding exon
chr2	156177697	156177842	19.9329	2.09891	-	Rbm39	ENSMUSG00000027620.16	Proximal intron
chr2	75659689	75659760	19.8974	3.17486	+	Hnrnpa3	ENSMUSG00000059005.13	Proximal intron
chr2	162932248	162932268	19.7821	2.32204	+	Srsf6	ENSMUSG00000016921.14	Proximal intron
chr6	83972380	83972502	19.7113	5.93567	+	Zfp638	ENSMUSG00000030016.14	5' splice site
chr3	152232541	152232575	19.6936	4.50743	+	Fubp1	ENSMUSG00000028034.15	3' UTR
chr6	51461670	51461734	19.6896	2.11015	-	Hnrnpa2b1	ENSMUSG00000004980.16	Proximal intron
chr4	155819460	155819531	19.683	3.16248	+	Ccnl2	ENSMUSG00000029068.16	Distal intron
chr5	99962107	99962247	19.6702	3.08022	-	Hnrnpd	ENSMUSG00000000568.15	Proximal intron
chr16	23112892	23112985	19.6615	2.75701	+	Eif4a2	ENSMUSG00000022884.15	3' UTR
chr3	152233504	152233555	19.6353	4.30506	+	Fubp1	ENSMUSG00000028034.15	3' UTR
chr1	71591362	71591397	19.6137	3.3464	-	Fn1	ENSMUSG00000026193.15	Proximal intron
chr5	100388590	100388701	19.5563	2.75136	-	Sec31a	ENSMUSG00000035325.16	CDS
chr10	120462398	120462481	19.4598	2.69423	-	Hmga2	ENSMUSG00000056758.14	Proximal intron
chr16	23112820	23112873	19.4541	3.56972	+	Eif4a2	ENSMUSG00000022884.15	3' UTR
chr16	91672092	91672257	19.4512	2.74569	+	Son	ENSMUSG00000022961.18	Distal intron
chr1	71598149	71598212	19.3372	2.85411	-	Fn1	ENSMUSG00000026193.15	Proximal intron
chr14	120404490	120404539	19.2903	3.32686	+	Mbnl2	ENSMUSG00000022139.17	3' splice site
chr3	119746649	119746694	19.2728	3.69842	-	Ptbp2	ENSMUSG00000028134.11	3' UTR
chr7	92740690	92740768	19.2628	4.14449	-	4632427E13Rik	ENSMUSG00000074024.5	Noncoding exon
chr5	100035405	100035483	19.2052	3.85579	-	Hnrnpdl	ENSMUSG00000029328.15	3' UTR
chr6	51462199	51462252	19.1615	2.15642	-	Hnrnpa2b1	ENSMUSG00000004980.16	Proximal intron
chr5	99961762	99961861	19.1289	3.54925	-	Hnrnpd	ENSMUSG00000000568.15	Proximal intron
chr5	100388445	100388518	19.1078	4.98221	-	Sec31a	ENSMUSG00000035325.16	5' splice site
chr6	38569332	38569360	19.0962	3.84863	+	Luc7l2	ENSMUSG00000029823.16	Distal intron
chr11	86584307	86584322	19.0748	3.31369	-	Vmp1	ENSMUSG00000018171.9	3' UTR
chr7	90182119	90182315	19.0401	3.12467	+	Picalm	ENSMUSG00000039361.11	CDS
chr7	92740485	92740537	19.0399	4.47525	-	4632427E13Rik	ENSMUSG00000074024.5	Noncoding exon
chr3	119741700	119741798	19.0206	3.54237	-	Ptbp2	ENSMUSG00000028134.11	Distal intron
chr4	127029562	127029663	19.0052	2.25531	+	Sfpq	ENSMUSG00000028820.13	Proximal intron
chr3	119725212	119725369	18.9786	4.26043	-	Ptbp2	ENSMUSG00000028134.11	Distal intron
chr14	54897997	54898012	18.9257	2.71701	+	Pabpn1	ENSMUSG00000022194.15	3' UTR
chr3	119746186	119746251	18.8738	4.97072	-	Gm42664	ENSMUSG00000106099.1	Noncoding exon
chrX	53055477	53055517	18.861	2.56787	-	C430049B03Rik	ENSMUSG00000087365.7	Noncoding exon
chr5	100388361	100388437	18.8487	4.11346	-	Sec31a	ENSMUSG00000035325.16	5' splice site
chr3	152232662	152232716	18.8404	3.20133	+	Fubp1	ENSMUSG00000028034.15	3' UTR
chr8	8682347	8682390	18.8212	2.44323	-	Arglu1	ENSMUSG00000040459.11	Distal intron
chr6	38570313	38570425	18.8207	2.7112	+	Luc7l2	ENSMUSG00000029823.16	3' splice site
chr6	51462574	51462615	18.7334	2.30177	-	Hnrnpa2b1	ENSMUSG00000004980.16	Distal intron
chr6	38569200	38569280	18.7267	2.65455	+	Luc7l2	ENSMUSG00000029823.16	Distal intron
chr1	71598212	71598267	18.719	3.10539	-	Fn1	ENSMUSG00000026193.15	Proximal intron
chr3	119725108	119725212	18.6502	4.23759	-	Ptbp2	ENSMUSG00000028134.11	Proximal intron
chr2	156178884	156178969	18.6396	2.2095	-	Rbm39	ENSMUSG00000027620.16	Proximal intron
chr3	119746917	119746980	18.6187	4.10297	-	Ptbp2	ENSMUSG00000028134.11	3' UTR
chr3	58428157	58428258	18.6025	3.01776	+	Tsc22d2	ENSMUSG00000027806.9	CDS
chr3	159911848	159911886	18.5972	2.81229	+	Wls	ENSMUSG00000028173.10	5' splice site
chr15	77094924	77095075	18.5493	2.55113	-	Rbfox2	ENSMUSG00000033565.18	Proximal intron
chr9	121730033	121730149	18.505	3.0924	+	Nktr	ENSMUSG00000032525.15	Proximal intron
chr3	119742345	119742428	18.4882	3.9974	-	Ptbp2	ENSMUSG00000028134.11	Distal intron
chr14	14740143	14740269	18.443	4.93567	+	Slc4a7	ENSMUSG00000021733.11	Proximal intron
chr6	38570238	38570313	18.3845	2.93093	+	Luc7l2	ENSMUSG00000029823.16	Proximal intron
chr11	86584141	86584225	18.357	2.0716	-	mmu-mir-21a	MI0000569	miRNA
chr11	50380094	50380165	18.3384	2.19476	+	Hnrnph1	ENSMUSG00000007850.16	Proximal intron
chrX	101652442	101652484	18.2868	2.73588	+	Ogt	ENSMUSG00000034160.13	Proximal intron
chrX	133683701	133683828	18.2826	2.99848	-	Pcdh19	ENSMUSG00000051323.16	Distal intron
chr3	152232426	152232474	18.2698	3.98221	+	Fubp1	ENSMUSG00000028034.15	CDS
chr1	162223132	162223192	18.2134	3.25975	+	mmu-mir-214	MI0000698	miRNA proximal
chr3	152233471	152233504	18.1705	4.40866	+	Fubp1	ENSMUSG00000028034.15	3' UTR
chr8	85029679	85029810	18.1447	4.41997	+	Trir	ENSMUSG00000041203.9	5' splice site
chr14	72571453	72571513	18.1447	4.41997	-	Fndc3a	ENSMUSG00000033487.14	CDS
chr14	72583579	72583708	18.1273	3.36249	-	Fndc3a	ENSMUSG00000033487.14	Distal intron
chr3	158024856	158024987	18.0907	2.30087	-	Srsf11	ENSMUSG00000055436.18	Distal intron
chr1	71598044	71598065	18.0778	3.61964	-	Fn1	ENSMUSG00000026193.15	Proximal intron
chr15	77094518	77094575	18.0514	3.96687	-	Rbfox2	ENSMUSG00000033565.18	3' splice site
chr3	159912852	159912906	17.982	3.14789	+	Wls	ENSMUSG00000028173.10	Distal intron
chr5	100035931	100036028	17.9422	3.95913	-	Hnrnpdl	ENSMUSG00000029328.15	3' UTR
chr11	116850725	116850831	17.9269	2.51705	-	Srsf2	ENSMUSG00000034120.18	3' UTR
chr10	128491597	128491675	17.7968	2.1954	-	Myl6	ENSMUSG00000090841.2	3' UTR
chrX	151872769	151872863	17.7745	4.17486	+	Huwe1	ENSMUSG00000025261.18	Distal intron
chr6	38569975	38570040	17.7726	2.65182	+	Luc7l2	ENSMUSG00000029823.16	Proximal intron
chr6	38569485	38569567	17.7671	2.4256	+	Luc7l2	ENSMUSG00000029823.16	Distal intron
chr3	119746595	119746649	17.7239	3.94353	-	Ptbp2	ENSMUSG00000028134.11	3' UTR
chr6	83973946	83974021	17.6937	5.78629	+	Zfp638	ENSMUSG00000030016.14	Distal intron
chr6	51461559	51461640	17.68	2.13547	-	Hnrnpa2b1	ENSMUSG00000004980.16	Proximal intron
chr2	162932405	162932446	17.668	2.64575	+	Srsf6	ENSMUSG00000016921.14	Proximal intron
chr6	4516234	4516322	17.6435	2.95913	+	Col1a2	ENSMUSG00000029661.16	3' splice site
chr3	119742031	119742096	17.535	3.58236	-	Ptbp2	ENSMUSG00000028134.11	Distal intron
chr8	8682674	8682735	17.5186	2.23971	-	Arglu1	ENSMUSG00000040459.11	Distal intron
chr2	162932703	162932778	17.5046	3.44234	+	Srsf6	ENSMUSG00000016921.14	3' splice site
chr6	38569004	38569047	17.4589	2.40866	+	Luc7l2	ENSMUSG00000029823.16	Distal intron
chr7	92740395	92740485	17.3367	4.14244	-	4632427E13Rik	ENSMUSG00000074024.5	Noncoding exon
chr3	119743130	119743165	17.3318	4.01616	-	Ptbp2	ENSMUSG00000028134.11	Distal intron
chr16	30339042	30339131	17.3318	4.01616	-	Atp13a3	ENSMUSG00000022533.14	Proximal intron
chr13	55659670	55659739	17.3113	4.86291	+	Ddx46	ENSMUSG00000021500.17	Distal intron
chr3	158023335	158023403	17.2455	3.19655	-	Srsf11	ENSMUSG00000055436.18	Proximal intron
chr3	19969037	19969159	17.2227	3.01185	+	Cp	ENSMUSG00000003617.16	Distal intron
chr3	158025661	158025724	17.2203	2.79284	-	Srsf11	ENSMUSG00000055436.18	Distal intron
chr12	83663038	83663142	17.1113	2.85293	+	Rbm25	ENSMUSG00000010608.15	Distal intron
chr3	7527547	7527625	17.0831	4.33883	+	Zc2hc1a	ENSMUSG00000043542.12	Proximal intron
chr6	38569280	38569332	17.0689	3.8957	+	Luc7l2	ENSMUSG00000029823.16	Distal intron
chr9	41589929	41589992	17.0147	2.21304	+	Mir100hg	ENSMUSG00000074415.14	Noncoding exon
chr3	119741618	119741700	16.9598	3.88758	-	Ptbp2	ENSMUSG00000028134.11	Distal intron
chr3	158024333	158024456	16.9541	2.18019	-	Srsf11	ENSMUSG00000055436.18	Distal intron
chr3	158025782	158025857	16.899	2.91182	-	Srsf11	ENSMUSG00000055436.18	Distal intron
chr3	119747480	119747522	16.899	2.91182	-	Ptbp2	ENSMUSG00000028134.11	3' UTR
chr11	5079868	5079984	16.8538	2.17486	-	Ewsr1	ENSMUSG00000009079.16	Proximal intron
chrX	151873657	151873741	16.8506	3.8794	+	Huwe1	ENSMUSG00000025261.18	Distal intron
chr17	31653494	31653610	16.8478	4.32686	-	U2af1	ENSMUSG00000061613.13	Distal intron
chr3	108905987	108906076	16.8158	3.16755	-	Prpf38b	ENSMUSG00000027881.14	Distal intron
chr11	106782769	106782813	16.7414	2.36834	-	mmu-mir-3064	MI0014026	miRNA proximal
chr3	119742905	119742957	16.6489	4.30261	-	Ptbp2	ENSMUSG00000028134.11	Distal intron
chr1	162221955	162222001	16.5897	3.0566	+	Dnm3os	ENSMUSG00000078190.7	Noncoding exon
chr11	86585476	86585564	16.5857	2.03047	-	Vmp1	ENSMUSG00000018171.9	3' splice site
chrX	53055105	53055129	16.582	2.81914	-	C430049B03Rik	ENSMUSG00000087365.7	Noncoding exon
chr3	159913143	159913227	16.5536	2.15874	+	Wls	ENSMUSG00000028173.10	Distal intron
chr4	148617681	148617775	16.5197	2.57719	-	Tardbp	ENSMUSG00000041459.15	CDS
chr3	130033418	130033544	16.4715	3.94745	-	Sec24b	ENSMUSG00000001052.15	Proximal intron
chr13	56089629	56089774	16.4232	3.36639	-	Macroh2a1	ENSMUSG00000015937.15	CDS
chr10	120462174	120462278	16.3744	3.65701	-	Hmga2	ENSMUSG00000056758.14	Proximal intron
chr1	71598065	71598083	16.3744	3.65701	-	Fn1	ENSMUSG00000026193.15	Proximal intron
chr3	158026034	158026142	16.372	2.20881	-	Srsf11	ENSMUSG00000055436.18	Distal intron
chr3	158023957	158024030	16.3698	2.95555	-	Srsf11	ENSMUSG00000055436.18	Distal intron
chr6	38569360	38569393	16.3517	4.06671	+	Luc7l2	ENSMUSG00000029823.16	Distal intron
chr3	159912979	159913113	16.2912	2.0152	+	Wls	ENSMUSG00000028173.10	Distal intron
chr11	5079716	5079814	16.2911	2.06383	-	Ewsr1	ENSMUSG00000009079.16	Proximal intron
chr14	120403123	120403285	16.2633	2.94835	+	Mbnl2	ENSMUSG00000022139.17	3' splice site
chr3	7527815	7527950	16.2287	4.77312	+	Zc2hc1a	ENSMUSG00000043542.12	3' splice site
chr3	88711746	88711871	16.1721	2.41587	+	Khdc4	ENSMUSG00000028060.14	CDS
chr14	54897910	54897997	16.1034	2.55142	+	Pabpn1	ENSMUSG00000022194.15	3' UTR
chr14	72583967	72584091	16.099	3.3428	-	Fndc3a	ENSMUSG00000033487.14	Proximal intron
chr1	71591089	71591169	16.0552	3.01988	-	Fn1	ENSMUSG00000026193.15	Proximal intron
chr9	67030907	67031008	16.0504	2.93385	-	Tpm1	ENSMUSG00000032366.15	5' splice site
chr3	152232106	152232146	16.0234	4.04056	+	Fubp1	ENSMUSG00000028034.15	5' splice site
chr1	162222421	162222493	15.944	2.92655	+	Dnm3os	ENSMUSG00000078190.7	Noncoding exon
chr3	119747441	119747480	15.8639	3.20657	-	Ptbp2	ENSMUSG00000028134.11	3' UTR
chr9	67023599	67023700	15.7369	2.76338	-	Tpm1	ENSMUSG00000032366.15	3' UTR
chr1	162219494	162219559	15.7312	2.91182	+	Dnm3os	ENSMUSG00000078190.7	Noncoding exon
chr3	119742833	119742905	15.6951	4.01392	-	Ptbp2	ENSMUSG00000028134.11	Distal intron
chr3	119747522	119747571	15.667	3.31074	-	Ptbp2	ENSMUSG00000028134.11	3' UTR
chr3	152232146	152232182	15.6131	3.59846	+	Fubp1	ENSMUSG00000028034.15	3' splice site
chr6	51462683	51462731	15.5894	2.22931	-	Hnrnpa2b1	ENSMUSG00000004980.16	Distal intron
chr3	152232182	152232206	15.5857	4.00493	+	Fubp1	ENSMUSG00000028034.15	3' splice site
chr12	35506837	35506939	15.5666	4.71918	-	Ahr	ENSMUSG00000019256.17	Proximal intron
chrX	101683150	101683236	15.4885	2.22336	+	Ogt	ENSMUSG00000034160.13	3' UTR
chr6	4534786	4534903	15.4511	2.2559	+	Col1a2	ENSMUSG00000029661.16	5' splice site
chr1	45312379	45312449	15.446	5.60485	+	Col3a1	ENSMUSG00000026043.18	Distal intron
chr16	91671713	91671808	15.4205	2.7419	+	Son	ENSMUSG00000022961.18	Proximal intron
chr1	71591998	71592057	15.4144	2.81229	-	Fn1	ENSMUSG00000026193.15	Distal intron
chr5	100387948	100388008	15.3384	4.70537	-	Sec31a	ENSMUSG00000035325.16	Distal intron
chr5	122800006	122800145	15.3086	2.80491	-	Anapc5	ENSMUSG00000029472.13	Proximal intron
chr2	75662389	75662494	15.3081	4.21439	+	Hnrnpa3	ENSMUSG00000059005.13	CDS
chr16	91671910	91671965	15.3061	2.88192	+	Son	ENSMUSG00000022961.18	Proximal intron
chr1	71591179	71591220	15.287	3.57262	-	Fn1	ENSMUSG00000026193.15	Proximal intron
chr3	152233555	152233593	15.2353	3.27795	+	Fubp1	ENSMUSG00000028034.15	3' UTR
chr2	75659760	75659782	15.2187	3.15874	+	Hnrnpa3	ENSMUSG00000059005.13	Proximal intron
chr3	106540333	106540445	15.2114	5.5899	-	Cept1	ENSMUSG00000040774.15	Distal intron
chr3	119742148	119742203	15.1811	3.85042	-	Ptbp2	ENSMUSG00000028134.11	Distal intron
chr11	50380836	50380913	15.1476	2.23759	+	Hnrnph1	ENSMUSG00000007850.16	Distal intron
chr14	120403285	120403377	15.1274	3.26964	+	Mbnl2	ENSMUSG00000022139.17	CDS
chr4	58831803	58831943	15.1155	4.67736	-	Ecpas	ENSMUSG00000050812.18	3' UTR
chr5	100388038	100388138	15.1049	3.7419	-	Sec31a	ENSMUSG00000035325.16	Proximal intron
chr7	90444290	90444351	15.1004	3.04535	+	Crebzf	ENSMUSG00000051451.6	3' UTR
chr13	58397011	58397152	15.0947	2.95135	-	Hnrnpk	ENSMUSG00000021546.18	3' UTR
chr16	91671965	91672034	15.0937	2.86674	+	Son	ENSMUSG00000022961.18	Distal intron
chr2	162932336	162932378	15.0442	2.3464	+	Srsf6	ENSMUSG00000016921.14	Proximal intron
chr3	119741807	119741886	15.0196	3.26127	-	Ptbp2	ENSMUSG00000028134.11	Distal intron
chr3	159912317	159912394	14.985	2.19324	+	Wls	ENSMUSG00000028173.10	Proximal intron
chr9	121730298	121730447	14.9609	3.54631	+	Nktr	ENSMUSG00000032525.15	Distal intron
chr5	99962247	99962373	14.9331	3.38864	-	Hnrnpd	ENSMUSG00000000568.15	Proximal intron
chr10	128491841	128491890	14.9292	3.94979	-	Myl6	ENSMUSG00000090841.2	3' UTR
chr3	7527625	7527722	14.9292	3.94979	+	Zc2hc1a	ENSMUSG00000043542.12	Proximal intron
chr1	71598083	71598108	14.8868	3.72375	-	Fn1	ENSMUSG00000026193.15	Proximal intron
chr3	119740834	119740953	14.8868	3.72375	-	Ptbp2	ENSMUSG00000028134.11	Proximal intron
chr6	38565615	38565681	14.8523	3.53743	+	Luc7l2	ENSMUSG00000029823.16	Distal intron
chr3	60621364	60621465	14.7888	2.69796	+	Mbnl1	ENSMUSG00000027763.13	CDS
chr11	80404836	80404921	14.7801	2.76743	+	Zfp207	ENSMUSG00000017421.18	3' UTR
chr17	29040468	29040566	14.7751	2.92777	+	Srsf3	ENSMUSG00000071172.13	Proximal intron
chr10	128491823	128491841	14.7663	3.82511	-	Myl6	ENSMUSG00000090841.2	3' UTR
chr4	155818920	155819023	14.7261	2.14486	+	Ccnl2	ENSMUSG00000029068.16	Distal intron
chr10	128493058	128493106	14.6873	4.14789	-	Myl6	ENSMUSG00000090841.2	Proximal intron
chr3	158025893	158025988	14.6837	2.17486	-	Srsf11	ENSMUSG00000055436.18	Distal intron
chr14	61637811	61637977	14.6816	3.11763	-	Dleu2	ENSMUSG00000097589.9	Distal intron (ncRNA)
chr1	71598304	71598362	14.6745	2.75982	-	Fn1	ENSMUSG00000026193.15	5' splice site
chr1	178335362	178335442	14.652	2.45745	-	Hnrnpu	ENSMUSG00000039630.10	Proximal intron
chr3	60621465	60621513	14.6084	3.36249	+	Mbnl1	ENSMUSG00000027763.13	5' splice site
chr1	162223335	162223398	14.6047	2.24015	+	mmu-mir-214	MI0000698	miRNA
chr7	127972779	127972949	14.6042	2.36081	+	Fus	ENSMUSG00000030795.18	5' splice site
chr4	21870240	21870301	14.5786	2.68301	+	Pnisr	ENSMUSG00000028248.15	3' UTR
chr11	5081933	5082000	14.5019	2.35408	-	Ewsr1	ENSMUSG00000009079.16	Proximal intron
chr4	155818656	155818721	14.5019	2.35408	+	Ccnl2	ENSMUSG00000029068.16	Distal intron
chr19	5842148	5842156	14.4832	2.16248	-	Neat1	ENSMUSG00000092274.3	Noncoding exon
chr11	84292768	84292918	14.4782	4.13422	+	Acaca	ENSMUSG00000020532.18	CDS
chr3	152233881	152233985	14.4588	2.99671	+	Fubp1	ENSMUSG00000028034.15	3' UTR
chr13	55659739	55659805	14.4505	4.61964	+	Ddx46	ENSMUSG00000021500.17	Distal intron
chr10	14457330	14457459	14.4178	3.50136	-	Adgrg6	ENSMUSG00000039116.7	Distal intron
chr1	161036418	161036492	14.3995	2.34733	+	Gas5	ENSMUSG00000053332.13	Noncoding exon
chrX	151872462	151872537	14.3519	2.98845	+	Huwe1	ENSMUSG00000025261.18	Distal intron
chr2	129199350	129199428	14.3384	3.78629	+	Slc20a1	ENSMUSG00000027397.14	5' UTR
chr15	77094575	77094648	14.2964	2.53952	-	Rbfox2	ENSMUSG00000033565.18	3' splice site
chr2	162932778	162932853	14.2456	2.80434	+	Srsf6	ENSMUSG00000016921.14	CDS
chr1	162222598	162222655	14.1586	2.65263	+	Dnm3os	ENSMUSG00000078190.7	Noncoding exon
chr6	86419478	86419603	14.1472	2.72114	+	Tia1	ENSMUSG00000071337.11	Proximal intron
chr11	50380753	50380812	14.1451	3.07532	+	Hnrnph1	ENSMUSG00000007850.16	Distal intron
chr1	162223550	162223597	14.1451	3.07532	+	mmu-mir-214	MI0000698	miRNA proximal
chr7	128444038	128444135	14.1275	3.77312	-	Tial1	ENSMUSG00000030846.15	3' splice site
chr15	77109986	77110068	14.1266	2.28697	-	Rbfox2	ENSMUSG00000033565.18	Distal intron
chr1	44790665	44790742	14.0985	5.48067	+	Gulp1	ENSMUSG00000056870.9	CDS
chr8	11625745	11625879	14.0885	2.5248	-	Ankrd10	ENSMUSG00000031508.14	Distal intron
chr11	5080661	5080725	14.0617	2.36951	-	Ewsr1	ENSMUSG00000009079.16	CDS
chr18	9960628	9960795	14.0496	3.18374	+	Thoc1	ENSMUSG00000024287.8	5' splice site
chr14	72573072	72573202	14.0418	2.71328	-	Fndc3a	ENSMUSG00000033487.14	5' splice site
chr11	119454999	119455117	14.0339	2.78831	+	Rnf213	ENSMUSG00000070327.14	Proximal intron
chr5	76205863	76205998	14.0219	4.5899	+	Tmem165	ENSMUSG00000029234.13	Distal intron
chr6	51462158	51462199	13.9908	2.31998	-	Hnrnpa2b1	ENSMUSG00000004980.16	Proximal intron
chr3	88711871	88711978	13.9908	2.31998	+	Khdc4	ENSMUSG00000028060.14	3' UTR
chr8	40908483	40908599	13.9834	3.46437	+	Slc7a2	ENSMUSG00000031596.15	CDS
chr14	72583296	72583416	13.9594	3.30871	-	Fndc3a	ENSMUSG00000033487.14	Proximal intron
chr11	50379715	50379769	13.942	3.17486	+	Hnrnph1	ENSMUSG00000007850.16	5' splice site
chrX	133683538	133683673	13.9302	2.40806	-	Pcdh19	ENSMUSG00000051323.16	Distal intron
chrX	53054308	53054339	13.9281	2.78023	-	mmu-mir-322	MI0000590	miRNA
chr9	41589531	41589598	13.877	2.06176	+	Mir100hg	ENSMUSG00000074415.14	Noncoding exon
chr10	128491783	128491802	13.8513	3.29955	-	Myl6	ENSMUSG00000090841.2	3' UTR
chr1	162221844	162221894	13.8441	2.62942	+	Dnm3os	ENSMUSG00000078190.7	Noncoding exon
chrX	151871898	151871985	13.8352	3.85293	+	Huwe1	ENSMUSG00000025261.18	Proximal intron
chr3	119740441	119740554	13.8343	3.16593	-	Ptbp2	ENSMUSG00000028134.11	CDS
chr14	101913068	101913211	13.8287	4.07818	+	Lmo7	ENSMUSG00000033060.16	CDS
chrX	151871804	151871855	13.8287	4.07818	+	Huwe1	ENSMUSG00000025261.18	Proximal intron
chr9	49532424	49532533	13.8287	4.07818	-	Ncam1	ENSMUSG00000039542.16	Proximal intron
chr3	159912732	159912760	13.8287	4.07818	+	Wls	ENSMUSG00000028173.10	Distal intron
chr4	155819422	155819460	13.8179	2.8546	+	Ccnl2	ENSMUSG00000029068.16	Distal intron
chr12	116356362	116356510	13.7866	4.57479	+	Esyt2	ENSMUSG00000021171.8	Distal intron
chr13	63299360	63299504	13.7663	3.44551	+	Aopep	ENSMUSG00000021458.17	3' UTR
chr2	75659935	75660014	13.7163	3.04056	+	Hnrnpa3	ENSMUSG00000059005.13	Distal intron
chr15	58438117	58438195	13.6662	3.7464	+	Fam91a1	ENSMUSG00000037119.4	Distal intron
chr6	4520392	4520451	13.6521	2.55183	+	Col1a2	ENSMUSG00000029661.16	Proximal intron
chr5	100035265	100035348	13.6521	2.55183	-	Hnrnpdl	ENSMUSG00000029328.15	3' UTR
chr3	58424884	58424997	13.6191	3.14789	+	Tsc22d2	ENSMUSG00000027806.9	Distal intron
chrX	151872353	151872403	13.6097	4.06383	+	Huwe1	ENSMUSG00000025261.18	Distal intron
chr7	113554195	113554303	13.6056	2.83782	+	Far1	ENSMUSG00000030759.16	CDS
chr3	119742096	119742135	13.581	4.54409	-	Ptbp2	ENSMUSG00000028134.11	Distal intron
chr14	120404465	120404490	13.5493	3.4264	+	Mbnl2	ENSMUSG00000022139.17	Proximal intron
chr3	7527465	7527528	13.536	4.55952	+	Zc2hc1a	ENSMUSG00000043542.12	Distal intron
chr3	158025597	158025638	13.5021	3.02286	-	Srsf11	ENSMUSG00000055436.18	Distal intron
chr11	30826952	30827061	13.4901	3.71918	+	Psme4	ENSMUSG00000040850.17	Distal intron
chr12	83662823	83662931	13.4699	3.59988	+	Rbm25	ENSMUSG00000010608.15	Distal intron
chr14	61635322	61635418	13.4408	3.41675	-	Dleu2	ENSMUSG00000097589.9	Noncoding exon
chr3	159912532	159912558	13.419	3.26232	+	Wls	ENSMUSG00000028173.10	Distal intron
chr3	159911641	159911710	13.4163	2.37172	+	Wls	ENSMUSG00000028173.10	3' splice site
chr6	40478179	40478279	13.3844	4.03468	+	Ssbp1	ENSMUSG00000029911.14	3' UTR
chr15	103244209	103244320	13.3547	2.19562	+	Hnrnpa1	ENSMUSG00000046434.16	3' UTR
chr6	4520355	4520392	13.3137	2.36434	+	Col1a2	ENSMUSG00000029661.16	5' splice site
chr1	45424681	45424772	13.2943	2.73076	-	Col5a2	ENSMUSG00000026042.16	Distal intron
chr3	158025548	158025597	13.2943	2.73076	-	Srsf11	ENSMUSG00000055436.18	Distal intron
chr10	62763692	62763762	13.2687	3.70537	-	Ccar1	ENSMUSG00000020074.7	Proximal intron
chr3	119743276	119743368	13.252	3.57984	-	Gm42664	ENSMUSG00000106099.1	Noncoding exon
chrX	142357077	142357190	13.2028	5.39725	-	Acsl4	ENSMUSG00000031278.12	Distal intron
chr5	114903438	114903550	13.189	3.11113	+	Oasl2	ENSMUSG00000029561.17	Distal intron
chr11	5081864	5081933	13.187	2.07928	-	Ewsr1	ENSMUSG00000009079.16	Proximal intron
chr1	162219660	162219713	13.1813	2.80368	+	Dnm3os	ENSMUSG00000078190.7	Noncoding exon
chr1	71591220	71591271	13.1813	2.80368	-	Fn1	ENSMUSG00000026193.15	Proximal intron
chr3	148827516	148827634	13.1803	4.01988	-	Adgrl2	ENSMUSG00000028184.12	CDS
chr1	45424470	45424595	13.179	3.79153	-	Col5a2	ENSMUSG00000026042.16	Distal intron
chr10	76720821	76720921	13.1323	4.51273	-	Col6a1	ENSMUSG00000001119.7	5' splice site
chr6	86419015	86419081	13.1323	4.51273	+	Tia1	ENSMUSG00000071337.11	5' splice site
chr17	26254252	26254341	13.0951	3.23375	+	Luc7l	ENSMUSG00000024188.16	Distal intron
chr1	71591948	71591958	13.0815	3.1018	-	Fn1	ENSMUSG00000026193.15	Distal intron
chr3	158025011	158025072	13.0754	2.79501	-	Srsf11	ENSMUSG00000055436.18	Distal intron
chr4	148615827	148615892	13.0754	2.79501	-	Tardbp	ENSMUSG00000041459.15	CDS
chr3	65950257	65950369	13.0697	3.78104	-	Ccnl1	ENSMUSG00000027829.15	Proximal intron
chr3	158025421	158025505	13.0517	2.44885	-	Srsf11	ENSMUSG00000055436.18	Distal intron
chr16	20401789	20401913	13.0517	2.44885	-	Abcc5	ENSMUSG00000022822.16	Proximal intron
chr14	56729598	56729679	13.0342	3.55952	-	Pspc1	ENSMUSG00000021938.12	Distal intron
chr6	83974021	83974103	13.0342	3.55952	+	Zfp638	ENSMUSG00000030016.14	Distal intron
chr14	101753058	101753227	13.034	3.69143	+	Lmo7	ENSMUSG00000033060.16	Distal intron
chr10	23329809	23329918	13.034	3.69143	-	Eya4	ENSMUSG00000010461.15	Distal intron
chr10	117355467	117355547	13.034	3.69143	-	Cpsf6	ENSMUSG00000055531.12	3' UTR
chr11	80404596	80404674	12.9779	2.70537	+	Zfp207	ENSMUSG00000017421.18	3' splice site
chr1	71598108	71598149	12.9671	2.97763	-	Fn1	ENSMUSG00000026193.15	Proximal intron
chr7	92741156	92741313	12.9657	2.87642	-	4632427E13Rik	ENSMUSG00000074024.5	Noncoding exon
chr3	90088337	90088432	12.9657	2.87642	+	Tpm3	ENSMUSG00000027940.18	CDS
chr9	49532228	49532352	12.964	4.00493	-	Ncam1	ENSMUSG00000039542.16	Proximal intron
chr5	100387840	100387920	12.964	4.00493	-	Sec31a	ENSMUSG00000035325.16	Distal intron
chr1	45335005	45335119	12.964	4.00493	+	Col3a1	ENSMUSG00000026043.18	3' splice site
chr1	162219178	162219226	12.9484	2.44103	+	Dnm3os	ENSMUSG00000078190.7	Noncoding exon
chr14	56729512	56729598	12.9199	4.48067	-	Pspc1	ENSMUSG00000021938.12	Distal intron
chr5	100388307	100388361	12.9199	4.48067	-	Sec31a	ENSMUSG00000035325.16	Proximal intron
chr7	90182024	90182119	12.8858	4.49679	+	Picalm	ENSMUSG00000039361.11	3' splice site
chr2	75659864	75659935	12.8792	3.21439	+	Hnrnpa3	ENSMUSG00000059005.13	Proximal intron
chr3	19969634	19969748	12.8636	2.77752	+	Cp	ENSMUSG00000003617.16	3' splice site
chr1	162222935	162222957	12.8602	2.96841	+	mmu-mir-214	MI0000698	miRNA proximal
chr2	156177649	156177697	12.8593	2.86743	-	Rbm39	ENSMUSG00000027620.16	Proximal intron
chr11	83499869	83499953	12.8541	3.66315	+	Taf15	ENSMUSG00000020680.15	Distal intron
chr15	6430211	6430373	12.8541	3.66315	+	Dab2	ENSMUSG00000022150.16	Proximal intron
chr1	45312277	45312379	12.8541	3.66315	+	Col3a1	ENSMUSG00000026043.18	Proximal intron
chr2	129204409	129204481	12.8105	2.19655	+	Slc20a1	ENSMUSG00000027397.14	Proximal intron
chr10	128491161	128491213	12.8017	2.32686	-	Myl6	ENSMUSG00000090841.2	3' UTR
chr7	92740310	92740379	12.7901	3.35745	-	4632427E13Rik	ENSMUSG00000074024.5	Noncoding exon
chr1	162219873	162219886	12.7901	3.35745	+	Dnm3os	ENSMUSG00000078190.7	Noncoding exon
chr11	5082156	5082203	12.7711	2.23467	-	Ewsr1	ENSMUSG00000009079.16	5' splice site
chr5	129502581	129502668	12.7485	5.34478	+	Sfswap	ENSMUSG00000029439.14	Distal intron
chr14	52103687	52103782	12.735	3.97456	-	Hnrnpc	ENSMUSG00000060373.15	Proximal intron
chr10	62764614	62764665	12.7342	3.98983	-	Ccar1	ENSMUSG00000020074.7	3' splice site
chr14	86967318	86967430	12.7149	5.36249	-	Diaph3	ENSMUSG00000022021.14	Distal intron
chr14	20522898	20522984	12.7058	4.46437	-	Ppp3cb	ENSMUSG00000021816.11	Distal intron
chr14	120395575	120395753	12.6962	2.11346	+	Mbnl2	ENSMUSG00000022139.17	CDS
chr12	65043515	65043589	12.6634	3.19476	+	Prpf39	ENSMUSG00000035597.19	Proximal intron
chr8	11628039	11628144	12.6464	2.94979	-	Ankrd10	ENSMUSG00000031508.14	Proximal intron
chr3	158025292	158025353	12.6387	2.41732	-	Srsf11	ENSMUSG00000055436.18	Distal intron
chrX	101655452	101655497	12.6128	2.47254	+	Ogt	ENSMUSG00000034160.13	Proximal intron
chr1	162219269	162219303	12.5904	2.53267	+	Dnm3os	ENSMUSG00000078190.7	Noncoding exon
chr13	45697505	45697660	12.5734	3.33713	-	Atxn1	ENSMUSG00000046876.16	Proximal intron
chr1	88272702	88272826	12.5716	2.59846	-	Hjurp	ENSMUSG00000044783.16	CDS
chr14	54897814	54897910	12.5688	2.21995	+	Pabpn1	ENSMUSG00000022194.15	3' UTR
chr1	162222916	162222935	12.5567	2.67082	+	mmu-mir-214	MI0000698	miRNA proximal
chr5	122800187	122800324	12.5555	3.18484	-	Anapc5	ENSMUSG00000029472.13	Proximal intron
chr3	119746416	119746482	12.5555	3.18484	-	Gm42664	ENSMUSG00000106099.1	Noncoding exon
chr1	45312084	45312155	12.5331	3.95913	+	Col3a1	ENSMUSG00000026043.18	Proximal intron
chr9	41587024	41587084	12.4953	2.3039	+	Mir100hg	ENSMUSG00000074415.14	Noncoding exon
chr9	121730149	121730248	12.4898	3.50743	+	Nktr	ENSMUSG00000032525.15	Proximal intron
chr3	60621539	60621602	12.4898	3.50743	+	Mbnl1	ENSMUSG00000027763.13	5' splice site
chr6	83974191	83974278	12.4781	4.44788	+	Zfp638	ENSMUSG00000030016.14	Distal intron
chr3	108907440	108907495	12.4515	2.66205	-	Prpf38b	ENSMUSG00000027881.14	Proximal intron
chr1	162222156	162222205	12.4341	2.8309	+	Dnm3os	ENSMUSG00000078190.7	Noncoding exon
chr18	69678877	69679008	12.4328	2.93093	+	Tcf4	ENSMUSG00000053477.17	Distal intron
chr15	77110155	77110233	12.4325	2.40129	-	Rbfox2	ENSMUSG00000033565.18	Distal intron
chr5	100035050	100035175	12.4293	2.25286	-	Hnrnpdl	ENSMUSG00000029328.15	3' UTR
chr16	30338946	30339042	12.4246	3.61964	-	Atp13a3	ENSMUSG00000022533.14	Proximal intron
chr1	162219079	162219141	12.4081	2.16755	+	Dnm3os	ENSMUSG00000078190.7	Noncoding exon
chr3	119746694	119746730	12.403	3.63429	-	Ptbp2	ENSMUSG00000028134.11	3' UTR
chr11	5080009	5080063	12.3933	2.29617	-	Ewsr1	ENSMUSG00000009079.16	Proximal intron
chr3	88710869	88710940	12.381	3.49679	+	Khdc4	ENSMUSG00000028060.14	5' splice site
chrX	12675938	12676032	12.3464	2.65322	-	Med14	ENSMUSG00000064127.13	3' UTR
chr1	52200597	52200722	12.3464	2.65322	-	Gls	ENSMUSG00000026103.14	Distal intron
chr15	42675909	42676016	12.3348	2.73285	-	Angpt1	ENSMUSG00000022309.9	Proximal intron
chr5	122799596	122799732	12.3279	2.82163	-	Anapc5	ENSMUSG00000029472.13	Proximal intron
chr6	38569599	38569650	12.3261	2.92141	+	Luc7l2	ENSMUSG00000029823.16	Distal intron
chr4	55377901	55378056	12.3195	3.94353	+	Rad23b	ENSMUSG00000028426.10	Proximal intron
chrX	133682409	133682463	12.2199	3.60485	-	Pcdh19	ENSMUSG00000051323.16	Proximal intron
chr3	119740233	119740294	12.2199	3.60485	-	Ptbp2	ENSMUSG00000028134.11	5' splice site
chr13	103752064	103752242	12.2194	2.91182	-	Srek1	ENSMUSG00000032621.8	Proximal intron
chr3	69026498	69026615	12.195	3.69423	+	Smc4	ENSMUSG00000034349.14	Distal intron
chr3	152233375	152233422	12.195	3.69423	+	Fubp1	ENSMUSG00000028034.15	3' UTR
chr1	71597936	71597960	12.1742	2.49892	-	Fn1	ENSMUSG00000026193.15	Proximal intron
chr3	159912247	159912317	12.1652	2.19005	+	Wls	ENSMUSG00000028173.10	Proximal intron
chr16	23112797	23112820	12.1633	3.47525	+	Eif4a2	ENSMUSG00000022884.15	3' UTR
chr11	50381977	50382045	12.1552	2.32686	+	Hnrnph1	ENSMUSG00000007850.16	Proximal intron
chr10	62764461	62764571	12.1533	2.5639	-	Ccar1	ENSMUSG00000020074.7	CDS
chr11	86584367	86584412	12.1484	2.04056	-	Vmp1	ENSMUSG00000018171.9	3' UTR
chrX	133682532	133682671	12.1238	2.3769	-	Pcdh19	ENSMUSG00000051323.16	Proximal intron
chr6	4516032	4516126	12.1238	2.3769	+	Col1a2	ENSMUSG00000029661.16	5' splice site
chr16	23112873	23112892	12.1127	2.90217	+	Eif4a2	ENSMUSG00000022884.15	3' UTR
chrX	105840714	105840869	12.0926	3.92777	-	Atrx	ENSMUSG00000031229.16	Distal intron
chr9	121729724	121729827	12.0926	3.92777	+	Nktr	ENSMUSG00000032525.15	5' splice site
chr6	83974116	83974191	12.0926	3.92777	+	Zfp638	ENSMUSG00000030016.14	Distal intron
chr5	100388701	100388784	12.0857	3.68301	-	Sec31a	ENSMUSG00000035325.16	3' splice site
chr12	8715042	8715107	12.0534	5.29034	+	Pum2	ENSMUSG00000020594.14	Distal intron
chr11	79462623	79462691	12.0485	4.39725	+	Nf1	ENSMUSG00000020716.16	Distal intron
chr14	72583164	72583296	12.0241	2.22216	-	Fndc3a	ENSMUSG00000033487.14	Proximal intron
chr1	162219231	162219269	12.0166	3.13422	+	Dnm3os	ENSMUSG00000078190.7	Noncoding exon
chr8	11626655	11626796	12.0095	2.79343	-	Ankrd10	ENSMUSG00000031508.14	Distal intron
chrX	151872287	151872353	12.0082	3.00493	+	Huwe1	ENSMUSG00000025261.18	Distal intron
chr1	71591271	71591308	12.0061	2.89246	-	Fn1	ENSMUSG00000026193.15	Proximal intron
chr12	83663142	83663238	12.0061	2.89246	+	Rbm25	ENSMUSG00000010608.15	Distal intron
chr13	112494820	112494905	12.0032	3.5899	+	Il6st	ENSMUSG00000021756.12	5' splice site
chr13	63298922	63299059	11.9665	2.48175	+	Aopep	ENSMUSG00000021458.17	3' UTR
chr16	20401913	20401994	11.9445	2.54631	-	Abcc5	ENSMUSG00000022822.16	Proximal intron
chr3	88711978	88712056	11.9183	2.36041	+	Khdc4	ENSMUSG00000028060.14	3' UTR
chr11	87109942	87110040	11.9089	3.12387	+	Ska2	ENSMUSG00000020492.11	Distal intron
chr14	120404574	120404712	11.9011	2.0566	+	Mbnl2	ENSMUSG00000022139.17	CDS
chr2	125098724	125098791	11.8873	3.8957	-	Myef2	ENSMUSG00000027201.16	5' splice site
chr1	133000945	133001072	11.8672	3.66029	-	Mdm4	ENSMUSG00000054387.13	Proximal intron
chr11	5080063	5080100	11.8627	2.47308	-	Ewsr1	ENSMUSG00000009079.16	Distal intron
chr5	96827327	96827498	11.8627	2.47308	+	Anxa3	ENSMUSG00000029484.12	Distal intron
chr9	42259461	42259559	11.86	5.25286	-	Sc5d	ENSMUSG00000032018.14	Proximal intron
chr8	41340853	41340883	11.8215	2.60827	-	Asah1	ENSMUSG00000031591.14	3' UTR
chr15	77112757	77112821	11.8215	2.60827	-	Rbfox2	ENSMUSG00000033565.18	Distal intron
chr17	29040027	29040109	11.8215	2.60827	+	Srsf3	ENSMUSG00000071172.13	Distal intron
chr1	71598267	71598293	11.8012	3.11346	-	Fn1	ENSMUSG00000026193.15	5' splice site
chr11	83498811	83498920	11.7939	2.98476	+	Taf15	ENSMUSG00000020680.15	Proximal intron
chr10	117364518	117364620	11.7735	3.57479	-	Cpsf6	ENSMUSG00000055531.12	Distal intron
chr3	152233169	152233201	11.7735	3.57479	+	Fubp1	ENSMUSG00000028034.15	3' UTR
chr17	21573108	21573208	11.7735	3.57479	+	Zfp948	ENSMUSG00000067931.6	Distal intron
chrX	74232360	74232465	11.7466	2.29444	-	Flna	ENSMUSG00000031328.16	Distal intron
chr2	126057648	126057754	11.7466	2.29444	+	Fgf7	ENSMUSG00000027208.14	Distal intron
chr3	119747408	119747441	11.7282	3.4312	-	Ptbp2	ENSMUSG00000028134.11	3' UTR
chr13	63300155	63300319	11.7209	2.19871	+	mmu-mir-23b|mmu-mir-27b	MI0000142||MI0000141	miRNA proximal
chr14	14740060	14740119	11.6762	3.8794	+	Slc4a7	ENSMUSG00000021733.11	Proximal intron
chr1	40444187	40444255	11.6762	3.8794	+	Il1rl1	ENSMUSG00000026069.15	3' splice site
chr11	80405016	80405148	11.6624	2.15178	+	Zfp207	ENSMUSG00000017421.18	3' UTR
chr15	77105440	77105541	11.6558	2.00493	-	Rbfox2	ENSMUSG00000033565.18	5' splice site
chr3	119743165	119743197	11.6486	3.6372	-	Ptbp2	ENSMUSG00000028134.11	Distal intron
chr4	48465462	48465672	11.6332	5.23375	-	Tex10	ENSMUSG00000028345.15	Distal intron
chr9	121729827	121729958	11.6195	3.41997	+	Nktr	ENSMUSG00000032525.15	Proximal intron
chr3	60621513	60621539	11.6195	3.41997	+	Mbnl1	ENSMUSG00000027763.13	5' splice site
chr8	40908599	40908659	11.6001	4.34478	+	Slc7a2	ENSMUSG00000031596.15	5' splice site
chr14	20530194	20530316	11.6001	4.34478	-	Ppp3cb	ENSMUSG00000021816.11	Distal intron
chr13	103764344	103764492	11.5988	3.24197	-	Srek1	ENSMUSG00000032621.8	5' UTR
chr10	23323347	23323444	11.5877	3.54409	-	Eya4	ENSMUSG00000010461.15	Proximal intron
chrX	151872409	151872462	11.5859	3.0924	+	Huwe1	ENSMUSG00000025261.18	Distal intron
chr7	90444500	90444590	11.5855	4.36249	+	Crebzf	ENSMUSG00000051451.6	3' UTR
chrX	151871855	151871898	11.5855	4.36249	+	Huwe1	ENSMUSG00000025261.18	Proximal intron
chr11	116851804	116851891	11.5795	2.38864	-	Srsf2	ENSMUSG00000034120.18	3' splice site
chr1	162218264	162218305	11.5795	2.38864	+	mmu-mir-199a-2	MI0000713	miRNA proximal
chrX	53056121	53056150	11.5518	2.44677	-	C430049B03Rik	ENSMUSG00000087365.7	Noncoding exon
chr17	56434230	56434304	11.5276	2.51046	-	Ptprs	ENSMUSG00000013236.17	Proximal intron
chr7	113554370	113554422	11.4912	2.65838	+	Far1	ENSMUSG00000030759.16	5' splice site
chr7	90444221	90444290	11.4907	3.231	+	Crebzf	ENSMUSG00000051451.6	3' UTR
chr9	121729958	121730033	11.4798	2.74517	+	Nktr	ENSMUSG00000032525.15	Proximal intron
chr11	116851728	116851786	11.4734	2.84288	-	Srsf2	ENSMUSG00000034120.18	3' UTR
chr5	129501735	129501856	11.4734	2.84288	+	Sfswap	ENSMUSG00000029439.14	Proximal intron
chr10	127063887	127063977	11.4521	3.86291	+	Cdk4	ENSMUSG00000006728.12	5' UTR
chr11	50381180	50381228	11.4058	2.31835	+	Hnrnph1	ENSMUSG00000007850.16	Proximal intron
chr16	91672517	91672569	11.402	3.39725	+	Son	ENSMUSG00000022961.18	Distal intron
chr14	56811015	56811060	11.3919	4.32686	-	Zmym5	ENSMUSG00000040123.17	Proximal intron
chr15	58437701	58437802	11.3919	4.32686	+	Fam91a1	ENSMUSG00000037119.4	Distal intron
chr6	4524327	4524393	11.3739	2.73533	+	Col1a2	ENSMUSG00000029661.16	Proximal intron
chr6	83974359	83974469	11.3731	3.5285	+	Zfp638	ENSMUSG00000030016.14	Distal intron
chr3	114091897	114092055	11.3731	3.5285	+	Col11a1	ENSMUSG00000027966.20	Distal intron
chr16	45787243	45787379	11.3731	3.5285	-	Phldb2	ENSMUSG00000033149.17	Distal intron
chr10	69344260	69344406	11.3707	3.07102	-	Cdk1	ENSMUSG00000019942.13	Distal intron
chr1	55015557	55015646	11.3707	3.07102	-	Sf3b1	ENSMUSG00000025982.13	Distal intron
chr3	60621625	60621712	11.3707	3.07102	+	Mbnl1	ENSMUSG00000027763.13	Proximal intron
chr3	159912832	159912852	11.3707	3.07102	+	Wls	ENSMUSG00000028173.10	Distal intron
chr5	137301972	137302093	11.367	2.83275	-	Srrt	ENSMUSG00000037364.12	5' splice site
chr3	159912134	159912163	11.3568	2.05123	+	Wls	ENSMUSG00000028173.10	Proximal intron
chr7	92740768	92740829	11.3208	3.60187	-	4632427E13Rik	ENSMUSG00000074024.5	Noncoding exon
chr10	120473051	120473130	11.3208	3.60187	-	Hmga2	ENSMUSG00000056758.14	Proximal intron
chr2	75659495	75659580	11.2933	3.38576	+	Hnrnpa3	ENSMUSG00000059005.13	Proximal intron
chr4	155819728	155819754	11.2765	2.20822	+	Ccnl2	ENSMUSG00000029068.16	Distal intron
chrX	38608192	38608340	11.2631	3.06022	+	Mcts1	ENSMUSG00000000355.13	Distal intron
chr6	86419665	86419731	11.2432	3.82936	+	Tia1	ENSMUSG00000071337.11	Distal intron
chr6	4516216	4516234	11.2432	3.82936	+	Col1a2	ENSMUSG00000029661.16	Proximal intron
chr10	128491213	128491236	11.2414	2.41997	-	Myl6	ENSMUSG00000090841.2	3' UTR
chr11	80404565	80404596	11.2144	3.84624	+	Zfp207	ENSMUSG00000017421.18	Proximal intron
chr10	128491802	128491823	11.2116	3.5899	-	Myl6	ENSMUSG00000090841.2	3' UTR
chr3	119747354	119747408	11.2116	3.5899	-	Ptbp2	ENSMUSG00000028134.11	3' UTR
chr3	159912394	159912420	11.1935	2.55242	+	Wls	ENSMUSG00000028173.10	Distal intron
chr2	156177282	156177317	11.1757	2.62942	-	Rbm39	ENSMUSG00000027620.16	5' splice site
chr6	38570061	38570103	11.1625	2.71543	+	Luc7l2	ENSMUSG00000029823.16	Proximal intron
chr3	88700089	88700227	11.1586	3.49679	+	Khdc4	ENSMUSG00000028060.14	5' splice site
chr13	14010001	14010111	11.1556	3.04933	-	Tbce	ENSMUSG00000039233.12	Proximal intron
chr7	90194333	90194413	11.1544	2.81229	+	Picalm	ENSMUSG00000039361.11	5' splice site
chrX	133681525	133681632	11.1544	2.81229	-	Pcdh19	ENSMUSG00000051323.16	Proximal intron
chr17	23822895	23822980	11.1544	2.81229	+	mmu-mir-5125	MI0018036	miRNA proximal
chr17	23823485	23823558	11.1359	2.2444	+	mmu-mir-5125	MI0018036	miRNA proximal
chr8	11624178	11624255	11.0759	3.36249	-	Ankrd10	ENSMUSG00000031508.14	Distal intron
chr10	128491505	128491551	11.0745	2.19163	-	Myl6	ENSMUSG00000090841.2	3' UTR
chr8	11625941	11626051	11.0582	3.18626	-	Ankrd10	ENSMUSG00000031508.14	Distal intron
chr3	152233271	152233345	11.045	2.91182	+	Fubp1	ENSMUSG00000028034.15	3' UTR
chr2	156177254	156177282	10.9846	2.53331	-	Rbm39	ENSMUSG00000027620.16	5' splice site
chr10	76720595	76720724	10.9736	2.18327	-	Col6a1	ENSMUSG00000001119.7	Proximal intron
chr2	156178132	156178177	10.9736	2.18327	-	Rbm39	ENSMUSG00000027620.16	Distal intron
chr11	80396143	80396239	10.9673	3.35071	+	Zfp207	ENSMUSG00000017421.18	3' UTR
chr13	58397541	58397629	10.9656	2.6098	-	Hnrnpk	ENSMUSG00000021546.18	3' UTR
chr14	105138636	105138734	10.9575	3.48067	-	Rbm26	ENSMUSG00000022119.15	Proximal intron
chr9	113875828	113875927	10.9575	3.48067	+	Clasp2	ENSMUSG00000033392.16	Proximal intron
chr2	84649707	84649806	10.9575	3.48067	-	Gm28635|Ctnnd1	ENSMUSG00000101645.1||ENSMUSG00000034101.14	Distal intron
chr1	153476294	153476406	10.9575	3.48067	-	Dhx9	ENSMUSG00000042699.11	Distal intron
chr13	63300663	63300725	10.9575	3.48067	+	mmu-mir-27b	MI0000142	miRNA
chrX	53056580	53056596	10.9407	3.0273	-	C430049B03Rik	ENSMUSG00000087365.7	Noncoding exon
chr1	71602592	71602643	10.933	2.22733	-	Fn1	ENSMUSG00000026193.15	3' splice site
chr17	56433961	56434068	10.933	2.22733	-	Ptprs	ENSMUSG00000013236.17	Proximal intron
chrX	101654057	101654102	10.9111	2.0533	+	Ogt	ENSMUSG00000034160.13	Distal intron
chrX	74226352	74226404	10.9041	2.45497	-	Flna	ENSMUSG00000031328.16	3' splice site
chr11	80404766	80404836	10.9041	2.45497	+	Zfp207	ENSMUSG00000017421.18	3' UTR
chr3	60622076	60622214	10.8952	2.27502	+	Mbnl1	ENSMUSG00000027763.13	CDS
chr3	88712448	88712546	10.8952	2.27502	+	Khdc4	ENSMUSG00000028060.14	3' UTR
chr4	148616791	148616873	10.8802	2.52366	-	Tardbp	ENSMUSG00000041459.15	3' UTR
chr1	162218849	162218897	10.8728	2.17486	+	Dnm3os	ENSMUSG00000078190.7	Noncoding exon
chr14	61637590	61637732	10.8586	3.33883	-	Dleu2	ENSMUSG00000097589.9	Distal intron (ncRNA)
chr7	44247162	44247280	10.8456	2.68505	+	2410002F23Rik	ENSMUSG00000045411.16	5' UTR
chrX	74271177	74271255	10.8456	2.68505	+	Rpl10	ENSMUSG00000008682.13	Proximal intron
chr17	29040320	29040418	10.8456	2.68505	+	Srsf3	ENSMUSG00000071172.13	Proximal intron
chr4	98993378	98993529	10.8421	3.16336	-	Dock7	ENSMUSG00000028556.15	Proximal intron
chr12	8933576	8933711	10.8357	2.78104	+	Laptm4a	ENSMUSG00000020585.4	Distal intron
chr14	14798804	14799009	10.8317	2.21871	+	Slc4a7	ENSMUSG00000021733.11	3' UTR
chr12	69976881	69977058	10.8314	2.89029	-	Sav1	ENSMUSG00000021067.8	Distal intron
chr4	21875132	21875245	10.8314	2.89029	+	Pnisr	ENSMUSG00000028248.15	3' UTR
chr13	63300406	63300516	10.8286	2.38345	+	mmu-mir-23b	MI0000141	miRNA
chr6	119967414	119967508	10.813	3.79501	-	Wnk1	ENSMUSG00000045962.16	Distal intron
chr15	58438048	58438117	10.813	3.79501	+	Fam91a1	ENSMUSG00000037119.4	Distal intron
chr15	37997278	37997384	10.813	3.79501	-	Ubr5	ENSMUSG00000037487.7	3' splice site
chr1	162221933	162221955	10.8004	2.44551	+	Dnm3os	ENSMUSG00000078190.7	Noncoding exon
chr8	107550981	107551041	10.7747	3.54099	+	mmu-mir-140	MI0000165	miRNA proximal
chr7	4146804	4146869	10.7557	2.5899	+	Leng8	ENSMUSG00000035545.13	3' UTR
chr16	38586510	38586673	10.7557	2.5899	+	Tmem39a	ENSMUSG00000002845.14	Proximal intron
chr6	35204662	35204841	10.745	3.46437	+	Nup205	ENSMUSG00000038759.15	Proximal intron
chr6	4537709	4537744	10.745	3.46437	+	Col1a2	ENSMUSG00000029661.16	3' splice site
chr18	75001535	75001613	10.745	3.46437	+	Rpl17	ENSMUSG00000062328.8	3' splice site
chr11	48801048	48801093	10.745	3.46437	+	Rack1	ENSMUSG00000020372.15	Proximal intron
chr11	80404525	80404565	10.745	3.46437	+	Zfp207	ENSMUSG00000017421.18	Proximal intron
chr3	119725725	119725792	10.7362	4.25286	-	Ptbp2	ENSMUSG00000028134.11	Proximal intron
chr17	56572037	56572125	10.7362	4.25286	-	Safb2	ENSMUSG00000042625.16	Proximal intron
chr15	77105190	77105271	10.7296	2.77047	-	Rbfox2	ENSMUSG00000033565.18	Proximal intron
chr16	23112739	23112797	10.7296	2.77047	+	Eif4a2	ENSMUSG00000022884.15	3' UTR
chr14	56729442	56729512	10.7277	5.13422	-	Pspc1	ENSMUSG00000021938.12	Distal intron
chr11	50380812	50380836	10.7246	2.8794	+	Hnrnph1	ENSMUSG00000007850.16	Distal intron
chr17	23811750	23811808	10.7246	2.8794	+	Srrm2	ENSMUSG00000039218.17	5' splice site
chr13	63301113	63301216	10.7162	2.11763	+	mmu-mir-24-1	MI0000231	miRNA
chr9	41589474	41589531	10.6636	2.07205	+	Mir100hg	ENSMUSG00000074415.14	Noncoding exon
chr3	108906149	108906220	10.6509	2.57984	-	Prpf38b	ENSMUSG00000027881.14	Distal intron
chr10	115386684	115386788	10.6414	3.31479	+	Zfc3h1	ENSMUSG00000034163.10	Distal intron
chr2	129204858	129204931	10.6414	3.31479	+	Slc20a1	ENSMUSG00000027397.14	Distal intron
chr3	158025244	158025292	10.6414	3.31479	-	Srsf11	ENSMUSG00000055436.18	Distal intron
chr13	63301064	63301113	10.6227	2.36483	+	mmu-mir-24-1|mmu-mir-27b	MI0000231||MI0000142	miRNA proximal
chr1	45343824	45343921	10.6185	2.99362	+	Col3a1	ENSMUSG00000026043.18	3' splice site
chr2	156178224	156178293	10.6142	2.02932	-	Rbm39	ENSMUSG00000027620.16	Distal intron
chr10	76612839	76612997	10.601	3.75982	-	Col6a2	ENSMUSG00000020241.13	Proximal intron
chr8	41262993	41263103	10.5782	3.77752	+	Pcm1	ENSMUSG00000031592.10	Distal intron
chr7	104300672	104300808	10.5782	3.77752	-	Trim12a	ENSMUSG00000066258.13	5' splice site
chr14	14741633	14741704	10.5782	3.77752	+	Slc4a7	ENSMUSG00000021733.11	Distal intron
chr14	72683402	72683449	10.5782	3.77752	-	Fndc3a	ENSMUSG00000033487.14	Proximal intron
chr6	100861207	100861272	10.5782	3.77752	+	Ppp4r2	ENSMUSG00000052144.8	Proximal intron
chr11	79462394	79462508	10.5782	3.77752	+	Nf1	ENSMUSG00000020716.16	Distal intron
chr16	32990226	32990335	10.5782	3.77752	+	Lrch3	ENSMUSG00000022801.13	CDS
chr16	56125802	56125905	10.5782	3.77752	+	Senp7	ENSMUSG00000052917.15	Proximal intron
chr7	4146589	4146681	10.571	2.14932	+	Leng8	ENSMUSG00000035545.13	3' UTR
chr5	100035348	100035405	10.5676	2.49432	-	Hnrnpdl	ENSMUSG00000029328.15	3' UTR
chr6	86419603	86419665	10.5564	3.5159	+	Tia1	ENSMUSG00000071337.11	Proximal intron
chr15	77110295	77110369	10.5564	3.5159	-	Rbfox2	ENSMUSG00000033565.18	Distal intron
chrX	151872933	151872971	10.5293	3.4312	+	Huwe1	ENSMUSG00000025261.18	Distal intron
chr11	22151867	22151996	10.5293	3.4312	-	Ehbp1	ENSMUSG00000042302.14	CDS
chr11	5087808	5087908	10.52	3.44788	-	Ewsr1	ENSMUSG00000009079.16	5' splice site
chr15	77095075	77095136	10.52	3.44788	-	Rbfox2	ENSMUSG00000033565.18	Distal intron
chr13	58392632	58392721	10.52	3.44788	-	mmu-mir-7a-1	MI0000728	miRNA proximal
chr12	8933370	8933468	10.52	3.44788	+	Laptm4a	ENSMUSG00000020585.4	Distal intron
chr13	46682532	46682713	10.5184	4.23375	-	Nup153	ENSMUSG00000021374.10	Proximal intron
chr5	100038306	100038369	10.5181	3.12832	-	Hnrnpdl	ENSMUSG00000029328.15	Proximal intron
chr1	162222043	162222051	10.5112	2.98221	+	Dnm3os	ENSMUSG00000078190.7	Noncoding exon
chr3	152219112	152219161	10.4742	5.11346	+	Fubp1	ENSMUSG00000028034.15	Distal intron
chr1	161036362	161036418	10.451	2.29034	+	Gas5	ENSMUSG00000053332.13	Noncoding exon
chr3	135455436	135455518	10.4472	3.50318	+	Ube2d3	ENSMUSG00000078578.9	5' splice site
chr14	72683274	72683339	10.4102	3.11644	-	Fndc3a	ENSMUSG00000033487.14	Proximal intron
chr8	83928415	83928514	10.3944	3.7419	+	Adgrl1	ENSMUSG00000013033.16	Distal intron
chr11	51997656	51997736	10.3944	3.7419	-	Ube2b	ENSMUSG00000020390.12	5' splice site
chr3	108907694	108907760	10.3944	3.7419	-	Prpf38b	ENSMUSG00000027881.14	5' splice site
chr4	40990077	40990174	10.3944	3.7419	+	Nfx1	ENSMUSG00000028423.15	Distal intron
chrX	74271367	74271437	10.3703	2.13205	+	Rpl10	ENSMUSG00000008682.13	Proximal intron
chr1	162219303	162219348	10.3489	2.28106	+	Dnm3os	ENSMUSG00000078190.7	Noncoding exon
chr1	176775340	176775464	10.338	3.49036	-	Cep170	ENSMUSG00000057335.11	Proximal intron
chrX	151872971	151873004	10.3298	3.41432	+	Huwe1	ENSMUSG00000025261.18	Distal intron
chr3	119725589	119725676	10.3298	3.41432	-	Ptbp2	ENSMUSG00000028134.11	Proximal intron
chr3	119725038	119725108	10.3298	3.41432	-	Ptbp2	ENSMUSG00000028134.11	Proximal intron
chr13	55659839	55659927	10.3298	3.41432	+	Ddx46	ENSMUSG00000021500.17	Distal intron
chr3	108907193	108907290	10.3169	2.08389	-	Prpf38b	ENSMUSG00000027881.14	Proximal intron
chrX	133681669	133681790	10.3143	2.33645	-	Pcdh19	ENSMUSG00000051323.16	Proximal intron
chr15	50790341	50790480	10.298	2.83501	-	Trps1	ENSMUSG00000038679.16	Distal intron
chr11	87111767	87111819	10.2967	2.95913	+	Ska2	ENSMUSG00000020492.11	Distal intron
chr6	40478808	40478890	10.2867	4.21439	+	Ssbp1	ENSMUSG00000029911.14	Distal intron
chr1	159320579	159320700	10.2867	4.21439	+	Cop1	ENSMUSG00000040782.12	Distal intron
chr1	10074083	10074156	10.2867	4.21439	+	Cspp1	ENSMUSG00000056763.16	Distal intron
chr19	45763855	45763941	10.2867	4.21439	-	Oga	ENSMUSG00000025220.8	Distal intron
chr11	79242866	79242934	10.2853	2.22125	-	Wsb1	ENSMUSG00000017677.11	Distal intron
chr3	158024730	158024791	10.2853	2.22125	-	Srsf11	ENSMUSG00000055436.18	Distal intron
chr1	71597920	71597936	10.2556	2.46437	-	Fn1	ENSMUSG00000026193.15	Proximal intron
chr11	87109705	87109823	10.2289	3.47742	+	Ska2	ENSMUSG00000020492.11	Proximal intron
chr11	48801093	48801136	10.2072	3.26546	+	Rack1	ENSMUSG00000020372.15	Distal intron
chr7	90181880	90182024	10.1944	3.0924	+	Picalm	ENSMUSG00000039361.11	Proximal intron
chr13	58397228	58397317	10.1914	2.82369	-	Hnrnpk	ENSMUSG00000021546.18	3' UTR
chr11	79462596	79462623	10.1756	3.72375	+	Nf1	ENSMUSG00000020716.16	Distal intron
chr2	38872335	38872417	10.1756	3.72375	-	Nr6a1	ENSMUSG00000063972.13	Proximal intron
chr7	111082211	111082325	10.1517	2.45424	-	Eif4g2	ENSMUSG00000005610.17	Proximal intron
chr13	58398185	58398285	10.1517	2.45424	-	Hnrnpk	ENSMUSG00000021546.18	Proximal intron
chrX	20852896	20853007	10.1198	3.46437	+	Araf	ENSMUSG00000001127.12	3' UTR
chr2	5882264	5882423	10.1192	3.39725	-	Sec61a2	ENSMUSG00000025816.15	Proximal intron
chr2	72969717	72969862	10.1192	3.39725	-	Sp3	ENSMUSG00000027109.16	Proximal intron
chr10	120462317	120462398	10.1083	2.61159	-	Hmga2	ENSMUSG00000056758.14	Proximal intron
chr19	6368190	6368274	10.1083	2.61159	+	Sf1	ENSMUSG00000024949.17	3' splice site
chr9	107759941	107760044	10.0938	2.70537	-	Rbm5	ENSMUSG00000032580.12	3' splice site
chr1	71599134	71599183	10.0938	2.70537	-	Fn1	ENSMUSG00000026193.15	5' splice site
chr13	58397152	58397228	10.0938	2.70537	-	Hnrnpk	ENSMUSG00000021546.18	3' UTR
chr8	70340192	70340290	10.0818	4.17486	-	Upf1	ENSMUSG00000058301.8	3' splice site
chr17	21573333	21573400	10.0818	4.17486	+	Zfp948	ENSMUSG00000067931.6	Proximal intron
chr1	45424614	45424681	10.0479	2.44405	-	Col5a2	ENSMUSG00000026042.16	Distal intron
chr6	51461640	51461659	10.0431	2.25286	-	Hnrnpa2b1	ENSMUSG00000004980.16	Proximal intron
chr11	69671695	69671824	10.0431	2.25286	-	Eif4a1	ENSMUSG00000059796.16	Proximal intron
chr11	87112477	87112556	10.0406	4.19476	+	mmu-mir-301a	MI0000401	miRNA proximal
chr4	127031811	127031899	10.0233	2.518	+	Sfpq	ENSMUSG00000028820.13	Distal intron (ncRNA)
chr3	58428105	58428157	10.0106	3.45119	+	Tsc22d2	ENSMUSG00000027806.9	3' splice site
chrX	101683336	101683400	10.0067	2.3075	+	Ogt	ENSMUSG00000034160.13	3' UTR
chr11	51269491	51269674	10.0032	2.60078	+	Clk4	ENSMUSG00000020385.16	Distal intron
chr5	114901553	114901674	10.0032	2.60078	+	Oasl2	ENSMUSG00000029561.17	Proximal intron
chr4	82619621	82619681	10.0032	2.60078	-	tRNA-His-GTG-2-8	tRNA-His-GTG-2-8	tRNA
chr11	87111708	87111767	9.99029	3.24015	+	Ska2	ENSMUSG00000020492.11	Distal intron
chr8	11623890	11623990	9.97848	2.80079	-	Ankrd10	ENSMUSG00000031508.14	Distal intron
chr1	162217721	162217753	9.97005	2.09686	+	mmu-mir-199a-2	MI0000713	miRNA proximal
chr14	27466515	27466739	9.96097	3.68676	+	Tasor	ENSMUSG00000040651.9	Proximal intron
chr10	69344754	69344861	9.96097	3.68676	-	Cdk1	ENSMUSG00000019942.13	Proximal intron
chr9	121738341	121738425	9.96097	3.68676	+	Nktr	ENSMUSG00000032525.15	Distal intron
chr15	50739119	50739217	9.96097	3.68676	-	Trps1	ENSMUSG00000038679.16	Distal intron
chr5	43276995	43277211	9.96097	3.68676	+	Cpeb2	ENSMUSG00000039782.15	Proximal intron
chr2	75660044	75660110	9.96097	3.68676	+	Hnrnpa3	ENSMUSG00000059005.13	Distal intron
chr3	95460553	95460665	9.96097	3.68676	+	Arnt	ENSMUSG00000015522.18	3' UTR
chr3	7527306	7527362	9.96097	3.68676	+	Zc2hc1a	ENSMUSG00000043542.12	Distal intron
chr4	98999588	98999686	9.96097	3.68676	-	Dock7	ENSMUSG00000028556.15	Distal intron
chr3	158024552	158024615	9.9442	2.43378	-	Srsf11	ENSMUSG00000055436.18	Distal intron
chrX	38455298	38455400	9.94353	3.70537	-	Lamp2	ENSMUSG00000016534.15	Distal intron
chr16	30338844	30338946	9.94353	3.70537	-	Atp13a3	ENSMUSG00000022533.14	Proximal intron
chr6	51469416	51469450	9.91919	2.04933	-	Hnrnpa2b1	ENSMUSG00000004980.16	Proximal intron
chr10	108251180	108251321	9.90267	3.36249	+	Ppp1r12a	ENSMUSG00000019907.10	Proximal intron
chr6	125119905	125120027	9.90267	3.36249	+	Chd4	ENSMUSG00000063870.12	Proximal intron
chr3	119743197	119743248	9.90153	3.43789	-	Gm42664	ENSMUSG00000106099.1	Noncoding exon
chr4	82619614	82619621	9.89812	2.5899	-	Nfib	ENSMUSG00000008575.17	Distal intron
chr17	26253189	26253253	9.89812	2.5899	+	Luc7l	ENSMUSG00000024188.16	5' splice site
chr8	83927382	83927484	9.89633	3.37997	+	Adgrl1	ENSMUSG00000013033.16	Distal intron
chr14	115043828	115043904	9.89633	3.37997	+	mmu-mir-18a	MI0000567	miRNA
chr11	87110694	87110799	9.88233	2.68301	+	Ska2	ENSMUSG00000020492.11	Distal intron
chr10	69344406	69344509	9.87209	2.78921	-	Cdk1	ENSMUSG00000019942.13	Distal intron
chr10	23349350	23349497	9.8717	2.00493	-	Eya4	ENSMUSG00000010461.15	Proximal intron
chr10	63262552	63262632	9.84422	5.00493	+	Herc4	ENSMUSG00000020064.9	Distal intron
chr9	49532352	49532424	9.84422	5.00493	-	Ncam1	ENSMUSG00000039542.16	Proximal intron
chr2	147051242	147051353	9.84422	5.00493	+	Xrn2	ENSMUSG00000027433.5	Proximal intron
chr13	63299826	63299919	9.84058	2.42344	+	Aopep	ENSMUSG00000021458.17	Distal intron
chr9	41581511	41581567	9.8146	2.49679	+	mmu-mir-125b-1	MI0000725	miRNA proximal
chr15	77112650	77112734	9.80203	2.28787	-	Rbfox2	ENSMUSG00000033565.18	Distal intron
chr1	161036492	161036524	9.80203	2.28787	+	Gas5	ENSMUSG00000053332.13	Noncoding exon
chr7	90194137	90194285	9.7795	2.17486	+	Picalm	ENSMUSG00000039361.11	CDS
chr1	71593434	71593491	9.7795	2.17486	-	Fn1	ENSMUSG00000026193.15	Proximal intron
chr3	158024092	158024158	9.7795	2.17486	-	Srsf11	ENSMUSG00000055436.18	Distal intron
chr3	31039941	31040119	9.7734	3.21439	+	Prkci	ENSMUSG00000037643.14	Proximal intron
chr3	158024987	158025011	9.7734	3.21439	-	Srsf11	ENSMUSG00000055436.18	Distal intron
chr3	58427976	58428087	9.76769	2.34733	+	Tsc22d2	ENSMUSG00000027806.9	Proximal intron
chr11	30106499	30106597	9.76574	2.77752	-	Sptbn1	ENSMUSG00000020315.18	Distal intron
chr14	14765290	14765359	9.75645	3.6679	+	Slc4a7	ENSMUSG00000021733.11	Proximal intron
chr14	62714903	62715023	9.75645	3.6679	-	Ints6	ENSMUSG00000035161.7	Proximal intron
chr10	117361867	117361953	9.75645	3.6679	-	Cpsf6	ENSMUSG00000055531.12	CDS
chr11	87110559	87110625	9.75645	3.6679	+	Ska2	ENSMUSG00000020492.11	Distal intron
chr2	125115705	125115821	9.75645	3.6679	-	Myef2	ENSMUSG00000027201.16	Proximal intron
chr2	103773942	103774019	9.75645	3.6679	-	Caprin1	ENSMUSG00000027184.14	Proximal intron
chr6	4524975	4525046	9.737	2.41302	+	Col1a2	ENSMUSG00000029661.16	5' splice site
chr5	100035860	100035931	9.737	2.41302	-	Hnrnpdl	ENSMUSG00000029328.15	3' UTR
chr15	42674951	42675062	9.71039	2.48606	-	Angpt1	ENSMUSG00000022309.9	Distal intron
chr8	40908796	40908862	9.70483	3.34478	+	Slc7a2	ENSMUSG00000031596.15	Proximal intron
chr8	83925265	83925395	9.68336	3.41093	+	Adgrl1	ENSMUSG00000013033.16	Distal intron
chr3	88712056	88712115	9.68336	3.41093	+	Khdc4	ENSMUSG00000028060.14	3' UTR
chr7	4147293	4147378	9.67863	2.1654	+	Leng8	ENSMUSG00000035545.13	3' UTR
chr11	5080750	5080777	9.67863	2.1654	-	Ewsr1	ENSMUSG00000009079.16	3' splice site
chr3	108906076	108906149	9.67105	2.66029	-	Prpf38b	ENSMUSG00000027881.14	Distal intron
chr9	67024040	67024127	9.66486	2.33713	-	Tpm1	ENSMUSG00000032366.15	3' UTR
chr6	51461455	51461467	9.65942	2.76575	-	Hnrnpa2b1	ENSMUSG00000004980.16	3' splice site
chr11	70654154	70654213	9.654	2.88758	-	Pfn1	ENSMUSG00000018293.4	Proximal intron
chr11	79463336	79463469	9.63845	4.13422	+	Nf1	ENSMUSG00000020716.16	5' splice site
chr3	114133662	114133743	9.63845	4.13422	+	Col11a1	ENSMUSG00000027966.20	Proximal intron
chr17	21573514	21573598	9.63845	4.13422	+	Zfp948	ENSMUSG00000067931.6	Proximal intron
chr11	120347336	120347451	9.63352	2.40253	-	mmu-mir-6935	MI0022782	miRNA
chr9	67031113	67031153	9.62895	4.98221	-	Tpm1	ENSMUSG00000032366.15	3' splice site
chr17	21569862	21569938	9.62895	4.98221	+	Zfp948	ENSMUSG00000067931.6	Distal intron
chr13	63301432	63301541	9.60621	2.47525	+	mmu-mir-24-1	MI0000231	miRNA proximal
chr6	4518655	4518719	9.58339	2.55673	+	Col1a2	ENSMUSG00000029661.16	3' splice site
chr5	96828093	96828206	9.57787	2.15588	+	Anxa3	ENSMUSG00000029484.12	Proximal intron
chr6	72434455	72434536	9.5743	3.39725	-	Mat2a	ENSMUSG00000053907.10	3' UTR
chr17	26254120	26254252	9.57146	2.06079	+	Luc7l	ENSMUSG00000024188.16	Distal intron
chr3	88711215	88711265	9.56212	2.32686	+	Khdc4	ENSMUSG00000028060.14	Proximal intron
chr10	115431155	115431233	9.55661	3.18816	+	Zfc3h1	ENSMUSG00000034163.10	Proximal intron
chr6	86419334	86419379	9.54703	2.8753	+	Tia1	ENSMUSG00000071337.11	Proximal intron
chr10	69343898	69343965	9.53998	3.64879	-	Cdk1	ENSMUSG00000019942.13	Distal intron
chr14	120397035	120397162	9.53532	2.20461	+	Mbnl2	ENSMUSG00000022139.17	Proximal intron
chrX	101682380	101682448	9.50214	2.46437	+	Ogt	ENSMUSG00000034160.13	3' UTR
chr10	117352597	117352678	9.49597	3.32686	-	Cpsf6	ENSMUSG00000055531.12	Distal intron
chr10	14457955	14458035	9.49597	3.32686	-	Adgrg6	ENSMUSG00000039116.7	5' splice site
chr1	127796690	127796788	9.49597	3.32686	+	Ccnt2	ENSMUSG00000026349.14	Distal intron
chr1	55016042	55016115	9.49597	3.32686	-	Sf3b1	ENSMUSG00000025982.13	Proximal intron
chr3	114094643	114094780	9.49597	3.32686	+	Col11a1	ENSMUSG00000027966.20	5' splice site
chr10	76720724	76720821	9.44826	3.17486	-	Col6a1	ENSMUSG00000001119.7	Proximal intron
chrX	105851270	105851389	9.44826	3.17486	-	Atrx	ENSMUSG00000031229.16	3' splice site
chr9	113876019	113876156	9.44826	3.17486	+	Clasp2	ENSMUSG00000033392.16	3' splice site
chr1	52200980	52201058	9.44698	2.7419	-	Gls	ENSMUSG00000026103.14	Distal intron
chr16	91671853	91671910	9.44698	2.7419	+	Son	ENSMUSG00000022961.18	Proximal intron
chr5	28418457	28418540	9.44012	2.86291	+	Rbm33	ENSMUSG00000048271.14	3' UTR
chr1	169986116	169986308	9.44012	2.86291	-	Ddr2	ENSMUSG00000026674.9	Distal intron
chrX	151873770	151873807	9.42885	4.0924	+	Huwe1	ENSMUSG00000025261.18	Distal intron
chrX	105851672	105851795	9.42885	4.0924	-	Atrx	ENSMUSG00000031229.16	Proximal intron
chr5	81198311	81198418	9.42885	4.0924	+	Adgrl3	ENSMUSG00000037605.16	Distal intron
chr13	89693623	89693725	9.42885	4.0924	-	Vcan	ENSMUSG00000021614.16	Proximal intron
chr14	79346041	79346194	9.39593	4.11346	-	Naa16	ENSMUSG00000022020.15	Distal intron
chr14	61628639	61628717	9.39593	4.11346	-	Dleu2	ENSMUSG00000097589.9	Noncoding exon
chr10	23323572	23323637	9.39593	4.11346	-	Eya4	ENSMUSG00000010461.15	Proximal intron
chr18	69681097	69681167	9.39593	4.11346	+	Tcf4	ENSMUSG00000053477.17	Proximal intron
chr18	58064322	58064375	9.39593	4.11346	-	Fbn2	ENSMUSG00000024598.9	Distal intron
chr5	129502668	129502748	9.39593	4.11346	+	Sfswap	ENSMUSG00000029439.14	Distal intron
chr3	33807791	33807901	9.39593	4.11346	+	Ttc14	ENSMUSG00000027677.17	CDS
chr9	67023508	67023599	9.39384	2.24779	-	Tpm1	ENSMUSG00000032366.15	3' UTR
chr19	10525704	10525912	9.34084	2.72983	+	Cpsf7	ENSMUSG00000034820.4	3' splice site
chr17	10214774	10214898	9.34084	2.72983	-	Qk	ENSMUSG00000062078.15	3' UTR
chr14	120404539	120404574	9.33993	3.16144	+	Mbnl2	ENSMUSG00000022139.17	3' splice site
chr15	77105751	77105816	9.33993	3.16144	-	Rbfox2	ENSMUSG00000033565.18	3' splice site
chr1	180132509	180132677	9.33325	2.85042	+	Cdc42bpa	ENSMUSG00000026490.18	Distal intron
chr11	69671242	69671357	9.33286	2.18484	-	Eif4a1	ENSMUSG00000059796.16	Proximal intron
chr11	119454713	119454842	9.33264	2.99199	+	Rnf213	ENSMUSG00000070327.14	Proximal intron
chr14	61631734	61631800	9.32337	3.6098	-	mmu-mir-15a|mmu-mir-16-1	MI0000565||MI0000564	miRNA proximal
chr10	69343965	69344027	9.32337	3.6098	-	Cdk1	ENSMUSG00000019942.13	Distal intron
chr11	79242278	79242305	9.32337	3.6098	-	Wsb1	ENSMUSG00000017677.11	Proximal intron
chr8	40908734	40908796	9.31062	3.62942	+	Slc7a2	ENSMUSG00000031596.15	Proximal intron
chr14	14741074	14741155	9.31062	3.62942	+	Slc4a7	ENSMUSG00000021733.11	Distal intron
chr14	99094881	99095032	9.31062	3.62942	-	Dis3	ENSMUSG00000033166.11	Proximal intron
chr10	14457496	14457586	9.31062	3.62942	-	Adgrg6	ENSMUSG00000039116.7	Proximal intron
chr4	21870225	21870240	9.29421	2.44234	+	Pnisr	ENSMUSG00000028248.15	3' UTR
chr8	46210667	46210771	9.27917	3.29034	-	Slc25a4	ENSMUSG00000031633.4	5' splice site
chr11	80404674	80404710	9.27917	3.29034	+	Zfp207	ENSMUSG00000017421.18	3' splice site
chr1	52201322	52201390	9.27917	3.29034	-	Gls	ENSMUSG00000026103.14	Distal intron
chrX	38608065	38608130	9.2752	3.30871	+	Mcts1	ENSMUSG00000000355.13	Distal intron
chr6	100852957	100853054	9.2752	3.30871	+	Ppp4r2	ENSMUSG00000052144.8	Proximal intron
chrX	136738286	136738401	9.24926	2.61374	-	Morf4l2	ENSMUSG00000031422.16	Distal intron
chr5	28418309	28418457	9.24926	2.61374	+	Rbm33	ENSMUSG00000048271.14	3' UTR
chrX	153729520	153729683	9.24721	3.35543	+	Nbdy	ENSMUSG00000086316.8	Distal intron
chrX	151872234	151872287	9.24721	3.35543	+	Huwe1	ENSMUSG00000025261.18	Distal intron
chr11	50379670	50379715	9.23476	2.71765	+	Hnrnph1	ENSMUSG00000007850.16	5' splice site
chr13	103750716	103750907	9.2318	2.17486	-	Srek1	ENSMUSG00000032621.8	Distal intron
chr5	100388138	100388213	9.23163	3.14789	-	Sec31a	ENSMUSG00000035325.16	Proximal intron
chr16	20400488	20400578	9.23163	3.14789	-	Abcc5	ENSMUSG00000022822.16	Proximal intron
chr10	62763762	62763847	9.22643	2.83782	-	Ccar1	ENSMUSG00000020074.7	Proximal intron
chr11	79242518	79242570	9.22643	2.83782	-	Wsb1	ENSMUSG00000017677.11	Proximal intron
chr14	14740721	14740845	9.22507	2.97894	+	Slc4a7	ENSMUSG00000021733.11	Distal intron
chr13	63299723	63299826	9.22507	2.97894	+	Aopep	ENSMUSG00000021458.17	Distal intron
chr6	51469404	51469416	9.22358	2.07341	-	Hnrnpa2b1	ENSMUSG00000004980.16	Proximal intron
chr4	148616143	148616279	9.22042	2.35978	-	Tardbp	ENSMUSG00000041459.15	3' UTR
chrX	141557884	141557988	9.21662	4.07102	+	Col4a5	ENSMUSG00000031274.16	Distal intron
chr3	33807680	33807745	9.21662	4.07102	+	Ttc14	ENSMUSG00000027677.17	3' UTR
chr11	5082025	5082080	9.17588	2.11714	-	Ewsr1	ENSMUSG00000009079.16	Proximal intron
chr4	148617025	148617098	9.17588	2.11714	-	Tardbp	ENSMUSG00000041459.15	3' UTR
chr8	45038669	45038824	9.17281	4.91182	+	Fat1	ENSMUSG00000070047.14	Proximal intron
chr12	51917586	51917683	9.17281	4.91182	-	Heatr5a	ENSMUSG00000035181.6	Distal intron
chr17	56434180	56434230	9.16472	2.51129	-	Ptprs	ENSMUSG00000013236.17	Proximal intron
chr7	73539922	73539962	9.15539	4.93567	-	1810026B05Rik	ENSMUSG00000101970.8	Noncoding exon
chr18	35587996	35588086	9.15539	4.93567	+	Matr3	ENSMUSG00000037236.16	Proximal intron
chr1	10068251	10068347	9.15539	4.93567	+	Cspp1	ENSMUSG00000056763.16	3' UTR
chr5	100038225	100038306	9.15206	2.28504	-	Hnrnpdl	ENSMUSG00000029328.15	Proximal intron
chr1	44563985	44564094	9.14398	2.60187	+	Gm37626	ENSMUSG00000102319.1	Noncoding exon
chr1	58420555	58420624	9.13821	3.34122	-	Clk1	ENSMUSG00000026034.17	Proximal intron
chr4	55377752	55377876	9.13821	3.34122	+	Rad23b	ENSMUSG00000028426.10	Proximal intron
chrX	151873328	151873383	9.12872	2.70537	+	Huwe1	ENSMUSG00000025261.18	Distal intron
chr1	45424156	45424248	9.12872	2.70537	-	Col5a2	ENSMUSG00000026042.16	Proximal intron
chr6	71852332	71852414	9.12336	3.13422	+	Immt	ENSMUSG00000052337.15	Proximal intron
chr15	12166390	12166465	9.12336	3.13422	+	Zfr	ENSMUSG00000022201.16	Proximal intron
chr7	118202657	118202756	9.12081	3.5899	-	Smg1	ENSMUSG00000030655.15	3' splice site
chr15	38001247	38001334	9.12081	3.5899	-	Ubr5	ENSMUSG00000037487.7	Distal intron
chr7	113554422	113554441	9.11965	2.82511	+	Far1	ENSMUSG00000030759.16	Proximal intron
chr3	90042608	90042718	9.11965	2.82511	-	Ubap2l	ENSMUSG00000042520.16	Distal intron
chr4	126178950	126179050	9.11755	2.96576	-	Thrap3	ENSMUSG00000043962.16	Proximal intron
chrX	74226443	74226533	9.0887	2.21698	-	Flna	ENSMUSG00000031328.16	Proximal intron
chr17	26253445	26253548	9.0866	2.41997	+	Luc7l	ENSMUSG00000024188.16	Proximal intron
chr11	102527830	102527976	9.08279	3.27172	-	Gpatch8	ENSMUSG00000034621.14	Proximal intron
chr18	58107685	58107823	9.06024	2.4997	-	Fbn2	ENSMUSG00000024598.9	Distal intron
chr3	119746326	119746397	9.02923	3.32686	-	Gm42664	ENSMUSG00000106099.1	Noncoding exon
chr12	73939054	73939238	9.01512	3.12041	+	Hif1a	ENSMUSG00000021109.13	Proximal intron
chr13	58392906	58393048	9.01006	2.95247	-	mmu-mir-7a-1	MI0000728	miRNA proximal
chr18	42552683	42552792	8.99134	4.04933	+	Tcerg1	ENSMUSG00000024498.16	5' splice site
chr16	31844262	31844471	8.99134	4.04933	+	Dlg1	ENSMUSG00000022770.17	Distal intron
chr16	56125905	56125979	8.99134	4.04933	+	Senp7	ENSMUSG00000052917.15	Proximal intron
chr17	26253963	26254020	8.99134	4.04933	+	Luc7l	ENSMUSG00000024188.16	Distal intron
chr11	50382098	50382127	8.9872	2.20657	+	Hnrnph1	ENSMUSG00000007850.16	Proximal intron
chr14	103293266	103293358	8.96086	4.88758	-	Mycbp2	ENSMUSG00000033004.16	Distal intron
chr10	9782668	9782762	8.96086	4.88758	-	Stxbp5	ENSMUSG00000019790.17	Distal intron
chr16	30361260	30361350	8.96086	4.88758	-	Atp13a3	ENSMUSG00000022533.14	5' splice site
chr6	119965751	119965951	8.95581	2.48802	-	Wnk1	ENSMUSG00000045962.16	CDS
chr14	61648328	61648455	8.94758	2.26367	-	Dleu2	ENSMUSG00000097589.9	5' splice site (ncRNA)
chr11	5082203	5082220	8.94758	2.26367	-	Ewsr1	ENSMUSG00000009079.16	5' splice site
chr14	61634937	61635022	8.9336	2.57782	-	Dleu2	ENSMUSG00000097589.9	Noncoding exon
chrX	8142976	8143100	8.92028	3.31236	-	Rbm3	ENSMUSG00000031167.16	3' splice site
chr3	119747177	119747239	8.91686	2.6805	-	Ptbp2	ENSMUSG00000028134.11	3' UTR
chr5	100387596	100387695	8.90689	3.10647	-	Sec31a	ENSMUSG00000035325.16	Distal intron
chr8	41263248	41263341	8.90659	3.56972	+	Pcm1	ENSMUSG00000031592.10	Distal intron
chr5	28418177	28418242	8.90659	3.56972	+	Rbm33	ENSMUSG00000048271.14	3' UTR
chr5	100388834	100388887	8.90659	3.56972	-	Sec31a	ENSMUSG00000035325.16	Proximal intron
chr17	31653430	31653494	8.90659	3.56972	-	U2af1	ENSMUSG00000061613.13	Distal intron
chr14	34734369	34734505	8.9026	2.93905	+	Wapl	ENSMUSG00000041408.18	Distal intron
chr2	48936445	48936567	8.9026	2.93905	-	Orc4	ENSMUSG00000026761.12	Proximal intron
chr11	50381945	50381977	8.88579	2.19608	+	Hnrnph1	ENSMUSG00000007850.16	Proximal intron
chrX	103575989	103576099	8.87566	3.25286	-	Ftx	ENSMUSG00000086370.9	Distal intron (ncRNA)
chr6	83975996	83976086	8.87566	3.25286	+	Zfp638	ENSMUSG00000030016.14	Proximal intron
chr2	29923307	29923443	8.87566	3.25286	+	Odf2	ENSMUSG00000026790.19	3' splice site
chr11	119424957	119425092	8.84552	2.25286	+	Rnf213	ENSMUSG00000070327.14	Distal intron
chr14	36890200	36890307	8.82854	2.56565	-	Ccser2	ENSMUSG00000058690.14	CDS
chr14	72584091	72584155	8.82854	2.56565	-	Fndc3a	ENSMUSG00000033487.14	Proximal intron
chr14	72584388	72584455	8.81132	3.29772	-	Fndc3a	ENSMUSG00000033487.14	Proximal intron
chr16	20401037	20401094	8.81132	3.29772	-	Abcc5	ENSMUSG00000022822.16	3' UTR
chr16	91672034	91672092	8.81102	2.6679	+	Son	ENSMUSG00000022961.18	Distal intron
chr6	83056449	83056585	8.80872	2.31572	+	Aup1	ENSMUSG00000068328.9	CDS
chr6	4520331	4520355	8.79961	2.78629	+	Col1a2	ENSMUSG00000029661.16	5' splice site
chr11	79242305	79242366	8.79961	2.78629	-	Wsb1	ENSMUSG00000017677.11	Proximal intron
chr11	119419992	119420049	8.7952	2.9255	+	Rnf213	ENSMUSG00000070327.14	3' splice site
chr13	58398304	58398368	8.7952	2.9255	-	Hnrnpk	ENSMUSG00000021546.18	Distal intron
chr9	113887099	113887219	8.7777	4.00493	+	Clasp2	ENSMUSG00000033392.16	5' splice site
chr5	23466613	23466757	8.7777	4.00493	+	Kmt2e	ENSMUSG00000029004.15	Proximal intron
chr4	98954595	98954693	8.7777	4.00493	-	Dock7	ENSMUSG00000028556.15	Distal intron
chr16	91675171	91675210	8.7777	4.00493	+	Son	ENSMUSG00000022961.18	Proximal intron
chr6	116217174	116217308	8.75221	4.0273	+	Washc2	ENSMUSG00000024104.11	Proximal intron
chr11	87111211	87111280	8.75221	4.0273	+	Ska2	ENSMUSG00000020492.11	Distal intron
chr1	87357521	87357684	8.75221	4.0273	+	Gigyf2	ENSMUSG00000048000.15	Distal intron
chr16	30338718	30338795	8.75221	4.0273	-	Atp13a3	ENSMUSG00000022533.14	3' splice site
chr2	77243626	77243762	8.73556	4.86291	-	Sestd1	ENSMUSG00000042272.17	Distal intron
chr3	153938087	153938176	8.73556	4.86291	-	Acadm	ENSMUSG00000062908.12	Proximal intron
chr3	119726256	119726398	8.72352	2.55337	-	Ptbp2	ENSMUSG00000028134.11	3' splice site
chr5	28418707	28418838	8.70523	2.65519	+	Rbm33	ENSMUSG00000048271.14	3' UTR
chr2	75662232	75662345	8.70523	2.65519	+	Hnrnpa3	ENSMUSG00000059005.13	Proximal intron
chrX	74271096	74271141	8.69306	2.77312	+	Rpl10	ENSMUSG00000008682.13	5' splice site
chr11	48800687	48800792	8.69306	2.77312	+	Rack1	ENSMUSG00000020372.15	Proximal intron
chr7	92740255	92740310	8.69058	3.07818	-	4632427E13Rik	ENSMUSG00000074024.5	Noncoding exon
chr14	56811217	56811344	8.69058	3.07818	-	Zmym5	ENSMUSG00000040123.17	5' UTR
chr1	151355121	151355234	8.69058	3.07818	+	Ivns1abp	ENSMUSG00000023150.14	CDS
chr7	73539878	73539922	8.68855	3.5285	-	1810026B05Rik	ENSMUSG00000101970.8	Noncoding exon
chr9	58620620	58620691	8.68855	3.5285	+	Nptn	ENSMUSG00000032336.17	Distal intron
chr11	104423700	104423811	8.68855	3.5285	-	Kansl1	ENSMUSG00000018412.16	Proximal intron
chr1	45312495	45312558	8.68855	3.5285	+	Col3a1	ENSMUSG00000026043.18	Distal intron
chr3	69746063	69746235	8.68855	3.5285	+	Nmd3	ENSMUSG00000027787.14	Proximal intron
chr16	94409013	94409125	8.68855	3.5285	+	Ttc3	ENSMUSG00000040785.19	Proximal intron
chr18	58064375	58064429	8.67979	3.54925	-	Fbn2	ENSMUSG00000024598.9	Distal intron
chr11	33154033	33154093	8.67979	3.54925	-	Npm1	ENSMUSG00000057113.13	CDS
chr1	176750473	176750547	8.67979	3.54925	-	Cep170	ENSMUSG00000057335.11	Proximal intron
chr10	21996750	21996895	8.67242	2.37417	+	Sgk1	ENSMUSG00000019970.15	5' splice site
chr19	37970044	37970185	8.67242	2.37417	-	Myof	ENSMUSG00000048612.16	3' splice site
chr1	45425490	45425576	8.65906	3.21439	-	Col5a2	ENSMUSG00000026042.16	Distal intron
chr3	96247377	96247563	8.65906	3.21439	+	H3c14	ENSMUSG00000093769.4	3' UTR
chr3	7527075	7527152	8.65687	3.23375	+	Zc2hc1a	ENSMUSG00000043542.12	Distal intron
chr13	89659575	89659659	8.65687	3.23375	-	Vcan	ENSMUSG00000021614.16	Distal intron
chr4	63992775	63992919	8.65687	3.23375	-	Tnc	ENSMUSG00000028364.15	Proximal intron
chr16	96055458	96055582	8.65687	3.23375	-	Brwd1	ENSMUSG00000022914.17	Distal intron
chr17	74594493	74594600	8.65687	3.23375	+	Birc6	ENSMUSG00000024073.16	5' splice site
chr17	74217586	74217709	8.65687	3.23375	-	Memo1	ENSMUSG00000058704.9	Proximal intron
chr3	60621226	60621329	8.64309	2.45239	+	Mbnl1	ENSMUSG00000027763.13	3' splice site
chrX	74271338	74271367	8.6277	2.01492	+	Rpl10	ENSMUSG00000008682.13	Proximal intron
chr3	63345733	63345950	8.61858	2.54099	+	Mme	ENSMUSG00000027820.12	Proximal intron
chr11	69671861	69671969	8.60345	2.29318	-	Eif4a1	ENSMUSG00000059796.16	Proximal intron
chr15	42676016	42676082	8.59951	2.64236	-	Angpt1	ENSMUSG00000022309.9	5' splice site
chr5	100035588	100035648	8.59951	2.64236	-	Hnrnpdl	ENSMUSG00000029328.15	3' UTR
chr14	72683339	72683402	8.59349	3.26797	-	Fndc3a	ENSMUSG00000033487.14	Proximal intron
chr10	120472888	120472970	8.59349	3.26797	-	Hmga2	ENSMUSG00000056758.14	Proximal intron
chr5	100035005	100035050	8.58655	2.75982	-	Hnrnpdl	ENSMUSG00000029328.15	3' UTR
chr1	52200925	52200980	8.58655	2.75982	-	Gls	ENSMUSG00000026103.14	Distal intron
chr3	119741936	119742000	8.58246	3.06383	-	Ptbp2	ENSMUSG00000028134.11	Distal intron
chr8	25563519	25563679	8.57628	2.05702	+	Fgfr1	ENSMUSG00000031565.18	CDS
chr8	107326136	107326249	8.57628	2.05702	+	Nfat5	ENSMUSG00000003847.16	Distal intron
chr6	71852414	71852468	8.56802	3.98221	+	Immt	ENSMUSG00000052337.15	Proximal intron
chr6	119967103	119967167	8.56802	3.98221	-	Wnk1	ENSMUSG00000045962.16	Distal intron
chr4	137543166	137543250	8.56802	3.98221	+	Hspg2	ENSMUSG00000028763.18	Proximal intron
chr2	162932300	162932336	8.53987	2.21995	+	Srsf6	ENSMUSG00000016921.14	Proximal intron
chr6	4508314	4508370	8.52883	2.00493	+	Col1a2	ENSMUSG00000029661.16	CDS
chr3	158025353	158025387	8.52738	2.10297	-	Srsf11	ENSMUSG00000055436.18	Distal intron
chr14	61632093	61632178	8.51373	2.5285	-	mmu-mir-15a	MI0000564	miRNA
chr17	25875086	25875115	8.51373	2.5285	+	tRNA-Gly-CCC-1-2	tRNA-Gly-CCC-1-2	tRNA
chr9	44626658	44626752	8.50211	4.81229	+	Ddx6	ENSMUSG00000032097.10	Proximal intron
chr15	58102271	58102353	8.50211	4.81229	-	Atad2	ENSMUSG00000022360.8	5' splice site
chr7	90191902	90191963	8.49544	4.83782	+	Picalm	ENSMUSG00000039361.11	Proximal intron
chr3	119725676	119725725	8.49544	4.83782	-	Ptbp2	ENSMUSG00000028134.11	Proximal intron
chr8	41262546	41262645	8.48782	3.50743	+	Pcm1	ENSMUSG00000031592.10	Distal intron
chr6	28528297	28528458	8.48782	3.50743	+	Snd1	ENSMUSG00000001424.14	Proximal intron
chr5	100388213	100388254	8.48782	3.50743	-	Sec31a	ENSMUSG00000035325.16	Proximal intron
chr2	125111721	125111789	8.48782	3.50743	-	Myef2	ENSMUSG00000027201.16	Distal intron
chr10	62764665	62764743	8.48462	3.25286	-	Ccar1	ENSMUSG00000020074.7	Proximal intron
chr16	20403535	20403620	8.48462	3.25286	-	Abcc5	ENSMUSG00000022822.16	Distal intron
chr17	29040225	29040320	8.48126	2.15333	+	Srsf3	ENSMUSG00000071172.13	Proximal intron
chr5	114901674	114901783	8.48009	2.7464	+	Oasl2	ENSMUSG00000029561.17	Proximal intron
chr10	128491436	128491499	8.47677	2.04675	-	Myl6	ENSMUSG00000090841.2	3' UTR
chr10	128491551	128491597	8.47677	2.04675	-	Myl6	ENSMUSG00000090841.2	3' UTR
chr11	5080725	5080750	8.47677	2.04675	-	Ewsr1	ENSMUSG00000009079.16	3' splice site
chr7	44247003	44247120	8.47439	3.04933	+	2410002F23Rik	ENSMUSG00000045411.16	5' UTR
chr14	56729679	56729726	8.47439	3.04933	-	Pspc1	ENSMUSG00000021938.12	Distal intron
chr2	125098906	125098973	8.47439	3.04933	-	Myef2	ENSMUSG00000027201.16	3' splice site
chr8	8682868	8682883	8.46585	2.35071	-	Arglu1	ENSMUSG00000040459.11	Distal intron
chr5	114903224	114903323	8.46585	2.35071	+	Oasl2	ENSMUSG00000029561.17	Distal intron
chr1	40444466	40444529	8.46408	3.19476	+	Il1rl1	ENSMUSG00000026069.15	5' splice site
chr3	148821233	148821417	8.46408	3.19476	-	Adgrl2	ENSMUSG00000028184.12	CDS
chr6	4534565	4534576	8.43501	2.42815	+	Col1a2	ENSMUSG00000029661.16	3' splice site
chr10	23349529	23349635	8.42721	2.0924	-	Eya4	ENSMUSG00000010461.15	Proximal intron
chr3	152234516	152234562	8.40895	2.5159	+	Fubp1	ENSMUSG00000028034.15	CDS
chr14	14762797	14762937	8.39857	2.27028	+	Slc4a7	ENSMUSG00000021733.11	Proximal intron
chr15	12166948	12167070	8.39857	2.27028	+	Zfr	ENSMUSG00000022201.16	Distal intron
chr3	108905931	108905987	8.39857	2.27028	-	Prpf38b	ENSMUSG00000027881.14	Distal intron
chr2	156179034	156179055	8.38828	2.61637	-	Rbm39	ENSMUSG00000027620.16	Proximal intron
chr4	148616377	148616522	8.38041	2.14244	-	Tardbp	ENSMUSG00000041459.15	3' UTR
chr11	119455399	119455528	8.37576	3.23759	+	Rnf213	ENSMUSG00000070327.14	Distal intron
chr12	8933935	8934028	8.37576	3.23759	+	Laptm4a	ENSMUSG00000020585.4	Distal intron
chr1	178329561	178329633	8.37369	2.73285	-	Hnrnpu	ENSMUSG00000039630.10	Proximal intron
chr16	23112259	23112320	8.37369	2.73285	+	Eif4a2	ENSMUSG00000022884.15	3' splice site
chrX	142351853	142351949	8.36634	3.03468	-	Acsl4	ENSMUSG00000031278.12	5' UTR
chr7	92740161	92740239	8.36605	2.87	-	4632427E13Rik	ENSMUSG00000074024.5	Noncoding exon
chr14	115043951	115044038	8.36605	2.87	+	mmu-mir-19a	MI0000688	miRNA
chr14	72574733	72574869	8.36605	2.87	-	Fndc3a	ENSMUSG00000033487.14	3' splice site
chr7	90193933	90194011	8.34566	3.95913	+	Picalm	ENSMUSG00000039361.11	Proximal intron
chr9	59793126	59793314	8.34566	3.95913	+	Myo9a	ENSMUSG00000039585.15	Distal intron
chr6	83056159	83056225	8.34566	3.95913	+	Aup1	ENSMUSG00000068328.9	5' splice site
chr2	83654032	83654138	8.34566	3.95913	+	Zc3h15	ENSMUSG00000027091.14	Distal intron
chr3	119742810	119742833	8.34566	3.95913	-	Ptbp2	ENSMUSG00000028134.11	Distal intron
chr7	111082083	111082180	8.3311	2.41587	-	Eif4g2	ENSMUSG00000005610.17	5' UTR
chr13	63300046	63300132	8.32717	2.08175	+	mmu-mir-23b	MI0000141	miRNA proximal
chr1	162218439	162218472	8.30426	2.50318	+	Dnm3os	ENSMUSG00000078190.7	Noncoding exon
chr10	7706403	7706490	8.29323	4.78629	+	Lats1	ENSMUSG00000040021.13	Proximal intron
chr1	165356498	165356631	8.29323	4.78629	-	Dcaf6	ENSMUSG00000026571.12	Distal intron
chrX	74232584	74232666	8.28276	2.60319	-	Flna	ENSMUSG00000031328.16	Proximal intron
chr15	10589286	10589454	8.28276	2.60319	-	Rai14	ENSMUSG00000022246.14	CDS
chr2	125099176	125099264	8.28276	2.60319	-	Myef2	ENSMUSG00000027201.16	Proximal intron
chr3	58429690	58429789	8.27968	2.13147	+	Tsc22d2	ENSMUSG00000027806.9	Distal intron
chr2	29923148	29923307	8.27573	3.48606	+	Odf2	ENSMUSG00000026790.19	Proximal intron
chr17	71463255	71463355	8.27573	3.48606	-	Smchd1	ENSMUSG00000024054.14	Proximal intron
chr10	4428822	4429014	8.26736	2.71918	-	Rmnd1	ENSMUSG00000019763.11	5' splice site
chr10	117355611	117355760	8.26736	2.71918	-	Cpsf6	ENSMUSG00000055531.12	3' UTR
chr16	38586916	38587061	8.26736	2.71918	+	Tmem39a	ENSMUSG00000002845.14	Distal intron
chr6	83973360	83973489	8.26693	3.22216	+	Zfp638	ENSMUSG00000030016.14	Distal intron
chr15	40688643	40688746	8.26693	3.22216	+	Zfpm2	ENSMUSG00000022306.9	Distal intron
chr12	8715138	8715217	8.26693	3.22216	+	Pum2	ENSMUSG00000020594.14	Distal intron
chr7	73540891	73541019	8.25968	2.32686	-	Chd2	ENSMUSG00000078671.11	5' UTR
chr14	61635445	61635520	8.25968	2.32686	-	Dleu2	ENSMUSG00000097589.9	Noncoding exon
chr4	41001780	41001844	8.25888	2.85579	+	Nfx1	ENSMUSG00000028423.15	Distal intron
chr14	72575013	72575076	8.25858	3.17486	-	Fndc3a	ENSMUSG00000033487.14	Proximal intron
chr10	4428537	4428682	8.25858	3.17486	-	Rmnd1	ENSMUSG00000019763.11	3' splice site
chr11	83499803	83499869	8.25858	3.17486	+	Taf15	ENSMUSG00000020680.15	Distal intron
chr15	58104064	58104199	8.25858	3.17486	-	Atad2	ENSMUSG00000022360.8	Proximal intron
chr1	176778588	176778697	8.25858	3.17486	-	Cep170	ENSMUSG00000057335.11	3' UTR
chr3	119747146	119747177	8.25858	3.17486	-	Ptbp2	ENSMUSG00000028134.11	3' UTR
chr14	61648515	61648605	8.25833	3.01988	-	Dleu2	ENSMUSG00000097589.9	Noncoding exon
chr13	63300805	63300922	8.25833	3.01988	+	mmu-mir-24-1|mmu-mir-23b|mmu-mir-27b	MI0000142||MI0000141||MI0000231	miRNA proximal
chr14	61628866	61629010	8.19963	2.49036	-	Dleu2	ENSMUSG00000097589.9	Noncoding exon
chr12	65043629	65043778	8.17907	2.12041	+	Prpf39	ENSMUSG00000035597.19	5' UTR
chrX	74271614	74271675	8.16109	2.70537	+	Rpl10	ENSMUSG00000008682.13	CDS
chr14	120404937	120405044	8.15812	3.20657	+	Mbnl2	ENSMUSG00000022139.17	Proximal intron
chr5	28418012	28418102	8.15812	3.20657	+	Rbm33	ENSMUSG00000048271.14	3' UTR
chr3	148860538	148860647	8.15812	3.20657	-	Adgrl2	ENSMUSG00000028184.12	Proximal intron
chr14	49032805	49032953	8.15674	2.31479	-	Exoc5	ENSMUSG00000061244.14	Proximal intron
chr17	26253110	26253189	8.15674	2.31479	+	Luc7l	ENSMUSG00000024188.16	5' splice site
chr13	63301325	63301432	8.15176	2.84143	+	mmu-mir-24-1	MI0000231	miRNA proximal
chr3	16213387	16213527	8.15036	3.00493	+	Ythdf3	ENSMUSG00000047213.14	Proximal intron
chr18	58108708	58108766	8.12869	3.91182	-	Fbn2	ENSMUSG00000024598.9	Distal intron
chr5	92183297	92183436	8.12869	3.91182	+	Uso1	ENSMUSG00000029407.10	Distal intron
chr2	84612681	84612774	8.12869	3.91182	-	Gm28635|Ctnnd1	ENSMUSG00000101645.1||ENSMUSG00000034101.14	Proximal intron
chr2	60806440	60806519	8.12869	3.91182	-	Rbms1	ENSMUSG00000026970.16	Distal intron
chr1	159264732	159264836	8.12869	3.91182	+	Cop1	ENSMUSG00000040782.12	Distal intron
chr5	90318521	90318659	8.12356	2.39099	-	Ankrd17	ENSMUSG00000055204.15	Distal intron
chr8	83927904	83928002	8.10979	3.93567	+	Adgrl1	ENSMUSG00000013033.16	Distal intron
chr7	113554026	113554084	8.10979	3.93567	+	Far1	ENSMUSG00000030759.16	3' splice site
chr10	69344861	69344947	8.10979	3.93567	-	Cdk1	ENSMUSG00000019942.13	Proximal intron
chr8	41340883	41340909	8.0951	2.47742	-	Asah1	ENSMUSG00000031591.14	3' UTR
chr11	119455155	119455230	8.0951	2.47742	+	Rnf213	ENSMUSG00000070327.14	Distal intron
chr6	72842552	72842718	8.09204	2.23523	-	Kcmf1	ENSMUSG00000055239.10	3' UTR
chr11	5082134	5082156	8.09204	2.23523	-	Ewsr1	ENSMUSG00000009079.16	5' splice site
chr3	152218841	152218913	8.09204	2.23523	+	Fubp1	ENSMUSG00000028034.15	Distal intron
chr4	21870301	21870354	8.09204	2.23523	+	Pnisr	ENSMUSG00000028248.15	CDS
chrX	101682887	101682934	8.08002	2.00493	+	Ogt	ENSMUSG00000034160.13	3' UTR
chr14	52103461	52103568	8.07197	2.57648	-	Hnrnpc	ENSMUSG00000060373.15	Proximal intron
chr1	45426095	45426199	8.07197	2.57648	-	Col5a2	ENSMUSG00000026042.16	Distal intron
chr10	115416092	115416172	8.07153	4.75982	+	Zfc3h1	ENSMUSG00000034163.10	Proximal intron
chrX	38454597	38454668	8.07153	4.75982	-	Lamp2	ENSMUSG00000016534.15	Distal intron
chr19	4037655	4037759	8.07153	4.75982	-	Gstp1	ENSMUSG00000060803.6	3' splice site
chr17	22342642	22342751	8.07153	4.75982	-	Zfp944	ENSMUSG00000033972.9	Distal intron
chr8	79701436	79701605	8.05687	3.44234	-	Abce1	ENSMUSG00000058355.8	Proximal intron
chr9	72731037	72731105	8.05687	3.44234	+	Nedd4	ENSMUSG00000032216.15	5' splice site
chr15	50732842	50732924	8.05687	3.44234	-	Trps1	ENSMUSG00000038679.16	Distal intron
chr5	76206066	76206170	8.05687	3.44234	+	Tmem165	ENSMUSG00000029234.13	Distal intron
chr5	100388254	100388307	8.05687	3.44234	-	Sec31a	ENSMUSG00000035325.16	Proximal intron
chr3	19969182	19969229	8.05687	3.44234	+	Cp	ENSMUSG00000003617.16	Distal intron
chr13	3560223	3560302	8.05687	3.44234	+	Gdi2	ENSMUSG00000021218.10	Proximal intron
chr13	14010393	14010474	8.05687	3.44234	-	Tbce	ENSMUSG00000039233.12	5' splice site
chr13	103749723	103749799	8.05687	3.44234	-	Srek1	ENSMUSG00000032621.8	Distal intron
chr12	8714673	8714740	8.05687	3.44234	+	Pum2	ENSMUSG00000020594.14	Distal intron
chr4	109091546	109091657	8.05687	3.44234	-	Osbpl9	ENSMUSG00000028559.17	5' splice site
chr14	103270427	103270529	8.05139	3.46437	-	Mycbp2	ENSMUSG00000033004.16	Distal intron
chr10	14457779	14457860	8.05139	3.46437	-	Adgrg6	ENSMUSG00000039116.7	Proximal intron
chr18	84538053	84538249	8.05139	3.46437	-	Zfp407	ENSMUSG00000048410.17	Distal intron
chr2	83653783	83653895	8.05139	3.46437	+	Zc3h15	ENSMUSG00000027091.14	Proximal intron
chr12	83662780	83662823	8.05139	3.46437	+	Rbm25	ENSMUSG00000010608.15	Distal intron
chr17	26254425	26254471	8.05139	3.46437	+	Luc7l	ENSMUSG00000024188.16	Distal intron
chr11	55494839	55494930	8.04933	3.1908	+	G3bp1	ENSMUSG00000018583.5	Proximal intron
chr15	12166324	12166390	8.04933	3.1908	+	Zfr	ENSMUSG00000022201.16	5' splice site
chr7	90444351	90444403	8.04469	2.82694	+	Crebzf	ENSMUSG00000051451.6	3' UTR
chr14	72584155	72584205	8.04469	2.82694	-	Fndc3a	ENSMUSG00000033487.14	Proximal intron
chr15	77113506	77113554	8.04469	2.82694	-	Rbfox2	ENSMUSG00000033565.18	5' splice site
chr2	125111360	125111440	8.04469	2.82694	-	Myef2	ENSMUSG00000027201.16	Distal intron
chr6	4515888	4515910	8.04272	3.13422	+	Col1a2	ENSMUSG00000029661.16	3' splice site
chr14	31187743	31187844	8.04171	3.15468	-	Nisch	ENSMUSG00000021910.15	3' splice site
chr14	61631827	61631888	8.04171	3.15468	-	mmu-mir-16-1	MI0000565	miRNA
chr9	121741020	121741073	8.04171	3.15468	+	Nktr	ENSMUSG00000032525.15	3' splice site
chr6	71852468	71852529	8.04171	3.15468	+	Immt	ENSMUSG00000052337.15	Proximal intron
chr11	5091350	5091451	8.04171	3.15468	-	Ewsr1	ENSMUSG00000009079.16	CDS
chr1	155954602	155954660	8.04171	3.15468	+	Gm23744	ENSMUSG00000077419.1	Noncoding exon
chr1	45423239	45423322	8.04171	3.15468	-	Col5a2	ENSMUSG00000026042.16	Proximal intron
chr3	63296952	63297016	8.04171	3.15468	+	Mme	ENSMUSG00000027820.12	Distal intron
chr3	159912420	159912456	8.03268	2.16336	+	Wls	ENSMUSG00000028173.10	Distal intron
chr18	35577949	35578126	8.01994	2.37839	+	Matr3|Snhg4	ENSMUSG00000037236.16||ENSMUSG00000117694.1	Proximal intron
chr12	83661293	83661417	7.97823	2.09804	+	Rbm25	ENSMUSG00000010608.15	Distal intron
chr11	30106909	30106975	7.9667	2.56293	-	Sptbn1	ENSMUSG00000020315.18	3' UTR
chr14	49032709	49032805	7.94873	2.67736	-	Exoc5	ENSMUSG00000061244.14	Proximal intron
chr10	117347356	117347459	7.94873	2.67736	-	Cpsf6	ENSMUSG00000055531.12	3' UTR
chr3	63345411	63345519	7.94059	3.17486	+	Mme	ENSMUSG00000027820.12	Proximal intron
chr4	98999852	98999979	7.94059	3.17486	-	Dock7	ENSMUSG00000028556.15	Distal intron
chr7	45383179	45383262	7.93768	2.81229	-	Snrnp70	ENSMUSG00000063511.11	Distal intron
chr14	105115471	105115579	7.93768	2.81229	-	Rbm26	ENSMUSG00000022119.15	Proximal intron
chr18	58112939	58113064	7.93768	2.81229	-	Fbn2	ENSMUSG00000024598.9	Proximal intron
chr1	178329699	178329789	7.93768	2.81229	-	Hnrnpu	ENSMUSG00000039630.10	5' splice site
chr11	87112928	87113017	7.93453	2.97456	+	mmu-mir-301a	MI0000401	miRNA
chr6	86419379	86419478	7.92827	2.03836	+	Tia1	ENSMUSG00000071337.11	Proximal intron
chr10	20332902	20333009	7.92139	3.88758	+	Bclaf1	ENSMUSG00000037608.16	Proximal intron
chr18	7917276	7917360	7.92139	3.88758	+	Wac	ENSMUSG00000024283.15	Proximal intron
chr15	99401769	99401846	7.92139	3.88758	+	Tmbim6	ENSMUSG00000023010.15	Proximal intron
chr2	59214850	59215006	7.92139	3.88758	+	Pkp4	ENSMUSG00000026991.20	5' splice site
chr4	126920310	126920488	7.92139	3.88758	-	Zmym4	ENSMUSG00000042446.16	Distal intron
chr10	115432345	115432419	7.91639	2.36568	+	Zfc3h1	ENSMUSG00000034163.10	3' UTR
chr11	50381244	50381279	7.91639	2.36568	+	Hnrnph1	ENSMUSG00000007850.16	Proximal intron
chr1	162219141	162219165	7.87798	2.08673	+	Dnm3os	ENSMUSG00000078190.7	Noncoding exon
chr1	44563879	44563968	7.86148	2.54925	+	Gm37626	ENSMUSG00000102319.1	Noncoding exon
chr10	72658761	72658863	7.85787	3.41997	+	Zwint	ENSMUSG00000019923.14	Distal intron
chr9	113875711	113875784	7.85787	3.41997	+	Clasp2	ENSMUSG00000033392.16	Proximal intron
chr11	55494787	55494839	7.85787	3.41997	+	G3bp1	ENSMUSG00000018583.5	Proximal intron
chr15	8311298	8311415	7.85787	3.41997	-	Nipbl	ENSMUSG00000022141.7	3' splice site
chr2	75659442	75659495	7.85787	3.41997	+	Hnrnpa3	ENSMUSG00000059005.13	5' splice site
chr2	126057487	126057539	7.85787	3.41997	+	Fgf7	ENSMUSG00000027208.14	Distal intron
chr2	37380167	37380316	7.85787	3.41997	-	Rc3h2	ENSMUSG00000075376.10	Distal intron
chr2	103773640	103773689	7.85787	3.41997	-	Caprin1	ENSMUSG00000027184.14	5' splice site
chr3	34053142	34053211	7.85787	3.41997	+	Fxr1	ENSMUSG00000027680.15	Distal intron
chr19	8711945	8711990	7.85787	3.41997	-	Slc3a2	ENSMUSG00000010095.13	3' splice site
chr8	107355914	107355982	7.84908	3.11346	+	Nfat5	ENSMUSG00000003847.16	5' splice site
chr11	87110263	87110328	7.84908	3.11346	+	Ska2	ENSMUSG00000020492.11	Distal intron
chr14	36890075	36890200	7.84266	2.66315	-	Ccser2	ENSMUSG00000058690.14	5' splice site
chr10	62764026	62764074	7.83544	4.73285	-	Ccar1	ENSMUSG00000020074.7	Proximal intron
chr6	119967539	119967597	7.83544	4.73285	-	Wnk1	ENSMUSG00000045962.16	Distal intron
chr18	34946975	34947043	7.83544	4.73285	-	Hspa9	ENSMUSG00000024359.10	Proximal intron
chr2	59215281	59215410	7.83544	4.73285	+	Pkp4	ENSMUSG00000026991.20	Proximal intron
chr16	33001921	33001925	7.83544	4.73285	+	n-R5s33	ENSMUSG00000070225.1	Noncoding exon
chr16	30338795	30338844	7.83544	4.73285	-	Atp13a3	ENSMUSG00000022533.14	Proximal intron
chr5	114903550	114903641	7.8267	2.95913	+	Oasl2	ENSMUSG00000029561.17	Distal intron
chr13	63299293	63299360	7.8267	2.95913	+	Aopep	ENSMUSG00000021458.17	3' UTR
chr12	65044349	65044439	7.8267	2.95913	+	Prpf39	ENSMUSG00000035597.19	Proximal intron
chr14	105109591	105109808	7.78651	2.19931	-	Rbm26	ENSMUSG00000022119.15	CDS
chrX	133683449	133683538	7.78651	2.19931	-	Pcdh19	ENSMUSG00000051323.16	Distal intron
chr9	121731162	121731283	7.78651	2.19931	+	Nktr	ENSMUSG00000032525.15	Proximal intron
chr2	75662101	75662232	7.77788	2.07532	+	Hnrnpa3	ENSMUSG00000059005.13	CDS
chr5	129501676	129501735	7.75634	2.53545	+	Sfswap	ENSMUSG00000029439.14	5' splice site
chr3	152234618	152234658	7.75634	2.53545	+	Fubp1	ENSMUSG00000028034.15	3' UTR
chr3	158025857	158025893	7.75634	2.53545	-	Srsf11	ENSMUSG00000055436.18	Distal intron
chr19	37969651	37969790	7.75634	2.53545	-	Myof	ENSMUSG00000048612.16	Proximal intron
chr1	45312155	45312277	7.73665	2.64879	+	Col3a1	ENSMUSG00000026043.18	Proximal intron
chr9	72726064	72726202	7.72979	2.12832	+	Nedd4	ENSMUSG00000032216.15	Proximal intron
chr11	119419570	119419693	7.72979	2.12832	+	Rnf213	ENSMUSG00000070327.14	Proximal intron
chr10	25501637	25501735	7.72315	3.14244	+	Epb41l2	ENSMUSG00000019978.16	5' splice site
chr15	59324071	59324231	7.72315	3.14244	+	Sqle	ENSMUSG00000022351.14	5' splice site
chr3	90259084	90259235	7.72315	3.14244	+	Crtc2	ENSMUSG00000027936.18	CDS
chr14	20523194	20523312	7.71888	2.94353	-	Ppp3cb	ENSMUSG00000021816.11	Proximal intron
chr11	94939807	94939831	7.71888	2.94353	+	Col1a1	ENSMUSG00000001506.10	5' splice site
chr2	54538253	54538444	7.71888	2.94353	+	Galnt13	ENSMUSG00000060988.12	Distal intron
chr3	158025638	158025661	7.71888	2.94353	-	Srsf11	ENSMUSG00000055436.18	Distal intron
chr8	110835832	110835954	7.70965	2.33992	-	Sf3b3	ENSMUSG00000033732.10	Proximal intron
chr4	150855712	150855785	7.70178	3.86291	+	Errfi1	ENSMUSG00000028967.10	Proximal intron
chr12	111540690	111540872	7.68491	2.18714	+	Eif5	ENSMUSG00000021282.17	Proximal intron
chrX	151873866	151873932	7.67793	2.06383	+	Huwe1	ENSMUSG00000025261.18	Distal intron
chr5	137301625	137301718	7.67793	2.06383	-	Srrt	ENSMUSG00000037364.12	Proximal intron
chrX	136738129	136738239	7.67786	2.42447	-	Morf4l2	ENSMUSG00000031422.16	Distal intron
chr3	119743415	119743497	7.67786	2.42447	-	Gm42664	ENSMUSG00000106099.1	Noncoding exon
chr11	5082000	5082025	7.65131	2.52151	-	Ewsr1	ENSMUSG00000009079.16	Proximal intron
chr14	72587895	72587971	7.64781	3.39725	-	Fndc3a	ENSMUSG00000033487.14	Distal intron
chr14	56730080	56730128	7.64781	3.39725	-	Pspc1	ENSMUSG00000021938.12	Distal intron
chrX	74288640	74288795	7.64781	3.39725	+	Taz	ENSMUSG00000009995.17	CDS
chr15	68357116	68357292	7.64781	3.39725	-	Gm20732	ENSMUSG00000093387.1	Distal intron (ncRNA)
chr1	44564153	44564212	7.64781	3.39725	+	Gm37626	ENSMUSG00000102319.1	Noncoding exon
chr1	176778387	176778484	7.64781	3.39725	-	Cep170	ENSMUSG00000057335.11	3' UTR
chr17	87442765	87442885	7.64781	3.39725	-	Calm2	ENSMUSG00000036438.14	3' splice site
chrX	141545911	141546000	7.64514	3.0924	+	Col4a5	ENSMUSG00000031274.16	Proximal intron
chr18	58064646	58064718	7.64514	3.0924	-	Fbn2	ENSMUSG00000024598.9	Distal intron
chr1	45409975	45410051	7.64514	3.0924	-	Col5a2	ENSMUSG00000026042.16	Distal intron
chr2	126086241	126086350	7.64363	2.25286	+	Fgf7	ENSMUSG00000027208.14	Distal intron
chr14	78502282	78502375	7.62636	4.67736	-	Akap11	ENSMUSG00000022016.16	3' splice site
chr1	71637099	71637112	7.62636	4.67736	-	Fn1	ENSMUSG00000026193.15	Proximal intron
chr4	99752419	99752483	7.62636	4.67736	+	Alg6	ENSMUSG00000073792.11	Proximal intron
chr4	98993856	98993926	7.62636	4.67736	-	Dock7	ENSMUSG00000028556.15	Proximal intron
chr3	135455518	135455584	7.61112	2.92777	+	Ube2d3	ENSMUSG00000078578.9	Proximal intron
chr13	55659596	55659670	7.61112	2.92777	+	Ddx46	ENSMUSG00000021500.17	Proximal intron
chr3	152223374	152223446	7.60642	2.32686	+	Fubp1	ENSMUSG00000028034.15	CDS
chr11	23413963	23414045	7.58445	4.70537	+	Usp34	ENSMUSG00000056342.16	Distal intron
chr3	119741509	119741527	7.58445	4.70537	-	Ptbp2	ENSMUSG00000028134.11	Distal intron
chr7	113554303	113554351	7.57378	2.41093	+	Far1	ENSMUSG00000030759.16	5' splice site
chr13	103749938	103750026	7.57378	2.41093	-	Srek1	ENSMUSG00000032621.8	Distal intron
chr18	58064556	58064646	7.54635	2.50743	-	Fbn2	ENSMUSG00000024598.9	Distal intron
chr16	91673976	91674070	7.54635	2.50743	+	Son	ENSMUSG00000022961.18	Distal intron
chr5	129503385	129503480	7.5285	2.10447	+	Sfswap	ENSMUSG00000029439.14	Distal intron
chrX	151803603	151803791	7.52485	2.61964	+	Huwe1	ENSMUSG00000025261.18	5' UTR
chrX	136739528	136739675	7.52485	2.61964	-	Morf4l2	ENSMUSG00000031422.16	Proximal intron
chr8	11624291	11624344	7.51018	2.75217	-	Ankrd10	ENSMUSG00000031508.14	Distal intron
chr3	152233786	152233825	7.51018	2.75217	+	Fubp1	ENSMUSG00000028034.15	3' UTR
chr14	61643181	61643258	7.50583	3.10927	-	Dleu2	ENSMUSG00000097589.9	Proximal intron (ncRNA)
chr13	56095127	56095265	7.50583	3.10927	-	Macroh2a1	ENSMUSG00000015937.15	Distal intron
chr15	77104155	77104204	7.5034	2.91182	-	Rbfox2	ENSMUSG00000033565.18	Distal intron
chr3	31040438	31040542	7.5034	2.91182	+	Prkci	ENSMUSG00000037643.14	Distal intron
chr2	129204986	129205060	7.50331	2.31369	+	Slc20a1	ENSMUSG00000027397.14	Distal intron
chr16	30312663	30312780	7.50331	2.31369	-	Atp13a3	ENSMUSG00000022533.14	3' UTR
chr16	20404349	20404439	7.50331	2.31369	-	Abcc5	ENSMUSG00000022822.16	Proximal intron
chr17	31652309	31652474	7.50331	2.31369	-	U2af1	ENSMUSG00000061613.13	5' splice site
chr6	119777795	119777937	7.48221	3.81229	-	Erc1	ENSMUSG00000030172.15	5' splice site
chr11	78541319	78541412	7.48221	3.81229	+	Ift20	ENSMUSG00000001105.15	CDS
chr11	106992250	106992352	7.48221	3.81229	-	Kpna2	ENSMUSG00000018362.14	Proximal intron
chr2	53164271	53164402	7.48221	3.81229	-	Prpf40a	ENSMUSG00000061136.15	Distal intron
chr1	176750799	176750912	7.48221	3.81229	-	Cep170	ENSMUSG00000057335.11	Distal intron
chr3	89169329	89169399	7.48221	3.81229	+	Clk2	ENSMUSG00000068917.12	Proximal intron
chr3	119725398	119725456	7.48221	3.81229	-	Ptbp2	ENSMUSG00000028134.11	Distal intron
chr4	44915836	44915989	7.48221	3.81229	+	Zcchc7	ENSMUSG00000035649.17	Distal intron
chr4	43515326	43515402	7.48221	3.81229	-	Tpm2	ENSMUSG00000028464.16	3' UTR
chr16	56594768	56594912	7.48221	3.81229	+	Abi3bp	ENSMUSG00000035258.15	Proximal intron
chr16	20673736	20673794	7.48221	3.81229	+	Eif4g1	ENSMUSG00000045983.16	5' UTR
chr14	61631540	61631664	7.48208	2.16248	-	mmu-mir-15a|mmu-mir-16-1	MI0000565||MI0000564	miRNA proximal
chr1	52201177	52201275	7.48208	2.16248	-	Gls	ENSMUSG00000026103.14	Distal intron
chr11	59740846	59740993	7.4784	2.04056	+	Mprip	ENSMUSG00000005417.17	Proximal intron
chr3	33807599	33807668	7.4698	2.39725	+	Ttc14	ENSMUSG00000027677.17	3' UTR
chr13	63299594	63299692	7.4698	2.39725	+	Aopep	ENSMUSG00000021458.17	3' UTR
chr17	31653184	31653285	7.4698	2.39725	-	U2af1	ENSMUSG00000061613.13	Distal intron
chr6	100860778	100860860	7.469	3.83782	+	Ppp4r2	ENSMUSG00000052144.8	Distal intron
chr1	45312573	45312637	7.469	3.83782	+	Col3a1	ENSMUSG00000026043.18	Distal intron
chr1	23874158	23874261	7.469	3.83782	-	Smap1	ENSMUSG00000026155.13	Distal intron
chr1	181181513	181181596	7.469	3.83782	-	Wdr26	ENSMUSG00000038733.14	3' splice site
chr1	45422664	45422732	7.469	3.83782	-	Col5a2	ENSMUSG00000026042.16	Proximal intron
chr11	62402439	62402525	7.44147	2.49322	-	Ncor1	ENSMUSG00000018501.17	3' UTR
chr3	108906259	108906364	7.44147	2.49322	-	Prpf38b	ENSMUSG00000027881.14	Distal intron
chr19	8725301	8725335	7.44147	2.49322	+	Snhg1	ENSMUSG00000108414.1	Noncoding exon
chr3	121732181	121732372	7.43919	2.22733	+	F3	ENSMUSG00000028128.13	3' splice site
chr4	148617775	148617830	7.43919	2.22733	-	Tardbp	ENSMUSG00000041459.15	CDS
chr14	72584467	72584517	7.43057	3.04933	-	Fndc3a	ENSMUSG00000033487.14	5' splice site
chr10	128548760	128548828	7.43057	3.04933	-	Rpl41	ENSMUSG00000093674.7	3' splice site
chr11	119454842	119454920	7.43057	3.04933	+	Rnf213	ENSMUSG00000070327.14	Proximal intron
chr5	4101047	4101148	7.43057	3.04933	-	Cyp51	ENSMUSG00000001467.5	5' splice site
chr3	152232526	152232534	7.43057	3.04933	+	Fubp1	ENSMUSG00000028034.15	3' UTR
chr13	89659064	89659144	7.43057	3.04933	-	Vcan	ENSMUSG00000021614.16	Distal intron
chr8	107548563	107548606	7.43014	3.07102	+	Wwp2	ENSMUSG00000031930.11	5' splice site
chr10	23123996	23124050	7.43014	3.07102	-	Eya4	ENSMUSG00000010461.15	3' splice site
chr9	113685673	113685751	7.43014	3.07102	-	Pdcd6ip	ENSMUSG00000032504.15	Proximal intron
chr11	79463901	79463998	7.43014	3.07102	+	Nf1	ENSMUSG00000020716.16	Distal intron
chr11	87110625	87110694	7.43014	3.07102	+	Ska2	ENSMUSG00000020492.11	Distal intron
chr1	43999854	44000169	7.43014	3.07102	+	Tpp2	ENSMUSG00000041763.14	5' splice site
chr3	137865351	137865442	7.43014	3.07102	+	H2az1	ENSMUSG00000037894.13	3' splice site
chr13	58397317	58397352	7.43014	3.07102	-	Hnrnpk	ENSMUSG00000021546.18	3' UTR
chr14	52081467	52081616	7.42875	3.35071	-	Hnrnpc	ENSMUSG00000060373.15	Proximal intron
chrX	8131844	8132002	7.42875	3.35071	-	Wdr13	ENSMUSG00000031166.13	5' UTR
chrX	105847037	105847104	7.42875	3.35071	-	Atrx	ENSMUSG00000031229.16	Proximal intron
chr9	119921423	119921580	7.42875	3.35071	+	Wdr48	ENSMUSG00000032512.7	3' UTR
chr18	69680885	69680960	7.42875	3.35071	+	Tcf4	ENSMUSG00000053477.17	Distal intron
chr3	152218960	152219020	7.42875	3.35071	+	Fubp1	ENSMUSG00000028034.15	Distal intron
chr12	83663792	83663846	7.42875	3.35071	+	Rbm25	ENSMUSG00000010608.15	Proximal intron
chr17	13898241	13898322	7.42875	3.35071	+	Afdn	ENSMUSG00000068036.16	Distal intron
chr17	42819614	42819734	7.42875	3.35071	-	Cd2ap	ENSMUSG00000061665.7	Distal intron
chr14	79345451	79345583	7.4258	3.37417	-	Naa16	ENSMUSG00000022020.15	Proximal intron
chr13	46700326	46700414	7.4258	3.37417	-	Nup153	ENSMUSG00000021374.10	Distal intron
chr17	21570203	21570305	7.4258	3.37417	+	Zfp948	ENSMUSG00000067931.6	Distal intron
chr19	45761933	45762033	7.41906	2.60485	-	Oga	ENSMUSG00000025220.8	Proximal intron
chr10	7706516	7706620	7.40801	4.64879	+	Lats1	ENSMUSG00000040021.13	Proximal intron
chr3	69007710	69007791	7.40801	4.64879	+	Smc4	ENSMUSG00000034349.14	Proximal intron
chr13	34008117	34008258	7.40801	4.64879	+	Ripk1	ENSMUSG00000021408.15	Distal intron
chr8	83924081	83924175	7.40346	2.73674	+	Adgrl1	ENSMUSG00000013033.16	5' UTR
chr5	76206421	76206570	7.40346	2.73674	+	Tmem165	ENSMUSG00000029234.13	Distal intron
chr13	103862531	103862687	7.40346	2.73674	-	Erbin	ENSMUSG00000021709.14	Proximal intron
chr17	21567256	21567343	7.40346	2.73674	+	Zfp948	ENSMUSG00000067931.6	5' splice site
chr14	72571702	72571790	7.40029	2.30039	-	Fndc3a	ENSMUSG00000033487.14	Proximal intron
chr10	81580769	81580861	7.40029	2.30039	+	Tle2	ENSMUSG00000034771.15	3' splice site
chr11	69672080	69672141	7.40029	2.30039	-	Eif4a1	ENSMUSG00000059796.16	Proximal intron
chr15	77104518	77104576	7.40029	2.30039	-	Rbfox2	ENSMUSG00000033565.18	Distal intron
chr14	56723356	56723450	7.39721	3.0924	-	Pspc1	ENSMUSG00000021938.12	3' splice site
chr9	121752780	121752892	7.39721	3.0924	+	Nktr	ENSMUSG00000032525.15	3' splice site
chr13	103885770	103885877	7.39721	3.0924	-	Erbin	ENSMUSG00000021709.14	Proximal intron
chr7	73541042	73541165	7.39574	2.8957	-	1810026B05Rik	ENSMUSG00000101970.8	Noncoding exon
chr14	14741535	14741627	7.39574	2.8957	+	Slc4a7	ENSMUSG00000021733.11	Distal intron
chr10	123009829	123010008	7.39574	2.8957	-	Mon2	ENSMUSG00000034602.15	CDS
chr11	87109851	87109942	7.39574	2.8957	+	Ska2	ENSMUSG00000020492.11	Distal intron
chr1	87354859	87355012	7.39574	2.8957	+	Gigyf2	ENSMUSG00000048000.15	Proximal intron
chr7	127973699	127973767	7.38084	2.14998	+	Fus	ENSMUSG00000030795.18	Distal intron
chr11	86584127	86584141	7.37885	2.02878	-	mmu-mir-21a	MI0000569	miRNA
chr15	50790702	50790809	7.36593	2.38345	-	Trps1	ENSMUSG00000038679.16	Distal intron
chr8	107547535	107547586	7.33715	2.21439	+	Wwp2	ENSMUSG00000031930.11	Distal intron
chrX	133682104	133682182	7.33715	2.21439	-	Pcdh19	ENSMUSG00000051323.16	CDS
chrX	142351636	142351762	7.33669	2.47886	-	Acsl4	ENSMUSG00000031278.12	CDS
chr4	148617098	148617155	7.32775	2.08022	-	Tardbp	ENSMUSG00000041459.15	3' UTR
chr6	38570040	38570061	7.31335	2.5899	+	Luc7l2	ENSMUSG00000029823.16	Proximal intron
chr1	179777136	179777295	7.31335	2.5899	-	Ahctf1	ENSMUSG00000026491.13	Proximal intron
chrX	101684153	101684198	7.2974	2.28697	+	Ogt	ENSMUSG00000034160.13	3' UTR
chr12	35507202	35507344	7.2968	2.72114	-	Ahr	ENSMUSG00000019256.17	5' splice site
chr14	33390600	33390769	7.28864	3.07532	-	Mapk8	ENSMUSG00000021936.14	CDS
chr11	79242692	79242732	7.28864	3.07532	-	Wsb1	ENSMUSG00000017677.11	Distal intron
chr2	48936567	48936670	7.28864	3.07532	-	Orc4	ENSMUSG00000026761.12	Proximal intron
chr1	44565806	44565889	7.28813	2.8794	+	Gulp1	ENSMUSG00000056870.9	Distal intron
chr3	88699936	88700089	7.28813	2.8794	+	Khdc4	ENSMUSG00000028060.14	CDS
chr3	148861493	148861590	7.28813	2.8794	-	Adgrl2	ENSMUSG00000028184.12	Distal intron
chr16	45788574	45788692	7.28813	2.8794	-	Phldb2	ENSMUSG00000033149.17	Proximal intron
chr7	127973358	127973436	7.27975	2.13738	+	Fus	ENSMUSG00000030795.18	Distal intron
chr17	23811808	23811867	7.27944	2.01691	+	Srrm2	ENSMUSG00000039218.17	5' splice site
chr14	61644509	61644562	7.27712	3.78629	-	Dleu2	ENSMUSG00000097589.9	Proximal intron (ncRNA)
chr10	63289579	63289697	7.27712	3.78629	+	Herc4	ENSMUSG00000020064.9	Proximal intron
chr11	30792225	30792302	7.27712	3.78629	+	Psme4	ENSMUSG00000040850.17	Proximal intron
chr11	87112437	87112477	7.27712	3.78629	+	Ska2	ENSMUSG00000020492.11	Distal intron
chr5	32835758	32835836	7.27712	3.78629	-	Prr14l	ENSMUSG00000054280.14	3' splice site
chr12	116356199	116356309	7.27712	3.78629	+	Esyt2	ENSMUSG00000021171.8	Distal intron
chr2	125111477	125111548	7.26215	2.36951	-	Myef2	ENSMUSG00000027201.16	Distal intron
chr14	61635272	61635322	7.23821	3.0273	-	Dleu2	ENSMUSG00000097589.9	Noncoding exon
chr6	119967340	119967414	7.23821	3.0273	-	Wnk1	ENSMUSG00000045962.16	Distal intron
chr11	29505083	29505182	7.23821	3.0273	+	Ccdc88a	ENSMUSG00000032740.16	Distal intron
chr13	55660337	55660393	7.23821	3.0273	+	Ddx46	ENSMUSG00000021500.17	Proximal intron
chr13	89660596	89660673	7.23821	3.0273	-	Vcan	ENSMUSG00000021614.16	Distal intron
chr17	29038770	29038853	7.23523	2.20133	+	Srsf3	ENSMUSG00000071172.13	Proximal intron
chr15	50738997	50739119	7.23201	2.46437	-	Trps1	ENSMUSG00000038679.16	Distal intron
chr13	55660243	55660337	7.23201	2.46437	+	Ddx46	ENSMUSG00000021500.17	Proximal intron
chr17	37048652	37048789	7.23201	2.46437	+	Gabbr1	ENSMUSG00000024462.17	CDS
chr14	56810946	56811015	7.23139	3.32686	-	Zmym5	ENSMUSG00000040123.17	3' splice site
chr10	108235456	108235564	7.23139	3.32686	+	Ppp1r12a	ENSMUSG00000019907.10	Distal intron
chr10	120472104	120472154	7.23139	3.32686	-	Hmga2	ENSMUSG00000056758.14	Distal intron
chr9	72721767	72721829	7.23139	3.32686	+	Nedd4	ENSMUSG00000032216.15	Proximal intron
chr18	46757469	46757577	7.23139	3.32686	+	Ap3s1	ENSMUSG00000024480.9	Proximal intron
chr2	75665370	75665433	7.23139	3.32686	+	Hnrnpa3	ENSMUSG00000059005.13	3' UTR
chr1	179777347	179777437	7.23139	3.32686	-	Ahctf1	ENSMUSG00000026491.13	5' splice site
chr17	64297174	64297355	7.23139	3.32686	-	Pja2	ENSMUSG00000024083.16	Proximal intron
chr17	23770619	23770716	7.23139	3.32686	-	Flywch1	ENSMUSG00000040097.16	Proximal intron
chr10	23137911	23138042	7.22759	2.06794	-	Eya4	ENSMUSG00000010461.15	Proximal intron
chr14	121253344	121253483	7.19462	2.27342	+	B930095G15Rik	ENSMUSG00000085133.2	Noncoding exon
chr14	120396194	120396326	7.19462	2.27342	+	Mbnl2	ENSMUSG00000022139.17	Proximal intron
chr2	156174673	156174726	7.18056	2.86291	-	Rbm39	ENSMUSG00000027620.16	Distal intron
chr3	107749441	107749552	7.18056	2.86291	-	Csf1	ENSMUSG00000014599.10	Proximal intron
chr8	61984433	61984605	7.1801	3.05805	+	Ddx60	ENSMUSG00000037921.15	Proximal intron
chr14	14741951	14742044	7.1801	3.05805	+	Slc4a7	ENSMUSG00000021733.11	Proximal intron
chr3	119725905	119726005	7.1801	3.05805	-	Ptbp2	ENSMUSG00000028134.11	5' splice site
chr11	70654034	70654101	7.17879	2.12467	-	Pfn1	ENSMUSG00000018293.4	Proximal intron
chr13	63299059	63299160	7.17879	2.12467	+	Aopep	ENSMUSG00000021458.17	3' UTR
chr9	49542571	49542721	7.17572	4.61964	-	Ncam1	ENSMUSG00000039542.16	Proximal intron
chr6	40478976	40479062	7.17572	4.61964	+	Ssbp1	ENSMUSG00000029911.14	Distal intron
chr3	16212422	16212499	7.17572	4.61964	+	Ythdf3	ENSMUSG00000047213.14	Distal intron
chr3	65950106	65950198	7.15848	2.35543	-	Ccnl1	ENSMUSG00000027829.15	Proximal intron
chr6	71851874	71851984	7.13343	2.18816	+	Immt	ENSMUSG00000052337.15	CDS
chr11	5867374	5867458	7.12756	2.05556	+	Aebp1	ENSMUSG00000020473.13	Proximal intron
chr15	64166583	64166764	7.12742	2.44972	-	Asap1	ENSMUSG00000022377.16	3' splice site
chr4	21875056	21875122	7.12742	2.44972	+	Pnisr	ENSMUSG00000028248.15	3' UTR
chr16	20401994	20402070	7.12742	2.44972	-	Abcc5	ENSMUSG00000022822.16	Proximal intron
chr11	5080100	5080118	7.10219	2.55952	-	Ewsr1	ENSMUSG00000009079.16	Distal intron
chr3	151749015	151749245	7.09197	2.25975	-	Ifi44	ENSMUSG00000028037.13	CDS
chrX	142738941	142739023	7.0837	2.68943	+	mmu-mir-652	MI0004965	miRNA
chr2	151502709	151502830	7.0837	2.68943	+	Nsfl1c	ENSMUSG00000027455.16	Proximal intron
chr1	176750582	176750678	7.0837	2.68943	-	Cep170	ENSMUSG00000057335.11	Proximal intron
chr3	31040200	31040326	7.0837	2.68943	+	Prkci	ENSMUSG00000037643.14	Distal intron
chr17	29038910	29038987	7.07796	2.11185	+	Srsf3	ENSMUSG00000071172.13	Proximal intron
chrX	133683828	133683881	7.07305	2.84624	-	Pcdh19	ENSMUSG00000051323.16	Distal intron
chr14	14745840	14745946	7.07159	3.04056	+	Slc4a7	ENSMUSG00000021733.11	3' splice site
chr3	31040710	31040815	7.07159	3.04056	+	Prkci	ENSMUSG00000037643.14	Proximal intron
chr6	4519032	4519045	7.06011	3.75982	+	Col1a2	ENSMUSG00000029661.16	5' splice site
chr11	29142130	29142210	7.06011	3.75982	+	Pnpt1	ENSMUSG00000020464.15	Proximal intron
chr3	69028037	69028117	7.06011	3.75982	+	Smc4	ENSMUSG00000034349.14	Proximal intron
chr3	119740995	119741010	7.06011	3.75982	-	Ptbp2	ENSMUSG00000028134.11	Proximal intron
chr4	111821838	111821973	7.06011	3.75982	+	Spata6	ENSMUSG00000034401.16	Distal intron
chr4	63993400	63993493	7.06011	3.75982	-	Tnc	ENSMUSG00000028364.15	Proximal intron
chr11	29694124	29694184	7.05492	2.34122	+	Rtn4	ENSMUSG00000020458.16	Proximal intron
chr5	137608558	137608653	7.05492	2.34122	-	Pcolce	ENSMUSG00000029718.14	CDS
chr10	117344748	117344796	7.03578	3.00493	-	Cpsf6	ENSMUSG00000055531.12	3' UTR
chrX	12675651	12675741	7.03578	3.00493	-	Med14	ENSMUSG00000064127.13	3' UTR
chr11	30845428	30845608	7.03578	3.00493	+	Psme4	ENSMUSG00000040850.17	5' splice site
chr11	54498374	54498533	7.03578	3.00493	+	Fnip1	ENSMUSG00000035992.15	Distal intron
chr11	80395891	80395956	7.03578	3.00493	+	Zfp207	ENSMUSG00000017421.18	3' UTR
chr15	12168253	12168324	7.03578	3.00493	+	Zfr	ENSMUSG00000022201.16	Distal intron
chr5	48223510	48223640	7.03578	3.00493	+	mmu-mir-218-1	MI0000700	miRNA proximal
chr2	102832537	102832661	7.03578	3.00493	-	Cd44	ENSMUSG00000005087.17	CDS
chr12	51917937	51918054	7.03578	3.00493	-	Heatr5a	ENSMUSG00000035181.6	Distal intron
chr14	56729885	56730000	7.03176	2.17486	-	Pspc1	ENSMUSG00000021938.12	Distal intron
chr1	71640194	71640245	7.02769	2.04307	-	Fn1	ENSMUSG00000026193.15	5' splice site
chr19	4220660	4220794	7.02769	2.04307	+	Clcf1	ENSMUSG00000040663.9	Proximal intron
chr14	62715048	62715121	7.02324	3.30261	-	Ints6	ENSMUSG00000035161.7	Distal intron
chr14	103270195	103270258	7.02324	3.30261	-	Mycbp2	ENSMUSG00000033004.16	Distal intron
chrX	153730161	153730251	7.02324	3.30261	+	Nbdy	ENSMUSG00000086316.8	Distal intron
chrX	20852510	20852563	7.02324	3.30261	+	Araf	ENSMUSG00000001127.12	3' UTR
chr18	10008006	10008116	7.02324	3.30261	-	Usp14	ENSMUSG00000047879.17	Proximal intron
chr11	23383106	23383169	7.02324	3.30261	+	Usp34	ENSMUSG00000056342.16	Proximal intron
chr2	147051432	147051552	7.02324	3.30261	+	Xrn2	ENSMUSG00000027433.5	Proximal intron
chr2	48911466	48911638	7.02324	3.30261	-	Orc4	ENSMUSG00000026761.12	Distal intron
chr4	53687036	53687193	7.02324	3.30261	+	Fsd1l	ENSMUSG00000054752.16	3' splice site
chr4	58831170	58831270	7.02324	3.30261	-	Ecpas	ENSMUSG00000050812.18	3' UTR
chr6	119966982	119967103	7.02292	2.43492	-	Wnk1	ENSMUSG00000045962.16	Distal intron
chr11	29694009	29694083	7.02292	2.43492	+	Rtn4	ENSMUSG00000020458.16	5' splice site
chr1	71591580	71591595	7.02292	2.43492	-	Fn1	ENSMUSG00000026193.15	Distal intron
chr13	63300319	63300371	6.99671	2.54409	+	mmu-mir-23b|mmu-mir-27b	MI0000141||MI0000142	miRNA proximal
chr5	129502055	129502132	6.98945	2.24594	+	Sfswap	ENSMUSG00000029439.14	Proximal intron
chr3	58424795	58424884	6.98945	2.24594	+	Tsc22d2	ENSMUSG00000027806.9	Distal intron
chr7	128447130	128447200	6.97724	2.67331	-	Tial1	ENSMUSG00000030846.15	Distal intron
chr14	76441415	76441546	6.97724	2.67331	+	Tsc22d1	ENSMUSG00000022010.19	Distal intron
chr1	178329450	178329523	6.97724	2.67331	-	Hnrnpu	ENSMUSG00000039630.10	3' splice site
chr13	89693510	89693623	6.97724	2.67331	-	Vcan	ENSMUSG00000021614.16	3' splice site
chr16	30339171	30339249	6.96561	2.82936	-	Atp13a3	ENSMUSG00000022533.14	Proximal intron
chr14	7938835	7938923	6.96313	3.02286	+	Flnb	ENSMUSG00000025278.9	Proximal intron
chr6	100861272	100861337	6.96313	3.02286	+	Ppp4r2	ENSMUSG00000052144.8	3' splice site
chr8	111283521	111283625	6.96064	4.55952	-	Rfwd3	ENSMUSG00000033596.5	Proximal intron
chr14	62706058	62706125	6.96064	4.55952	-	Ints6	ENSMUSG00000035161.7	3' splice site
chrX	38542372	38542538	6.96064	4.55952	-	Cul4b	ENSMUSG00000031095.15	Proximal intron
chr1	45312002	45312067	6.96064	4.55952	+	Col3a1	ENSMUSG00000026043.18	Proximal intron
chr1	45376258	45376309	6.96064	4.55952	-	Col5a2	ENSMUSG00000026042.16	3' splice site
chr3	130033328	130033418	6.96064	4.55952	-	Sec24b	ENSMUSG00000001052.15	Proximal intron
chr15	50789869	50789978	6.95148	2.32686	-	Trps1	ENSMUSG00000038679.16	Distal intron
chr13	63299223	63299293	6.95148	2.32686	+	Aopep	ENSMUSG00000021458.17	3' UTR
chr14	78502755	78502979	6.93022	2.16144	-	Akap11	ENSMUSG00000022016.16	CDS
chr14	86966850	86966963	6.92883	4.5899	-	Diaph3	ENSMUSG00000022021.14	Proximal intron
chr9	35475773	35475929	6.92883	4.5899	+	Cdon	ENSMUSG00000038119.15	Distal intron
chr6	83972764	83972812	6.92883	4.5899	+	Zfp638	ENSMUSG00000030016.14	Proximal intron
chr15	102081810	102081876	6.92883	4.5899	+	Eif4b	ENSMUSG00000058655.9	3' splice site
chr5	104499567	104499646	6.92883	4.5899	+	Pkd2	ENSMUSG00000034462.9	Proximal intron
chr3	95353634	95353717	6.92883	4.5899	-	Setdb1	ENSMUSG00000015697.14	Distal intron
chr19	29015836	29015896	6.92883	4.5899	+	Cdc37l1	ENSMUSG00000024780.7	Proximal intron
chr1	161036754	161036780	6.89137	2.5285	+	Gas5	ENSMUSG00000053332.13	Noncoding exon
chr17	31653610	31653703	6.89137	2.5285	-	U2af1	ENSMUSG00000061613.13	Distal intron
chr8	11624344	11624447	6.88703	2.232	-	Ankrd10	ENSMUSG00000031508.14	Distal intron
chr18	35578126	35578249	6.88703	2.232	+	Matr3|Snhg4	ENSMUSG00000037236.16||ENSMUSG00000117694.1	Proximal intron
chr10	80278821	80278942	6.87674	2.08585	+	Dazap1	ENSMUSG00000069565.12	Distal intron
chr11	106782919	106782977	6.87674	2.08585	-	mmu-mir-3064	MI0014026	miRNA proximal
chr2	103775155	103775258	6.87089	2.65701	-	Caprin1	ENSMUSG00000027184.14	Proximal intron
chr3	30437446	30437572	6.87089	2.65701	-	Mecom	ENSMUSG00000027684.16	Distal intron
chr14	72575076	72575160	6.85821	2.81229	-	Fndc3a	ENSMUSG00000033487.14	Proximal intron
chr19	10525501	10525704	6.85821	2.81229	+	Cpsf7	ENSMUSG00000034820.4	5' UTR
chr14	52103568	52103653	6.85471	3.00493	-	Hnrnpc	ENSMUSG00000060373.15	Proximal intron
chr11	84292469	84292609	6.85471	3.00493	+	Acaca	ENSMUSG00000020532.18	Proximal intron
chr15	58103393	58103533	6.85471	3.00493	-	Atad2	ENSMUSG00000022360.8	CDS
chr14	101912954	101913068	6.84814	2.31236	+	Lmo7	ENSMUSG00000033060.16	3' splice site
chr5	90365560	90365652	6.84814	2.31236	-	Ankrd17	ENSMUSG00000055204.15	5' splice site
chr14	62706209	62706312	6.8387	3.70537	-	Ints6	ENSMUSG00000035161.7	Proximal intron
chr14	61637977	61638026	6.8387	3.70537	-	Dleu2	ENSMUSG00000097589.9	Distal intron (ncRNA)
chr10	50658092	50658189	6.8387	3.70537	+	Ascc3	ENSMUSG00000038774.9	Distal intron
chr10	7706326	7706403	6.8387	3.70537	+	Lats1	ENSMUSG00000040021.13	Proximal intron
chrX	162828124	162828267	6.8387	3.70537	-	Txlng	ENSMUSG00000038344.14	Distal intron
chr2	24346097	24346179	6.8387	3.70537	+	Il1rn	ENSMUSG00000026981.15	Distal intron
chr2	38872270	38872335	6.8387	3.70537	-	Nr6a1	ENSMUSG00000063972.13	Proximal intron
chr3	63297185	63297236	6.8387	3.70537	+	Mme	ENSMUSG00000027820.12	5' splice site
chr3	133479121	133479241	6.8387	3.70537	-	Tet2	ENSMUSG00000040943.12	Proximal intron
chr12	8714225	8714305	6.8387	3.70537	+	Pum2	ENSMUSG00000020594.14	Proximal intron
chr4	58830913	58830981	6.8387	3.70537	-	Ecpas	ENSMUSG00000050812.18	3' UTR
chr8	105301541	105301669	6.83028	3.73285	+	E2f4	ENSMUSG00000014859.9	5' splice site
chr14	79345830	79345906	6.83028	3.73285	-	Naa16	ENSMUSG00000022020.15	Distal intron
chrX	109151803	109151895	6.83028	3.73285	+	Sh3bgrl	ENSMUSG00000031246.14	Distal intron
chr9	59792849	59792944	6.83028	3.73285	+	Myo9a	ENSMUSG00000039585.15	Distal intron
chr9	20434119	20434208	6.83028	3.73285	-	Zfp26	ENSMUSG00000063108.15	3' UTR
chr11	79462228	79462309	6.83028	3.73285	+	Nf1	ENSMUSG00000020716.16	Distal intron
chr3	142303534	142303644	6.83028	3.73285	-	Pdlim5	ENSMUSG00000028273.15	Proximal intron
chr4	55377653	55377747	6.83028	3.73285	+	Rad23b	ENSMUSG00000028426.10	Proximal intron
chr16	52165411	52165506	6.83028	3.73285	+	Cblb	ENSMUSG00000022637.11	Proximal intron
chr16	33001909	33001919	6.83028	3.73285	+	n-R5s33	ENSMUSG00000070225.1	Noncoding exon
chr14	14799009	14799082	6.82839	2.01776	+	Slc4a7	ENSMUSG00000021733.11	3' UTR
chr6	113108335	113108455	6.82839	2.01776	+	Setd5	ENSMUSG00000034269.12	Distal intron
chr3	16203739	16203855	6.82839	2.01776	+	Ythdf3	ENSMUSG00000047213.14	CDS
chr14	57839303	57839385	6.82311	2.95913	-	Zdhhc20	ENSMUSG00000021969.8	3' splice site
chr11	79242570	79242593	6.82311	2.95913	-	Wsb1	ENSMUSG00000017677.11	Proximal intron
chr2	131917594	131917821	6.82311	2.95913	+	Prnp|Prn	ENSMUSG00000098754.7||ENSMUSG00000079037.9	Distal intron
chr3	19987718	19987801	6.82311	2.95913	+	Cp	ENSMUSG00000003617.16	Proximal intron
chr3	148827634	148827702	6.82311	2.95913	-	Adgrl2	ENSMUSG00000028184.12	3' splice site
chr12	8714610	8714673	6.82311	2.95913	+	Pum2	ENSMUSG00000020594.14	Distal intron
chr12	8715708	8715766	6.82311	2.95913	+	Pum2	ENSMUSG00000020594.14	Distal intron
chr4	44915989	44916107	6.82311	2.95913	+	Zcchc7	ENSMUSG00000035649.17	Distal intron
chr4	135345829	135345887	6.82311	2.95913	-	Srrm1	ENSMUSG00000028809.16	Distal intron
chr7	90177870	90177977	6.82261	2.98221	+	Picalm	ENSMUSG00000039361.11	Proximal intron
chr7	97590325	97590427	6.82261	2.98221	+	Rsf1	ENSMUSG00000035623.14	Distal intron
chr14	105139243	105139312	6.82261	2.98221	-	Rbm26	ENSMUSG00000022119.15	3' splice site
chr18	52524747	52524776	6.82261	2.98221	-	Lox	ENSMUSG00000024529.14	Proximal intron
chr3	88712115	88712151	6.82261	2.98221	+	Khdc4	ENSMUSG00000028060.14	3' UTR
chr13	112494455	112494530	6.82261	2.98221	+	Il6st	ENSMUSG00000021756.12	3' splice site
chr7	113561278	113561346	6.80467	3.25286	+	Far1	ENSMUSG00000030759.16	3' splice site
chr7	118202832	118202920	6.80467	3.25286	-	Smg1	ENSMUSG00000030655.15	5' splice site
chr14	56918902	56919031	6.80467	3.25286	+	Zmym2	ENSMUSG00000021945.9	Proximal intron
chr9	113685518	113685622	6.80467	3.25286	-	Pdcd6ip	ENSMUSG00000032504.15	3' splice site
chr9	8003799	8003886	6.80467	3.25286	-	Yap1	ENSMUSG00000053110.13	Proximal intron
chr11	87111025	87111078	6.80467	3.25286	+	Ska2	ENSMUSG00000020492.11	Distal intron
chr3	20064200	20064309	6.80467	3.25286	+	Hltf	ENSMUSG00000002428.12	Proximal intron
chr13	89693783	89693859	6.80467	3.25286	-	Vcan	ENSMUSG00000021614.16	Proximal intron
chr13	48536819	48536863	6.80467	3.25286	-	6720427I07Rik	ENSMUSG00000097375.3	Noncoding exon
chr16	55816415	55816515	6.80467	3.25286	-	Nfkbiz	ENSMUSG00000035356.17	CDS
chr8	127410661	127410797	6.80351	3.27795	+	Pard3	ENSMUSG00000025812.18	CDS
chr10	62765022	62765059	6.80351	3.27795	-	Ccar1	ENSMUSG00000020074.7	Proximal intron
chr9	72339238	72339304	6.80351	3.27795	+	Zfp280d	ENSMUSG00000038535.17	Proximal intron
chr6	100860615	100860721	6.80351	3.27795	+	Ppp4r2	ENSMUSG00000052144.8	Distal intron
chr6	29366707	29366805	6.80351	3.27795	+	Calu	ENSMUSG00000029767.16	Proximal intron
chr6	4524313	4524321	6.80351	3.27795	+	Col1a2	ENSMUSG00000029661.16	Proximal intron
chr6	134512615	134512738	6.80351	3.27795	-	Lrp6	ENSMUSG00000030201.15	Proximal intron
chr11	87114066	87114110	6.80351	3.27795	+	Ska2	ENSMUSG00000020492.11	Distal intron
chr15	38001164	38001219	6.80351	3.27795	-	Ubr5	ENSMUSG00000037487.7	Proximal intron
chr2	134988767	134988863	6.80351	3.27795	+	Plcb1	ENSMUSG00000051177.16	Distal intron
chr1	191610120	191610197	6.80351	3.27795	+	Ints7	ENSMUSG00000037461.10	Proximal intron
chr1	176740607	176740734	6.80351	3.27795	-	Cep170	ENSMUSG00000057335.11	Distal intron
chr3	34050421	34050513	6.80351	3.27795	+	Fxr1	ENSMUSG00000027680.15	Proximal intron
chr3	152233228	152233235	6.80351	3.27795	+	Fubp1	ENSMUSG00000028034.15	3' UTR
chr13	55659805	55659839	6.80351	3.27795	+	Ddx46	ENSMUSG00000021500.17	Distal intron
chr17	57257049	57257200	6.80351	3.27795	+	Trip10	ENSMUSG00000019487.11	5' splice site
chrX	38606057	38606151	6.78608	2.51273	+	Mcts1	ENSMUSG00000000355.13	CDS
chr14	76438922	76438998	6.78473	2.21793	+	Tsc22d1	ENSMUSG00000022010.19	CDS
chr4	148618339	148618396	6.78473	2.21793	-	Tardbp	ENSMUSG00000041459.15	CDS
chr6	113107123	113107222	6.77635	2.07268	+	Setd5	ENSMUSG00000034269.12	Distal intron
chr7	113560474	113560541	6.76457	2.64052	+	Far1	ENSMUSG00000030759.16	Distal intron
chr11	87109527	87109615	6.76457	2.64052	+	Ska2	ENSMUSG00000020492.11	Proximal intron
chr11	79244332	79244447	6.76457	2.64052	-	Wsb1	ENSMUSG00000017677.11	5' splice site
chr15	50790809	50790928	6.76457	2.64052	-	Trps1	ENSMUSG00000038679.16	Distal intron
chr2	151502493	151502692	6.76457	2.64052	+	Nsfl1c	ENSMUSG00000027455.16	5' splice site
chr14	52103801	52103888	6.75085	2.79501	-	Hnrnpc	ENSMUSG00000060373.15	5' splice site
chr10	23293407	23293467	6.75085	2.79501	-	Eya4	ENSMUSG00000010461.15	Distal intron
chr15	12167070	12167166	6.75085	2.79501	+	Zfr	ENSMUSG00000022201.16	Distal intron
chr3	152223446	152223502	6.75085	2.79501	+	Fubp1	ENSMUSG00000028034.15	3' UTR
chr14	20503237	20503364	6.7463	2.98679	-	Ppp3cb	ENSMUSG00000021816.11	CDS
chr11	119455117	119455155	6.7463	2.98679	+	Rnf213	ENSMUSG00000070327.14	Distal intron
chr15	77105271	77105315	6.7463	2.98679	-	Rbfox2	ENSMUSG00000033565.18	Proximal intron
chr1	40441547	40441594	6.7463	2.98679	+	Il1rl1	ENSMUSG00000026069.15	5' splice site
chr3	152219508	152219571	6.7463	2.98679	+	Fubp1	ENSMUSG00000028034.15	Proximal intron
chr3	153937190	153937311	6.7463	2.98679	-	Acadm	ENSMUSG00000062908.12	Proximal intron
chr13	96659606	96659720	6.7463	2.98679	-	Hmgcr	ENSMUSG00000021670.14	Proximal intron
chr7	97589878	97589983	6.74537	4.5285	+	Rsf1	ENSMUSG00000035623.14	Distal intron
chr15	99401935	99402012	6.74537	4.5285	+	Tmbim6	ENSMUSG00000023010.15	3' splice site
chr3	114145841	114145938	6.74537	4.5285	+	Col11a1	ENSMUSG00000027966.20	Distal intron
chr4	107895516	107895594	6.74537	4.5285	+	Czib	ENSMUSG00000028608.15	CDS
chr11	80404170	80404226	6.74492	2.29772	+	Zfp207	ENSMUSG00000017421.18	Distal intron
chr15	77789073	77789245	6.74492	2.29772	-	Myh9	ENSMUSG00000022443.17	3' splice site
chr2	156174576	156174641	6.74492	2.29772	-	Rbm39	ENSMUSG00000027620.16	Distal intron
chr8	8682518	8682536	6.72897	2.00493	-	Arglu1	ENSMUSG00000040459.11	Distal intron
chr11	119424890	119424957	6.72897	2.00493	+	Rnf213	ENSMUSG00000070327.14	Distal intron
chr15	36790369	36790503	6.72897	2.00493	-	Ywhaz	ENSMUSG00000022285.17	Proximal intron
chr13	21402513	21402666	6.7276	2.13422	-	Zkscan3	ENSMUSG00000021327.19	5' UTR
chr16	23112997	23113046	6.7276	2.13422	+	Eif4a2	ENSMUSG00000022884.15	3' UTR
chr14	61647985	61648087	6.71005	2.3896	-	Dleu2	ENSMUSG00000097589.9	Proximal intron (ncRNA)
chr13	103750515	103750625	6.71005	2.3896	-	Srek1	ENSMUSG00000032621.8	Distal intron
chr4	123361458	123361580	6.71005	2.3896	-	Macf1	ENSMUSG00000028649.21	CDS
chr14	14740497	14740593	6.68089	2.49679	+	Slc4a7	ENSMUSG00000021733.11	Distal intron
chr11	88049256	88049335	6.68089	2.49679	+	Srsf1	ENSMUSG00000018379.17	CDS
chr2	103788481	103788554	6.68089	2.49679	-	Caprin1	ENSMUSG00000027184.14	Distal intron
chr15	77112821	77112866	6.67611	2.05938	-	Rbfox2	ENSMUSG00000033565.18	Distal intron
chr2	162933323	162933403	6.67611	2.05938	+	Srsf6	ENSMUSG00000016921.14	3' splice site
chr3	157544813	157544930	6.67611	2.05938	+	mmu-mir-186	MI0000228	miRNA proximal
chr9	97091207	97091328	6.65837	2.62384	-	Slc25a36	ENSMUSG00000032449.13	3' UTR
chr3	152218543	152218632	6.65837	2.62384	+	Fubp1	ENSMUSG00000028034.15	Proximal intron
chr3	152218913	152218960	6.65837	2.62384	+	Fubp1	ENSMUSG00000028034.15	Distal intron
chr16	30335846	30335976	6.65837	2.62384	-	Atp13a3	ENSMUSG00000022533.14	Proximal intron
chr8	40908393	40908483	6.64359	2.77752	+	Slc7a2	ENSMUSG00000031596.15	CDS
chr10	91121717	91121833	6.64359	2.77752	-	Slc25a3	ENSMUSG00000061904.12	5' splice site
chrX	103576204	103576310	6.64359	2.77752	-	Ftx	ENSMUSG00000086370.9	Distal intron (ncRNA)
chr15	37997495	37997593	6.64359	2.77752	-	Ubr5	ENSMUSG00000037487.7	Proximal intron
chr3	119745934	119745972	6.64359	2.77752	-	Gm42664	ENSMUSG00000106099.1	Noncoding exon
chr13	89658950	89659064	6.64359	2.77752	-	Vcan	ENSMUSG00000021614.16	Distal intron
chr7	44247638	44247738	6.64184	2.28292	+	2410002F23Rik	ENSMUSG00000045411.16	5' UTR
chr8	40550519	40550668	6.63797	2.96841	+	Vps37a	ENSMUSG00000031600.11	3' UTR
chr14	21027908	21028037	6.63797	2.96841	+	Vcl	ENSMUSG00000021823.10	Distal intron
chr14	14741848	14741916	6.63797	2.96841	+	Slc4a7	ENSMUSG00000021733.11	Proximal intron
chr14	105112598	105112712	6.63797	2.96841	-	Gm17066	ENSMUSG00000091509.7	Proximal intron (ncRNA)
chrX	74271540	74271588	6.63797	2.96841	+	Rpl10	ENSMUSG00000008682.13	3' splice site
chr11	30105354	30105438	6.63797	2.96841	-	Sptbn1	ENSMUSG00000020315.18	Distal intron
chr2	84612172	84612276	6.63797	2.96841	-	Ctnnd1|Gm28635	ENSMUSG00000034101.14||ENSMUSG00000101645.1	3' splice site
chr3	31039536	31039660	6.63797	2.96841	+	Prkci	ENSMUSG00000037643.14	5' splice site
chr3	119724624	119724697	6.63797	2.96841	-	Ptbp2	ENSMUSG00000028134.11	CDS
chr19	23218072	23218179	6.63797	2.96841	-	Smc5	ENSMUSG00000024943.9	Proximal intron
chr16	20403805	20403875	6.63797	2.96841	-	Abcc5	ENSMUSG00000022822.16	Distal intron
chr17	21569500	21569559	6.63797	2.96841	+	Zfp948	ENSMUSG00000067931.6	Proximal intron
chr6	40478733	40478808	6.63569	3.67736	+	Ssbp1	ENSMUSG00000029911.14	Distal intron
chr6	71852040	71852098	6.63569	3.67736	+	Immt	ENSMUSG00000052337.15	Proximal intron
chr11	87110345	87110401	6.63569	3.67736	+	Ska2	ENSMUSG00000020492.11	Distal intron
chr5	123736418	123736494	6.63569	3.67736	-	Rsrc2	ENSMUSG00000029422.15	3' UTR
chr1	43955887	43956016	6.63569	3.67736	+	Tpp2	ENSMUSG00000041763.14	Proximal intron
chr3	148861316	148861367	6.63569	3.67736	-	Adgrl2	ENSMUSG00000028184.12	Distal intron
chr13	103917022	103917086	6.63569	3.67736	-	Erbin	ENSMUSG00000021709.14	Distal intron
chr17	75264797	75264898	6.63569	3.67736	+	Ltbp1	ENSMUSG00000001870.16	Distal intron
chr10	69343255	69343340	6.63199	2.93567	-	Cdk1	ENSMUSG00000019942.13	Distal intron
chr10	23322811	23322884	6.63199	2.93567	-	Eya4	ENSMUSG00000010461.15	Proximal intron
chr9	97091403	97091477	6.63199	2.93567	-	Slc25a36	ENSMUSG00000032449.13	3' UTR
chr18	58148631	58148736	6.63199	2.93567	-	Fbn2	ENSMUSG00000024598.9	Proximal intron
chr11	84858059	84858169	6.63199	2.93567	-	Ggnbp2	ENSMUSG00000020530.14	Proximal intron
chr5	93139588	93139685	6.63199	2.93567	+	2020-09-11	ENSMUSG00000058013.11	5' splice site
chr5	96827498	96827556	6.63199	2.93567	+	Anxa3	ENSMUSG00000029484.12	Distal intron
chr3	152451904	152452024	6.63199	2.93567	+	Zzz3	ENSMUSG00000039068.16	CDS
chr13	14010154	14010211	6.63199	2.93567	-	Tbce	ENSMUSG00000039233.12	Proximal intron
chr14	14740901	14741006	6.62648	2.12041	+	Slc4a7	ENSMUSG00000021733.11	Distal intron
chr11	5079984	5080009	6.62648	2.12041	-	Ewsr1	ENSMUSG00000009079.16	Proximal intron
chr7	90165863	90165955	6.60887	3.22733	+	Picalm	ENSMUSG00000039361.11	Proximal intron
chr14	36896062	36896157	6.60887	3.22733	-	Ccser2	ENSMUSG00000058690.14	5' splice site
chr14	61644585	61644648	6.60887	3.22733	-	Dleu2	ENSMUSG00000097589.9	Distal intron (ncRNA)
chr6	86418947	86418992	6.60887	3.22733	+	Tia1	ENSMUSG00000071337.11	5' splice site
chr6	119960848	119960956	6.60887	3.22733	-	Wnk1	ENSMUSG00000045962.16	Proximal intron
chr15	64159123	64159187	6.60887	3.22733	-	Asap1	ENSMUSG00000022377.16	Proximal intron
chr1	43959628	43959741	6.60887	3.22733	+	Tpp2	ENSMUSG00000041763.14	Proximal intron
chr3	90258628	90258735	6.60887	3.22733	+	Crtc2	ENSMUSG00000027936.18	Proximal intron
chr3	106540459	106540546	6.60887	3.22733	-	Cept1	ENSMUSG00000040774.15	Distal intron
chr3	107669275	107669335	6.60887	3.22733	-	Ahcyl1	ENSMUSG00000027893.14	3' splice site
chr17	67847191	67847339	6.60887	3.22733	-	Arhgap28	ENSMUSG00000024043.13	Distal intron
chr8	11627172	11627287	6.60599	2.37417	-	Ankrd10	ENSMUSG00000031508.14	Distal intron
chr11	48800587	48800676	6.60599	2.37417	+	Rack1	ENSMUSG00000020372.15	5' splice site
chr16	23112215	23112259	6.60599	2.37417	+	Eif4a2	ENSMUSG00000022884.15	3' splice site
chrX	101652904	101652921	6.58056	2.18936	+	Ogt	ENSMUSG00000034160.13	Distal intron
chr3	148860718	148860880	6.58056	2.18936	-	Adgrl2	ENSMUSG00000028184.12	Proximal intron
chr8	41340831	41340853	6.57602	2.04596	-	Asah1	ENSMUSG00000031591.14	3' UTR
chr7	113559833	113559949	6.57602	2.04596	+	Far1	ENSMUSG00000030759.16	Distal intron
chr3	135456560	135456648	6.57582	2.48067	+	Ube2d3	ENSMUSG00000078578.9	Distal intron
chr17	34116759	34116868	6.57582	2.48067	-	Brd2	ENSMUSG00000024335.20	5' splice site
chr14	120403699	120403772	6.55222	2.60697	+	Mbnl2	ENSMUSG00000022139.17	Proximal intron
chrX	142351762	142351853	6.55222	2.60697	-	Acsl4	ENSMUSG00000031278.12	5' UTR
chr19	8712506	8712553	6.55222	2.60697	-	Slc3a2	ENSMUSG00000010095.13	Proximal intron
chr2	125111214	125111299	6.53888	2.26797	-	Myef2	ENSMUSG00000027201.16	Distal intron
chr7	90444112	90444188	6.53638	2.75982	+	Crebzf	ENSMUSG00000051451.6	3' UTR
chr14	56723070	56723201	6.53638	2.75982	-	Pspc1	ENSMUSG00000021938.12	CDS
chr11	22151626	22151705	6.53638	2.75982	-	Ehbp1	ENSMUSG00000042302.14	5' splice site
chr3	126802437	126802532	6.53638	2.75982	+	Camk2d	ENSMUSG00000053819.16	Proximal intron
chr8	12861508	12861592	6.52966	2.94979	+	Atp11a	ENSMUSG00000031441.15	3' splice site
chr14	49030629	49030758	6.52966	2.94979	-	Exoc5	ENSMUSG00000061244.14	Distal intron
chr14	56810855	56810946	6.52966	2.94979	-	Zmym5	ENSMUSG00000040123.17	5' UTR
chr18	61580745	61580836	6.52966	2.94979	+	Csnk1a1	ENSMUSG00000024576.14	3' UTR
chr11	80404724	80404766	6.52966	2.94979	+	Zfp207	ENSMUSG00000017421.18	3' UTR
chr15	12136040	12136114	6.52966	2.94979	+	Zfr	ENSMUSG00000022201.16	Proximal intron
chr15	42675832	42675909	6.52966	2.94979	-	Angpt1	ENSMUSG00000022309.9	Proximal intron
chr16	30335582	30335676	6.52966	2.94979	-	Atp13a3	ENSMUSG00000022533.14	Distal intron
chr6	65115086	65115209	6.52552	2.10647	+	Smarcad1	ENSMUSG00000029920.9	3' UTR
chr18	58148780	58148852	6.51662	4.49679	-	Fbn2	ENSMUSG00000024598.9	Proximal intron
chr5	48186197	48186324	6.51662	4.49679	+	Slit2	ENSMUSG00000031558.15	Proximal intron
chr5	4031103	4031218	6.51662	4.49679	+	Akap9	ENSMUSG00000040407.18	Distal intron
chr2	72969610	72969717	6.51662	4.49679	-	Sp3	ENSMUSG00000027109.16	Proximal intron
chr3	7526941	7526979	6.51662	4.49679	+	Zc2hc1a	ENSMUSG00000043542.12	Distal intron
chr3	90019049	90019124	6.51662	4.49679	-	Ubap2l	ENSMUSG00000042520.16	5' splice site
chr4	135863695	135863752	6.51662	4.49679	+	Srsf10	ENSMUSG00000028676.17	CDS
chr17	80418733	80418868	6.51662	4.49679	-	Sos1	ENSMUSG00000024241.7	Proximal intron
chr8	107547906	107547962	6.47869	2.17486	+	Wwp2	ENSMUSG00000031930.11	Distal intron
chr4	155818236	155818273	6.47869	2.17486	+	Ccnl2	ENSMUSG00000029068.16	Proximal intron
chr4	148616560	148616605	6.47869	2.17486	-	Tardbp	ENSMUSG00000041459.15	3' UTR
chr1	162219624	162219649	6.4761	2.03241	+	Dnm3os	ENSMUSG00000078190.7	Noncoding exon
chr18	34947043	34947160	6.44618	2.5899	-	Hspa9	ENSMUSG00000024359.10	Proximal intron
chr1	169985893	169985992	6.43603	2.25286	-	Ddr2	ENSMUSG00000026674.9	Distal intron
chr1	71640186	71640194	6.43603	2.25286	-	Fn1	ENSMUSG00000026193.15	5' splice site
chr3	60615856	60615961	6.43603	2.25286	+	Mbnl1	ENSMUSG00000027763.13	5' splice site
chr16	91672651	91672731	6.43603	2.25286	+	Son	ENSMUSG00000022961.18	Distal intron
chr17	29039979	29040027	6.43603	2.25286	+	Srsf3	ENSMUSG00000071172.13	Distal intron
chr7	113560239	113560320	6.43103	2.91182	+	Far1	ENSMUSG00000030759.16	Distal intron
chr7	113560411	113560474	6.43103	2.91182	+	Far1	ENSMUSG00000030759.16	Distal intron
chr14	14765231	14765290	6.43103	2.91182	+	Slc4a7	ENSMUSG00000021733.11	Proximal intron
chr14	56741522	56741626	6.43103	2.91182	-	Pspc1	ENSMUSG00000021938.12	Distal intron
chr14	61631691	61631734	6.43103	2.91182	-	mmu-mir-15a|mmu-mir-16-1	MI0000565||MI0000564	miRNA proximal
chrX	20852589	20852675	6.43103	2.91182	+	Araf	ENSMUSG00000001127.12	3' UTR
chrX	141546000	141546064	6.43103	2.91182	+	Col4a5	ENSMUSG00000031274.16	Proximal intron
chrX	151873824	151873850	6.43103	2.91182	+	Huwe1	ENSMUSG00000025261.18	Distal intron
chrX	8144655	8144709	6.43103	2.91182	-	Rbm3	ENSMUSG00000031167.16	CDS
chr9	121738626	121738687	6.43103	2.91182	+	Nktr	ENSMUSG00000032525.15	Distal intron
chr11	119466536	119466603	6.43103	2.91182	+	Rnf213	ENSMUSG00000070327.14	Proximal intron
chr15	40857501	40857614	6.43103	2.91182	+	Zfpm2	ENSMUSG00000022306.9	Distal intron
chr5	90315479	90315601	6.43103	2.91182	-	Ankrd17	ENSMUSG00000055204.15	Distal intron
chr3	60615289	60615358	6.43103	2.91182	+	Mbnl1	ENSMUSG00000027763.13	Proximal intron
chr4	148616081	148616122	6.43103	2.91182	-	Tardbp	ENSMUSG00000041459.15	3' UTR
chr17	87123414	87123489	6.43103	2.91182	+	Socs5	ENSMUSG00000037104.9	Distal intron
chr17	21569559	21569614	6.43103	2.91182	+	Zfp948	ENSMUSG00000067931.6	Proximal intron
chr10	20332644	20332770	6.42924	2.7419	+	Bclaf1	ENSMUSG00000037608.16	Proximal intron
chr10	23124490	23124598	6.42924	2.7419	-	Eya4	ENSMUSG00000010461.15	Distal intron
chr11	30827180	30827305	6.42924	2.7419	+	Psme4	ENSMUSG00000040850.17	Distal intron
chr14	103291632	103291781	6.42142	2.93093	-	Mycbp2	ENSMUSG00000033004.16	Proximal intron
chr14	36885601	36885721	6.42142	2.93093	-	Ccser2	ENSMUSG00000058690.14	5' splice site
chr14	56729340	56729416	6.42142	2.93093	-	Pspc1	ENSMUSG00000021938.12	Distal intron
chr10	116505398	116505561	6.42142	2.93093	-	Cnot2	ENSMUSG00000020166.15	Distal intron
chr11	62402525	62402582	6.42142	2.93093	-	Ncor1	ENSMUSG00000018501.17	3' UTR
chr8	95772302	95772399	6.42111	3.64879	-	Cnot1	ENSMUSG00000036550.16	Proximal intron
chr14	34734594	34734665	6.42111	3.64879	+	Wapl	ENSMUSG00000041408.18	Distal intron
chr14	31187522	31187578	6.42111	3.64879	-	Nisch	ENSMUSG00000021910.15	5' splice site
chr10	93219640	93219809	6.42111	3.64879	+	Cdk17	ENSMUSG00000020015.10	Distal intron
chr10	117348867	117348929	6.42111	3.64879	-	Cpsf6	ENSMUSG00000055531.12	3' UTR
chrX	141581306	141581465	6.42111	3.64879	+	Col4a5	ENSMUSG00000031274.16	Distal intron
chrX	142738749	142738829	6.42111	3.64879	+	mmu-mir-652	MI0004965	miRNA proximal
chrX	151871985	151872002	6.42111	3.64879	+	Huwe1	ENSMUSG00000025261.18	Proximal intron
chr11	119466482	119466536	6.42111	3.64879	+	Rnf213	ENSMUSG00000070327.14	5' splice site
chr5	107902249	107902362	6.42111	3.64879	+	Rpl5	ENSMUSG00000058558.12	Proximal intron
chr2	80554944	80555056	6.42111	3.64879	-	Nckap1	ENSMUSG00000027002.13	Proximal intron
chr1	176775235	176775312	6.42111	3.64879	-	Cep170	ENSMUSG00000057335.11	Proximal intron
chr13	103751043	103751098	6.42111	3.64879	-	Srek1	ENSMUSG00000032621.8	Distal intron
chr13	89693725	89693765	6.42111	3.64879	-	Vcan	ENSMUSG00000021614.16	Proximal intron
chr12	65043483	65043515	6.42111	3.64879	+	Prpf39	ENSMUSG00000035597.19	Proximal intron
chr19	60828815	60828988	6.42111	3.64879	+	Fam45a	ENSMUSG00000024993.15	Distal intron
chr16	32989624	32989759	6.42111	3.64879	+	Lrch3	ENSMUSG00000022801.13	Distal intron
chr14	34744597	34744737	6.40256	3.20133	+	Wapl	ENSMUSG00000041408.18	3' splice site
chr10	115392089	115392166	6.40256	3.20133	+	Zfc3h1	ENSMUSG00000034163.10	Distal intron
chr10	69344582	69344661	6.40256	3.20133	-	Cdk1	ENSMUSG00000019942.13	Proximal intron
chr9	72339159	72339238	6.40256	3.20133	+	Zfp280d	ENSMUSG00000038535.17	Proximal intron
chr9	20433272	20433386	6.40256	3.20133	-	Zfp26	ENSMUSG00000063108.15	3' UTR
chr11	53375680	53375816	6.40256	3.20133	+	Aff4	ENSMUSG00000049470.13	5' splice site
chr11	79462572	79462596	6.40256	3.20133	+	Nf1	ENSMUSG00000020716.16	Distal intron
chr11	22062767	22062878	6.40256	3.20133	-	Ehbp1	ENSMUSG00000042302.14	CDS
chr11	98473745	98473805	6.40256	3.20133	-	Gm25106	ENSMUSG00000084621.1	Noncoding exon
chr15	6775830	6775939	6.40256	3.20133	+	Rictor	ENSMUSG00000050310.9	Proximal intron
chr2	91007799	91007911	6.40256	3.20133	+	Celf1	ENSMUSG00000005506.16	Proximal intron
chr3	119745004	119745027	6.40256	3.20133	-	Gm42664	ENSMUSG00000106099.1	Noncoding exon
chr3	119741096	119741112	6.40256	3.20133	-	Ptbp2	ENSMUSG00000028134.11	Distal intron
chr16	77626632	77626694	6.40256	3.20133	+	Mir99ahg	ENSMUSG00000090386.10	Distal intron (ncRNA)
chr17	13898140	13898241	6.40256	3.20133	+	Afdn	ENSMUSG00000068036.16	Distal intron
chr17	21572980	21573026	6.40256	3.20133	+	Zfp948	ENSMUSG00000067931.6	Distal intron
chr11	48801136	48801177	6.3982	2.3428	+	Rack1	ENSMUSG00000020372.15	Proximal intron
chr2	126085532	126085647	6.3982	2.3428	+	Fgf7	ENSMUSG00000027208.14	Distal intron
chr10	120472154	120472235	6.37696	2.16021	-	Hmga2	ENSMUSG00000056758.14	Distal intron
chr18	58092905	58093002	6.37634	2.01874	-	Fbn2	ENSMUSG00000024598.9	Proximal intron
chr3	19972359	19972461	6.37634	2.01874	+	Cp	ENSMUSG00000003617.16	Proximal intron
chr3	58424997	58425087	6.37634	2.01874	+	Tsc22d2	ENSMUSG00000027806.9	Distal intron
chr10	117349766	117349862	6.36595	2.44788	-	Cpsf6	ENSMUSG00000055531.12	Proximal intron
chr6	91254677	91254762	6.36595	2.44788	+	Fbln2	ENSMUSG00000064080.12	5' splice site
chr6	4533099	4533132	6.36595	2.44788	+	Col1a2	ENSMUSG00000029661.16	Proximal intron
chr11	29694184	29694245	6.36595	2.44788	+	Rtn4	ENSMUSG00000020458.16	Proximal intron
chr3	119745972	119746015	6.36595	2.44788	-	Gm42664	ENSMUSG00000106099.1	Noncoding exon
chr16	20402148	20402213	6.36595	2.44788	-	Abcc5	ENSMUSG00000022822.16	5' splice site
chr6	4521115	4521144	6.34022	2.57262	+	Col1a2	ENSMUSG00000029661.16	3' splice site
chr15	40655895	40655996	6.34022	2.57262	+	Zfpm2	ENSMUSG00000022306.9	Proximal intron
chr3	65950198	65950257	6.34022	2.57262	-	Ccnl1	ENSMUSG00000027829.15	Proximal intron
chr8	123402948	123403023	6.33333	2.23759	+	Tcf25	ENSMUSG00000001472.17	3' UTR
chr14	120394405	120394537	6.33333	2.23759	+	Mbnl2	ENSMUSG00000022139.17	Distal intron
chr3	88700227	88700323	6.32407	2.07818	+	Khdc4	ENSMUSG00000028060.14	CDS
chr14	20503128	20503237	6.32216	2.72375	-	Ppp3cb	ENSMUSG00000021816.11	5' splice site
chrX	13072551	13072656	6.32216	2.72375	+	Usp9x	ENSMUSG00000031010.17	Proximal intron
chr18	35772158	35772286	6.32216	2.72375	+	Ube2d2a	ENSMUSG00000091896.8	Proximal intron
chr11	87110799	87110875	6.32216	2.72375	+	Ska2	ENSMUSG00000020492.11	Distal intron
chr7	90194616	90194686	6.31321	2.91182	+	Picalm	ENSMUSG00000039361.11	Proximal intron
chr7	118142876	118143009	6.31321	2.91182	-	Smg1	ENSMUSG00000030655.15	Proximal intron
chr10	23190796	23190927	6.31321	2.91182	-	Eya4	ENSMUSG00000010461.15	Distal intron
chr6	4521067	4521093	6.31321	2.91182	+	Col1a2	ENSMUSG00000029661.16	Proximal intron
chr11	30106715	30106801	6.31321	2.91182	-	Sptbn1	ENSMUSG00000020315.18	3' UTR
chr5	129502132	129502204	6.31321	2.91182	+	Sfswap	ENSMUSG00000029439.14	Distal intron
chr5	99961943	99961990	6.31321	2.91182	-	Hnrnpd	ENSMUSG00000000568.15	Distal intron
chr3	103038344	103038413	6.31321	2.91182	+	Csde1	ENSMUSG00000068823.10	Proximal intron
chr7	92739164	92739183	6.29646	4.4312	-	4632427E13Rik	ENSMUSG00000074024.5	Noncoding exon
chr14	13956016	13956194	6.29646	4.4312	-	Thoc7	ENSMUSG00000053453.9	Distal intron
chr14	105132297	105132400	6.29646	4.4312	-	Rbm26	ENSMUSG00000022119.15	Proximal intron
chr9	119922309	119922396	6.29646	4.4312	+	Wdr48	ENSMUSG00000032512.7	Proximal intron
chr6	65870611	65870706	6.29646	4.4312	+	Prdm5	ENSMUSG00000029913.14	Proximal intron
chr5	81663206	81663274	6.29646	4.4312	+	Adgrl3	ENSMUSG00000037605.16	Proximal intron
chr2	26373714	26373839	6.29646	4.4312	-	Snapc4	ENSMUSG00000036281.13	Proximal intron
chr2	103773906	103773942	6.29646	4.4312	-	Caprin1	ENSMUSG00000027184.14	Proximal intron
chr3	40782227	40782381	6.29646	4.4312	+	Hspa4l	ENSMUSG00000025757.13	Distal intron
chr3	90016541	90016601	6.29646	4.4312	-	Ubap2l	ENSMUSG00000042520.16	5' splice site
chr13	32207372	32207505	6.29646	4.4312	-	Gmds	ENSMUSG00000038372.14	Distal intron
chr13	46704539	46704632	6.29646	4.4312	-	Nup153	ENSMUSG00000021374.10	5' splice site
chr4	99751381	99751477	6.29646	4.4312	+	Alg6	ENSMUSG00000073792.11	Distal intron
chr19	60829025	60829160	6.29646	4.4312	+	Fam45a	ENSMUSG00000024993.15	Distal intron
chr17	74629113	74629160	6.29646	4.4312	+	Birc6	ENSMUSG00000024073.16	Proximal intron
chr10	117349521	117349617	6.29449	2.32686	-	Cpsf6	ENSMUSG00000055531.12	3' splice site
chr11	69670993	69671051	6.29449	2.32686	-	Eif4a1	ENSMUSG00000059796.16	3' splice site
chr3	58429191	58429242	6.29449	2.32686	+	Tsc22d2	ENSMUSG00000027806.9	Distal intron
chr10	120461744	120461817	6.27674	2.00493	-	Hmga2	ENSMUSG00000056758.14	Distal intron
chrX	133684942	133685024	6.27537	2.14541	-	Pcdh19	ENSMUSG00000051323.16	5' splice site
chr11	59740728	59740846	6.27537	2.14541	+	Mprip	ENSMUSG00000005417.17	Proximal intron
chrX	87729775	87729894	6.27364	4.46437	-	Il1rapl1	ENSMUSG00000052372.10	Distal intron
chr1	43959186	43959271	6.27364	4.46437	+	Tpp2	ENSMUSG00000041763.14	Distal intron
chr16	48955379	48955509	6.27364	4.46437	-	Dzip3	ENSMUSG00000064061.13	Distal intron
chrX	74232686	74232744	6.26118	2.4312	-	Flna	ENSMUSG00000031328.16	Proximal intron
chr11	50380556	50380591	6.26118	2.4312	+	Hnrnph1	ENSMUSG00000007850.16	Distal intron
chr15	42675699	42675780	6.26118	2.4312	-	Angpt1	ENSMUSG00000022309.9	Proximal intron
chr9	72725163	72725257	6.23435	2.55513	+	Nedd4	ENSMUSG00000032216.15	5' splice site
chr18	35772348	35772445	6.23435	2.55513	+	Ube2d2a	ENSMUSG00000091896.8	Proximal intron
chr5	123734728	123734820	6.23435	2.55513	-	Rsrc2	ENSMUSG00000029422.15	3' UTR
chr1	40443740	40443795	6.23435	2.55513	+	Il1rl1	ENSMUSG00000026069.15	Distal intron
chr1	55015646	55015708	6.23435	2.55513	-	Sf3b1	ENSMUSG00000025982.13	Distal intron
chr4	139432048	139432255	6.23435	2.55513	+	Ubr4	ENSMUSG00000066036.14	Proximal intron
chrX	133681919	133681996	6.22357	2.06383	-	Pcdh19	ENSMUSG00000051323.16	5' splice site
chr6	4531975	4532027	6.22357	2.06383	+	Col1a2	ENSMUSG00000029661.16	5' splice site
chr1	40444833	40444901	6.22357	2.06383	+	Il1rl1	ENSMUSG00000026069.15	Proximal intron
chrX	13072965	13073050	6.22089	2.86291	+	Usp9x	ENSMUSG00000031010.17	Distal intron
chrX	101441995	101442054	6.22089	2.86291	+	Nono	ENSMUSG00000031311.17	Proximal intron
chr9	82958399	82958501	6.22089	2.86291	-	Phip	ENSMUSG00000032253.13	Distal intron
chr18	58108840	58108922	6.22089	2.86291	-	Fbn2	ENSMUSG00000024598.9	Distal intron
chr1	176750678	176750761	6.22089	2.86291	-	Cep170	ENSMUSG00000057335.11	Distal intron
chr1	58420738	58420806	6.22089	2.86291	-	Clk1	ENSMUSG00000026034.17	Proximal intron
chr14	49031097	49031170	6.2197	2.88758	-	Exoc5	ENSMUSG00000061244.14	Distal intron
chr10	67216483	67216613	6.2197	2.88758	+	Jmjd1c	ENSMUSG00000037876.17	Proximal intron
chr10	62766314	62766411	6.2197	2.88758	-	Ccar1	ENSMUSG00000020074.7	Proximal intron
chrX	8144740	8144802	6.2197	2.88758	-	Rbm3	ENSMUSG00000031167.16	3' splice site
chr6	113110158	113110221	6.2197	2.88758	+	Setd5	ENSMUSG00000034269.12	3' splice site
chr18	34459345	34459473	6.2197	2.88758	-	Fam13b	ENSMUSG00000036501.7	CDS
chr11	84290123	84290199	6.2197	2.88758	+	Acaca	ENSMUSG00000020532.18	3' splice site
chr11	119424305	119424354	6.2197	2.88758	+	Rnf213	ENSMUSG00000070327.14	5' splice site
chr15	8344768	8344910	6.2197	2.88758	-	Nipbl	ENSMUSG00000022141.7	Distal intron
chr2	83656056	83656238	6.2197	2.88758	+	Zc3h15	ENSMUSG00000027091.14	Distal intron
chr1	34196739	34196821	6.2197	2.88758	+	Dst	ENSMUSG00000026131.20	Proximal intron
chr13	84274979	84275094	6.2197	2.88758	+	Gm49223	ENSMUSG00000114602.1	Noncoding exon
chr16	52164797	52164918	6.2197	2.88758	+	Cblb	ENSMUSG00000022637.11	Proximal intron
chr8	83925553	83925654	6.21515	2.70537	+	Adgrl1	ENSMUSG00000013033.16	Distal intron
chr8	70339580	70339712	6.21515	2.70537	-	Upf1	ENSMUSG00000058301.8	5' splice site
chr14	56730128	56730241	6.21515	2.70537	-	Pspc1	ENSMUSG00000021938.12	Distal intron
chr11	29719387	29719452	6.21515	2.70537	+	Rtn4	ENSMUSG00000020458.16	Distal intron
chr5	104479871	104479977	6.21515	2.70537	+	Pkd2	ENSMUSG00000034462.9	Proximal intron
chr13	14010282	14010393	6.21515	2.70537	-	Tbce	ENSMUSG00000039233.12	Proximal intron
chr8	13769899	13770094	6.20506	2.89246	+	Cdc16	ENSMUSG00000038416.15	Proximal intron
chr7	90444597	90444677	6.20506	2.89246	+	Crebzf	ENSMUSG00000051451.6	3' UTR
chr14	121250708	121250823	6.20506	2.89246	+	B930095G15Rik	ENSMUSG00000085133.2	Noncoding exon
chr10	23137814	23137911	6.20506	2.89246	-	Eya4	ENSMUSG00000010461.15	Proximal intron
chrX	38608130	38608192	6.20506	2.89246	+	Mcts1	ENSMUSG00000000355.13	Distal intron
chrX	150587180	150587305	6.20506	2.89246	-	Apex2	ENSMUSG00000025269.16	3' splice site
chr14	32240387	32240500	6.19869	3.5899	+	Parg	ENSMUSG00000021911.16	Distal intron
chr14	120395382	120395446	6.19869	3.5899	+	Mbnl2	ENSMUSG00000022139.17	Proximal intron
chr14	120404749	120404790	6.19869	3.5899	+	Mbnl2	ENSMUSG00000022139.17	5' splice site
chr14	31734074	31734141	6.19869	3.5899	-	Ankrd28	ENSMUSG00000014496.8	Proximal intron
chr10	115427533	115427593	6.19869	3.5899	+	Zfc3h1	ENSMUSG00000034163.10	5' splice site
chr9	110005454	110005565	6.19869	3.5899	+	Map4	ENSMUSG00000032479.15	3' UTR
chr15	38492776	38492933	6.19869	3.5899	-	Azin1	ENSMUSG00000037458.15	Proximal intron
chr5	123139081	123139142	6.19869	3.5899	-	AI480526	ENSMUSG00000090086.7	Noncoding exon
chr1	131508774	131508850	6.19869	3.5899	-	Srgap2	ENSMUSG00000026425.15	Distal intron
chr3	107674656	107674730	6.19869	3.5899	-	Ahcyl1	ENSMUSG00000027893.14	Proximal intron
chr13	23450658	23450688	6.19869	3.5899	+	tRNA-Thr-AGT-2-1	tRNA-Thr-AGT-2-1	tRNA
chr13	23450688	23450699	6.19869	3.5899	+	tRNA-Thr-AGT-2-1	tRNA-Thr-AGT-2-1	tRNA
chr17	87443355	87443432	6.19869	3.5899	-	Calm2	ENSMUSG00000036438.14	Distal intron
chr8	95752121	95752214	6.1941	3.61964	-	Cnot1	ENSMUSG00000036550.16	Proximal intron
chr7	97590427	97590508	6.1941	3.61964	+	Rsf1	ENSMUSG00000035623.14	Distal intron
chr14	103274755	103274831	6.1941	3.61964	-	Mycbp2	ENSMUSG00000033004.16	Distal intron
chrX	101641262	101641319	6.1941	3.61964	+	Ogt	ENSMUSG00000034160.13	Distal intron
chr9	54951134	54951233	6.1941	3.61964	+	Psma4	ENSMUSG00000032301.13	5' UTR
chr2	69971347	69971493	6.1941	3.61964	+	Ubr3	ENSMUSG00000044308.17	Proximal intron
chr2	18164920	18165018	6.1941	3.61964	+	Mllt10	ENSMUSG00000026743.16	Distal intron
chr2	84612800	84612886	6.1941	3.61964	-	Ctnnd1|Gm28635	ENSMUSG00000034101.14||ENSMUSG00000101645.1	5' splice site
chr1	10067480	10067569	6.1941	3.61964	+	Cspp1	ENSMUSG00000056763.16	3' UTR
chr13	103917417	103917493	6.1941	3.61964	-	Erbin	ENSMUSG00000021709.14	Distal intron
chr4	58831413	58831486	6.1941	3.61964	-	Ecpas	ENSMUSG00000050812.18	3' UTR
chr16	45787507	45787594	6.1941	3.61964	-	Phldb2	ENSMUSG00000033149.17	Distal intron
chr16	30339481	30339554	6.1941	3.61964	-	Atp13a3	ENSMUSG00000022533.14	5' splice site
chr17	22343482	22343574	6.1941	3.61964	-	Zfp944	ENSMUSG00000033972.9	5' splice site
chr10	117364659	117364773	6.19089	2.31074	-	Cpsf6	ENSMUSG00000055531.12	Distal intron
chr10	117353683	117353790	6.19089	2.31074	-	Cpsf6	ENSMUSG00000055531.12	Distal intron
chr16	45789162	45789276	6.19089	2.31074	-	Phldb2	ENSMUSG00000033149.17	3' splice site
chr8	95772442	95772519	6.1852	3.14789	-	Cnot1	ENSMUSG00000036550.16	Proximal intron
chr7	130200633	130200745	6.1852	3.14789	-	Fgfr2	ENSMUSG00000030849.18	Proximal intron
chr14	101932851	101932923	6.1852	3.14789	+	Lmo7	ENSMUSG00000033060.16	3' UTR
chr10	9779126	9779248	6.1852	3.14789	-	Stxbp5	ENSMUSG00000019790.17	Distal intron
chr6	83972974	83973045	6.1852	3.14789	+	Zfp638	ENSMUSG00000030016.14	Distal intron
chr18	34947662	34947734	6.1852	3.14789	-	Hspa9	ENSMUSG00000024359.10	Proximal intron
chr11	22152310	22152401	6.1852	3.14789	-	Ehbp1	ENSMUSG00000042302.14	Proximal intron
chr15	38001669	38001718	6.1852	3.14789	-	Ubr5	ENSMUSG00000037487.7	Proximal intron
chr2	125109069	125109139	6.1852	3.14789	-	Myef2	ENSMUSG00000027201.16	5' splice site
chr1	43956016	43956117	6.1852	3.14789	+	Tpp2	ENSMUSG00000041763.14	Proximal intron
chr3	114090889	114090957	6.1852	3.14789	+	Col11a1	ENSMUSG00000027966.20	Distal intron
chr3	90042261	90042352	6.1852	3.14789	-	Ubap2l	ENSMUSG00000042520.16	Distal intron
chr13	103885680	103885770	6.1852	3.14789	-	Erbin	ENSMUSG00000021709.14	Proximal intron
chr17	3158889	3158987	6.1852	3.14789	+	Scaf8	ENSMUSG00000046201.9	Proximal intron
chr7	90180958	90181016	6.18503	3.17486	+	Picalm	ENSMUSG00000039361.11	Distal intron
chr10	91122951	91123005	6.18503	3.17486	-	Slc25a3	ENSMUSG00000061904.12	Distal intron
chrX	42267647	42267755	6.18503	3.17486	+	Stag2	ENSMUSG00000025862.14	Distal intron
chrX	151858648	151858740	6.18503	3.17486	+	Huwe1	ENSMUSG00000025261.18	Distal intron
chrX	145489543	145489675	6.18503	3.17486	-	Amot	ENSMUSG00000041688.16	Proximal intron
chr6	100853082	100853154	6.18503	3.17486	+	Ppp4r2	ENSMUSG00000052144.8	Proximal intron
chr11	23665387	23665519	6.18503	3.17486	-	Pex13	ENSMUSG00000020283.5	Proximal intron
chr15	34123851	34123935	6.18503	3.17486	+	Mtdh	ENSMUSG00000022255.16	5' splice site
chr15	58101937	58102023	6.18503	3.17486	-	Atad2	ENSMUSG00000022360.8	Proximal intron
chr1	10068156	10068251	6.18503	3.17486	+	Cspp1	ENSMUSG00000056763.16	3' UTR
chr1	151355470	151355543	6.18503	3.17486	+	Ivns1abp	ENSMUSG00000023150.14	3' UTR
chr12	51917778	51917874	6.18503	3.17486	-	Heatr5a	ENSMUSG00000035181.6	Distal intron
chr14	76437636	76437720	6.17394	2.13046	+	Tsc22d1	ENSMUSG00000022010.19	Distal intron
chrX	20854142	20854232	6.17394	2.13046	+	Araf	ENSMUSG00000001127.12	5' splice site
chr9	121753592	121753730	6.17394	2.13046	+	Nktr	ENSMUSG00000032525.15	Distal intron
chr15	12168007	12168093	6.17394	2.13046	+	Zfr	ENSMUSG00000022201.16	Distal intron
chr10	115385970	115386036	6.15651	2.41432	+	Zfc3h1	ENSMUSG00000034163.10	Proximal intron
chr9	67032580	67032630	6.15651	2.41432	-	Tpm1	ENSMUSG00000032366.15	3' splice site
chr10	25491122	25491224	6.12857	2.53743	+	Epb41l2	ENSMUSG00000019978.16	CDS
chr6	113110221	113110307	6.12857	2.53743	+	Setd5	ENSMUSG00000034269.12	3' splice site
chr11	51275684	51275841	6.12857	2.53743	+	Clk4	ENSMUSG00000020385.16	CDS
chr4	132854124	132854215	6.12857	2.53743	-	Stx12	ENSMUSG00000028879.4	3' UTR
chr14	120396625	120396742	6.12835	2.20657	+	Mbnl2	ENSMUSG00000022139.17	5' splice site
chrX	74271285	74271338	6.12325	2.04933	+	Rpl10	ENSMUSG00000008682.13	Proximal intron
chrX	136738495	136738670	6.12325	2.04933	-	Morf4l2	ENSMUSG00000031422.16	Distal intron
chr15	50739217	50739316	6.12325	2.04933	-	Trps1	ENSMUSG00000038679.16	Distal intron
chr2	125098973	125099048	6.12325	2.04933	-	Myef2	ENSMUSG00000027201.16	Proximal intron
chr13	96665847	96665979	6.12325	2.04933	-	Hmgcr	ENSMUSG00000021670.14	CDS
chrX	164938671	164938798	6.10823	2.68676	-	Mospd2	ENSMUSG00000061778.10	CDS
chr11	62281902	62282014	6.10823	2.68676	+	Ttc19	ENSMUSG00000042298.18	5' splice site
chr5	100388972	100389043	6.10823	2.68676	-	Sec31a	ENSMUSG00000035325.16	5' splice site
chr3	151747850	151747943	6.10823	2.68676	-	Ifi44	ENSMUSG00000028037.13	Proximal intron
chr4	139364909	139365052	6.10823	2.68676	+	Emc1	ENSMUSG00000078517.12	Proximal intron
chr16	30335214	30335314	6.10823	2.68676	-	Atp13a3	ENSMUSG00000022533.14	Distal intron
chr10	23324208	23324286	6.09696	2.87283	-	Eya4	ENSMUSG00000010461.15	Distal intron
chr10	69344509	69344565	6.09696	2.87283	-	Cdk1	ENSMUSG00000019942.13	Proximal intron
chrX	151871312	151871375	6.09696	2.87283	+	Huwe1	ENSMUSG00000025261.18	Proximal intron
chr9	8003672	8003799	6.09696	2.87283	-	Yap1	ENSMUSG00000053110.13	Proximal intron
chr11	105210244	105210332	6.09696	2.87283	+	Tlk2	ENSMUSG00000020694.17	Proximal intron
chr15	34116800	34116892	6.09696	2.87283	+	Mtdh	ENSMUSG00000022255.16	Proximal intron
chr15	12168341	12168415	6.09696	2.87283	+	Zfr	ENSMUSG00000022201.16	Distal intron
chr3	90007801	90007870	6.09696	2.87283	-	Ubap2l	ENSMUSG00000042520.16	3' UTR
chr6	119965594	119965751	6.08743	2.29444	-	Wnk1	ENSMUSG00000045962.16	CDS
chr14	101471247	101471415	6.08403	4.39725	-	Tbc1d4	ENSMUSG00000033083.16	5' splice site
chr14	118117401	118117501	6.08403	4.39725	-	Tgds	ENSMUSG00000022130.10	Proximal intron
chr14	103271292	103271355	6.08403	4.39725	-	Mycbp2	ENSMUSG00000033004.16	Distal intron
chr18	84431220	84431345	6.08403	4.39725	-	Zfp407	ENSMUSG00000048410.17	Distal intron
chr11	79463847	79463901	6.08403	4.39725	+	Nf1	ENSMUSG00000020716.16	Distal intron
chr13	98859447	98859559	6.08403	4.39725	-	Tnpo1	ENSMUSG00000009470.17	Proximal intron
chr12	31341669	31341790	6.08403	4.39725	-	Dld	ENSMUSG00000020664.10	Proximal intron
chr4	87781920	87782021	6.08403	4.39725	-	Mllt3	ENSMUSG00000028496.17	Proximal intron
chr8	107551124	107551154	6.07266	2.11536	+	mmu-mir-140	MI0000165	miRNA proximal
chr3	58423756	58423832	6.07266	2.11536	+	Tsc22d2	ENSMUSG00000027806.9	Distal intron
chr3	58428368	58428411	6.07266	2.11536	+	Tsc22d2	ENSMUSG00000027806.9	5' splice site
chr13	63299970	63300046	6.07266	2.11536	+	mmu-mir-23b	MI0000141	miRNA proximal
chr12	65055354	65055470	6.07266	2.11536	+	Prpf39	ENSMUSG00000035597.19	5' splice site
chr12	83663288	83663381	6.07266	2.11536	+	Rbm25	ENSMUSG00000010608.15	Distal intron
chr1	44564346	44564438	6.05196	2.39725	+	Gm37626	ENSMUSG00000102319.1	Noncoding exon
chr12	83663475	83663537	6.05196	2.39725	+	Rbm25	ENSMUSG00000010608.15	Proximal intron
chr4	55350664	55350746	6.05196	2.39725	+	Rad23b	ENSMUSG00000028426.10	Proximal intron
chr4	150242354	150242433	6.05196	2.39725	+	Eno1	ENSMUSG00000063524.13	Proximal intron
chr8	79655244	79655325	6.03098	2.83782	+	Otud4	ENSMUSG00000036990.13	Proximal intron
chr14	61648684	61648750	6.03098	2.83782	-	Dleu2	ENSMUSG00000097589.9	Noncoding exon
chr10	23324039	23324092	6.03098	2.83782	-	Eya4	ENSMUSG00000010461.15	Distal intron
[truncated: 8,689 more rows]

## Sheet: SF1vsInput_Run2_SigPeaks
Chromosome	Peak start	Peak end	-log10(P-value)	log2 fold change	Strand	Gene Symbol	Ensembl ID	Feature
chr19	5797346	5797398	400	2.98286	-	Malat1	ENSMUSG00000092341.3	Noncoding exon		Log2fold change>2
chr19	5797398	5797440	400	2.9163	-	Malat1	ENSMUSG00000092341.3	Noncoding exon		LOG10(pvalue)> 2
chr19	5797697	5797733	400	2.82164	-	Malat1	ENSMUSG00000092341.3	Noncoding exon
chr19	5797751	5797755	400	2.74671	-	Malat1	ENSMUSG00000092341.3	Noncoding exon
chr19	5797733	5797751	400	2.7415	-	Malat1	ENSMUSG00000092341.3	Noncoding exon
chr19	5797564	5797577	400	2.68666	-	Malat1	ENSMUSG00000092341.3	Noncoding exon
chr19	5797532	5797564	400	2.66592	-	Malat1	ENSMUSG00000092341.3	Noncoding exon
chr19	5797674	5797697	400	2.659	-	Malat1	ENSMUSG00000092341.3	Noncoding exon
chr19	5797577	5797593	400	2.65173	-	Malat1	ENSMUSG00000092341.3	Noncoding exon
chr19	5797625	5797650	400	2.63965	-	Malat1	ENSMUSG00000092341.3	Noncoding exon
chr19	5797797	5797811	400	2.63773	-	Malat1	ENSMUSG00000092341.3	Noncoding exon
chr19	5798058	5798087	400	2.5939	-	Malat1	ENSMUSG00000092341.3	Noncoding exon
chr19	5799367	5799382	400	2.59069	-	Malat1	ENSMUSG00000092341.3	Noncoding exon
chr19	5797487	5797528	400	2.58012	-	Malat1	ENSMUSG00000092341.3	Noncoding exon
chr19	5797613	5797625	400	2.5719	-	Malat1	ENSMUSG00000092341.3	Noncoding exon
chr19	5799382	5799391	400	2.55475	-	Malat1	ENSMUSG00000092341.3	Noncoding exon
chr19	5797593	5797603	400	2.5358	-	Malat1	ENSMUSG00000092341.3	Noncoding exon
chr19	5797650	5797674	400	2.50866	-	Malat1	ENSMUSG00000092341.3	Noncoding exon
chr19	5797811	5797829	400	2.49479	-	Malat1	ENSMUSG00000092341.3	Noncoding exon
chr19	5797603	5797613	400	2.49472	-	Malat1	ENSMUSG00000092341.3	Noncoding exon
chr19	5797528	5797532	400	2.45947	-	Malat1	ENSMUSG00000092341.3	Noncoding exon
chr19	5799352	5799367	400	2.45785	-	Malat1	ENSMUSG00000092341.3	Noncoding exon
chr19	5797965	5797976	400	2.44331	-	Malat1	ENSMUSG00000092341.3	Noncoding exon
chr19	5797879	5797884	400	2.43067	-	Malat1	ENSMUSG00000092341.3	Noncoding exon
chr19	5797979	5797987	400	2.42409	-	Malat1	ENSMUSG00000092341.3	Noncoding exon
chr19	5798287	5798325	400	2.41462	-	Malat1	ENSMUSG00000092341.3	Noncoding exon
chr19	5797854	5797879	400	2.41369	-	Malat1	ENSMUSG00000092341.3	Noncoding exon
chr19	5797976	5797979	400	2.39321	-	Malat1	ENSMUSG00000092341.3	Noncoding exon
chr19	5797957	5797965	400	2.38187	-	Malat1	ENSMUSG00000092341.3	Noncoding exon
chr19	5797987	5797993	400	2.36927	-	Malat1	ENSMUSG00000092341.3	Noncoding exon
chr19	5798087	5798098	400	2.36315	-	Malat1	ENSMUSG00000092341.3	Noncoding exon
chr19	5797993	5798005	400	2.3315	-	Malat1	ENSMUSG00000092341.3	Noncoding exon
chr19	5797465	5797481	400	2.3214	-	Malat1	ENSMUSG00000092341.3	Noncoding exon
chr19	5797481	5797487	400	2.30113	-	Malat1	ENSMUSG00000092341.3	Noncoding exon
chr19	5797459	5797465	400	2.29567	-	Malat1	ENSMUSG00000092341.3	Noncoding exon
chr19	5797884	5797891	400	2.29299	-	Malat1	ENSMUSG00000092341.3	Noncoding exon
chr19	5798175	5798183	400	2.28406	-	Malat1	ENSMUSG00000092341.3	Noncoding exon
chr19	5797829	5797843	400	2.28139	-	Malat1	ENSMUSG00000092341.3	Noncoding exon
chr19	5797440	5797459	400	2.26404	-	Malat1	ENSMUSG00000092341.3	Noncoding exon
chr19	5796267	5796293	400	2.259	-	Malat1	ENSMUSG00000092341.3	Noncoding exon
chr19	5797843	5797854	400	2.25883	-	Malat1	ENSMUSG00000092341.3	Noncoding exon
chr19	5797949	5797957	400	2.24756	-	Malat1	ENSMUSG00000092341.3	Noncoding exon
chr19	5796296	5796314	400	2.24506	-	Malat1	ENSMUSG00000092341.3	Noncoding exon
chr19	5798098	5798135	400	2.23901	-	Malat1	ENSMUSG00000092341.3	Noncoding exon
chr19	5799192	5799204	400	2.23596	-	Malat1	ENSMUSG00000092341.3	Noncoding exon
chr19	5799951	5799980	400	2.2083	-	Malat1	ENSMUSG00000092341.3	Noncoding exon
chr19	5798005	5798014	400	2.20311	-	Malat1	ENSMUSG00000092341.3	Noncoding exon
chr19	5799176	5799192	400	2.19827	-	Malat1	ENSMUSG00000092341.3	Noncoding exon
chr19	5797891	5797906	400	2.19693	-	Malat1	ENSMUSG00000092341.3	Noncoding exon
chr19	5796314	5796321	400	2.19223	-	Malat1	ENSMUSG00000092341.3	Noncoding exon
chr19	5797932	5797949	400	2.18196	-	Malat1	ENSMUSG00000092341.3	Noncoding exon
chr19	5798183	5798209	400	2.17909	-	Malat1	ENSMUSG00000092341.3	Noncoding exon
chr19	5798283	5798287	400	2.17571	-	Malat1	ENSMUSG00000092341.3	Noncoding exon
chr19	5798168	5798175	400	2.16014	-	Malat1	ENSMUSG00000092341.3	Noncoding exon
chr19	5798135	5798153	400	2.15352	-	Malat1	ENSMUSG00000092341.3	Noncoding exon
chr19	5796321	5796332	400	2.13525	-	Malat1	ENSMUSG00000092341.3	Noncoding exon
chr19	5799334	5799352	400	2.13418	-	Malat1	ENSMUSG00000092341.3	Noncoding exon
chr19	5796332	5796337	400	2.10639	-	Malat1	ENSMUSG00000092341.3	Noncoding exon
chr19	5798159	5798168	400	2.10637	-	Malat1	ENSMUSG00000092341.3	Noncoding exon
chr19	5798020	5798028	400	2.10128	-	Malat1	ENSMUSG00000092341.3	Noncoding exon
chr19	5799204	5799229	400	2.09699	-	Malat1	ENSMUSG00000092341.3	Noncoding exon
chr19	5798275	5798283	400	2.09155	-	Malat1	ENSMUSG00000092341.3	Noncoding exon
chr19	5797164	5797233	400	2.08939	-	Malat1	ENSMUSG00000092341.3	Noncoding exon
chr19	5799980	5799994	400	2.08848	-	Malat1	ENSMUSG00000092341.3	Noncoding exon
chr19	5799652	5799690	400	2.0667	-	Malat1	ENSMUSG00000092341.3	Noncoding exon
chr19	5798014	5798020	400	2.06514	-	Malat1	ENSMUSG00000092341.3	Noncoding exon
chr19	5798153	5798159	400	2.05943	-	Malat1	ENSMUSG00000092341.3	Noncoding exon
chr19	5798054	5798058	400	2.05707	-	Malat1	ENSMUSG00000092341.3	Noncoding exon
chr19	5797906	5797915	400	2.04555	-	Malat1	ENSMUSG00000092341.3	Noncoding exon
chr19	5797915	5797922	400	2.01551	-	Malat1	ENSMUSG00000092341.3	Noncoding exon
chr19	5797922	5797932	400	2.01532	-	Malat1	ENSMUSG00000092341.3	Noncoding exon
chr19	5798443	5798467	400	2.00474	-	Malat1	ENSMUSG00000092341.3	Noncoding exon
chr19	5844436	5844509	84.9485	2.04107	-	Gm27533|Neat1	ENSMUSG00000092274.3||ENSMUSG00000098543.1	Noncoding exon
chr19	5844523	5844571	46.7692	2.01814	-	Neat1	ENSMUSG00000092274.3	Noncoding exon
chr11	79704708	79704726	41.7799	2.85392	+	tRNA-Thr-CGT-2-1	tRNA-Thr-CGT-2-1	tRNA
chr11	79704704	79704708	41.1927	2.81098	+	tRNA-Thr-CGT-2-1	tRNA-Thr-CGT-2-1	tRNA
chr17	25875139	25875148	40.1277	2.93152	+	tRNA-Gly-CCC-1-2	tRNA-Gly-CCC-1-2	tRNA
chr17	25875148	25875155	40.1277	2.93152	+	tRNA-Gly-CCC-1-2	tRNA-Gly-CCC-1-2	tRNA
chr17	25875159	25875165	40.1277	2.93152	+	Mettl26	ENSMUSG00000025731.16	5' UTR
chr17	25875155	25875159	40.1277	2.93152	+	tRNA-Gly-CCC-1-2	tRNA-Gly-CCC-1-2	tRNA
chr19	5843262	5843341	34.3227	2.12347	-	Neat1	ENSMUSG00000092274.3	Noncoding exon
chr17	25875114	25875139	33.6226	2.80721	+	tRNA-Gly-CCC-1-2	tRNA-Gly-CCC-1-2	tRNA
chr19	5843341	5843399	32.8239	2.07161	-	Neat1	ENSMUSG00000092274.3	Noncoding exon
chr6	51462078	51462151	31.5249	2.88299	-	Hnrnpa2b1	ENSMUSG00000004980.16	3' splice site
chr17	66119083	66119094	29.9482	5.5224	+	Washc1	ENSMUSG00000024101.15	CDS
chr17	66119075	66119083	29.7409	5.51589	+	Washc1	ENSMUSG00000024101.15	CDS
chr17	66119069	66119075	29.7409	5.51589	+	Washc1	ENSMUSG00000024101.15	CDS
chr18	41196492	41196523	29.6069	6.44223	+		NA	intergenic
chr18	41196523	41196532	29.6069	6.44223	+		NA	intergenic
chr4	82619625	82619643	28.6196	4.80266	-	tRNA-His-GTG-2-8	tRNA-His-GTG-2-8	tRNA
chr4	82619615	82619625	28.6196	4.80266	-	tRNA-His-GTG-2-8	tRNA-His-GTG-2-8	tRNA
chr4	82619643	82619652	28.0775	4.77675	-	tRNA-His-GTG-2-8	tRNA-His-GTG-2-8	tRNA
chr4	82619652	82619681	27.2254	4.49617	-	tRNA-His-GTG-2-8	tRNA-His-GTG-2-8	tRNA
chr6	148783808	148783824	26.8229	4.85727	-	Ipo8	ENSMUSG00000040029.15	Distal intron
chr6	148783801	148783808	26.8229	4.85727	-	Ipo8	ENSMUSG00000040029.15	Distal intron
chr6	148783796	148783801	26.8229	4.85727	-	Ipo8	ENSMUSG00000040029.15	Distal intron
chr8	8683393	8683465	26.8192	3.61063	-	Arglu1	ENSMUSG00000040459.11	Proximal intron
chr1	71591786	71591864	26.275	3.49107	-	Fn1	ENSMUSG00000026193.15	Distal intron
chr1	162223251	162223407	25.2969	3.20777	+	mmu-mir-214	MI0000698	miRNA
chr9	41587770	41587837	25.1106	2.72075	+	Mir100hg	ENSMUSG00000074415.14	Noncoding exon
chr2	75659679	75659762	24.5777	4.16381	+	Hnrnpa3	ENSMUSG00000059005.13	Proximal intron
chr1	71592321	71592421	23.6562	2.94358	-	Fn1	ENSMUSG00000026193.15	Distal intron
chr1	71592924	71593059	22.9113	2.80327	-	Fn1	ENSMUSG00000026193.15	5' splice site
chr6	51461965	51462066	22.7118	2.43948	-	Hnrnpa2b1	ENSMUSG00000004980.16	3' UTR
chr10	120364012	120364150	22.6507	2.65478	-	Hmga2	ENSMUSG00000056758.14	3' UTR
chr1	162222049	162222156	21.9171	3.58098	+	Dnm3os	ENSMUSG00000078190.7	Noncoding exon
chr8	8683163	8683262	21.8805	2.91561	-	Arglu1	ENSMUSG00000040459.11	Proximal intron
chr4	155819300	155819422	21.7462	3.1065	+	Ccnl2	ENSMUSG00000029068.16	Distal intron
chrX	101653786	101653884	21.4593	2.68641	+	Ogt	ENSMUSG00000034160.13	Distal intron
chr5	100388194	100388409	21.0474	5.97591	-	Sec31a	ENSMUSG00000035325.16	Proximal intron
chr1	71597782	71597834	20.8621	3.0595	-	Fn1	ENSMUSG00000026193.15	3' splice site
chr2	129204695	129204866	20.0944	2.7144	+	Slc20a1	ENSMUSG00000027397.14	Distal intron
chr3	119747480	119747573	19.9235	4.48287	-	Ptbp2	ENSMUSG00000028134.11	3' UTR
chr1	71597980	71598034	19.776	3.58043	-	Fn1	ENSMUSG00000026193.15	Proximal intron
chr10	12669891	12669899	19.5072	4.45591	-	Utrn	ENSMUSG00000019820.11	3' splice site
chr10	12669899	12669906	19.5072	4.45591	-	Utrn	ENSMUSG00000019820.11	3' splice site
chr10	12669886	12669891	19.5072	4.45591	-	Utrn	ENSMUSG00000019820.11	3' splice site
chr3	119746591	119746698	19.157	4.93744	-	Ptbp2	ENSMUSG00000028134.11	3' UTR
chr1	71591682	71591731	18.9931	3.02916	-	Fn1	ENSMUSG00000026193.15	Distal intron
chr1	71598034	71598085	18.9931	3.83352	-	Fn1	ENSMUSG00000026193.15	Proximal intron
chr2	75659762	75659805	18.7906	3.51806	+	Hnrnpa3	ENSMUSG00000059005.13	Proximal intron
chr8	8683339	8683393	18.162	3.35443	-	Arglu1	ENSMUSG00000040459.11	Proximal intron
chr3	119747391	119747480	18.0516	4.02261	-	Ptbp2	ENSMUSG00000028134.11	3' UTR
chr1	162217992	162218108	17.7114	2.36953	+	mmu-mir-199a-2	MI0000713	miRNA proximal
chr19	5842301	5842351	17.5732	2.11404	-	Neat1	ENSMUSG00000092274.3	Noncoding exon
chr6	38569811	38569976	17.5415	2.36025	+	Luc7l2	ENSMUSG00000029823.16	Distal intron
chr10	120462398	120462480	17.3364	2.66659	-	Hmga2	ENSMUSG00000056758.14	Proximal intron
chr11	86584139	86584229	17.0599	2.06259	-	mmu-mir-21a	MI0000569	miRNA
chr1	71591864	71591908	16.9891	2.64552	-	Fn1	ENSMUSG00000026193.15	Distal intron
chr3	88711582	88711701	16.6538	3.66882	+	Khdc4	ENSMUSG00000028060.14	CDS
chr7	92740537	92740616	16.3965	4.24106	-	4632427E13Rik	ENSMUSG00000074024.5	Noncoding exon
chr9	41588842	41588967	16.3314	2.16002	+	Mir100hg	ENSMUSG00000074415.14	Noncoding exon
chr11	86584475	86584550	16.3114	3.02567	-	Vmp1	ENSMUSG00000018171.9	3' UTR
chr1	71591746	71591786	16.2095	3.11404	-	Fn1	ENSMUSG00000026193.15	Distal intron
chr13	55659672	55659839	16.0201	3.87773	+	Ddx46	ENSMUSG00000021500.17	Distal intron
chr1	71592226	71592321	15.7929	2.68799	-	Fn1	ENSMUSG00000026193.15	Distal intron
chr9	41587837	41587917	15.7793	2.37708	+	Mir100hg	ENSMUSG00000074415.14	Noncoding exon
chr3	158023506	158023620	15.7498	3.30625	-	Srsf11	ENSMUSG00000055436.18	Distal intron
chr8	8682396	8682444	15.7319	2.41782	-	Arglu1	ENSMUSG00000040459.11	Distal intron
chr1	71597834	71597848	15.73	2.51348	-	Fn1	ENSMUSG00000026193.15	3' splice site
chr3	119741696	119741785	15.7096	5.58597	-	Ptbp2	ENSMUSG00000028134.11	Distal intron
chr6	51462066	51462078	15.627	2.28768	-	Hnrnpa2b1	ENSMUSG00000004980.16	3' splice site
chr10	77612816	77612826	15.4958	5.56088	+	Sumo3	ENSMUSG00000020265.16	Distal intron
chr3	119742214	119742344	15.4059	3.75773	-	Ptbp2	ENSMUSG00000028134.11	Distal intron
chr10	77612826	77612839	15.2861	5.54817	+	Sumo3	ENSMUSG00000020265.16	Distal intron
chr19	5842555	5842598	15.1896	2.1252	-	Neat1	ENSMUSG00000092274.3	Noncoding exon
chr3	108907494	108907575	15.1225	3.39332	-	Prpf38b	ENSMUSG00000027881.14	Proximal intron
chr13	58392881	58393042	14.9953	3.8048	-	mmu-mir-7a-1	MI0000728	miRNA
chr11	50381383	50381486	14.9843	2.17729	+	Hnrnph1	ENSMUSG00000007850.16	CDS
chr3	158023811	158023916	14.9545	4.13171	-	Srsf11	ENSMUSG00000055436.18	Distal intron
chr1	71591731	71591746	14.9465	3.24456	-	Fn1	ENSMUSG00000026193.15	Distal intron
chr14	72583584	72583715	14.9373	4.63488	-	Fndc3a	ENSMUSG00000033487.14	Distal intron
chr11	87110262	87110370	14.9373	4.63488	+	Ska2	ENSMUSG00000020492.11	Distal intron
chr1	71591520	71591575	14.7644	3.36461	-	Fn1	ENSMUSG00000026193.15	Distal intron
chrX	101652673	101652754	14.6749	3.35734	+	Ogt	ENSMUSG00000034160.13	Proximal intron
chr8	8682013	8682072	14.6135	2.44006	-	Arglu1	ENSMUSG00000040459.11	Distal intron
chr1	71597848	71597873	14.4762	2.25427	-	Fn1	ENSMUSG00000026193.15	Proximal intron
chr2	156177836	156177918	14.4236	2.17689	-	Rbm39	ENSMUSG00000027620.16	Proximal intron
chr3	152233039	152233168	14.3693	2.88449	+	Fubp1	ENSMUSG00000028034.15	3' UTR
chr1	71597918	71597959	14.3175	3.48287	-	Fn1	ENSMUSG00000026193.15	Proximal intron
chr6	38570110	38570229	14.3163	2.58597	+	Luc7l2	ENSMUSG00000029823.16	Proximal intron
chr3	159912523	159912674	14.2475	2.71505	+	Wls	ENSMUSG00000028173.10	Distal intron
chr3	119746801	119746904	14.1898	3.73921	-	Ptbp2	ENSMUSG00000028134.11	3' UTR
chr9	41589804	41589918	14.1148	2.31295	+	Mir100hg	ENSMUSG00000074415.14	Noncoding exon
chr2	156179031	156179139	14.0729	2.70199	-	Rbm39	ENSMUSG00000027620.16	5' splice site
chr3	119725103	119725211	13.9911	3.71667	-	Ptbp2	ENSMUSG00000028134.11	Proximal intron
chr1	162218957	162219054	13.907	2.94098	+	Dnm3os	ENSMUSG00000078190.7	Noncoding exon
chr6	51462257	51462312	13.8984	2.68882	-	Hnrnpa2b1	ENSMUSG00000004980.16	Proximal intron
chr1	162221931	162222001	13.8741	3.62684	+	Dnm3os	ENSMUSG00000078190.7	Noncoding exon
chr3	60621941	60622094	13.7122	3.02811	+	Mbnl1	ENSMUSG00000027763.13	3' splice site
chr14	72583137	72583250	13.694	3.61063	-	Fndc3a	ENSMUSG00000033487.14	Proximal intron
chr6	148783824	148783828	13.6888	4.03784	-	Ipo8	ENSMUSG00000040029.15	Distal intron
chr19	5841820	5841869	13.636	2.19878	-	Neat1	ENSMUSG00000092274.3	Noncoding exon
chr7	113554050	113554197	13.5862	3.68218	+	Far1	ENSMUSG00000030759.16	CDS
chr16	91672424	91672516	13.4578	4.50935	+	Son	ENSMUSG00000022961.18	Distal intron
chr1	71598221	71598264	13.4348	3.80694	-	Fn1	ENSMUSG00000026193.15	Proximal intron
chr2	156177918	156177975	13.4101	2.22275	-	Rbm39	ENSMUSG00000027620.16	Distal intron
chr1	71593236	71593256	13.3756	2.64855	-	Fn1	ENSMUSG00000026193.15	3' splice site
chr7	92740253	92740375	13.2845	4.001	-	4632427E13Rik	ENSMUSG00000074024.5	Noncoding exon
chr4	155819142	155819233	13.1637	3.7811	+	Ccnl2	ENSMUSG00000029068.16	Distal intron
chrX	53056240	53056332	13.0034	2.9683	-	C430049B03Rik	ENSMUSG00000087365.7	Noncoding exon
chr3	159911880	159911981	12.8483	2.22441	+	Wls	ENSMUSG00000028173.10	5' splice site
chr6	51461831	51461896	12.7919	2.26404	-	Hnrnpa2b1	ENSMUSG00000004980.16	5' splice site
chr8	8683009	8683062	12.7711	2.35896	-	Arglu1	ENSMUSG00000040459.11	Distal intron
chr16	91672195	91672253	12.766	3.6228	+	Son	ENSMUSG00000022961.18	Distal intron
chr1	162218108	162218214	12.7626	2.06712	+	mmu-mir-199a-2	MI0000713	miRNA proximal
chr1	162219929	162219990	12.738	2.94522	+	Dnm3os	ENSMUSG00000078190.7	Noncoding exon
chrX	151871128	151871225	12.6688	4.41449	+	Huwe1	ENSMUSG00000025261.18	Proximal intron
chr3	119742344	119742421	12.6688	4.41449	-	Ptbp2	ENSMUSG00000028134.11	Distal intron
chr1	71591908	71591948	12.6442	2.66417	-	Fn1	ENSMUSG00000026193.15	Distal intron
chr19	5841279	5841327	12.5962	2.20603	-	Neat1	ENSMUSG00000092274.3	Noncoding exon
chr11	50381892	50382048	12.5721	2.16337	+	Hnrnph1	ENSMUSG00000007850.16	Proximal intron
chr2	156177702	156177836	12.4835	2.28741	-	Rbm39	ENSMUSG00000027620.16	Proximal intron
chr2	75659499	75659591	12.3746	3.57348	+	Hnrnpa3	ENSMUSG00000059005.13	Proximal intron
chr6	86737644	86737707	12.3326	2.43535	-	Anxa4	ENSMUSG00000029994.17	3' UTR
chr19	45994574	45994603	12.2896	3.89791	-	Armh3	ENSMUSG00000039901.10	Distal intron
chr19	45994556	45994574	12.2896	3.89791	-	Armh3	ENSMUSG00000039901.10	Distal intron
chr1	162219070	162219138	12.2765	3.01749	+	Dnm3os	ENSMUSG00000078190.7	Noncoding exon
chr16	57391653	57391657	12.2537	3.47394	-	Cmss1	ENSMUSG00000022748.8	Distal intron
chr6	38569126	38569285	12.1155	2.47931	+	Luc7l2	ENSMUSG00000029823.16	Distal intron
chr3	158024883	158024999	12.0756	3.27818	-	Srsf11	ENSMUSG00000055436.18	Distal intron
chr5	99961763	99961859	11.9891	3.66345	-	Hnrnpd	ENSMUSG00000000568.15	Proximal intron
chr9	41589288	41589404	11.97	2.08094	+	Mir100hg	ENSMUSG00000074415.14	Noncoding exon
chr1	71591633	71591682	11.9427	2.87366	-	Fn1	ENSMUSG00000026193.15	Distal intron
chr1	162219876	162219929	11.881	2.7684	+	Dnm3os	ENSMUSG00000078190.7	Noncoding exon
chr1	71598499	71598576	11.8658	2.19396	-	Fn1	ENSMUSG00000026193.15	3' splice site
chr16	91671892	91672031	11.8572	2.45772	+	Son	ENSMUSG00000022961.18	Proximal intron
chr15	77109892	77109998	11.8249	2.67441	-	Rbfox2	ENSMUSG00000033565.18	Distal intron
chr3	119740809	119740895	11.8203	4.3427	-	Ptbp2	ENSMUSG00000028134.11	Proximal intron
chr14	72583944	72584096	11.807	3.25155	-	Fndc3a	ENSMUSG00000033487.14	Proximal intron
chr6	51461762	51461831	11.6981	2.18085	-	Hnrnpa2b1	ENSMUSG00000004980.16	5' splice site
chrX	74271118	74271142	11.6682	3.82952	+	Rpl10	ENSMUSG00000008682.13	5' splice site
chr1	71598264	71598286	11.6682	3.82952	-	Fn1	ENSMUSG00000026193.15	5' splice site
chr3	7527369	7527450	11.6682	3.82952	+	Zc2hc1a	ENSMUSG00000043542.12	Distal intron
chr3	119746081	119746160	11.6682	3.82952	-	Gm42664	ENSMUSG00000106099.1	Noncoding exon
chr7	92740616	92740697	11.6676	3.84346	-	4632427E13Rik	ENSMUSG00000074024.5	Noncoding exon
chr3	119742028	119742094	11.6318	4.31295	-	Ptbp2	ENSMUSG00000028134.11	Distal intron
chr1	71597750	71597782	11.6143	2.17424	-	Fn1	ENSMUSG00000026193.15	3' splice site
chr13	58397148	58397332	11.5898	2.84069	-	Hnrnpk	ENSMUSG00000021546.18	3' UTR
chr10	120462480	120462577	11.5017	2.83232	-	Hmga2	ENSMUSG00000056758.14	5' splice site
chr5	100388041	100388194	11.4752	3.81545	-	Sec31a	ENSMUSG00000035325.16	Proximal intron
chrX	133682253	133682397	11.3898	2.9331	-	Pcdh19	ENSMUSG00000051323.16	3' splice site
chr16	57391657	57391674	11.3715	3.0589	-	Cmss1	ENSMUSG00000022748.8	Distal intron
chr3	158026023	158026135	11.2732	2.29158	-	Srsf11	ENSMUSG00000055436.18	Distal intron
chr16	57391500	57391505	11.2701	3.19676	-	Cmss1	ENSMUSG00000022748.8	Distal intron
chr5	93160129	93160316	11.2637	3.80124	+	Septin11	ENSMUSG00000058013.11	Distal intron
chr3	119742962	119743018	11.2637	3.80124	-	Ptbp2	ENSMUSG00000028134.11	Distal intron
chr3	158025247	158025399	11.2095	2.46753	-	Srsf11	ENSMUSG00000055436.18	Distal intron
chrX	151872423	151872506	11.1744	3.46945	+	Huwe1	ENSMUSG00000025261.18	Distal intron
chr3	159912779	159912844	11.086	3.56593	+	Wls	ENSMUSG00000028173.10	Distal intron
chr11	5080118	5080223	11.0511	2.17355	-	Ewsr1	ENSMUSG00000009079.16	Distal intron
chr3	158024737	158024783	11.0377	5.1203	-	Srsf11	ENSMUSG00000055436.18	Distal intron
chrX	74271099	74271118	11.0322	3.78688	+	Rpl10	ENSMUSG00000008682.13	5' splice site
chr16	91672110	91672195	10.9957	3.55581	+	Son	ENSMUSG00000022961.18	Distal intron
chr8	8681966	8682013	10.9933	2.5194	-	Arglu1	ENSMUSG00000040459.11	Proximal intron
chr4	127029586	127029670	10.9279	2.07714	+	Sfpq	ENSMUSG00000028820.13	Proximal intron
chr2	162932194	162932301	10.9068	2.51136	+	Srsf6	ENSMUSG00000016921.14	5' splice site
chr1	71598576	71598626	10.8629	2.11342	-	Fn1	ENSMUSG00000026193.15	Proximal intron
chr17	21569505	21569624	10.8601	3.75773	+	Zfp948	ENSMUSG00000067931.6	Proximal intron
chr2	75659864	75659932	10.8378	3.00411	+	Hnrnpa3	ENSMUSG00000059005.13	Proximal intron
chr19	5842351	5842370	10.8299	2.03011	-	Neat1	ENSMUSG00000092274.3	Noncoding exon
chr14	86967362	86967443	10.805	5.10303	-	Diaph3	ENSMUSG00000022021.14	Distal intron
chr4	155818786	155818889	10.7791	2.42843	+	Ccnl2	ENSMUSG00000029068.16	Distal intron
chr10	120472874	120472974	10.7489	2.99477	-	Hmga2	ENSMUSG00000056758.14	Proximal intron
chr8	8682866	8682940	10.7424	2.36025	-	Arglu1	ENSMUSG00000040459.11	Distal intron
chr14	61648296	61648464	10.7337	3.1398	-	Dleu2	ENSMUSG00000097589.9	5' splice site (ncRNA)
chr7	92741163	92741247	10.6625	3.72799	-	4632427E13Rik	ENSMUSG00000074024.5	Noncoding exon
chr6	51462198	51462257	10.6569	2.35248	-	Hnrnpa2b1	ENSMUSG00000004980.16	Proximal intron
chr2	125111839	125111936	10.5838	3.40041	-	Myef2	ENSMUSG00000027201.16	Distal intron
chr17	21573107	21573228	10.5838	3.40041	+	Zfp948	ENSMUSG00000067931.6	Distal intron
chr1	71591363	71591392	10.5673	2.64359	-	Fn1	ENSMUSG00000026193.15	Proximal intron
chr14	72584096	72584163	10.5551	3.41449	-	Fndc3a	ENSMUSG00000033487.14	Proximal intron
chr3	152232355	152232476	10.5398	2.28258	+	Fubp1	ENSMUSG00000028034.15	CDS
chr1	162219589	162219701	10.4747	2.47049	+	Dnm3os	ENSMUSG00000078190.7	Noncoding exon
chr1	71592784	71592844	10.4657	3.11046	-	Fn1	ENSMUSG00000026193.15	Proximal intron
chr3	60615865	60616013	10.4559	3.28258	+	Mbnl1	ENSMUSG00000027763.13	5' splice site
chr1	162222986	162223011	10.3952	5.03177	+	mmu-mir-214	MI0000698	miRNA proximal
chr1	162222912	162222965	10.3927	2.62611	+	mmu-mir-214	MI0000698	miRNA proximal
chr3	88710885	88710947	10.389	4.17093	+	Khdc4	ENSMUSG00000028060.14	5' splice site
chr10	120462151	120462255	10.3647	2.07139	-	Hmga2	ENSMUSG00000056758.14	Proximal intron
chr1	162223042	162223076	10.3536	4.18742	+	mmu-mir-214	MI0000698	miRNA proximal
chr1	71591088	71591134	10.2764	3.26196	-	Fn1	ENSMUSG00000026193.15	Proximal intron
chr13	23450658	23450667	10.2569	3.68218	+	tRNA-Thr-AGT-2-1	tRNA-Thr-AGT-2-1	tRNA
chr17	10214772	10214899	10.2569	3.68218	-	Qk	ENSMUSG00000062078.15	3' UTR
chr13	23450667	23450688	10.2317	3.69761	+	tRNA-Thr-AGT-2-1	tRNA-Thr-AGT-2-1	tRNA
chr13	23450688	23450699	10.2317	3.69761	+	tRNA-Thr-AGT-2-1	tRNA-Thr-AGT-2-1	tRNA
chr3	119746399	119746471	10.2317	3.69761	-	Gm42664	ENSMUSG00000106099.1	Noncoding exon
chr3	119741808	119741880	10.2317	3.69761	-	Ptbp2	ENSMUSG00000028134.11	Distal intron
chr11	87111708	87111818	10.1978	3.0805	+	Ska2	ENSMUSG00000020492.11	Distal intron
chr1	71598085	71598121	10.1834	3.46134	-	Fn1	ENSMUSG00000026193.15	Proximal intron
chr16	57391449	57391500	10.1827	2.70068	-	Cmss1	ENSMUSG00000022748.8	Distal intron
chr11	5080019	5080118	10.1786	2.37184	-	Ewsr1	ENSMUSG00000009079.16	Distal intron
chr15	93273947	93273974	10.1783	4.15425	-	Gxylt1	ENSMUSG00000036197.16	Distal intron
chr5	99962073	99962248	10.1748	2.19511	-	Hnrnpd	ENSMUSG00000000568.15	Proximal intron
chr11	80404848	80404909	10.1618	3.37184	+	Zfp207	ENSMUSG00000017421.18	3' UTR
chrX	133683550	133683669	10.1086	3.07038	-	Pcdh19	ENSMUSG00000051323.16	Distal intron
chr1	71597873	71597892	10.0686	2.13549	-	Fn1	ENSMUSG00000026193.15	Proximal intron
chr15	77094937	77095071	10.064	2.79647	-	Rbfox2	ENSMUSG00000033565.18	Proximal intron
chr9	41587978	41588051	10.0497	2.08739	+	Mir100hg	ENSMUSG00000074415.14	Noncoding exon
chr11	5079705	5079798	10.0338	2.04268	-	Ewsr1	ENSMUSG00000009079.16	Proximal intron
chr17	25875087	25875114	10.0207	2.001	+	tRNA-Gly-CCC-1-2	tRNA-Gly-CCC-1-2	tRNA
chr1	162220003	162220053	10.0029	3.43948	+	Dnm3os	ENSMUSG00000078190.7	Noncoding exon
chr11	87109671	87109822	9.99831	2.50058	+	Ska2	ENSMUSG00000020492.11	Proximal intron
chr3	152232902	152232986	9.9869	3.3427	+	Fubp1	ENSMUSG00000028034.15	3' UTR
chr15	93273929	93273947	9.97504	4.1203	-	Gxylt1	ENSMUSG00000036197.16	Distal intron
chr5	93160694	93160777	9.97	4.99477	+	Septin11	ENSMUSG00000058013.11	Proximal intron
chr4	127029670	127029765	9.9667	2.07997	+	Sfpq	ENSMUSG00000028820.13	3' splice site
chr9	41588111	41588187	9.95129	2.03541	+	Mir100hg	ENSMUSG00000074415.14	Noncoding exon
chr16	57391674	57391680	9.94989	2.9079	-	Cmss1	ENSMUSG00000022748.8	Distal intron
chr3	158026586	158026629	9.93015	3.04991	-	Srsf11	ENSMUSG00000055436.18	5' splice site
chr1	162222428	162222495	9.91743	3.21984	+	Dnm3os	ENSMUSG00000078190.7	Noncoding exon
chr14	14740670	14740800	9.85208	3.63488	+	Slc4a7	ENSMUSG00000021733.11	Distal intron
chr3	159912844	159912903	9.82249	3.41729	+	Wls	ENSMUSG00000028173.10	Distal intron
chr9	41587585	41587663	9.80088	2.06502	+	Mir100hg	ENSMUSG00000074415.14	Proximal intron (ncRNA)
chr3	148860732	148860865	9.79011	3.31295	-	Adgrl2	ENSMUSG00000028184.12	Proximal intron
chr14	121253547	121253676	9.76927	3.3279	+	B930095G15Rik	ENSMUSG00000085133.2	Noncoding exon
chr2	75659442	75659499	9.76774	4.10303	+	Hnrnpa3	ENSMUSG00000059005.13	5' splice site
chrX	74271178	74271267	9.74468	2.65399	+	Rpl10	ENSMUSG00000008682.13	Proximal intron
chr2	162932340	162932389	9.73802	3.19831	+	Srsf6	ENSMUSG00000016921.14	Proximal intron
chr1	71592421	71592463	9.73802	3.19831	-	Fn1	ENSMUSG00000026193.15	Distal intron
chr6	51461896	51461955	9.67115	2.14832	-	Hnrnpa2b1	ENSMUSG00000004980.16	3' UTR
chr1	162222659	162222731	9.60885	2.54468	+	Dnm3os	ENSMUSG00000078190.7	Noncoding exon
chr10	120473045	120473124	9.56972	2.63488	-	Hmga2	ENSMUSG00000056758.14	Proximal intron
chr2	125100025	125100186	9.5587	3.17645	-	Myef2	ENSMUSG00000027201.16	Proximal intron
chrX	53056437	53056493	9.55191	3.38334	-	C430049B03Rik	ENSMUSG00000087365.7	Noncoding exon
chr3	88711418	88711520	9.50683	2.85727	+	Khdc4	ENSMUSG00000028060.14	Proximal intron
chr3	159912983	159913122	9.48535	2.08162	+	Wls	ENSMUSG00000028173.10	Distal intron
chr7	92740917	92741015	9.46174	3.37184	-	4632427E13Rik	ENSMUSG00000074024.5	Noncoding exon
chr1	71591183	71591208	9.44799	3.58597	-	Fn1	ENSMUSG00000026193.15	Proximal intron
chr3	119746034	119746081	9.43277	3.60246	-	Gm42664	ENSMUSG00000106099.1	Noncoding exon
chr9	41588385	41588468	9.40229	2.07376	+	Mir100hg	ENSMUSG00000074415.14	Proximal intron (ncRNA)
chrX	74271540	74271588	9.39483	3.26714	+	Rpl10	ENSMUSG00000008682.13	3' splice site
chr3	31039971	31040175	9.39483	3.26714	+	Prkci	ENSMUSG00000037643.14	Proximal intron
chr1	161036252	161036326	9.3875	2.02695	+	Gas5	ENSMUSG00000053332.13	Noncoding exon
chr1	71591134	71591163	9.37749	3.28258	-	Fn1	ENSMUSG00000026193.15	Proximal intron
chr3	60621506	60621539	9.37749	3.28258	+	Mbnl1	ENSMUSG00000027763.13	5' splice site
chr11	50380758	50380804	9.35733	4.04991	+	Hnrnph1	ENSMUSG00000007850.16	Distal intron
chr3	152218798	152218970	9.34832	2.51648	+	Fubp1	ENSMUSG00000028034.15	Distal intron
chr3	33807547	33807609	9.31038	4.91781	+	Ttc14	ENSMUSG00000027677.17	3' UTR
chr3	119743018	119743107	9.28141	3.34857	-	Ptbp2	ENSMUSG00000028134.11	Distal intron
chr11	86586358	86586404	9.27344	2.16261	-	Vmp1	ENSMUSG00000018171.9	5' splice site
chr9	41587440	41587518	9.27127	2.34947	+	Mir100hg	ENSMUSG00000074415.14	Noncoding exon
chr12	83663291	83663428	9.25027	3.56929	+	Rbm25	ENSMUSG00000010608.15	Distal intron
chr10	128491156	128491216	9.23989	2.27818	-	Myl6	ENSMUSG00000090841.2	3' UTR
chrX	101653054	101653134	9.21276	2.21341	+	Ogt	ENSMUSG00000034160.13	Distal intron
chr15	58438122	58438198	9.19126	3.3368	+	Fam91a1	ENSMUSG00000037119.4	Distal intron
chr14	86967321	86967362	9.13238	4.87773	-	Diaph3	ENSMUSG00000022021.14	Distal intron
chr11	50381310	50381383	9.12835	2.2048	+	Hnrnph1	ENSMUSG00000007850.16	3' splice site
chr3	159912238	159912333	9.12835	2.2048	+	Wls	ENSMUSG00000028173.10	Proximal intron
chr14	72583715	72583837	9.04895	2.40041	-	Fndc3a	ENSMUSG00000033487.14	Distal intron
chr4	155819233	155819300	9.03921	2.943	+	Ccnl2	ENSMUSG00000029068.16	Distal intron
chr3	152232986	152233039	9.03405	3.55241	+	Fubp1	ENSMUSG00000028034.15	3' UTR
chr3	119742901	119742962	9.03405	3.55241	-	Ptbp2	ENSMUSG00000028134.11	Distal intron
chr1	71599129	71599174	9.02103	3.10881	-	Fn1	ENSMUSG00000026193.15	5' splice site
chr1	162218288	162218332	9.01098	3.31295	+	mmu-mir-199a-2	MI0000713	miRNA proximal
chr3	60621470	60621506	9.01098	3.31295	+	Mbnl1	ENSMUSG00000027763.13	5' splice site
chr3	148861484	148861602	9.00072	3.21984	-	Adgrl2	ENSMUSG00000028184.12	Distal intron
chrX	136779993	136780002	8.94719	3.99477	+	BC065397	ENSMUSG00000087368.7	Distal intron (ncRNA)
chrX	136779984	136779993	8.94719	3.99477	+	BC065397	ENSMUSG00000087368.7	Distal intron (ncRNA)
chrX	136780002	136780007	8.94719	3.99477	+	BC065397	ENSMUSG00000087368.7	Distal intron (ncRNA)
chr3	90042585	90042715	8.94719	3.99477	-	Ubap2l	ENSMUSG00000042520.16	Distal intron
chr3	69026515	69026678	8.93148	3.09722	+	Smc4	ENSMUSG00000034349.14	Distal intron
chr1	162222597	162222659	8.92042	2.66659	+	Dnm3os	ENSMUSG00000078190.7	Noncoding exon
chrX	151870888	151870960	8.896	4.85727	+	Huwe1	ENSMUSG00000025261.18	Proximal intron
chr1	162219283	162219347	8.88773	2.78327	+	Dnm3os	ENSMUSG00000078190.7	Noncoding exon
chr6	38569418	38569484	8.86129	2.92063	+	Luc7l2	ENSMUSG00000029823.16	Distal intron
chr3	119742839	119742901	8.84945	3.51806	-	Ptbp2	ENSMUSG00000028134.11	Distal intron
chrX	101654792	101654840	8.83717	2.06679	+	Ogt	ENSMUSG00000034160.13	Distal intron
chr6	38568991	38569048	8.81556	2.23351	+	Luc7l2	ENSMUSG00000029823.16	Distal intron
chr14	105116435	105116549	8.8073	3.20372	-	Rbm26	ENSMUSG00000022119.15	3' UTR
chrX	12675938	12676023	8.79134	2.16982	-	Med14	ENSMUSG00000064127.13	3' UTR
chr8	11625748	11625869	8.7911	2.37184	-	Ankrd10	ENSMUSG00000031508.14	Distal intron
chr8	8683062	8683097	8.75873	2.29433	-	Arglu1	ENSMUSG00000040459.11	Distal intron
chr15	58437700	58437794	8.73547	3.9568	+	Fam91a1	ENSMUSG00000037119.4	Distal intron
chr3	152232168	152232228	8.72663	3.97591	+	Fubp1	ENSMUSG00000028034.15	3' splice site
chr18	58064560	58064639	8.71282	4.81545	-	Fbn2	ENSMUSG00000024598.9	Distal intron
chr6	38569602	38569652	8.71282	4.81545	+	Luc7l2	ENSMUSG00000029823.16	Distal intron
chr3	152218970	152219047	8.71282	4.81545	+	Fubp1	ENSMUSG00000028034.15	Distal intron
chr7	92740697	92740826	8.71115	2.76141	-	4632427E13Rik	ENSMUSG00000074024.5	Noncoding exon
chr1	71592003	71592048	8.71115	2.76141	-	Fn1	ENSMUSG00000026193.15	Distal intron
chr18	34947045	34947169	8.64259	3.48287	-	Hspa9	ENSMUSG00000024359.10	Proximal intron
chr12	83663479	83663547	8.63599	3.50058	+	Rbm25	ENSMUSG00000010608.15	Proximal intron
chr16	91672516	91672565	8.60789	3.17093	+	Son	ENSMUSG00000022961.18	Distal intron
chr2	125111446	125111546	8.59669	3.18742	-	Myef2	ENSMUSG00000027201.16	Distal intron
chr1	162219183	162219223	8.59464	2.88642	+	Dnm3os	ENSMUSG00000078190.7	Noncoding exon
chr14	120403106	120403292	8.58836	2.27547	+	Mbnl2	ENSMUSG00000022139.17	3' splice site
chrX	151873833	151873940	8.57347	3.04991	+	Huwe1	ENSMUSG00000025261.18	Distal intron
chr3	152232774	152232859	8.57347	3.04991	+	Fubp1	ENSMUSG00000028034.15	3' UTR
chr3	158025906	158025966	8.57347	3.04991	-	Srsf11	ENSMUSG00000055436.18	Distal intron
chr4	155820031	155820150	8.56177	2.20603	+	Ccnl2	ENSMUSG00000029068.16	Proximal intron
chr1	162220144	162220202	8.56048	3.25155	+	Dnm3os	ENSMUSG00000078190.7	Noncoding exon
chr13	55660247	55660340	8.49919	4.77238	+	Ddx46	ENSMUSG00000021500.17	Proximal intron
chr19	8725297	8725338	8.48402	3.03784	+	Snhg1	ENSMUSG00000108414.1	Noncoding exon
chr11	87109502	87109634	8.48221	2.61334	+	Ska2	ENSMUSG00000020492.11	Proximal intron
chr2	162932389	162932442	8.4704	3.23895	+	Srsf6	ENSMUSG00000016921.14	Proximal intron
chr15	12167763	12167852	8.44952	3.46495	+	Zfr	ENSMUSG00000022201.16	Distal intron
chr11	87110555	87110616	8.44952	3.46495	+	Ska2	ENSMUSG00000020492.11	Distal intron
chr1	45424682	45424745	8.41633	3.15425	-	Col5a2	ENSMUSG00000026042.16	Distal intron
chr3	158024341	158024442	8.39469	2.60246	-	Srsf11	ENSMUSG00000055436.18	Distal intron
chr1	162223558	162223604	8.39458	3.02567	+	mmu-mir-214	MI0000698	miRNA proximal
chr15	77109998	77110063	8.38035	3.22624	-	Rbfox2	ENSMUSG00000033565.18	Distal intron
chr5	28418458	28418524	8.32342	3.89791	+	Rbm33	ENSMUSG00000048271.14	3' UTR
chr11	103649889	103649899	8.32342	3.89791	+	Rprml	ENSMUSG00000046215.3	CDS
chr11	103649899	103649905	8.32342	3.89791	+	Rprml	ENSMUSG00000046215.3	CDS
chr11	103649885	103649889	8.32342	3.89791	+	Rprml	ENSMUSG00000046215.3	CDS
chr11	87110719	87110783	8.32022	3.91781	+	Ska2	ENSMUSG00000020492.11	Distal intron
chr3	119743132	119743190	8.32022	3.91781	-	Ptbp2	ENSMUSG00000028134.11	Distal intron
chr3	158025766	158025845	8.30517	3.01339	-	Srsf11	ENSMUSG00000055436.18	Distal intron
chrX	105840646	105840796	8.29291	4.75035	-	Atrx	ENSMUSG00000031229.16	Distal intron
chr3	119741653	119741696	8.29291	4.75035	-	Ptbp2	ENSMUSG00000028134.11	Distal intron
chrX	133681519	133681633	8.29031	3.21341	-	Pcdh19	ENSMUSG00000051323.16	Proximal intron
chr13	103749919	103750080	8.2628	2.48287	-	Srek1	ENSMUSG00000032621.8	Distal intron
chr2	129204408	129204493	8.2579	2.00685	+	Slc20a1	ENSMUSG00000027397.14	Proximal intron
chr3	31040442	31040549	8.24149	3.42843	+	Prkci	ENSMUSG00000037643.14	Distal intron
chr1	162222156	162222203	8.23947	2.83949	+	Dnm3os	ENSMUSG00000078190.7	Noncoding exon
chr18	58064466	58064560	8.23869	3.4468	-	Fbn2	ENSMUSG00000024598.9	Distal intron
chr7	90444219	90444294	8.23869	3.4468	+	Crebzf	ENSMUSG00000051451.6	3' UTR
chr1	45424615	45424682	8.23869	3.4468	-	Col5a2	ENSMUSG00000026042.16	Distal intron
chr3	158025720	158025766	8.23869	3.4468	-	Srsf11	ENSMUSG00000055436.18	Distal intron
chr5	100035266	100035349	8.22434	2.16856	-	Hnrnpdl	ENSMUSG00000029328.15	3' UTR
chr9	41589537	41589592	8.22434	2.16856	+	Mir100hg	ENSMUSG00000074415.14	Noncoding exon
chr18	58065526	58065644	8.20787	3.13738	-	Fbn2	ENSMUSG00000024598.9	Proximal intron
chrX	151872031	151872120	8.20787	3.13738	+	Huwe1	ENSMUSG00000025261.18	Proximal intron
chr1	71591496	71591520	8.20029	3.20047	-	Fn1	ENSMUSG00000026193.15	Distal intron
chr2	156178974	156179028	8.18219	2.69377	-	Rbm39	ENSMUSG00000027620.16	Proximal intron
chr12	35506586	35506677	8.12815	3.87773	-	Ahr	ENSMUSG00000019256.17	Proximal intron
chr1	162218728	162218765	8.09416	2.68218	+	Dnm3os	ENSMUSG00000078190.7	Noncoding exon
chr8	84001670	84001681	8.07535	4.70527	+	1700067K01Rik	ENSMUSG00000046408.15	CDS
chr8	84001681	84001691	8.07535	4.70527	+	1700067K01Rik	ENSMUSG00000046408.15	CDS
chr11	23413954	23414052	8.06551	4.72799	+	Usp34	ENSMUSG00000056342.16	Distal intron
chr10	120462094	120462151	8.05607	2.14945	-	Hmga2	ENSMUSG00000056758.14	Distal intron
chr2	162932717	162932774	8.05058	3.40981	+	Srsf6	ENSMUSG00000016921.14	3' splice site
chr1	45424458	45424585	8.05058	3.40981	-	Col5a2	ENSMUSG00000026042.16	Distal intron
chr6	38570294	38570337	8.05058	3.40981	+	Luc7l2	ENSMUSG00000029823.16	Proximal intron
chr13	58398589	58398674	8.02666	3.10303	-	Hnrnpk	ENSMUSG00000021546.18	Proximal intron
chr14	34734367	34734541	8.02027	3.17424	+	Wapl	ENSMUSG00000041408.18	Distal intron
chr1	71598323	71598354	8.00618	2.6705	-	Fn1	ENSMUSG00000026193.15	5' splice site
chr1	71598174	71598199	7.94773	2.9632	-	Fn1	ENSMUSG00000026193.15	Proximal intron
chr12	116356364	116356536	7.91417	3.85727	+	Esyt2	ENSMUSG00000021171.8	Distal intron
chr6	83974027	83974107	7.91417	3.85727	+	Zfp638	ENSMUSG00000030016.14	Distal intron
chr7	111082250	111082317	7.88479	2.791	-	Eif4g2	ENSMUSG00000005610.17	Proximal intron
chr4	32697331	32697451	7.87276	4.68218	+	Mdn1	ENSMUSG00000058006.12	Distal intron
chr13	58398188	58398290	7.87057	2.53534	-	Hnrnpk	ENSMUSG00000021546.18	Proximal intron
chr6	38570337	38570434	7.87057	2.53534	+	Luc7l2	ENSMUSG00000029823.16	3' splice site
chr7	90181936	90182098	7.84031	3.14753	+	Picalm	ENSMUSG00000039361.11	Proximal intron
chrX	133682176	133682253	7.82962	2.42843	-	Pcdh19	ENSMUSG00000051323.16	CDS
chrX	151873656	151873763	7.79621	2.77861	+	Huwe1	ENSMUSG00000025261.18	Distal intron
chr16	57391505	57391511	7.79621	2.77861	-	Cmss1	ENSMUSG00000022748.8	Distal intron
chr6	38568933	38568991	7.78339	2.52385	+	Luc7l2	ENSMUSG00000029823.16	Distal intron
chr10	128491830	128491892	7.70768	2.76612	-	Myl6	ENSMUSG00000090841.2	3' UTR
chr2	125112032	125112157	7.65276	3.35248	-	Myef2	ENSMUSG00000027201.16	Distal intron
chr6	119966975	119967096	7.65276	3.35248	-	Wnk1	ENSMUSG00000045962.16	Distal intron
chr5	100038230	100038294	7.63841	3.04991	-	Hnrnpdl	ENSMUSG00000029328.15	Proximal intron
chr1	10074041	10074189	7.63841	3.04991	+	Cspp1	ENSMUSG00000056763.16	Distal intron
chr3	88711751	88711841	7.62326	2.31295	+	Khdc4	ENSMUSG00000028060.14	CDS
chr2	129206248	129206356	7.62131	2.04026	+	Slc20a1	ENSMUSG00000027397.14	3' splice site
chr7	92740133	92740244	7.61574	3.37184	-	4632427E13Rik	ENSMUSG00000074024.5	Noncoding exon
chr6	51462163	51462198	7.56689	2.61063	-	Hnrnpa2b1	ENSMUSG00000004980.16	Proximal intron
chr13	58392639	58392714	7.5086	3.79408	-	mmu-mir-7a-1	MI0000728	miRNA proximal
chrX	151872506	151872538	7.5086	3.79408	+	Huwe1	ENSMUSG00000025261.18	Distal intron
chr3	7527624	7527680	7.5086	3.79408	+	Zc2hc1a	ENSMUSG00000043542.12	Proximal intron
chr3	60621559	60621598	7.5086	3.79408	+	Mbnl1	ENSMUSG00000027763.13	Proximal intron
chr3	119747184	119747248	7.5086	3.79408	-	Ptbp2	ENSMUSG00000028134.11	3' UTR
chr1	161036378	161036411	7.50154	2.89791	+	Gas5	ENSMUSG00000053332.13	Noncoding exon
chr3	158024999	158025080	7.47916	2.59835	-	Srsf11	ENSMUSG00000055436.18	Distal intron
chr14	49032707	49032823	7.44686	3.33285	-	Exoc5	ENSMUSG00000061244.14	Proximal intron
chr9	72725600	72725674	7.44686	3.33285	+	Nedd4	ENSMUSG00000032216.15	Distal intron
chrX	151872347	151872398	7.44686	3.33285	+	Huwe1	ENSMUSG00000025261.18	Distal intron
chr16	20401194	20401302	7.44686	3.33285	-	Abcc5	ENSMUSG00000022822.16	Proximal intron
chr3	60621665	60621725	7.44686	3.33285	+	Mbnl1	ENSMUSG00000027763.13	Proximal intron
chr5	149052665	149052783	7.43825	3.01339	-	Hmgb1	ENSMUSG00000066551.12	Proximal intron
chr14	14762803	14762950	7.43825	3.01339	+	Slc4a7	ENSMUSG00000021733.11	Proximal intron
chr15	58440933	58441088	7.43825	3.01339	+	Fam91a1	ENSMUSG00000037119.4	Proximal intron
chr3	7527450	7527502	7.43825	3.01339	+	Zc2hc1a	ENSMUSG00000043542.12	Distal intron
chr14	61647483	61647648	7.42542	2.20911	-	Dleu2	ENSMUSG00000097589.9	Distal intron (ncRNA)
chr3	159912333	159912402	7.42542	2.20911	+	Wls	ENSMUSG00000028173.10	Distal intron
chrX	53055890	53055972	7.40362	2.13607	-	C430049B03Rik	ENSMUSG00000087365.7	Noncoding exon
chr6	38569048	38569126	7.40362	2.13607	+	Luc7l2	ENSMUSG00000029823.16	Distal intron
chr10	120475482	120475568	7.3862	2.07038	-	Hmga2	ENSMUSG00000056758.14	Proximal intron
chr9	41587941	41587978	7.35385	2.71505	+	Mir100hg	ENSMUSG00000074415.14	Noncoding exon
chr6	38569742	38569811	7.34827	2.46495	+	Luc7l2	ENSMUSG00000029823.16	Distal intron
chr1	162221847	162221887	7.32324	2.87094	+	Dnm3os	ENSMUSG00000078190.7	Noncoding exon
chr8	8682940	8682971	7.31958	2.12558	-	Arglu1	ENSMUSG00000040459.11	Distal intron
chr9	121729863	121729954	7.31161	3.75035	+	Nktr	ENSMUSG00000032525.15	Proximal intron
chr12	35507188	35507338	7.30386	2.57348	-	Ahr	ENSMUSG00000019256.17	5' splice site
chrX	133681667	133681780	7.30086	3.06427	-	Pcdh19	ENSMUSG00000051323.16	Proximal intron
chr3	119743205	119743251	7.2782	3.77238	-	Gm42664	ENSMUSG00000106099.1	Noncoding exon
chr14	72583250	72583298	7.2655	2.70199	-	Fndc3a	ENSMUSG00000033487.14	Proximal intron
chr14	61647990	61648089	7.25621	3.29277	-	Dleu2	ENSMUSG00000097589.9	Proximal intron (ncRNA)
chr10	108251087	108251209	7.25621	3.29277	+	Ppp1r12a	ENSMUSG00000019907.10	5' splice site
chr16	30335532	30335672	7.25621	3.29277	-	Atp13a3	ENSMUSG00000022533.14	Distal intron
chr2	103774452	103774543	7.25173	2.99477	-	Caprin1	ENSMUSG00000027184.14	Distal intron
chr12	111541418	111541513	7.25173	2.99477	+	Eif5	ENSMUSG00000021282.17	Proximal intron
chr1	179776743	179776856	7.25173	2.99477	-	Ahctf1	ENSMUSG00000026491.13	Distal intron
chr3	60621629	60621665	7.25173	2.99477	+	Mbnl1	ENSMUSG00000027763.13	Proximal intron
chr11	87112926	87113018	7.23415	2.85727	+	mmu-mir-301a	MI0000401	miRNA
chr14	86967572	86967626	7.23338	4.58597	-	Diaph3	ENSMUSG00000022021.14	Distal intron
chr3	152232228	152232293	7.22566	2.34857	+	Fubp1	ENSMUSG00000028034.15	CDS
chr2	29987408	29987596	7.22304	3.31295	+	Sptan1	ENSMUSG00000057738.14	Proximal intron
chr7	3704835	3704891	7.22304	3.31295	+	Rps9	ENSMUSG00000006333.14	5' splice site
chr8	11627316	11627399	7.21629	2.56088	-	Ankrd10	ENSMUSG00000031508.14	Distal intron
chr1	151355107	151355245	7.21629	2.56088	+	Ivns1abp	ENSMUSG00000023150.14	CDS
chr8	8682077	8682107	7.17718	2.68882	-	Arglu1	ENSMUSG00000040459.11	Distal intron
chr1	179777122	179777295	7.17718	2.68882	-	Ahctf1	ENSMUSG00000026491.13	Proximal intron
chr1	162218426	162218473	7.14507	2.84346	+	Dnm3os	ENSMUSG00000078190.7	Noncoding exon
chr6	65115022	65115220	7.13964	2.3368	+	Smarcad1	ENSMUSG00000029920.9	3' UTR
chr15	77094717	77094937	7.13644	2.03957	-	Rbfox2	ENSMUSG00000033565.18	Proximal intron
chr9	41588223	41588259	7.12877	2.54817	+	Mir100hg	ENSMUSG00000074415.14	5' splice site (ncRNA)
chr4	155818723	155818786	7.12877	2.54817	+	Ccnl2	ENSMUSG00000029068.16	Distal intron
chr13	58397075	58397148	7.12119	3.03541	-	Hnrnpk	ENSMUSG00000021546.18	3' UTR
chr11	79462577	79462685	7.10364	3.72799	+	Nf1	ENSMUSG00000020716.16	Distal intron
chr3	158023784	158023811	7.10364	3.72799	-	Srsf11	ENSMUSG00000055436.18	Distal intron
chr6	38569331	38569400	7.08891	2.67552	+	Luc7l2	ENSMUSG00000029823.16	Distal intron
chr3	159912402	159912467	7.08789	2.42843	+	Wls	ENSMUSG00000028173.10	Distal intron
chr3	119744161	119744280	7.08789	2.42843	-	Gm42664	ENSMUSG00000106099.1	Noncoding exon
chr3	158025658	158025720	7.05604	2.82952	-	Srsf11	ENSMUSG00000055436.18	Distal intron
chr1	178329560	178329624	7.0526	3.27231	-	Hnrnpu	ENSMUSG00000039630.10	Proximal intron
chr6	83972391	83972486	7.0526	3.27231	+	Zfp638	ENSMUSG00000030016.14	Proximal intron
chr14	61634945	61635015	7.05176	2.9568	-	Dleu2	ENSMUSG00000097589.9	Noncoding exon
chr7	113554412	113554449	7.05176	2.9568	+	Far1	ENSMUSG00000030759.16	Proximal intron
chr1	162221907	162221931	7.05176	2.9568	+	Dnm3os	ENSMUSG00000078190.7	Noncoding exon
chr1	10068192	10068363	7.04924	2.97591	+	Cspp1	ENSMUSG00000056763.16	3' UTR
chr3	108907444	108907494	7.0413	2.53534	-	Prpf38b	ENSMUSG00000027881.14	Proximal intron
chr9	105504918	105504932	7.03224	4.53534	-	Atp2c1	ENSMUSG00000032570.17	Distal intron
chr9	105504907	105504918	7.03224	4.53534	-	Atp2c1	ENSMUSG00000032570.17	Distal intron
chr11	23383043	23383096	7.03224	4.53534	+	Usp34	ENSMUSG00000056342.16	Proximal intron
chr1	161036425	161036461	7.00248	2.15425	+	Gas5	ENSMUSG00000053332.13	Noncoding exon
chr6	4516033	4516123	7.00122	2.41604	+	Col1a2	ENSMUSG00000029661.16	5' splice site
chr2	125111212	125111292	7.00068	2.6621	-	Myef2	ENSMUSG00000027201.16	Distal intron
chr5	48769891	48769900	6.99278	4.56088	-	Kcnip4	ENSMUSG00000029088.16	Distal intron
chr5	48769885	48769891	6.99278	4.56088	-	Kcnip4	ENSMUSG00000029088.16	Distal intron
chr5	48769900	48769904	6.99278	4.56088	-	Kcnip4	ENSMUSG00000029088.16	Distal intron
chr6	38569484	38569539	6.9539	2.5224	+	Luc7l2	ENSMUSG00000029823.16	Distal intron
chr11	79242584	79242714	6.91815	2.14302	-	Wsb1	ENSMUSG00000017677.11	Proximal intron
chr15	77094526	77094580	6.9146	2.40355	-	Rbfox2	ENSMUSG00000033565.18	3' splice site
chr1	162217951	162217992	6.9146	2.40355	+	mmu-mir-199a-2	MI0000713	miRNA proximal
chr13	55659605	55659672	6.90464	3.68218	+	Ddx46	ENSMUSG00000021500.17	Proximal intron
chr1	52200926	52201071	6.87808	2.80124	-	Gls	ENSMUSG00000026103.14	Distal intron
chr7	59291693	59291802	6.8765	3.70527	+	Ube3a	ENSMUSG00000025326.12	Distal intron
chr3	60621539	60621559	6.8765	3.70527	+	Mbnl1	ENSMUSG00000027763.13	5' splice site
chr1	151355456	151355575	6.86675	2.93744	+	Ivns1abp	ENSMUSG00000023150.14	3' UTR
chr15	12166754	12166857	6.86652	2.50935	+	Zfr	ENSMUSG00000022201.16	Proximal intron
chr7	113554363	113554412	6.85186	2.99102	+	Far1	ENSMUSG00000030759.16	5' splice site
chr14	72583298	72583415	6.8339	2.13171	-	Fndc3a	ENSMUSG00000033487.14	Proximal intron
chr1	40443594	40443649	6.82807	2.39095	+	Il1rl1	ENSMUSG00000026069.15	Distal intron
chr2	156178501	156178594	6.82437	2.63488	-	Rbm39	ENSMUSG00000027620.16	Distal intron
chr1	162219138	162219172	6.82437	2.63488	+	Dnm3os	ENSMUSG00000078190.7	Noncoding exon
chr2	126057272	126057326	6.81698	4.50935	+	Fgf7	ENSMUSG00000027208.14	Distal intron
chr3	137864956	137865046	6.81698	4.50935	+	H2az1	ENSMUSG00000037894.13	3' splice site
chrX	133683688	133683797	6.79629	2.2887	-	Pcdh19	ENSMUSG00000051323.16	Distal intron
chr2	75662346	75662463	6.78915	2.78688	+	Hnrnpa3	ENSMUSG00000059005.13	3' splice site
chr7	92741247	92741325	6.7621	2.97591	-	4632427E13Rik	ENSMUSG00000074024.5	Noncoding exon
chr8	11623870	11623954	6.73627	2.62107	-	Ankrd10	ENSMUSG00000031508.14	Distal intron
chr17	29040021	29040110	6.71063	2.27642	+	Srsf3	ENSMUSG00000071172.13	Distal intron
chr7	73540918	73541028	6.69945	3.65872	-	1810026B05Rik	ENSMUSG00000101970.8	Noncoding exon
chr1	162223641	162223654	6.69945	3.65872	+	mmu-mir-214	MI0000698	miRNA proximal
chr11	80404746	80404848	6.6724	2.96065	+	Zfp207	ENSMUSG00000017421.18	3' UTR
chr1	52201174	52201266	6.66721	2.89791	-	Gls	ENSMUSG00000026103.14	Distal intron
chr3	119743422	119743498	6.66721	2.89791	-	Gm42664	ENSMUSG00000106099.1	Noncoding exon
chrX	151871300	151871381	6.6661	2.91781	+	Huwe1	ENSMUSG00000025261.18	3' splice site
chr3	159911642	159911720	6.66567	2.10881	+	Wls	ENSMUSG00000028173.10	3' splice site
chr13	45697532	45697656	6.65965	3.20911	-	Atxn1	ENSMUSG00000046876.16	Proximal intron
chr14	61634869	61634945	6.65965	3.20911	-	Dleu2	ENSMUSG00000097589.9	Noncoding exon
chr8	11628201	11628335	6.6552	2.36542	-	Ankrd10	ENSMUSG00000031508.14	Proximal intron
chr12	111538789	111538904	6.62505	2.26404	+	Eif5	ENSMUSG00000021282.17	5' UTR
chr15	58437641	58437700	6.61215	4.45591	+	Fam91a1	ENSMUSG00000037119.4	Distal intron
chr10	120461599	120461673	6.6048	2.46945	-	Hmga2	ENSMUSG00000056758.14	Distal intron
chr11	50380840	50380912	6.60078	2.17545	+	Hnrnph1	ENSMUSG00000007850.16	Distal intron
chr16	30339012	30339126	6.58271	2.94522	-	Atp13a3	ENSMUSG00000022533.14	Proximal intron
chr11	5082163	5082204	6.56732	2.02755	-	Ewsr1	ENSMUSG00000009079.16	5' splice site
chr18	58065159	58065338	6.56024	2.59306	-	Fbn2	ENSMUSG00000024598.9	Distal intron
chr3	152232712	152232774	6.56024	2.59306	+	Fubp1	ENSMUSG00000028034.15	3' UTR
chr15	12166952	12167053	6.53957	2.25155	+	Zfr	ENSMUSG00000022201.16	Distal intron
chr18	69680597	69680745	6.52257	2.74294	+	Tcf4	ENSMUSG00000053477.17	Distal intron
chr3	119724724	119724866	6.51768	2.45591	-	Ptbp2	ENSMUSG00000028134.11	3' splice site
chr13	103884406	103884518	6.49874	3.61063	-	Erbin	ENSMUSG00000021709.14	Proximal intron
chr8	83925282	83925366	6.49874	3.61063	+	Adgrl1	ENSMUSG00000013033.16	Distal intron
chr3	119742739	119742796	6.49874	3.61063	-	Ptbp2	ENSMUSG00000028134.11	Distal intron
chr6	113107122	113107240	6.49306	2.92962	+	Setd5	ENSMUSG00000034269.12	Distal intron
chr4	148615816	148615886	6.48364	2.87773	-	Tardbp	ENSMUSG00000041459.15	CDS
chr14	99094819	99094976	6.47545	3.63488	-	Dis3	ENSMUSG00000033166.11	Proximal intron
chr1	40445094	40445110	6.47545	3.63488	+	Il1rl1	ENSMUSG00000026069.15	Distal intron
chr16	57391645	57391650	6.47545	3.63488	-	Cmss1	ENSMUSG00000022748.8	Distal intron
chr16	57391650	57391653	6.47545	3.63488	-	Cmss1	ENSMUSG00000022748.8	Distal intron
chr3	119742094	119742139	6.47545	3.63488	-	Ptbp2	ENSMUSG00000028134.11	Distal intron
chr11	48800690	48800767	6.47231	2.57884	+	Rack1	ENSMUSG00000020372.15	Proximal intron
chr17	35917058	35917147	6.46751	3.16539	+	Ppp1r10	ENSMUSG00000039220.16	5' splice site
chr6	83974107	83974183	6.46751	3.16539	+	Zfp638	ENSMUSG00000030016.14	Distal intron
chr8	41340856	41340903	6.45415	2.23895	-	Asah1	ENSMUSG00000031591.14	3' UTR
chr9	41581917	41581941	6.45415	2.23895	+	mmu-mir-125b-1	MI0000725	miRNA
chr18	69678875	69678984	6.4338	2.72799	+	Tcf4	ENSMUSG00000053477.17	Distal intron
chr7	92740399	92740485	6.40342	2.91385	-	4632427E13Rik	ENSMUSG00000074024.5	Noncoding exon
chr17	31653426	31653603	6.40123	2.00483	-	U2af1	ENSMUSG00000061613.13	Distal intron
chr11	69671232	69671358	6.40123	2.00483	-	Eif4a1	ENSMUSG00000059796.16	Proximal intron
chr14	62715035	62715143	6.40055	4.42843	-	Ints6	ENSMUSG00000035161.7	Distal intron
chr17	21569880	21569938	6.40055	4.42843	+	Zfp948	ENSMUSG00000067931.6	Distal intron
chr18	7917099	7917227	6.40055	4.42843	+	Wac	ENSMUSG00000024283.15	Proximal intron
chr9	41581890	41581917	6.39643	2.32625	+	mmu-mir-125b-1	MI0000725	miRNA proximal
chr2	156177418	156177464	6.38443	2.56449	-	Rbm39	ENSMUSG00000027620.16	3' splice site
chr5	100035885	100035983	6.36883	2.22624	-	Hnrnpdl	ENSMUSG00000029328.15	3' UTR
chrX	101653747	101653786	6.36883	2.22624	+	Ogt	ENSMUSG00000034160.13	Distal intron
chr11	50382353	50382395	6.36883	2.22624	+	Hnrnph1	ENSMUSG00000007850.16	Proximal intron
chr1	162218390	162218426	6.34506	2.71288	+	mmu-mir-199a-2	MI0000713	miRNA proximal
chr14	120395629	120395760	6.34364	2.42843	+	Mbnl2	ENSMUSG00000022139.17	CDS
chr10	120472157	120472202	6.34364	2.42843	-	Hmga2	ENSMUSG00000056758.14	Distal intron
chr1	162220303	162220353	6.34364	2.42843	+	Dnm3os	ENSMUSG00000078190.7	Noncoding exon
chr10	128491378	128491439	6.33039	2.06189	-	Myl6	ENSMUSG00000090841.2	3' UTR
chr1	162223147	162223184	6.31383	2.89791	+	mmu-mir-214	MI0000698	miRNA proximal
chr1	71598788	71598810	6.29661	2.54999	-	Fn1	ENSMUSG00000026193.15	Proximal intron
chr3	119743579	119743621	6.29618	3.58597	-	Gm42664	ENSMUSG00000106099.1	Noncoding exon
chr13	63299726	63299837	6.28477	2.83651	+	Aopep	ENSMUSG00000021458.17	Distal intron
chr14	115043957	115044039	6.28477	2.83651	+	mmu-mir-19a	MI0000688	miRNA
chr14	105115469	105115564	6.28477	2.83651	-	Rbm26	ENSMUSG00000022119.15	Proximal intron
chr15	12167690	12167763	6.28477	2.83651	+	Zfr	ENSMUSG00000022201.16	Distal intron
chr15	12166400	12166451	6.28477	2.83651	+	Zfr	ENSMUSG00000022201.16	Proximal intron
chr14	61628746	61628833	6.28475	2.85727	-	Dleu2	ENSMUSG00000097589.9	Noncoding exon
chr10	69344745	69344829	6.28475	2.85727	-	Cdk1	ENSMUSG00000019942.13	Proximal intron
chr15	38001537	38001644	6.28475	2.85727	-	Ubr5	ENSMUSG00000037487.7	Distal intron
chr8	11625933	11625987	6.26817	3.14302	-	Ankrd10	ENSMUSG00000031508.14	Distal intron
chr16	56125358	56125525	6.26817	3.14302	+	Senp7	ENSMUSG00000052917.15	Distal intron
chr4	41001280	41001390	6.26817	3.14302	+	Nfx1	ENSMUSG00000028423.15	Distal intron
chr13	23309039	23309110	6.26264	2.12654	-	tRNA-Ile-AAT-1-7	tRNA-Ile-AAT-1-7	tRNA
chr1	162220794	162220853	6.26264	2.12654	+	Dnm3os	ENSMUSG00000078190.7	Noncoding exon
chr13	56089636	56089757	6.25672	2.41449	-	Macroh2a1	ENSMUSG00000015937.15	5' splice site
chr13	103752212	103752354	6.22425	2.88179	-	Srek1	ENSMUSG00000032621.8	5' splice site
chrX	133681905	133681998	6.22425	2.88179	-	Pcdh19	ENSMUSG00000051323.16	5' splice site
chr11	50379719	50379761	6.19845	2.20047	+	Hnrnph1	ENSMUSG00000007850.16	5' splice site
chr13	103752052	103752171	6.16987	2.40041	-	Srek1	ENSMUSG00000032621.8	Proximal intron
chr2	38872287	38872417	6.1682	4.40041	-	Nr6a1	ENSMUSG00000063972.13	Proximal intron
chr5	93160316	93160407	6.1682	4.40041	+	Septin11	ENSMUSG00000058013.11	Distal intron
chr17	29040222	29040282	6.16773	2.68218	+	Srsf3	ENSMUSG00000071172.13	Proximal intron
chr14	120403292	120403384	6.13836	2.28598	+	Mbnl2	ENSMUSG00000022139.17	CDS
chr3	119725211	119725314	6.13836	2.28598	-	Ptbp2	ENSMUSG00000028134.11	Distal intron
chr2	103774554	103774682	6.13471	2.86549	-	Caprin1	ENSMUSG00000027184.14	Distal intron
chr10	69343132	69343241	6.13471	2.86549	-	Cdk1	ENSMUSG00000019942.13	Proximal intron
chr15	12168010	12168095	6.13471	2.86549	+	Zfr	ENSMUSG00000022201.16	Distal intron
chr3	152233516	152233581	6.13471	2.86549	+	Fubp1	ENSMUSG00000028034.15	3' UTR
chr1	58420298	58420429	6.12112	2.52054	-	Clk1	ENSMUSG00000026034.17	3' splice site
chr2	75659932	75659967	6.11339	2.18742	+	Hnrnpa3	ENSMUSG00000059005.13	Distal intron
chr2	156177646	156177702	6.11339	2.18742	-	Rbm39	ENSMUSG00000027620.16	Proximal intron
chr1	162219242	162219259	6.10258	2.81545	+	Dnm3os	ENSMUSG00000078190.7	Noncoding exon
chr3	96247376	96247564	6.10258	2.81545	+	H3c14	ENSMUSG00000093769.4	3' UTR
chr8	95755795	95755869	6.09409	3.53534	-	Cnot1	ENSMUSG00000036550.16	Proximal intron
chr17	21568942	21569010	6.09409	3.53534	+	Zfp948	ENSMUSG00000067931.6	3' splice site
chr13	89659569	89659669	6.0757	3.09722	-	Vcan	ENSMUSG00000021614.16	Distal intron
chr18	34942198	34942284	6.0757	3.09722	-	Hspa9	ENSMUSG00000024359.10	Proximal intron
chr18	58064639	58064720	6.0757	3.09722	-	Fbn2	ENSMUSG00000024598.9	Distal intron
chrX	105851278	105851408	6.0757	3.09722	-	Atrx	ENSMUSG00000031229.16	3' splice site
chr3	119746188	119746242	6.0757	3.09722	-	Gm42664	ENSMUSG00000106099.1	Noncoding exon
chr17	37048651	37048744	6.07521	3.56088	+	Gabbr1	ENSMUSG00000024462.17	CDS
chr12	35505295	35505386	6.07521	3.56088	-	Ahr	ENSMUSG00000019256.17	Proximal intron
chr9	121730162	121730235	6.07521	3.56088	+	Nktr	ENSMUSG00000032525.15	Proximal intron
chr11	23383096	23383169	6.07521	3.56088	+	Usp34	ENSMUSG00000056342.16	Proximal intron
chr11	87110814	87110850	6.07521	3.56088	+	Ska2	ENSMUSG00000020492.11	Distal intron
chr11	79244303	79244419	6.07521	3.56088	-	Wsb1	ENSMUSG00000017677.11	5' splice site
chr14	61637602	61637724	6.05196	3.1203	-	Dleu2	ENSMUSG00000097589.9	Distal intron (ncRNA)
chr14	72571349	72571413	6.05196	3.1203	-	Fndc3a	ENSMUSG00000033487.14	5' splice site
chr16	30339126	30339224	6.05196	3.1203	-	Atp13a3	ENSMUSG00000022533.14	Proximal intron
chr6	40478194	40478290	6.05196	3.1203	+	Ssbp1	ENSMUSG00000029911.14	3' UTR
chr6	137735755	137735779	6.05196	3.1203	+	Strap	ENSMUSG00000030224.10	Proximal intron
chr10	120474917	120474979	6.03348	2.50559	-	Hmga2	ENSMUSG00000056758.14	Distal intron
chr3	58424925	58425042	6.02842	2.17424	+	Tsc22d2	ENSMUSG00000027806.9	Distal intron
chr12	83661292	83661429	6.01007	2.08873	+	Rbm25	ENSMUSG00000010608.15	Distal intron
chr3	108907052	108907164	5.99675	2.01339	-	Prpf38b	ENSMUSG00000027881.14	Distal intron
chr1	71597900	71597908	5.99059	2.65082	-	Fn1	ENSMUSG00000026193.15	Proximal intron
chr3	152232293	152232347	5.99059	2.65082	+	Fubp1	ENSMUSG00000028034.15	CDS
chr2	162932554	162932636	5.95573	2.83232	+	Srsf6	ENSMUSG00000016921.14	Proximal intron
chr11	48801133	48801186	5.95573	2.83232	+	Rack1	ENSMUSG00000020372.15	Proximal intron
chr2	125098901	125099048	5.94355	2.16095	-	Myef2	ENSMUSG00000027201.16	3' splice site
chr5	100035633	100035693	5.9261	2.07591	-	Hnrnpdl	ENSMUSG00000029328.15	3' UTR
chr2	75659591	75659632	5.90539	2.79408	+	Hnrnpa3	ENSMUSG00000059005.13	Proximal intron
chr2	75659632	75659666	5.90539	2.79408	+	Hnrnpa3	ENSMUSG00000059005.13	Proximal intron
chr5	76206056	76206163	5.90539	2.79408	+	Tmem165	ENSMUSG00000029234.13	Distal intron
chr14	72587645	72587746	5.90539	2.79408	-	Fndc3a	ENSMUSG00000033487.14	Distal intron
chr10	69343705	69343795	5.90539	2.79408	-	Cdk1	ENSMUSG00000019942.13	Distal intron
chr4	135856358	135856487	5.90539	2.79408	+	Srsf10	ENSMUSG00000028676.17	5' splice site
chr9	41588198	41588218	5.90208	2.63488	+	Mir100hg	ENSMUSG00000074415.14	5' splice site (ncRNA)
chr2	147051256	147051398	5.89403	3.50935	+	Xrn2	ENSMUSG00000027433.5	Proximal intron
chr5	90365557	90365651	5.89403	3.50935	-	Ankrd17	ENSMUSG00000055204.15	5' splice site
chr10	62764624	62764659	5.89403	3.50935	-	Ccar1	ENSMUSG00000020074.7	3' splice site
chr12	35506505	35506586	5.89403	3.50935	-	Ahr	ENSMUSG00000019256.17	Proximal intron
chr9	97092483	97092564	5.89403	3.50935	-	Slc25a36	ENSMUSG00000032449.13	3' UTR
chr1	153476285	153476386	5.89403	3.50935	-	Dhx9	ENSMUSG00000042699.11	Distal intron
chr5	100038313	100038362	5.87836	3.07376	-	Hnrnpdl	ENSMUSG00000029328.15	Proximal intron
chr13	58396983	58397075	5.8663	2.81545	-	Hnrnpk	ENSMUSG00000021546.18	3' UTR
chr13	58398301	58398365	5.8663	2.81545	-	Hnrnpk	ENSMUSG00000021546.18	Distal intron
chr13	63301369	63301527	5.8588	2.14753	+	mmu-mir-24-1	MI0000231	miRNA proximal
chr5	129503361	129503489	5.84221	2.06297	+	Sfswap	ENSMUSG00000029439.14	Proximal intron
chr17	31651750	31651920	5.84221	2.06297	-	U2af1	ENSMUSG00000061613.13	3' splice site
chr2	75660037	75660113	5.81364	2.61876	+	Hnrnpa3	ENSMUSG00000059005.13	Distal intron
chr9	121740536	121740653	5.81364	2.61876	+	Nktr	ENSMUSG00000032525.15	Proximal intron
chr1	179776914	179777097	5.81364	2.61876	-	Ahctf1	ENSMUSG00000026491.13	Proximal intron
chr16	20404297	20404437	5.79545	2.23049	-	Abcc5	ENSMUSG00000022822.16	Proximal intron
chr3	121731743	121731859	5.79545	2.23049	+	F3	ENSMUSG00000028128.13	5' splice site
chr14	76437876	76438053	5.77412	2.13398	+	Tsc22d1	ENSMUSG00000022010.19	Distal intron
chr2	83653783	83653874	5.7731	4.28258	+	Zc3h15	ENSMUSG00000027091.14	Proximal intron
chr18	73689365	73689519	5.7731	4.28258	-	Smad4	ENSMUSG00000024515.13	Distal intron
chr11	30792530	30792651	5.7731	4.28258	+	Psme4	ENSMUSG00000040850.17	Proximal intron
chr13	55660187	55660247	5.75576	4.31295	+	Ddx46	ENSMUSG00000021500.17	Proximal intron
chr14	56811229	56811349	5.75576	4.31295	-	Zmym5	ENSMUSG00000040123.17	5' UTR
chr17	71462933	71463088	5.75576	4.31295	-	Smchd1	ENSMUSG00000024054.14	Distal intron
chr3	33807609	33807662	5.75576	4.31295	+	Ttc14	ENSMUSG00000027677.17	3' UTR
chr13	103749769	103749827	5.72374	2.75035	-	Srek1	ENSMUSG00000032621.8	Distal intron
chr12	65043516	65043600	5.70994	2.21627	+	Prpf39	ENSMUSG00000035597.19	Proximal intron
chr14	61647926	61647990	5.69298	2.77238	-	Dleu2	ENSMUSG00000097589.9	Proximal intron (ncRNA)
chr3	148826905	148827059	5.69298	2.77238	-	Adgrl2	ENSMUSG00000028184.12	Proximal intron
chr18	58108681	58108761	5.69089	3.45591	-	Fbn2	ENSMUSG00000024598.9	Distal intron
chr1	159320565	159320701	5.69089	3.45591	+	Cop1	ENSMUSG00000040782.12	Distal intron
chr11	80402746	80402845	5.68956	2.1203	+	Zfp207	ENSMUSG00000017421.18	5' splice site
chr5	129501677	129501729	5.68753	2.7811	+	Sfswap	ENSMUSG00000029439.14	5' splice site
chr18	58090703	58090812	5.68585	3.02567	-	Fbn2	ENSMUSG00000024598.9	3' splice site
chr14	79345575	79345756	5.67594	3.48287	-	Naa16	ENSMUSG00000022020.15	Proximal intron
chr11	30105016	30105078	5.67594	3.48287	-	Sptbn1	ENSMUSG00000020315.18	Proximal intron
chr1	45423152	45423313	5.67479	2.03674	-	Col5a2	ENSMUSG00000026042.16	Proximal intron
chr10	72658522	72658606	5.66452	3.04991	+	Zwint	ENSMUSG00000019923.14	Distal intron
chrX	133682435	133682499	5.66452	3.04991	-	Pcdh19	ENSMUSG00000051323.16	Proximal intron
chr3	108906137	108906183	5.66452	3.04991	-	Prpf38b	ENSMUSG00000027881.14	Distal intron
chr10	120472766	120472843	5.65035	2.31295	-	Hmga2	ENSMUSG00000056758.14	Proximal intron
chr6	38567646	38567715	5.6369	2.58597	+	Luc7l2	ENSMUSG00000029823.16	Distal intron
chr7	92740485	92740537	5.59819	2.76361	-	4632427E13Rik	ENSMUSG00000074024.5	Noncoding exon
chr2	125111342	125111446	5.59623	2.42843	-	Myef2	ENSMUSG00000027201.16	Distal intron
chr15	12166327	12166400	5.59623	2.42843	+	Zfr	ENSMUSG00000022201.16	5' splice site
chr11	87109944	87110036	5.59125	2.02344	+	Ska2	ENSMUSG00000020492.11	Distal intron
chr3	58446876	58447091	5.59125	2.02344	+	Tsc22d2	ENSMUSG00000027806.9	Distal intron
chr14	31712563	31712665	5.56817	4.25155	-	Ankrd28	ENSMUSG00000014496.8	Distal intron
chr14	105138922	105139002	5.56817	4.25155	-	Rbm26	ENSMUSG00000022119.15	5' splice site
chr14	49031308	49031359	5.56817	4.25155	-	Exoc5	ENSMUSG00000061244.14	Distal intron
chr14	36890068	36890300	5.56406	2.29784	-	Ccser2	ENSMUSG00000058690.14	CDS
chr11	87111208	87111307	5.54861	2.56929	+	Ska2	ENSMUSG00000020492.11	Distal intron
chr13	112490671	112490752	5.52821	2.72799	+	Il6st	ENSMUSG00000021756.12	5' splice site
chr4	127031848	127031897	5.52821	2.72799	+	Sfpq	ENSMUSG00000028820.13	Distal intron (ncRNA)
chr3	60613597	60613703	5.52821	2.72799	+	Mbnl1	ENSMUSG00000027763.13	5' splice site
chr6	72434343	72434438	5.52076	2.09256	-	Mat2a	ENSMUSG00000053907.10	CDS
chr12	83663137	83663238	5.50897	2.41248	+	Rbm25	ENSMUSG00000010608.15	Distal intron
chr11	69671511	69671574	5.50897	2.41248	-	Eif4a1	ENSMUSG00000059796.16	Distal intron
chr5	100387583	100387680	5.5089	2.74591	-	Sec31a	ENSMUSG00000035325.16	Distal intron
chr9	118050481	118050833	5.5089	2.74591	+	Azi2	ENSMUSG00000039285.12	Proximal intron
chr14	54897497	54897571	5.50784	2.01002	+	Pabpn1	ENSMUSG00000022194.15	3' UTR
chr10	117344744	117344806	5.49317	3.42843	-	Cpsf6	ENSMUSG00000055531.12	3' UTR
chr3	159912011	159912033	5.49317	3.42843	+	Wls	ENSMUSG00000028173.10	Proximal intron
chr14	121253380	121253460	5.4904	3.001	+	B930095G15Rik	ENSMUSG00000085133.2	Noncoding exon
chr15	64167284	64167380	5.4904	3.001	-	Asap1	ENSMUSG00000022377.16	Proximal intron
chr1	45343830	45343911	5.4904	3.001	+	Col3a1	ENSMUSG00000026043.18	3' splice site
chr11	62282725	62282816	5.4904	3.001	+	Ttc19	ENSMUSG00000042298.18	Distal intron
chr16	20401025	20401088	5.4904	3.001	-	Abcc5	ENSMUSG00000022822.16	3' UTR
chr14	72574778	72574871	5.47784	2.28258	-	Fndc3a	ENSMUSG00000033487.14	3' splice site
chr15	103244121	103244191	5.46038	2.55241	+	Hnrnpa1	ENSMUSG00000046434.16	5' splice site
chr11	30106497	30106583	5.46038	2.55241	-	Sptbn1	ENSMUSG00000020315.18	Distal intron
chr3	121731926	121732035	5.46038	2.55241	+	F3	ENSMUSG00000028128.13	Proximal intron
chr3	152233581	152233622	5.46038	2.55241	+	Fubp1	ENSMUSG00000028034.15	3' UTR
chr3	158023964	158024024	5.46038	2.55241	-	Srsf11	ENSMUSG00000055436.18	Distal intron
chr2	126086264	126086365	5.43652	2.07848	+	Fgf7	ENSMUSG00000027208.14	Distal intron
chr2	129206166	129206243	5.43652	2.07848	+	Slc20a1	ENSMUSG00000027397.14	Proximal intron
chr13	63300799	63300947	5.42182	2.39636	+	mmu-mir-27b|mmu-mir-24-1|mmu-mir-23b	MI0000141||MI0000231||MI0000142	miRNA proximal
chr7	44247546	44247684	5.42182	2.39636	+	2410002F23Rik	ENSMUSG00000045411.16	5' UTR
chr15	38001382	38001503	5.41966	2.72799	-	Ubr5	ENSMUSG00000037487.7	Distal intron
chrX	53056409	53056437	5.41966	2.72799	-	C430049B03Rik	ENSMUSG00000087365.7	Noncoding exon
chr2	75659967	75660008	5.39172	2.26714	+	Hnrnpa3	ENSMUSG00000059005.13	Distal intron
chr9	41588284	41588316	5.39172	2.26714	+	Mir100hg	ENSMUSG00000074415.14	Proximal intron (ncRNA)
chr7	111082218	111082250	5.37222	2.53534	-	Eif4g2	ENSMUSG00000005610.17	Distal intron
chr1	162221206	162221242	5.36891	2.15797	+	Dnm3os	ENSMUSG00000078190.7	Noncoding exon
chr11	119454952	119455124	5.36891	2.15797	+	Rnf213	ENSMUSG00000070327.14	Proximal intron
chr14	20523412	20523519	5.3545	4.18742	-	Ppp3cb	ENSMUSG00000021816.11	5' splice site
chr15	81630317	81630432	5.3545	4.18742	+	Ep300	ENSMUSG00000055024.12	Proximal intron
chr18	34947673	34947732	5.3545	4.18742	-	Hspa9	ENSMUSG00000024359.10	Proximal intron
chr1	153244926	153245030	5.3545	4.18742	-	Lamc1	ENSMUSG00000026478.14	Distal intron
chr14	21027516	21027804	5.3524	2.06427	+	Vcl	ENSMUSG00000021823.10	Distal intron
chr2	5821911	5822095	5.34736	2.68218	-	Cdc123	ENSMUSG00000039128.13	Distal intron
chr14	7935536	7935625	5.34736	2.68218	+	Flnb	ENSMUSG00000025278.9	Proximal intron
chr8	11623954	11623986	5.34736	2.68218	-	Ankrd10	ENSMUSG00000031508.14	Distal intron
chr6	83972973	83973083	5.34736	2.68218	+	Zfp638	ENSMUSG00000030016.14	Distal intron
chr14	20467377	20467547	5.34341	4.21984	-	Anxa7	ENSMUSG00000021814.17	CDS
chr14	62715351	62715477	5.34341	4.21984	-	Ints6	ENSMUSG00000035161.7	Distal intron
chr11	80405578	80405619	5.34341	4.21984	+	Zfp207	ENSMUSG00000017421.18	3' UTR
chr6	83973952	83974016	5.34341	4.21984	+	Zfp638	ENSMUSG00000030016.14	Distal intron
chr1	71591948	71591955	5.33473	2.38006	-	Fn1	ENSMUSG00000026193.15	Distal intron
chr1	45426031	45426157	5.33046	2.70984	-	Col5a2	ENSMUSG00000026042.16	Distal intron
chr4	58831799	58831943	5.33046	2.70984	-	Ecpas	ENSMUSG00000050812.18	3' UTR
chrX	151872935	151872994	5.31788	2.70527	+	Huwe1	ENSMUSG00000025261.18	Distal intron
chrX	142351858	142351948	5.31788	2.70527	-	Acsl4	ENSMUSG00000031278.12	5' UTR
chr17	23811782	23811872	5.3057	2.25155	+	Srrm2	ENSMUSG00000039218.17	5' splice site
chr17	21570794	21570874	5.29818	2.95038	+	Zfp948	ENSMUSG00000067931.6	Distal intron
chr11	87112515	87112559	5.29818	2.95038	+	mmu-mir-301a	MI0000401	miRNA proximal
chr2	125111712	125111768	5.28936	3.37184	-	Myef2	ENSMUSG00000027201.16	Distal intron
chr14	20523194	20523304	5.28936	3.37184	-	Ppp3cb	ENSMUSG00000021816.11	Proximal intron
chr14	72557980	72558044	5.28936	3.37184	-	Fndc3a	ENSMUSG00000033487.14	Proximal intron
chr9	58620623	58620689	5.28936	3.37184	+	Nptn	ENSMUSG00000032336.17	Distal intron
chr10	69343894	69344012	5.28413	2.51806	-	Cdk1	ENSMUSG00000019942.13	Distal intron
chr11	87109822	87109905	5.28413	2.51806	+	Ska2	ENSMUSG00000020492.11	Distal intron
chr6	113108341	113108467	5.28413	2.51806	+	Setd5	ENSMUSG00000034269.12	Distal intron
chr7	90194336	90194427	5.28392	2.14302	+	Picalm	ENSMUSG00000039361.11	5' splice site
chr1	71599012	71599035	5.28392	2.14302	-	Fn1	ENSMUSG00000026193.15	Proximal intron
chr13	63300947	63301028	5.27887	2.97591	+	mmu-mir-24-1|mmu-mir-23b|mmu-mir-27b	MI0000142||MI0000231||MI0000141	miRNA proximal
chr5	76205309	76205395	5.27887	2.97591	+	Tmem165	ENSMUSG00000029234.13	Proximal intron
chr5	28418391	28418458	5.27887	2.97591	+	Rbm33	ENSMUSG00000048271.14	3' UTR
chr10	115386702	115386770	5.27887	2.97591	+	Zfc3h1	ENSMUSG00000034163.10	Distal intron
chr9	97092564	97092640	5.27887	2.97591	-	Slc25a36	ENSMUSG00000032449.13	CDS
chrX	133683478	133683532	5.27887	2.97591	-	Pcdh19	ENSMUSG00000051323.16	Distal intron
chrX	133682870	133682913	5.27887	2.97591	-	Pcdh19	ENSMUSG00000051323.16	Distal intron
chr3	51459078	51459222	5.27887	2.97591	+	Naa15	ENSMUSG00000063273.11	Proximal intron
chr6	113110768	113110839	5.27786	3.40041	+	Setd5	ENSMUSG00000034269.12	3' splice site
chr6	113110239	113110298	5.27786	3.40041	+	Setd5	ENSMUSG00000034269.12	3' splice site
chr14	14740928	14741032	5.24773	2.36357	+	Slc4a7	ENSMUSG00000021733.11	Distal intron
chr7	92741051	92741137	5.24773	2.36357	-	4632427E13Rik	ENSMUSG00000074024.5	Noncoding exon
chr3	69026287	69026422	5.24773	2.36357	+	Smc4	ENSMUSG00000034349.14	Proximal intron
chr14	61648515	61648600	5.24131	2.69146	-	Dleu2	ENSMUSG00000097589.9	Noncoding exon
chr14	72573076	72573182	5.21977	2.23578	-	Fndc3a	ENSMUSG00000033487.14	Proximal intron
chr3	19972370	19972486	5.21977	2.23578	+	Cp	ENSMUSG00000003617.16	Proximal intron
chr9	121730035	121730143	5.19903	2.12792	+	Nktr	ENSMUSG00000032525.15	Proximal intron
chr14	56729612	56729721	5.19609	2.50058	-	Pspc1	ENSMUSG00000021938.12	Distal intron
chr14	72584163	72584255	5.19609	2.50058	-	Fndc3a	ENSMUSG00000033487.14	Proximal intron
chr10	25490664	25490815	5.19609	2.50058	+	Epb41l2	ENSMUSG00000019978.16	CDS
chr11	5082204	5082222	5.16081	2.3469	-	Ewsr1	ENSMUSG00000009079.16	5' splice site
chr17	29039984	29040021	5.15343	2.65872	+	Srsf3	ENSMUSG00000071172.13	Distal intron
chr10	62766271	62766390	5.15343	2.65872	-	Ccar1	ENSMUSG00000020074.7	Proximal intron
chr15	50790370	50790449	5.15343	2.65872	-	Trps1	ENSMUSG00000038679.16	Distal intron
chr3	152232065	152232109	5.15343	2.65872	+	Fubp1	ENSMUSG00000028034.15	5' splice site
chr3	119745989	119746032	5.15343	2.65872	-	Gm42664	ENSMUSG00000106099.1	Noncoding exon
chr3	108906099	108906137	5.15343	2.65872	-	Prpf38b	ENSMUSG00000027881.14	Distal intron
chr5	48224478	48224563	5.1526	4.15425	+	mmu-mir-218-1	MI0000700	miRNA proximal
chr17	37049364	37049428	5.1526	4.15425	+	Gabbr1	ENSMUSG00000024462.17	3' UTR
chr12	111541387	111541418	5.1526	4.15425	+	Eif5	ENSMUSG00000021282.17	Proximal intron
chr16	38586930	38587055	5.1526	4.15425	+	Tmem39a	ENSMUSG00000002845.14	Distal intron
chr3	51459460	51459557	5.1526	4.15425	+	Naa15	ENSMUSG00000063273.11	Proximal intron
chr11	48801095	48801133	5.1522	2.67284	+	Rack1	ENSMUSG00000020372.15	Distal intron
chr1	176775340	176775514	5.11426	2.11265	-	Cep170	ENSMUSG00000057335.11	Proximal intron
chr16	20402581	20402617	5.10813	2.48287	-	Abcc5	ENSMUSG00000022822.16	Proximal intron
chr19	10525745	10525891	5.10813	2.48287	+	Cpsf7	ENSMUSG00000034820.4	3' splice site
chr6	4524341	4524382	5.10813	2.48287	+	Col1a2	ENSMUSG00000029661.16	Proximal intron
chr5	100388459	100388518	5.10454	2.92438	-	Sec31a	ENSMUSG00000035325.16	5' splice site
chr15	64167014	64167102	5.10454	2.92438	-	Asap1	ENSMUSG00000022377.16	Proximal intron
chr9	104206377	104206522	5.10454	2.92438	-	Dnajc13	ENSMUSG00000032560.14	Distal intron
chr11	23431481	23431658	5.10454	2.92438	+	Usp34	ENSMUSG00000056342.16	Distal intron
chr6	134513109	134513208	5.10454	2.92438	-	Lrp6	ENSMUSG00000030201.15	5' splice site
chr3	16183764	16183850	5.10454	2.92438	+	Ythdf3	ENSMUSG00000047213.14	3' splice site
chr2	126057578	126057647	5.10078	2.02077	+	Fgf7	ENSMUSG00000027208.14	Distal intron
chr14	72571649	72571771	5.10078	2.02077	-	Fndc3a	ENSMUSG00000033487.14	Proximal intron
chr14	14740509	14740570	5.09385	3.3427	+	Slc4a7	ENSMUSG00000021733.11	Distal intron
chr14	86966824	86966894	5.09385	3.3427	-	Diaph3	ENSMUSG00000022021.14	Proximal intron
chr10	99018964	99019057	5.09385	3.3427	+	Atp2b1	ENSMUSG00000019943.10	5' splice site
chr12	8715042	8715097	5.09385	3.3427	+	Pum2	ENSMUSG00000020594.14	Distal intron
chr15	58102282	58102354	5.09385	3.3427	-	Atad2	ENSMUSG00000022360.8	5' splice site
chr9	25253195	25253302	5.09385	3.3427	+	Septin7	ENSMUSG00000001833.17	Proximal intron
chr6	4524985	4525004	5.09385	3.3427	+	Col1a2	ENSMUSG00000029661.16	5' splice site
chr3	119745759	119745799	5.09385	3.3427	-	Gm42664	ENSMUSG00000106099.1	Noncoding exon
chr3	119746698	119746721	5.09385	3.3427	-	Ptbp2	ENSMUSG00000028134.11	3' UTR
chr8	11624186	11624252	5.06314	2.65399	-	Ankrd10	ENSMUSG00000031508.14	Distal intron
chr11	69670994	69671056	5.06314	2.65399	-	Eif4a1	ENSMUSG00000059796.16	3' splice site
chr3	119745931	119745989	5.06314	2.65399	-	Gm42664	ENSMUSG00000106099.1	Noncoding exon
chr13	103749827	103749919	5.04821	2.20372	-	Srek1	ENSMUSG00000032621.8	Distal intron
chr10	62764190	62764302	5.0296	2.09722	-	Ccar1	ENSMUSG00000020074.7	5' splice site
chr10	69343241	69343337	5.02024	2.46495	-	Cdk1	ENSMUSG00000019942.13	Distal intron
chr9	121730317	121730445	5.02024	2.46495	+	Nktr	ENSMUSG00000032525.15	Distal intron
chr6	51461634	51461657	5.01715	2.00597	-	Hnrnpa2b1	ENSMUSG00000004980.16	Proximal intron
chr14	72683281	72683343	4.98725	2.31295	-	Fndc3a	ENSMUSG00000033487.14	Proximal intron
chr16	91672031	91672089	4.97416	2.63488	+	Son	ENSMUSG00000022961.18	Distal intron
chr2	129199282	129199332	4.97365	2.61063	+	Slc20a1	ENSMUSG00000027397.14	5' UTR
chr14	49030473	49030546	4.97365	2.61063	-	Exoc5	ENSMUSG00000061244.14	Distal intron
chrX	151873778	151873825	4.97365	2.61063	+	Huwe1	ENSMUSG00000025261.18	Distal intron
chr15	58438052	58438122	4.96257	2.18742	+	Fam91a1	ENSMUSG00000037119.4	Distal intron
chr1	162220868	162220906	4.96257	2.18742	+	Dnm3os	ENSMUSG00000078190.7	Noncoding exon
chr14	61647334	61647410	4.94517	2.63488	-	Dleu2	ENSMUSG00000097589.9	Distal intron (ncRNA)
chr14	61647708	61647769	4.94517	2.63488	-	Dleu2	ENSMUSG00000097589.9	Distal intron (ncRNA)
chr14	72584472	72584526	4.94517	2.63488	-	Fndc3a	ENSMUSG00000033487.14	5' splice site
chr17	75265204	75265348	4.94517	2.63488	+	Ltbp1	ENSMUSG00000001870.16	Distal intron
chr12	8933392	8933467	4.94517	2.63488	+	Laptm4a	ENSMUSG00000020585.4	Distal intron
chr9	121731176	121731271	4.94517	2.63488	+	Nktr	ENSMUSG00000032525.15	Proximal intron
chr7	113560485	113560566	4.94517	2.63488	+	Far1	ENSMUSG00000030759.16	Distal intron
chr6	17310909	17311028	4.94517	2.63488	+	Cav1	ENSMUSG00000007655.16	Distal intron
chr15	58437584	58437641	4.9368	4.08554	+	Fam91a1	ENSMUSG00000037119.4	Distal intron
chr15	58110937	58111037	4.9368	4.08554	-	Atad2	ENSMUSG00000022360.8	5' splice site
chr3	119746948	119746966	4.9368	4.08554	-	Ptbp2	ENSMUSG00000028134.11	3' UTR
chr1	133000927	133001064	4.93241	2.4468	-	Mdm4	ENSMUSG00000054387.13	Proximal intron
chr3	58428368	58428441	4.93241	2.4468	+	Tsc22d2	ENSMUSG00000027806.9	5' splice site
chr7	59292004	59292099	4.93134	4.1203	+	Ube3a	ENSMUSG00000025326.12	Distal intron
chr1	159320096	159320198	4.93134	4.1203	+	Cop1	ENSMUSG00000040782.12	Proximal intron
chr1	176750617	176750648	4.93134	4.1203	-	Cep170	ENSMUSG00000057335.11	Proximal intron
chr17	21569155	21569233	4.91292	2.87094	+	Zfp948	ENSMUSG00000067931.6	5' splice site
chr11	29719387	29719512	4.91292	2.87094	+	Rtn4	ENSMUSG00000020458.16	Distal intron
chr16	56124998	56125130	4.91292	2.87094	+	Senp7	ENSMUSG00000052917.15	Distal intron
chr19	60779844	60779954	4.91292	2.87094	-	Eif3a	ENSMUSG00000024991.8	Proximal intron
chr3	69734069	69734208	4.91292	2.87094	+	Nmd3	ENSMUSG00000027787.14	Distal intron
chr3	107667830	107667912	4.91292	2.87094	-	Ahcyl1	ENSMUSG00000027893.14	Proximal intron
chrX	151874013	151874088	4.9006	2.29567	+	Huwe1	ENSMUSG00000025261.18	Proximal intron
chr5	99961943	99961985	4.89526	2.89791	-	Hnrnpd	ENSMUSG00000000568.15	Distal intron
chr14	49030641	49030719	4.89526	2.89791	-	Exoc5	ENSMUSG00000061244.14	Distal intron
chr8	79657131	79657252	4.89526	2.89791	+	Otud4	ENSMUSG00000036990.13	Distal intron
chr17	21571328	21571412	4.89526	2.89791	+	Zfp948	ENSMUSG00000067931.6	Distal intron
chr10	128493062	128493091	4.89526	2.89791	-	Myl6	ENSMUSG00000090841.2	Proximal intron
chr15	6775849	6775985	4.89526	2.89791	+	Rictor	ENSMUSG00000050310.9	3' splice site
chr7	90183832	90183941	4.89526	2.89791	+	Picalm	ENSMUSG00000039361.11	Distal intron
chr7	90182098	90182165	4.89526	2.89791	+	Picalm	ENSMUSG00000039361.11	3' splice site
chr6	83973391	83973501	4.89526	2.89791	+	Zfp638	ENSMUSG00000030016.14	Distal intron
chr5	4031695	4031825	4.88974	3.28258	+	Akap9	ENSMUSG00000040407.18	Distal intron
chr14	61647202	61647261	4.88974	3.28258	-	Dleu2	ENSMUSG00000097589.9	Distal intron (ncRNA)
chr12	83663559	83663628	4.88974	3.28258	+	Rbm25	ENSMUSG00000010608.15	Proximal intron
chr11	29146436	29146576	4.88974	3.28258	+	Pnpt1	ENSMUSG00000020464.15	Proximal intron
chr3	88856925	88857066	4.88974	3.28258	+	Gon4l	ENSMUSG00000054199.17	3' splice site
chr4	155819467	155819519	4.88519	2.61551	+	Ccnl2	ENSMUSG00000029068.16	Distal intron
chr3	60615159	60615254	4.88519	2.61551	+	Mbnl1	ENSMUSG00000027763.13	Proximal intron
chr5	48221822	48221928	4.88119	3.31295	+	Slit2	ENSMUSG00000031558.15	Distal intron
chr5	100388708	100388744	4.88119	3.31295	-	Sec31a	ENSMUSG00000035325.16	3' splice site
chr10	117355005	117355089	4.88119	3.31295	-	Cpsf6	ENSMUSG00000055531.12	3' UTR
chrX	142738956	142739022	4.88119	3.31295	+	mmu-mir-652	MI0004965	miRNA
chr7	4741609	4741747	4.88119	3.31295	+	Kmt5c	ENSMUSG00000059851.15	3' splice site
chr11	87110850	87110882	4.88119	3.31295	+	Ska2	ENSMUSG00000020492.11	Distal intron
chr11	30107961	30108005	4.88119	3.31295	-	Sptbn1	ENSMUSG00000020315.18	3' UTR
chr16	91672708	91672754	4.88119	3.31295	+	Son	ENSMUSG00000022961.18	Distal intron
chr6	116217311	116217412	4.88119	3.31295	+	Washc2	ENSMUSG00000024104.11	Proximal intron
chr6	143073466	143073567	4.88119	3.31295	-	C2cd5	ENSMUSG00000030279.15	5' splice site
chr6	134511860	134511941	4.88119	3.31295	-	Lrp6	ENSMUSG00000030201.15	Distal intron
chr3	119742158	119742189	4.88119	3.31295	-	Ptbp2	ENSMUSG00000028134.11	Distal intron
chr17	87446261	87446378	4.84469	2.42843	-	Calm2	ENSMUSG00000036438.14	Proximal intron
chr16	37777410	37777494	4.84469	2.42843	+	Fstl1	ENSMUSG00000022816.11	5' splice site
chr4	155819983	155820031	4.81403	2.27818	+	Ccnl2	ENSMUSG00000029068.16	Proximal intron
chr3	152232661	152232712	4.81403	2.27818	+	Fubp1	ENSMUSG00000028034.15	3' UTR
chr16	57391444	57391449	4.79631	2.59588	-	Cmss1	ENSMUSG00000022748.8	Distal intron
chr6	38569670	38569713	4.79631	2.59588	+	Luc7l2	ENSMUSG00000029823.16	Distal intron
chr11	5865810	5865904	4.79169	2.15425	+	Aebp1	ENSMUSG00000020473.13	Proximal intron
chr8	110835844	110835945	4.78132	2.58597	-	Sf3b3	ENSMUSG00000033732.10	Proximal intron
chr9	59663474	59663559	4.78132	2.58597	+	Pkm	ENSMUSG00000032294.17	Proximal intron
chr7	90177874	90177982	4.78132	2.58597	+	Picalm	ENSMUSG00000039361.11	Proximal intron
chr11	87112428	87112503	4.78132	2.58597	+	Ska2	ENSMUSG00000020492.11	Distal intron
chr3	152218531	152218589	4.78132	2.58597	+	Fubp1	ENSMUSG00000028034.15	Proximal intron
chr3	119743963	119744005	4.78132	2.58597	-	Gm42664	ENSMUSG00000106099.1	Noncoding exon
chr3	108906949	108906988	4.78132	2.58597	-	Prpf38b	ENSMUSG00000027881.14	Distal intron
chrX	151873325	151873381	4.77637	2.04991	+	Huwe1	ENSMUSG00000025261.18	Distal intron
chr6	38570054	38570110	4.77637	2.04991	+	Luc7l2	ENSMUSG00000029823.16	Proximal intron
chr14	7933529	7933621	4.75704	2.40981	+	Flnb	ENSMUSG00000025278.9	3' splice site
chr18	52524863	52524916	4.75704	2.40981	-	Lox	ENSMUSG00000024529.14	Proximal intron
chr12	8933960	8934021	4.7377	4.04991	+	Laptm4a	ENSMUSG00000020585.4	Distal intron
chr15	81630943	81631046	4.7377	4.04991	+	Ep300	ENSMUSG00000055024.12	Distal intron
chrX	105847319	105847395	4.7377	4.04991	-	Atrx	ENSMUSG00000031229.16	Proximal intron
chr1	10066949	10067020	4.7377	4.04991	+	Cspp1	ENSMUSG00000056763.16	3' UTR
chr16	30336289	30336357	4.7377	4.04991	-	Atp13a3	ENSMUSG00000022533.14	3' splice site
chr2	48936448	48936629	4.72758	2.26048	-	Orc4	ENSMUSG00000026761.12	Proximal intron
chr8	11626560	11626622	4.72758	2.26048	-	Ankrd10	ENSMUSG00000031508.14	Distal intron
chr1	161036762	161036780	4.72758	2.26048	+	Gas5	ENSMUSG00000053332.13	Noncoding exon
chr1	45423823	45423956	4.72758	2.26048	-	Col5a2	ENSMUSG00000026042.16	3' splice site
chr3	7527309	7527369	4.72103	2.84346	+	Zc2hc1a	ENSMUSG00000043542.12	Distal intron
chr13	9149571	9149746	4.70748	2.57598	+	Larp4b	ENSMUSG00000033499.14	3' splice site
chr2	75662130	75662235	4.70639	2.13738	+	Hnrnpa3	ENSMUSG00000059005.13	5' splice site
chr17	31652016	31652098	4.70639	2.13738	-	U2af1	ENSMUSG00000061613.13	Proximal intron
chr13	95055279	95055291	4.69631	3.25155	-	Pde8b	ENSMUSG00000021684.17	Distal intron
chr13	95055269	95055279	4.69631	3.25155	-	Pde8b	ENSMUSG00000021684.17	Distal intron
chr5	90318537	90318595	4.69631	3.25155	-	Ankrd17	ENSMUSG00000055204.15	Distal intron
chr1	191609597	191609703	4.69631	3.25155	+	Ints7	ENSMUSG00000037461.10	Distal intron
chr1	43957929	43958010	4.69631	3.25155	+	Tpp2	ENSMUSG00000041763.14	Proximal intron
chr1	177770311	177770438	4.69631	3.25155	-	Adss	ENSMUSG00000015961.8	Proximal intron
chr6	134511630	134511729	4.69631	3.25155	-	Lrp6	ENSMUSG00000030201.15	Proximal intron
chr3	7527680	7527727	4.69631	3.25155	+	Zc2hc1a	ENSMUSG00000043542.12	Proximal intron
chr9	72726079	72726163	4.66944	2.39095	+	Nedd4	ENSMUSG00000032216.15	Proximal intron
chrX	74227405	74227462	4.62124	2.1203	-	Flna	ENSMUSG00000031328.16	5' splice site
chr19	37970049	37970135	4.62124	2.1203	-	Myof	ENSMUSG00000048612.16	Proximal intron
chr3	121732035	121732146	4.62124	2.1203	+	F3	ENSMUSG00000028128.13	Proximal intron
chrX	136738301	136738392	4.6187	2.55581	-	Morf4l2	ENSMUSG00000031422.16	Distal intron
chr13	63300405	63300513	4.6082	2.01749	+	mmu-mir-23b	MI0000141	miRNA
chr2	125110722	125110798	4.6029	2.53534	-	Myef2	ENSMUSG00000027201.16	3' splice site
chr13	46682610	46682712	4.6029	2.53534	-	Nup153	ENSMUSG00000021374.10	Proximal intron
chr5	100038486	100038530	4.6029	2.53534	-	Hnrnpdl	ENSMUSG00000029328.15	Proximal intron
chr14	56741531	56741628	4.6029	2.53534	-	Pspc1	ENSMUSG00000021938.12	Distal intron
chr17	74217580	74217689	4.6029	2.53534	-	Memo1	ENSMUSG00000058704.9	Proximal intron
chr9	59880175	59880258	4.6029	2.53534	+	Myo9a	ENSMUSG00000039585.15	Distal intron
chr11	51268665	51268738	4.6029	2.53534	+	Clk4	ENSMUSG00000020385.16	Proximal intron
chr6	4530832	4530856	4.6029	2.53534	+	Col1a2	ENSMUSG00000029661.16	Proximal intron
chr3	7526845	7526937	4.6029	2.53534	+	Zc2hc1a	ENSMUSG00000043542.12	Proximal intron
chr3	103037422	103037487	4.6029	2.53534	+	Csde1	ENSMUSG00000068823.10	Distal intron
chr11	50381191	50381223	4.58196	2.37184	+	Hnrnph1	ENSMUSG00000007850.16	Proximal intron
chr19	6368491	6368577	4.58196	2.37184	+	Sf1	ENSMUSG00000024949.17	5' splice site
chr10	115427536	115427651	4.57515	2.56088	+	Zfc3h1	ENSMUSG00000034163.10	CDS
chr9	44627366	44627548	4.57515	2.56088	+	Ddx6	ENSMUSG00000032097.10	3' splice site
chr18	52528149	52528187	4.57515	2.56088	-	Lox	ENSMUSG00000024529.14	5' splice site
chrX	133682552	133682605	4.57515	2.56088	-	Pcdh19	ENSMUSG00000051323.16	Proximal intron
chr19	8713038	8713124	4.57515	2.56088	-	Slc3a2	ENSMUSG00000010095.13	Proximal intron
chr4	41205945	41206059	4.57515	2.56088	-	Ubap2	ENSMUSG00000028433.14	5' splice site
chr12	8715629	8715772	4.55499	2.22441	+	Pum2	ENSMUSG00000020594.14	Distal intron
chrX	151873236	151873312	4.53621	2.10303	+	Huwe1	ENSMUSG00000025261.18	Distal intron
chr7	113559834	113559943	4.53621	2.10303	+	Far1	ENSMUSG00000030759.16	Distal intron
chr1	40010773	40010942	4.53621	2.10303	+	Map4k4	ENSMUSG00000026074.15	5' splice site
chr13	55659517	55659605	4.53037	2.78688	+	Ddx46	ENSMUSG00000021500.17	Proximal intron
chr14	115044123	115044185	4.53037	2.78688	+	mmu-mir-20a	MI0000568	miRNA
chr14	54648872	54648945	4.53037	2.78688	-	Acin1	ENSMUSG00000022185.19	Distal intron
chr14	61635351	61635410	4.53037	2.78688	-	Dleu2	ENSMUSG00000097589.9	Noncoding exon
chr9	121740653	121740739	4.53037	2.78688	+	Nktr	ENSMUSG00000032525.15	Proximal intron
chr18	35772353	35772424	4.53037	2.78688	+	Ube2d2a	ENSMUSG00000091896.8	Proximal intron
chr11	80403058	80403098	4.53037	2.78688	+	Zfp207	ENSMUSG00000017421.18	Proximal intron
chr12	83661630	83661785	4.52433	2.001	+	Rbm25	ENSMUSG00000010608.15	Distal intron
chr16	20402525	20402581	4.52433	2.001	-	Abcc5	ENSMUSG00000022822.16	Proximal intron
chr3	158023334	158023384	4.52433	2.001	-	Srsf11	ENSMUSG00000055436.18	Proximal intron
chr13	55660340	55660382	4.52023	3.97591	+	Ddx46	ENSMUSG00000021500.17	Proximal intron
chr14	87003186	87003272	4.52023	3.97591	-	Diaph3	ENSMUSG00000022021.14	Proximal intron
chr15	55575117	55575206	4.52023	3.97591	+	Mtbp	ENSMUSG00000022369.13	Distal intron
chr9	103327998	103328058	4.52023	3.97591	+	Topbp1	ENSMUSG00000032555.10	Proximal intron
chrX	8145304	8145362	4.52023	3.97591	-	Rbm3	ENSMUSG00000031167.16	Proximal intron
chr1	84728741	84728860	4.52023	3.97591	-	Trip12	ENSMUSG00000026219.14	Proximal intron
chr13	98851194	98851275	4.51974	4.01339	-	Tnpo1	ENSMUSG00000009470.17	Distal intron
chr14	27458648	27458782	4.51974	4.01339	+	Tasor	ENSMUSG00000040651.9	Distal intron
chr14	31712227	31712310	4.51974	4.01339	-	Ankrd28	ENSMUSG00000014496.8	Proximal intron
chr14	86967507	86967543	4.51974	4.01339	-	Diaph3	ENSMUSG00000022021.14	Distal intron
chr9	103327927	103327998	4.51974	4.01339	+	Topbp1	ENSMUSG00000032555.10	Proximal intron
chr1	150101697	150101787	4.51974	4.01339	+	Ptgs2	ENSMUSG00000032487.8	Proximal intron
chr1	43977671	43977746	4.51974	4.01339	+	Tpp2	ENSMUSG00000041763.14	Proximal intron
chr1	45423956	45424002	4.51974	4.01339	-	Col5a2	ENSMUSG00000026042.16	Proximal intron
chr3	20064210	20064301	4.51974	4.01339	+	Hltf	ENSMUSG00000002428.12	Proximal intron
chr14	72572485	72572561	4.51397	2.81545	-	Fndc3a	ENSMUSG00000033487.14	Distal intron
chr10	117015211	117015238	4.51397	2.81545	+	Best3	ENSMUSG00000020169.4	Distal intron
chr10	117015238	117015254	4.51397	2.81545	+	Best3	ENSMUSG00000020169.4	Distal intron
chr9	59879927	59880000	4.51397	2.81545	+	Myo9a	ENSMUSG00000039585.15	Distal intron
chr18	34946979	34947034	4.51397	2.81545	-	Hspa9	ENSMUSG00000024359.10	Proximal intron
chr1	71638236	71638243	4.51397	2.81545	-	Fn1	ENSMUSG00000026193.15	Proximal intron
chr3	119741065	119741108	4.51397	2.81545	-	Ptbp2	ENSMUSG00000028134.11	Distal intron
chr8	85029693	85029809	4.49455	2.35248	+	Trir	ENSMUSG00000041203.9	5' splice site
chr11	80405086	80405151	4.49455	2.35248	+	Zfp207	ENSMUSG00000017421.18	3' UTR
chr11	50379682	50379719	4.49455	2.35248	+	Hnrnph1	ENSMUSG00000007850.16	5' splice site
chr16	22253642	22253792	4.49455	2.35248	-	Tra2b	ENSMUSG00000022858.16	Distal intron
chr6	38570246	38570294	4.49455	2.35248	+	Luc7l2	ENSMUSG00000029823.16	Proximal intron
chr3	158025864	158025906	4.49455	2.35248	-	Srsf11	ENSMUSG00000055436.18	Distal intron
chr5	122800876	122800954	4.4923	3.18742	-	Anapc5	ENSMUSG00000029472.13	Proximal intron
chr14	121251251	121251325	4.4923	3.18742	+	B930095G15Rik	ENSMUSG00000085133.2	Noncoding exon
chr14	62715224	62715351	4.4923	3.18742	-	Ints6	ENSMUSG00000035161.7	Distal intron
chr14	72574939	72574992	4.4923	3.18742	-	Fndc3a	ENSMUSG00000033487.14	Proximal intron
chr14	72584403	72584438	4.4923	3.18742	-	Fndc3a	ENSMUSG00000033487.14	Proximal intron
chr14	72583102	72583137	4.4923	3.18742	-	Fndc3a	ENSMUSG00000033487.14	3' splice site
chr8	105302695	105302764	4.4923	3.18742	+	E2f4	ENSMUSG00000014859.9	Distal intron
chr8	46210677	46210743	4.4923	3.18742	-	Slc25a4	ENSMUSG00000031633.4	5' splice site
chr10	69344619	69344673	4.4923	3.18742	-	Cdk1	ENSMUSG00000019942.13	Proximal intron
chr15	102106039	102106148	4.4923	3.18742	+	Tns2	ENSMUSG00000037003.16	3' splice site
chr15	38036279	38036406	4.4923	3.18742	-	Ubr5	ENSMUSG00000037487.7	Distal intron
chr18	34942981	34943057	4.4923	3.18742	-	Hspa9	ENSMUSG00000024359.10	5' splice site
chr11	80398032	80398124	4.4923	3.18742	+	Zfp207	ENSMUSG00000017421.18	Proximal intron
chr11	30105168	30105210	4.4923	3.18742	-	Sptbn1	ENSMUSG00000020315.18	Proximal intron
chr4	137491110	137491224	4.4923	3.18742	+	Hspg2	ENSMUSG00000028763.18	Distal intron
chr3	119725724	119725788	4.4923	3.18742	-	Ptbp2	ENSMUSG00000028134.11	Proximal intron
chr14	20503133	20503239	4.4862	3.21984	-	Ppp3cb	ENSMUSG00000021816.11	5' splice site
chr8	41263109	41263186	4.4862	3.21984	+	Pcm1	ENSMUSG00000031592.10	Distal intron
chr17	21568847	21568900	4.4862	3.21984	+	Zfp948	ENSMUSG00000067931.6	Proximal intron
chr10	108235386	108235556	4.4862	3.21984	+	Ppp1r12a	ENSMUSG00000019907.10	Distal intron
chr10	60296247	60296336	4.4862	3.21984	+	Psap	ENSMUSG00000004207.14	Proximal intron
chr10	99013937	99014021	4.4862	3.21984	+	Atp2b1	ENSMUSG00000019943.10	Proximal intron
chr18	10779752	10779913	4.4862	3.21984	+	Mib1	ENSMUSG00000024294.14	Distal intron
chr18	34942856	34942926	4.4862	3.21984	-	Hspa9	ENSMUSG00000024359.10	Proximal intron
chr7	128447121	128447190	4.4862	3.21984	-	Tial1	ENSMUSG00000030846.15	Distal intron
chr11	119427214	119427367	4.4862	3.21984	+	Rnf213	ENSMUSG00000070327.14	Proximal intron
chr11	22151871	22151975	4.4862	3.21984	-	Ehbp1	ENSMUSG00000042302.14	CDS
chr3	31040740	31040837	4.4862	3.21984	+	Prkci	ENSMUSG00000037643.14	Proximal intron
chr3	79507447	79507566	4.4862	3.21984	-	Fnip2	ENSMUSG00000061175.12	Proximal intron
chr17	29040282	29040334	4.46887	2.20603	+	Srsf3	ENSMUSG00000071172.13	Proximal intron
chr13	58397425	58397488	4.4513	2.08554	-	Hnrnpk	ENSMUSG00000021546.18	3' UTR
chr15	12169781	12169905	4.4513	2.08554	+	Zfr	ENSMUSG00000022201.16	Distal intron
chr7	113554235	113554307	4.4513	2.08554	+	Far1	ENSMUSG00000030759.16	CDS
chr14	14741084	14741173	4.44138	2.51458	+	Slc4a7	ENSMUSG00000021733.11	Distal intron
chr18	73693555	73693784	4.44138	2.51458	-	Smad4	ENSMUSG00000024515.13	Distal intron
chrX	53056900	53056941	4.44138	2.51458	-	C430049B03Rik	ENSMUSG00000087365.7	5' splice site (ncRNA)
chr6	119963404	119963544	4.44138	2.51458	-	Wnk1	ENSMUSG00000045962.16	CDS
chr15	58104258	58104358	4.41215	2.50935	-	Atad2	ENSMUSG00000022360.8	5' splice site
chr4	126186063	126186219	4.41215	2.50935	-	Thrap3	ENSMUSG00000043962.16	Proximal intron
chr5	99961643	99961732	4.40725	2.33285	-	Hnrnpd	ENSMUSG00000000568.15	Proximal intron
chr17	26254266	26254338	4.40725	2.33285	+	Luc7l	ENSMUSG00000024188.16	Distal intron
chr13	63298936	63299047	4.38285	2.18742	+	Aopep	ENSMUSG00000021458.17	3' UTR
chrX	101683335	101683398	4.38285	2.18742	+	Ogt	ENSMUSG00000034160.13	3' UTR
chr7	113554307	113554363	4.38285	2.18742	+	Far1	ENSMUSG00000030759.16	5' splice site
chr1	162218332	162218360	4.38285	2.18742	+	mmu-mir-199a-2	MI0000713	miRNA proximal
chr16	55812236	55812400	4.38285	2.18742	-	Nfkbiz	ENSMUSG00000035356.17	3' UTR
chr19	4220836	4220978	4.38285	2.18742	+	Clcf1	ENSMUSG00000040663.9	Proximal intron
chr3	90002103	90002203	4.38285	2.18742	-	Ubap2l	ENSMUSG00000042520.16	5' splice site
chr4	21870227	21870300	4.36654	2.06784	+	Pnisr	ENSMUSG00000028248.15	3' UTR
chr14	72572332	72572412	4.35281	2.49352	-	Fndc3a	ENSMUSG00000033487.14	Distal intron
chr14	61632093	61632161	4.35281	2.49352	-	mmu-mir-15a	MI0000564	miRNA
chr8	95755167	95755328	4.35281	2.49352	-	Cnot1	ENSMUSG00000036550.16	3' splice site
chr17	13897980	13898132	4.35281	2.49352	+	Afdn	ENSMUSG00000068036.16	Distal intron
chr17	21567257	21567330	4.35281	2.49352	+	Zfp948	ENSMUSG00000067931.6	5' splice site
chr12	83662819	83662887	4.35281	2.49352	+	Rbm25	ENSMUSG00000010608.15	Distal intron
chr2	126822030	126822106	4.34016	2.75773	-	Trpm7	ENSMUSG00000027365.14	Proximal intron
chr5	76205962	76206056	4.34016	2.75773	+	Tmem165	ENSMUSG00000029234.13	Distal intron
chr14	56729895	56729975	4.34016	2.75773	-	Pspc1	ENSMUSG00000021938.12	Distal intron
chr17	71462793	71462933	4.34016	2.75773	-	Smchd1	ENSMUSG00000024054.14	Distal intron
chr10	63289839	63289958	4.34016	2.75773	+	Herc4	ENSMUSG00000020064.9	Distal intron
chr10	117364522	117364605	4.34016	2.75773	-	Cpsf6	ENSMUSG00000055531.12	Distal intron
chr15	50738993	50739092	4.34016	2.75773	-	Trps1	ENSMUSG00000038679.16	Distal intron
chr3	69007411	69007485	4.34016	2.75773	+	Smc4	ENSMUSG00000034349.14	5' splice site
chr2	147036965	147037062	4.32372	3.93744	+	Xrn2	ENSMUSG00000027433.5	Proximal intron
chr5	4031980	4032081	4.32372	3.93744	+	Akap9	ENSMUSG00000040407.18	Distal intron
chr5	90318605	90318667	4.32372	3.93744	-	Ankrd17	ENSMUSG00000055204.15	Distal intron
chr14	86967689	86967731	4.32372	3.93744	-	Diaph3	ENSMUSG00000022021.14	Distal intron
chr15	12167355	12167379	4.32372	3.93744	+	Zfr	ENSMUSG00000022201.16	Distal intron
chr9	13247641	13247742	4.32372	3.93744	+	Ccdc82	ENSMUSG00000079084.10	Distal intron
chr1	45343629	45343694	4.32372	3.93744	+	Col3a1	ENSMUSG00000026043.18	Proximal intron
chr16	52164581	52164639	4.32372	3.93744	+	Cblb	ENSMUSG00000022637.11	Proximal intron
chr9	22366839	22366971	4.32005	2.31295	-	Anln	ENSMUSG00000036777.8	Distal intron
chr2	103773643	103773687	4.30084	3.15425	-	Caprin1	ENSMUSG00000027184.14	5' splice site
chr5	93160675	93160694	4.30084	3.15425	+	Septin11	ENSMUSG00000058013.11	Proximal intron
chr8	83927921	83927997	4.30084	3.15425	+	Adgrl1	ENSMUSG00000013033.16	Distal intron
chr15	58104796	58104878	4.30084	3.15425	-	Atad2	ENSMUSG00000022360.8	Proximal intron
chr1	134612478	134612682	4.30084	3.15425	+	Kdm5b	ENSMUSG00000042207.17	Distal intron
chr1	45413853	45413916	4.30084	3.15425	-	Col5a2	ENSMUSG00000026042.16	Proximal intron
chr11	119449465	119449606	4.30084	3.15425	+	Rnf213	ENSMUSG00000070327.14	Proximal intron
chr11	29146302	29146436	4.30084	3.15425	+	Pnpt1	ENSMUSG00000020464.15	Proximal intron
chr6	134512058	134512147	4.30084	3.15425	-	Lrp6	ENSMUSG00000030201.15	Distal intron
chr12	111540700	111540816	4.29696	2.16856	+	Eif5	ENSMUSG00000021282.17	Proximal intron
chr15	77110171	77110231	4.29696	2.16856	-	Rbfox2	ENSMUSG00000033565.18	Distal intron
chr8	75100471	75100581	4.28191	2.04991	+	Hmox1	ENSMUSG00000005413.8	3' UTR
chr5	48223860	48223966	4.26432	2.47215	+	mmu-mir-218-1	MI0000700	miRNA
chr14	61633901	61633975	4.26432	2.47215	-	Dleu2	ENSMUSG00000097589.9	Noncoding exon
chr18	52524142	52524181	4.26432	2.47215	-	Lox	ENSMUSG00000024529.14	Distal intron
chr7	92741325	92741411	4.26432	2.47215	-	4632427E13Rik	ENSMUSG00000074024.5	Noncoding exon
chr1	71591439	71591448	4.26432	2.47215	-	Fn1	ENSMUSG00000026193.15	Distal intron
chr11	69671094	69671143	4.26432	2.47215	-	Eif4a1	ENSMUSG00000059796.16	Proximal intron
chr3	31040221	31040328	4.26432	2.47215	+	Prkci	ENSMUSG00000037643.14	Distal intron
chr5	104499984	104500087	4.23539	2.45591	+	Pkd2	ENSMUSG00000034462.9	Distal intron
chr17	26253592	26253655	4.23539	2.45591	+	Luc7l	ENSMUSG00000024188.16	Distal intron
chr17	10214108	10214209	4.23539	2.45591	-	Qk	ENSMUSG00000062078.15	CDS
chr10	117347371	117347446	4.23539	2.45591	-	Cpsf6	ENSMUSG00000055531.12	3' UTR
chr10	91120920	91120983	4.23539	2.45591	-	Slc25a3	ENSMUSG00000061904.12	Distal intron
chr12	8714122	8714213	4.23539	2.45591	+	Pum2	ENSMUSG00000020594.14	Proximal intron
chr12	69976930	69977010	4.23539	2.45591	-	Sav1	ENSMUSG00000021067.8	Distal intron
chr15	37997417	37997504	4.23539	2.45591	-	Ubr5	ENSMUSG00000037487.7	Proximal intron
chr9	49532439	49532539	4.23539	2.45591	-	Ncam1	ENSMUSG00000039542.16	Proximal intron
chr1	45424262	45424331	4.23539	2.45591	-	Col5a2	ENSMUSG00000026042.16	Distal intron
chr6	71852471	71852558	4.23539	2.45591	+	Immt	ENSMUSG00000052337.15	Proximal intron
chr3	130033027	130033159	4.23539	2.45591	-	Sec24b	ENSMUSG00000001052.15	Distal intron
chr14	121250662	121250803	4.23293	2.29277	+	B930095G15Rik	ENSMUSG00000085133.2	Noncoding exon
chr9	121719610	121719714	4.23293	2.29277	+	Nktr	ENSMUSG00000032525.15	5' splice site
chr14	105115564	105115677	4.21118	2.14945	-	Rbm26	ENSMUSG00000022119.15	Proximal intron
chr11	55494071	55494208	4.21118	2.14945	+	G3bp1	ENSMUSG00000018583.5	Distal intron
chr3	148827552	148827632	4.21118	2.14945	-	Adgrl2	ENSMUSG00000028184.12	CDS
chr14	56729975	56730059	4.20813	2.48287	-	Pspc1	ENSMUSG00000021938.12	Distal intron
chr15	34117128	34117223	4.20813	2.48287	+	Mtdh	ENSMUSG00000022255.16	Distal intron
chrX	101684149	101684195	4.20813	2.48287	+	Ogt	ENSMUSG00000034160.13	3' UTR
chr11	83498045	83498126	4.20813	2.48287	+	Taf15	ENSMUSG00000020680.15	Proximal intron
chr4	137321575	137321631	4.20813	2.48287	-	Cdc42	ENSMUSG00000006699.17	Proximal intron
chr6	100861253	100861395	4.20813	2.48287	+	Ppp4r2	ENSMUSG00000052144.8	3' splice site
chr3	119724900	119724982	4.20813	2.48287	-	Ptbp2	ENSMUSG00000028134.11	Proximal intron
chr13	63299976	63300063	4.19742	2.03177	+	mmu-mir-23b	MI0000141	miRNA proximal
chr13	103750529	103750630	4.19742	2.03177	-	Srek1	ENSMUSG00000032621.8	Distal intron
chr5	99962290	99962343	4.19742	2.03177	-	Hnrnpd	ENSMUSG00000000568.15	Proximal intron
chr5	99962248	99962290	4.19742	2.03177	-	Hnrnpd	ENSMUSG00000000568.15	Proximal intron
chr8	11627399	11627492	4.19742	2.03177	-	Ankrd10	ENSMUSG00000031508.14	Distal intron
chrX	151872287	151872347	4.19742	2.03177	+	Huwe1	ENSMUSG00000025261.18	Distal intron
chr11	84292777	84292923	4.19742	2.03177	+	Acaca	ENSMUSG00000020532.18	CDS
chr2	156178066	156178101	4.17591	2.45045	-	Rbm39	ENSMUSG00000027620.16	Distal intron
chr5	100038412	100038458	4.17591	2.45045	-	Hnrnpdl	ENSMUSG00000029328.15	Proximal intron
chr1	162220725	162220742	4.17591	2.45045	+	Dnm3os	ENSMUSG00000078190.7	Noncoding exon
chr4	155819030	155819082	4.17591	2.45045	+	Ccnl2	ENSMUSG00000029068.16	Distal intron
chr2	91007118	91007276	4.15083	2.69761	+	Celf1	ENSMUSG00000005506.16	Proximal intron
chr13	58401568	58401635	4.15083	2.69761	-	Hnrnpk	ENSMUSG00000021546.18	5' UTR
chr14	120394833	120394890	4.15083	2.69761	+	Mbnl2	ENSMUSG00000022139.17	Distal intron
chr14	72575067	72575127	4.15083	2.69761	-	Fndc3a	ENSMUSG00000033487.14	Proximal intron
chr8	41264548	41264610	4.15083	2.69761	+	Pcm1	ENSMUSG00000031592.10	Distal intron
chr15	50789889	50789963	4.15083	2.69761	-	Trps1	ENSMUSG00000038679.16	Distal intron
chrX	12675727	12675791	4.15083	2.69761	-	Med14	ENSMUSG00000064127.13	3' UTR
chr1	127796791	127796889	4.15083	2.69761	+	Ccnt2	ENSMUSG00000026349.14	Distal intron
chr1	45312384	45312453	4.15083	2.69761	+	Col3a1	ENSMUSG00000026043.18	Distal intron
chr4	138222767	138222902	4.15083	2.69761	+	Hp1bp3	ENSMUSG00000028759.13	Distal intron
chr3	119743852	119743875	4.15083	2.69761	-	Gm42664	ENSMUSG00000106099.1	Noncoding exon
chr10	120475150	120475207	4.14593	2.27231	-	Hmga2	ENSMUSG00000056758.14	Distal intron
chr7	111082592	111082656	4.14593	2.27231	-	Eif4g2	ENSMUSG00000005610.17	Proximal intron
chr19	42012391	42012572	4.14593	2.27231	+	Ubtd1	ENSMUSG00000025171.2	Distal intron
chr6	86419247	86419328	4.14593	2.27231	+	Tia1	ENSMUSG00000071337.11	Proximal intron
chr6	38569539	38569583	4.14593	2.27231	+	Luc7l2	ENSMUSG00000029823.16	Distal intron
chr3	158026302	158026347	4.14593	2.27231	-	Srsf11	ENSMUSG00000055436.18	Proximal intron
chr2	125110878	125110944	4.13531	2.72799	-	Myef2	ENSMUSG00000027201.16	Proximal intron
chr13	55659839	55659917	4.13531	2.72799	+	Ddx46	ENSMUSG00000021500.17	Distal intron
chr14	21026940	21027018	4.13531	2.72799	+	Vcl	ENSMUSG00000021823.10	3' splice site
chr9	121741960	121742035	4.13531	2.72799	+	Nktr	ENSMUSG00000032525.15	Proximal intron
chr1	176765717	176765833	4.13531	2.72799	-	Cep170	ENSMUSG00000057335.11	Distal intron
chr16	56125214	56125296	4.13531	2.72799	+	Senp7	ENSMUSG00000052917.15	Distal intron
chr4	58832368	58832430	4.13531	2.72799	-	Ecpas	ENSMUSG00000050812.18	3' UTR
chr3	88712661	88712683	4.13531	2.72799	+	Khdc4	ENSMUSG00000028060.14	3' UTR
chr15	64153540	64153640	4.12554	2.13008	-	Asap1	ENSMUSG00000022377.16	Proximal intron
chr4	155819422	155819459	4.12554	2.13008	+	Ccnl2	ENSMUSG00000029068.16	Distal intron
chr5	93160480	93160599	4.11308	2.01339	+	Septin11	ENSMUSG00000058013.11	Distal intron
chr13	14010290	14010364	4.10887	3.89791	-	Tbce	ENSMUSG00000039233.12	Proximal intron
chr14	27466538	27466665	4.10887	3.89791	+	Tasor	ENSMUSG00000040651.9	Proximal intron
chr14	99093720	99093817	4.10887	3.89791	-	Dis3	ENSMUSG00000033166.11	Distal intron
chr14	86918354	86918434	4.10887	3.89791	-	Diaph3	ENSMUSG00000022021.14	Proximal intron
chr10	99018222	99018273	4.10887	3.89791	+	Atp2b1	ENSMUSG00000019943.10	Proximal intron
chr9	122858874	122858963	4.10887	3.89791	-	Zfp445	ENSMUSG00000047036.8	Distal intron
chr18	35772459	35772533	4.10887	3.89791	+	Ube2d2a	ENSMUSG00000091896.8	Proximal intron
chr6	72439008	72439042	4.10887	3.89791	-	Mat2a	ENSMUSG00000053907.10	Proximal intron
chr3	69007721	69007777	4.10887	3.89791	+	Smc4	ENSMUSG00000034349.14	Proximal intron
chr3	142874743	142874919	4.10887	3.89791	-	Pkn2	ENSMUSG00000004591.16	Distal intron
chr3	148860967	148861001	4.10887	3.89791	-	Adgrl2	ENSMUSG00000028184.12	Distal intron
chr2	27957726	27957798	4.09738	3.08554	+	Col5a1	ENSMUSG00000026837.16	Proximal intron
chr2	167065633	167065657	4.09738	3.08554	+	Zfas1	ENSMUSG00000074578.14	Noncoding exon
chr5	48224112	48224207	4.09738	3.08554	+	mmu-mir-218-1	MI0000700	miRNA proximal
chr14	101932729	101932807	4.09738	3.08554	+	Lmo7	ENSMUSG00000033060.16	CDS
chr14	103274168	103274270	4.09738	3.08554	-	Mycbp2	ENSMUSG00000033004.16	Distal intron
chr17	26254484	26254536	4.09738	3.08554	+	Luc7l	ENSMUSG00000024188.16	Proximal intron
chr10	99013810	99013885	4.09738	3.08554	+	Atp2b1	ENSMUSG00000019943.10	Distal intron
chr10	14457789	14457907	4.09738	3.08554	-	Adgrg6	ENSMUSG00000039116.7	Proximal intron
chr12	80110935	80110950	4.09738	3.08554	-	Zfp36l1	ENSMUSG00000021127.7	Proximal intron
chr9	113875847	113875923	4.09738	3.08554	+	Clasp2	ENSMUSG00000033392.16	Proximal intron
chr18	69681108	69681156	4.09738	3.08554	+	Tcf4	ENSMUSG00000053477.17	Proximal intron
chrX	101442073	101442117	4.09738	3.08554	+	Nono	ENSMUSG00000031311.17	Proximal intron
chr1	82736771	82736888	4.09738	3.08554	+	Mff	ENSMUSG00000026150.14	Proximal intron
chr1	176750648	176750674	4.09738	3.08554	-	Cep170	ENSMUSG00000057335.11	Proximal intron
chr19	23218231	23218355	4.09738	3.08554	-	Smc5	ENSMUSG00000024943.9	5' splice site
chr4	41002802	41002842	4.09738	3.08554	+	Nfx1	ENSMUSG00000028423.15	Proximal intron
chr6	40478781	40478883	4.09738	3.08554	+	Ssbp1	ENSMUSG00000029911.14	Distal intron
chr6	143073710	143073807	4.09738	3.08554	-	C2cd5	ENSMUSG00000030279.15	CDS
chr5	65537855	65537958	4.09318	3.1203	+	Ube2k	ENSMUSG00000029203.16	Proximal intron
chr5	81198309	81198396	4.09318	3.1203	+	Adgrl3	ENSMUSG00000037605.16	Distal intron
chr14	101912319	101912411	4.09318	3.1203	+	Lmo7	ENSMUSG00000033060.16	Proximal intron
chr10	127065739	127065784	4.09318	3.1203	+	Cdk4	ENSMUSG00000006728.12	Proximal intron
chr18	5608539	5608655	4.09318	3.1203	+	Zeb1	ENSMUSG00000024238.15	Distal intron
chrX	38608255	38608338	4.09318	3.1203	+	Mcts1	ENSMUSG00000000355.13	Distal intron
chrX	151859297	151859379	4.09318	3.1203	+	mmu-mir-3113	MI0014111	miRNA proximal
chrX	133683333	133683368	4.09318	3.1203	-	Pcdh19	ENSMUSG00000051323.16	Distal intron
chr1	180063555	180063759	4.09318	3.1203	+	Cdc42bpa	ENSMUSG00000026490.18	Distal intron
chr1	176775060	176775125	4.09318	3.1203	-	Cep170	ENSMUSG00000057335.11	Proximal intron
chr11	80405645	80405680	4.09318	3.1203	+	Zfp207	ENSMUSG00000017421.18	3' UTR
chr2	35181554	35181645	4.08759	2.42843	-	Rab14	ENSMUSG00000026878.17	3' UTR
chr14	61637857	61637977	4.08759	2.42843	-	Dleu2	ENSMUSG00000097589.9	Distal intron (ncRNA)
chr1	127796683	127796791	4.08759	2.42843	+	Ccnt2	ENSMUSG00000026349.14	Distal intron
chr11	80403822	80403876	4.08759	2.42843	+	Zfp207	ENSMUSG00000017421.18	Proximal intron
chr11	88049330	88049373	4.08759	2.42843	+	Srsf1	ENSMUSG00000018379.17	3' UTR
chr4	123361622	123361725	4.08759	2.42843	-	Macf1	ENSMUSG00000028649.21	Proximal intron
chr13	63300660	63300725	4.05904	2.25155	+	mmu-mir-27b	MI0000142	miRNA
chr14	31015759	31015872	4.05904	2.25155	-	Gnl3	ENSMUSG00000042354.7	Proximal intron
chr8	11625987	11626044	4.05904	2.25155	-	Ankrd10	ENSMUSG00000031508.14	Distal intron
chr12	65044359	65044469	4.05904	2.25155	+	Prpf39	ENSMUSG00000035597.19	Proximal intron
chr7	127973904	127973964	4.05904	2.25155	+	Fus	ENSMUSG00000030795.18	Proximal intron
chr11	88049272	88049330	4.05904	2.25155	+	Srsf1	ENSMUSG00000018379.17	3' UTR
chr6	4528170	4528195	4.05904	2.25155	+	Col1a2	ENSMUSG00000029661.16	Proximal intron
chr13	98860487	98860600	4.04639	2.40041	-	Tnpo1	ENSMUSG00000009470.17	5' splice site
chr5	104500087	104500180	4.04639	2.40041	+	Pkd2	ENSMUSG00000034462.9	Distal intron
chr14	105139646	105139754	4.04639	2.40041	-	Rbm26	ENSMUSG00000022119.15	Proximal intron
chr14	103269192	103269290	4.04639	2.40041	-	Mycbp2	ENSMUSG00000033004.16	5' splice site
chr15	12168095	12168143	4.04639	2.40041	+	Zfr	ENSMUSG00000022201.16	Distal intron
chr18	69679442	69679512	4.04639	2.40041	+	Tcf4	ENSMUSG00000053477.17	Distal intron
chr4	41002680	41002763	4.04639	2.40041	+	Nfx1	ENSMUSG00000028423.15	Proximal intron
chr6	83974398	83974462	4.04639	2.40041	+	Zfp638	ENSMUSG00000030016.14	Distal intron
chr6	4537720	4537737	4.04639	2.40041	+	Col1a2	ENSMUSG00000029661.16	3' splice site
chr3	7527578	7527624	4.04639	2.40041	+	Zc2hc1a	ENSMUSG00000043542.12	Proximal intron
chr2	129199368	129199413	4.04626	2.42843	+	Slc20a1	ENSMUSG00000027397.14	5' UTR
chr14	72683406	72683452	4.04626	2.42843	-	Fndc3a	ENSMUSG00000033487.14	Proximal intron
chr14	72583456	72583490	4.04626	2.42843	-	Fndc3a	ENSMUSG00000033487.14	Proximal intron
chr15	96446129	96446308	4.04626	2.42843	-	Scaf11	ENSMUSG00000033228.8	Proximal intron
chr1	43957799	43957873	4.04626	2.42843	+	Tpp2	ENSMUSG00000041763.14	Proximal intron
chr16	55812031	55812157	4.04626	2.42843	-	Nfkbiz	ENSMUSG00000035356.17	3' UTR
chr6	38565829	38565881	4.04626	2.42843	+	Luc7l2	ENSMUSG00000029823.16	Distal intron
chr3	119724634	119724696	4.04626	2.42843	-	Ptbp2	ENSMUSG00000028134.11	CDS
chr13	103751178	103751290	4.04003	2.11046	-	Srek1	ENSMUSG00000032621.8	Distal intron
chr5	129503893	129503979	4.04003	2.11046	+	Sfswap	ENSMUSG00000029439.14	3' splice site
chr8	41262992	41263109	4.04003	2.11046	+	Pcm1	ENSMUSG00000031592.10	Distal intron
chr10	120363973	120364012	4.04003	2.11046	-	Hmga2	ENSMUSG00000056758.14	3' UTR
chr12	65043633	65043705	4.04003	2.11046	+	Prpf39	ENSMUSG00000035597.19	3' splice site
chr6	72434471	72434523	4.04003	2.11046	-	Mat2a	ENSMUSG00000053907.10	3' UTR
chr5	28418746	28418837	3.99935	2.40606	+	Rbm33	ENSMUSG00000048271.14	3' UTR
chr5	100035593	100035633	3.99935	2.40606	-	Hnrnpdl	ENSMUSG00000029328.15	3' UTR
chr10	127065544	127065617	3.99935	2.40606	+	Cdk4	ENSMUSG00000006728.12	Proximal intron
chr11	48801062	48801095	3.99935	2.40606	+	Rack1	ENSMUSG00000020372.15	Proximal intron
chr2	156174199	156174232	3.97228	2.23049	-	Rbm39	ENSMUSG00000027620.16	Distal intron
chr8	83924088	83924177	3.97228	2.23049	+	Adgrl1	ENSMUSG00000013033.16	5' UTR
chr18	34947555	34947639	3.97228	2.23049	-	Hspa9	ENSMUSG00000024359.10	Proximal intron
chr1	180132511	180132661	3.97228	2.23049	+	Cdc42bpa	ENSMUSG00000026490.18	Distal intron
chr5	129502310	129502358	3.96228	2.66659	+	Sfswap	ENSMUSG00000029439.14	Distal intron
chr14	103269917	103270023	3.96228	2.66659	-	Mycbp2	ENSMUSG00000033004.16	Proximal intron
chr14	61636173	61636253	3.96228	2.66659	-	Dleu2	ENSMUSG00000097589.9	Distal intron (ncRNA)
chr14	49031359	49031425	3.96228	2.66659	-	Exoc5	ENSMUSG00000061244.14	Distal intron
chr8	13416894	13416905	3.96228	2.66659	+	Grk1	ENSMUSG00000031450.8	3' UTR
chr8	13416905	13416915	3.96228	2.66659	+	Grk1	ENSMUSG00000031450.8	3' UTR
chr17	23677015	23677046	3.96228	2.66659	-	Tnfrsf12a	ENSMUSG00000023905.15	5' splice site
chr10	96617539	96617633	3.96228	2.66659	+	Btg1	ENSMUSG00000036478.8	5' UTR
chr9	25298946	25299053	3.96228	2.66659	+	Septin7	ENSMUSG00000001833.17	Proximal intron
chr9	72724937	72724988	3.96228	2.66659	+	Nedd4	ENSMUSG00000032216.15	3' splice site
chrX	38608097	38608203	3.96228	2.66659	+	Mcts1	ENSMUSG00000000355.13	Distal intron
chr1	178330086	178330124	3.96228	2.66659	-	Hnrnpu	ENSMUSG00000039630.10	5' splice site
chr19	20389154	20389242	3.96228	2.66659	-	Anxa1	ENSMUSG00000024659.15	Proximal intron
chr4	41002763	41002802	3.96228	2.66659	+	Nfx1	ENSMUSG00000028423.15	Proximal intron
chr4	98952399	98952587	3.96228	2.66659	-	Dock7	ENSMUSG00000028556.15	Distal intron
chr3	69011222	69011315	3.96228	2.66659	+	Smc4	ENSMUSG00000034349.14	Distal intron
chr3	69027177	69027237	3.96228	2.66659	+	Smc4	ENSMUSG00000034349.14	Proximal intron
chr3	119726323	119726395	3.96228	2.66659	-	Ptbp2	ENSMUSG00000028134.11	Proximal intron
chr3	107755241	107755311	3.96228	2.66659	-	Csf1	ENSMUSG00000014599.10	Proximal intron
chrX	53056332	53056383	3.95468	2.09056	-	C430049B03Rik	ENSMUSG00000087365.7	Noncoding exon
chr3	58429696	58429773	3.95468	2.09056	+	Tsc22d2	ENSMUSG00000027806.9	Distal intron
chr14	72574871	72574939	3.91119	2.38334	-	Fndc3a	ENSMUSG00000033487.14	Proximal intron
chr10	108251209	108251317	3.91119	2.38334	+	Ppp1r12a	ENSMUSG00000019907.10	Proximal intron
chr11	62402436	62402524	3.91119	2.38334	-	Ncor1	ENSMUSG00000018501.17	3' UTR
chr3	152233380	152233428	3.91119	2.38334	+	Fubp1	ENSMUSG00000028034.15	3' UTR
chr13	96603866	96603931	3.91094	3.81545	+	Col4a3bp	ENSMUSG00000021669.15	Distal intron
chr5	121748170	121748249	3.91094	3.81545	+	Atxn2	ENSMUSG00000042605.16	Proximal intron
chr14	14740422	14740457	3.91094	3.81545	+	Slc4a7	ENSMUSG00000021733.11	Distal intron
chr14	49065960	49066079	3.91094	3.81545	-	Exoc5	ENSMUSG00000061244.14	5' splice site
chr14	79346060	79346176	3.91094	3.81545	-	Naa16	ENSMUSG00000022020.15	Distal intron
chr8	11625884	11625911	3.91094	3.81545	-	Ankrd10	ENSMUSG00000031508.14	Distal intron
chr17	24415277	24415370	3.91094	3.81545	+	Rnps1	ENSMUSG00000034681.17	Proximal intron
chr10	63289500	63289579	3.91094	3.81545	+	Herc4	ENSMUSG00000020064.9	Proximal intron
chr9	121720788	121720844	3.91094	3.81545	+	Nktr	ENSMUSG00000032525.15	Distal intron
chr18	58063796	58063836	3.91094	3.81545	-	Fbn2	ENSMUSG00000024598.9	Proximal intron
chr4	11602827	11603029	3.91094	3.81545	+	Rad54b	ENSMUSG00000078773.11	Distal intron
chr6	113107901	113107945	3.91094	3.81545	+	Setd5	ENSMUSG00000034269.12	Distal intron
chr6	71891884	71891975	3.91094	3.81545	-	Ptcd3	ENSMUSG00000063884.6	Proximal intron
chr3	88700147	88700194	3.91094	3.81545	+	Khdc4	ENSMUSG00000028060.14	3' splice site
chr2	48911456	48911602	3.90777	3.04991	-	Orc4	ENSMUSG00000026761.12	Distal intron
chr13	97190539	97190642	3.90777	3.04991	-	Hexb	ENSMUSG00000021665.9	Distal intron
chr14	78493795	78493884	3.90777	3.04991	-	Akap11	ENSMUSG00000022016.17	3' UTR
chr14	105112630	105112710	3.90777	3.04991	-	Gm17066	ENSMUSG00000091509.7	Proximal intron (ncRNA)
chr8	40908524	40908611	3.90777	3.04991	+	Slc7a2	ENSMUSG00000031596.15	CDS
chr17	21570958	21571013	3.90777	3.04991	+	Zfp948	ENSMUSG00000067931.6	Distal intron
chr10	63289751	63289839	3.90777	3.04991	+	Herc4	ENSMUSG00000020064.9	Distal intron
chr10	117355475	117355532	3.90777	3.04991	-	Cpsf6	ENSMUSG00000055531.12	3' UTR
chr18	63675090	63675150	3.90777	3.04991	-	Txnl1	ENSMUSG00000024583.3	Proximal intron
chr18	58107208	58107261	3.90777	3.04991	-	Fbn2	ENSMUSG00000024598.9	Distal intron
chrX	151804296	151804376	3.90777	3.04991	+	Huwe1	ENSMUSG00000025261.18	3' splice site
chrX	136736321	136736399	3.90777	3.04991	-	Morf4l2	ENSMUSG00000031422.16	Distal intron
chr1	43957873	43957929	3.90777	3.04991	+	Tpp2	ENSMUSG00000041763.14	Proximal intron
chr1	125408812	125408954	3.90777	3.04991	-	Actr3	ENSMUSG00000026341.16	Proximal intron
chr1	176750476	176750546	3.90777	3.04991	-	Cep170	ENSMUSG00000057335.11	Proximal intron
chr11	80403701	80403747	3.90777	3.04991	+	Zfp207	ENSMUSG00000017421.18	5' splice site
chr6	127149635	127149694	3.90777	3.04991	-	Ccnd2	ENSMUSG00000000184.12	Distal intron
chr15	77112760	77112813	3.88562	2.20911	-	Rbfox2	ENSMUSG00000033565.18	Distal intron
chr7	127972861	127972929	3.88562	2.20911	+	Fus	ENSMUSG00000030795.18	5' splice site
chr1	45425899	45425972	3.88562	2.20911	-	Col5a2	ENSMUSG00000026042.16	Distal intron
chr6	119967340	119967425	3.88562	2.20911	-	Wnk1	ENSMUSG00000045962.16	Distal intron
chr2	125097189	125097250	3.87539	3.85727	-	Myef2	ENSMUSG00000027201.16	Proximal intron
chr14	101911198	101911301	3.87539	3.85727	+	Lmo7	ENSMUSG00000033060.16	Proximal intron
chr14	62742204	62742315	3.87539	3.85727	-	Ints6	ENSMUSG00000035161.7	Distal intron
chr14	62712739	62712821	3.87539	3.85727	-	Ints6	ENSMUSG00000035161.7	Distal intron
chr12	111539219	111539270	3.87539	3.85727	+	Eif5	ENSMUSG00000021282.17	5' UTR
chr12	51917774	51917850	3.87539	3.85727	-	Heatr5a	ENSMUSG00000035181.6	Distal intron
chr9	59792853	59792960	3.87539	3.85727	+	Myo9a	ENSMUSG00000039585.15	Distal intron
chr9	49529467	49529536	3.87539	3.85727	-	Ncam1	ENSMUSG00000039542.16	Distal intron
chr7	92656446	92656536	3.87539	3.85727	-	Pcf11	ENSMUSG00000041328.16	Distal intron
chr11	87111350	87111369	3.87539	3.85727	+	Ska2	ENSMUSG00000020492.11	Distal intron
chr6	35199412	35199505	3.87539	3.85727	+	Nup205	ENSMUSG00000038759.15	Proximal intron
chr6	79818296	79818348	3.87539	3.85727	+	Gm20594	ENSMUSG00000096887.2	CDS
chr3	119725398	119725451	3.87539	3.85727	-	Ptbp2	ENSMUSG00000028134.11	Distal intron
chr2	125110654	125110716	3.87149	2.37184	-	Myef2	ENSMUSG00000027201.16	CDS
chr14	61643254	61643328	3.87149	2.37184	-	Dleu2	ENSMUSG00000097589.9	5' splice site (ncRNA)
chr14	61631954	61631972	3.87149	2.37184	-	mmu-mir-16-1	MI0000565	miRNA
chr8	107548118	107548165	3.87149	2.37184	+	Wwp2	ENSMUSG00000031930.11	Proximal intron
chr12	80112479	80112514	3.87149	2.37184	-	Zfp36l1	ENSMUSG00000021127.7	Proximal intron
chr15	50788922	50789014	3.87149	2.37184	-	Trps1	ENSMUSG00000038679.16	Distal intron
chr15	37997504	37997580	3.87149	2.37184	-	Ubr5	ENSMUSG00000037487.7	Proximal intron
chr7	44247407	44247492	3.87149	2.37184	+	2410002F23Rik	ENSMUSG00000045411.16	5' UTR
chr1	45312088	45312179	3.87149	2.37184	+	Col3a1	ENSMUSG00000026043.18	Proximal intron
chr11	118287263	118287355	3.87149	2.37184	-	Usp36	ENSMUSG00000033909.17	Proximal intron
chr6	118638600	118638793	3.87149	2.37184	-	Cacna1c	ENSMUSG00000051331.16	3' splice site
chr3	69126409	69126523	3.87149	2.37184	-	Kpna4	ENSMUSG00000027782.10	5' UTR
chr15	38001688	38001789	3.86944	2.07038	-	Ubr5	ENSMUSG00000037487.7	Proximal intron
chr1	45312230	45312384	3.86944	2.07038	+	Col3a1	ENSMUSG00000026043.18	Proximal intron
chr13	14010002	14010108	3.82316	2.36025	-	Tbce	ENSMUSG00000039233.12	Proximal intron
chr13	89656313	89656381	3.82316	2.36025	-	Vcan	ENSMUSG00000021614.16	3' UTR
chr11	5865904	5865948	3.82316	2.36025	+	Aebp1	ENSMUSG00000020473.13	Proximal intron
chr6	86419497	86419592	3.82316	2.36025	+	Tia1	ENSMUSG00000071337.11	Proximal intron
chr3	16213412	16213535	3.82316	2.36025	+	Ythdf3	ENSMUSG00000047213.14	Proximal intron
chr6	134511729	134511860	3.79907	2.18742	-	Lrp6	ENSMUSG00000030201.15	Proximal intron
chrX	20852183	20852323	3.78436	2.04991	+	Araf	ENSMUSG00000001127.12	3' UTR
chr1	135155901	135156029	3.78436	2.04991	+	Arl8a	ENSMUSG00000026426.10	3' UTR
chr13	85248041	85248127	3.77467	2.60246	-	Rasa1	ENSMUSG00000021549.14	Distal intron
chr5	53652375	53652482	3.77467	2.60246	+	Rbpj	ENSMUSG00000039191.12	Proximal intron
chr14	20967367	20967460	3.77467	2.60246	+	Vcl	ENSMUSG00000021823.10	3' splice site
chr14	14740074	14740117	3.77467	2.60246	+	Slc4a7	ENSMUSG00000021733.11	Proximal intron
chr14	31014778	31014843	3.77467	2.60246	-	Gnl3	ENSMUSG00000042354.7	5' splice site
chr8	41264488	41264548	3.77467	2.60246	+	Pcm1	ENSMUSG00000031592.10	Distal intron
chr17	24167302	24167386	3.77467	2.60246	-	Atp6v0c	ENSMUSG00000024121.13	Distal intron
chr9	44709922	44710013	3.77467	2.60246	-	Phldb1	ENSMUSG00000048537.16	Distal intron
chrX	141557862	141557971	3.77467	2.60246	+	Col4a5	ENSMUSG00000031274.16	Distal intron
chrX	68711088	68711173	3.77467	2.60246	+	Fmr1	ENSMUSG00000000838.17	Proximal intron
chr7	3704808	3704835	3.77467	2.60246	+	Rps9	ENSMUSG00000006333.14	5' splice site
chr4	32698455	32698532	3.77467	2.60246	+	Mdn1	ENSMUSG00000058006.12	Proximal intron
chr4	48457665	48457780	3.77467	2.60246	-	Tex10	ENSMUSG00000028345.15	Distal intron
chr3	135461043	135461184	3.77467	2.60246	+	Ube2d3	ENSMUSG00000078578.9	Distal intron
chr2	125100186	125100243	3.75965	2.63488	-	Myef2	ENSMUSG00000027201.16	5' splice site
chr13	98850370	98850411	3.75965	2.63488	-	Tnpo1	ENSMUSG00000009470.17	Proximal intron
chr5	90319765	90319863	3.75965	2.63488	-	Ankrd17	ENSMUSG00000055204.15	Distal intron
chr5	90318392	90318441	3.75965	2.63488	-	Ankrd17	ENSMUSG00000055204.15	Distal intron
chr14	105138657	105138713	3.75965	2.63488	-	Rbm26	ENSMUSG00000022119.15	Proximal intron
chr14	61631972	61631995	3.75965	2.63488	-	mmu-mir-15a|mmu-mir-16-1	MI0000565||MI0000564	miRNA proximal
chr8	111283525	111283669	3.75965	2.63488	-	Rfwd3	ENSMUSG00000033596.5	Proximal intron
chr10	99010968	99011106	3.75965	2.63488	+	Atp2b1	ENSMUSG00000019943.10	3' UTR
chr10	62764675	62764733	3.75965	2.63488	-	Ccar1	ENSMUSG00000020074.7	Proximal intron
chr15	12166537	12166581	3.75965	2.63488	+	Zfr	ENSMUSG00000022201.16	Proximal intron
chr7	90193743	90193790	3.75965	2.63488	+	Picalm	ENSMUSG00000039361.11	Proximal intron
chr7	127975474	127975498	3.75965	2.63488	+	Fus	ENSMUSG00000030795.18	Proximal intron
chr11	87114076	87114110	3.75965	2.63488	+	Ska2	ENSMUSG00000020492.11	Distal intron
chr16	91674020	91674047	3.75965	2.63488	+	Son	ENSMUSG00000022961.18	Distal intron
chr16	96055484	96055566	3.75965	2.63488	-	Brwd1	ENSMUSG00000022914.17	Distal intron
chr3	60615493	60615554	3.75965	2.63488	+	Mbnl1	ENSMUSG00000027763.13	3' splice site
chr3	119740046	119740079	3.75965	2.63488	-	Ptbp2	ENSMUSG00000028134.11	Proximal intron
chr3	119745584	119745614	3.75965	2.63488	-	Gm42664	ENSMUSG00000106099.1	Noncoding exon
chr14	72570096	72570171	3.73518	2.3368	-	Fndc3a	ENSMUSG00000033487.14	Distal intron
chr9	121729962	121730035	3.73518	2.3368	+	Nktr	ENSMUSG00000032525.15	Proximal intron
chr18	67794465	67794552	3.73518	2.3368	+	Seh1l	ENSMUSG00000079614.4	3' UTR
chr7	128443964	128444026	3.73518	2.3368	-	Tial1	ENSMUSG00000030846.15	3' splice site
chr19	6364170	6364252	3.73518	2.3368	+	Sf1	ENSMUSG00000024949.17	5' splice site
chr10	120473185	120473226	3.71269	2.16539	-	Hmga2	ENSMUSG00000056758.14	5' splice site
chr9	59673959	59673992	3.71269	2.16539	+	Gm49759	ENSMUSG00000111394.1	Noncoding exon
chr2	84649841	84649924	3.70534	2.97591	-	Ctnnd1	ENSMUSG00000034101.14	Proximal intron
chr13	112494467	112494531	3.70534	2.97591	+	Il6st	ENSMUSG00000021756.12	3' splice site
chr13	103750934	103750969	3.70534	2.97591	-	Srek1	ENSMUSG00000032621.8	Distal intron
chr5	114903453	114903547	3.70534	2.97591	+	Oasl2	ENSMUSG00000029561.17	Distal intron
chr8	83927572	83927627	3.70534	2.97591	+	Adgrl1	ENSMUSG00000013033.16	Distal intron
chr17	29040829	29040859	3.70534	2.97591	+	Srsf3	ENSMUSG00000071172.13	5' splice site
chr10	23323847	23323913	3.70534	2.97591	-	Eya4	ENSMUSG00000010461.15	Distal intron
chr12	73938981	73939062	3.70534	2.97591	+	Hif1a	ENSMUSG00000021109.13	Proximal intron
chr15	58434933	58435076	3.70534	2.97591	+	Fam91a1	ENSMUSG00000037119.4	Proximal intron
chr15	34123849	34123948	3.70534	2.97591	+	Mtdh	ENSMUSG00000022255.16	5' splice site
chr15	58440721	58440794	3.70534	2.97591	+	Fam91a1	ENSMUSG00000037119.4	Distal intron
chr9	42257803	42257966	3.70534	2.97591	-	Sc5d	ENSMUSG00000032018.14	Distal intron
chrX	101442004	101442073	3.70534	2.97591	+	Nono	ENSMUSG00000031311.17	Proximal intron
chrX	150587353	150587469	3.70534	2.97591	-	Apex2	ENSMUSG00000025269.16	Proximal intron
chr7	126151021	126151098	3.70534	2.97591	-	Xpo6	ENSMUSG00000000131.15	Distal intron
chr11	105240595	105240691	3.70534	2.97591	+	Tlk2	ENSMUSG00000020694.17	Proximal intron
chr4	106407425	106407529	3.70534	2.97591	+	Usp24	ENSMUSG00000028514.15	Proximal intron
chr4	64000575	64000669	3.70534	2.97591	-	Tnc	ENSMUSG00000028364.15	5' splice site
chr4	58831490	58831577	3.70534	2.97591	-	Ecpas	ENSMUSG00000050812.18	3' UTR
chr4	58831744	58831799	3.70534	2.97591	-	Ecpas	ENSMUSG00000050812.18	3' UTR
chr13	55703082	55703132	3.70249	3.01339	+	B230219D22Rik	ENSMUSG00000045767.9	3' UTR
chr5	93165522	93165582	3.70249	3.01339	+	Septin11	ENSMUSG00000058013.11	Proximal intron
chr5	90316276	90316355	3.70249	3.01339	-	Ankrd17	ENSMUSG00000055204.15	Distal intron
chr5	100387962	100387995	3.70249	3.01339	-	Sec31a	ENSMUSG00000035325.16	Distal intron
chr14	101933331	101933402	3.70249	3.01339	+	Lmo7	ENSMUSG00000033060.16	Proximal intron
chr14	67022695	67022818	3.70249	3.01339	-	Ppp2r2a	ENSMUSG00000022052.9	Proximal intron
chr8	79650642	79650713	3.70249	3.01339	+	Otud4	ENSMUSG00000036990.13	Proximal intron
chr17	71463132	71463227	3.70249	3.01339	-	Smchd1	ENSMUSG00000024054.14	Distal intron
chr10	23140386	23140467	3.70249	3.01339	-	Eya4	ENSMUSG00000010461.15	Proximal intron
chr12	54859743	54859827	3.70249	3.01339	-	Cfl2	ENSMUSG00000062929.8	3' UTR
chr12	102253597	102253638	3.70249	3.01339	-	Gm25203	ENSMUSG00000105037.1||ENSMUSG00000064776.2	Noncoding exon
chr18	75000903	75000948	3.70249	3.01339	+	Rpl17	ENSMUSG00000062328.8	Proximal intron
chr7	59290782	59290860	3.70249	3.01339	+	Ube3a	ENSMUSG00000025326.12	Distal intron
chr11	98248055	98248130	3.70249	3.01339	+	Cdk12	ENSMUSG00000003119.14	Distal intron
chr11	79462238	79462309	3.70249	3.01339	+	Nf1	ENSMUSG00000020716.16	Distal intron
chr4	32697150	32697226	3.70249	3.01339	+	Mdn1	ENSMUSG00000058006.12	Distal intron
chr6	113110561	113110613	3.70249	3.01339	+	Setd5	ENSMUSG00000034269.12	5' splice site
chr3	114094659	114094752	3.70249	3.01339	+	Col11a1	ENSMUSG00000027966.20	5' splice site
chr3	137865252	137865315	3.70249	3.01339	+	H2az1	ENSMUSG00000037894.13	5' splice site
chr3	130033194	130033274	3.70249	3.01339	-	Sec24b	ENSMUSG00000001052.15	Distal intron
chr14	49032823	49032950	3.69945	2.02916	-	Exoc5	ENSMUSG00000061244.14	Proximal intron
chr2	59215232	59215381	3.69898	3.77238	+	Pkp4	ENSMUSG00000026991.20	Proximal intron
chr2	158439070	158439181	3.69898	3.77238	+	Ralgapb	ENSMUSG00000027652.15	Proximal intron
chr14	115045441	115045501	3.69898	3.77238	+	Mir17hg	ENSMUSG00000089726.2	Noncoding exon
chr14	34734544	34734591	3.69898	3.77238	+	Wapl	ENSMUSG00000041408.18	Distal intron
chr14	105113787	105113852	3.69898	3.77238	-	Gm17066	ENSMUSG00000091509.7	Proximal intron (ncRNA)
chr7	111081954	111081969	3.69898	3.77238	-	Eif4g2	ENSMUSG00000005610.17	5' splice site
chr1	43959198	43959263	3.69898	3.77238	+	Tpp2	ENSMUSG00000041763.14	Distal intron
chr1	151354986	151355018	3.69898	3.77238	+	Ivns1abp	ENSMUSG00000023150.14	Proximal intron
chr16	90258440	90258535	3.69898	3.77238	-	Scaf4	ENSMUSG00000022983.16	Proximal intron
chr19	16663347	16663453	3.69898	3.77238	-	Vps13a	ENSMUSG00000046230.11	Proximal intron
chr3	65950423	65950468	3.69898	3.77238	-	Ccnl1	ENSMUSG00000027829.15	5' splice site
chr13	93160418	93160509	3.68528	2.31295	-	Tent2	ENSMUSG00000042167.6	Distal intron
chr13	103751745	103751796	3.68528	2.31295	-	Srek1	ENSMUSG00000032621.8	Distal intron
chr5	28416160	28416282	3.68528	2.31295	+	Rbm33	ENSMUSG00000048271.14	3' UTR
chr14	14740144	14740218	3.68528	2.31295	+	Slc4a7	ENSMUSG00000021733.11	Proximal intron
chr14	72683452	72683507	3.68528	2.31295	-	Fndc3a	ENSMUSG00000033487.14	Proximal intron
chr8	57512341	57512431	3.68528	2.31295	+	Hmgb2	ENSMUSG00000054717.7	3' splice site
chr18	42569142	42569337	3.68528	2.31295	+	Tcerg1	ENSMUSG00000024498.16	Distal intron
chrX	153729496	153729638	3.68528	2.31295	+	Nbdy	ENSMUSG00000086316.8	Distal intron
chr16	55811501	55811604	3.68528	2.31295	-	Nfkbiz	ENSMUSG00000035356.17	3' UTR
chr3	152451538	152451685	3.68528	2.31295	+	Zzz3	ENSMUSG00000039068.16	Proximal intron
chr3	34064955	34065095	3.68528	2.31295	+	Fxr1	ENSMUSG00000027680.15	CDS
chr3	34064447	34064543	3.68528	2.31295	+	Fxr1	ENSMUSG00000027680.15	Proximal intron
chr2	75660400	75660433	3.68403	2.3427	+	Hnrnpa3	ENSMUSG00000059005.13	Distal intron
chr14	7937539	7937591	3.68403	2.3427	+	Flnb	ENSMUSG00000025278.9	Distal intron
chr14	72574726	72574778	3.68403	2.3427	-	Fndc3a	ENSMUSG00000033487.14	3' splice site
chr10	23162848	23162933	3.68403	2.3427	-	Eya4	ENSMUSG00000010461.15	Proximal intron
chr15	77104166	77104199	3.68403	2.3427	-	Rbfox2	ENSMUSG00000033565.18	Distal intron
chr9	22366755	22366839	3.68403	2.3427	-	Anln	ENSMUSG00000036777.8	Distal intron
chrX	151869454	151869557	3.68403	2.3427	+	Huwe1	ENSMUSG00000025261.18	Distal intron
chr7	113558820	113558934	3.68403	2.3427	+	Far1	ENSMUSG00000030759.16	Distal intron
chr7	113554197	113554235	3.68403	2.3427	+	Far1	ENSMUSG00000030759.16	CDS
chr11	119466431	119466556	3.68403	2.3427	+	Rnf213	ENSMUSG00000070327.14	5' splice site
chr3	31039566	31039664	3.68403	2.3427	+	Prkci	ENSMUSG00000037643.14	5' splice site
chr2	75661256	75661309	3.64734	2.31295	+	Hnrnpa3	ENSMUSG00000059005.13	Proximal intron
chr14	49031472	49031568	3.64734	2.31295	-	Exoc5	ENSMUSG00000061244.14	Distal intron
chr8	107355906	107355985	3.64734	2.31295	+	Nfat5	ENSMUSG00000003847.16	5' splice site
chr18	58064908	58064985	3.64734	2.31295	-	Fbn2	ENSMUSG00000024598.9	Distal intron
chr16	30338832	30338934	3.64734	2.31295	-	Atp13a3	ENSMUSG00000022533.14	Proximal intron
chr6	113109767	113109864	3.64734	2.31295	+	Setd5	ENSMUSG00000034269.12	3' splice site
chrX	103460383	103460421	3.62643	2.14302	-	Xist	ENSMUSG00000086503.4	Noncoding exon
chr7	111082376	111082442	3.62643	2.14302	-	Eif4g2	ENSMUSG00000005610.17	Proximal intron
chr3	141520159	141520320	3.62643	2.14302	+	Unc5c	ENSMUSG00000059921.15	Distal intron
chr5	129502423	129502491	3.6147	2.00809	+	Sfswap	ENSMUSG00000029439.14	Distal intron
chr10	117352623	117352751	3.6147	2.00809	-	Cpsf6	ENSMUSG00000055531.12	Distal intron
chr1	169985104	169985225	3.6147	2.00809	-	Ddr2	ENSMUSG00000026674.9	3' splice site
chr1	52202979	52203062	3.6147	2.00809	-	Gls	ENSMUSG00000026103.14	Distal intron
chr2	174337374	174337469	3.58777	2.56929	+	Gnas	ENSMUSG00000027523.20	Proximal intron
chr2	77244307	77244425	3.58777	2.56929	-	Sestd1	ENSMUSG00000042272.17	Distal intron
chr13	93167120	93167210	3.58777	2.56929	-	Tent2	ENSMUSG00000042167.6	Distal intron
chr8	110823676	110823746	3.58777	2.56929	-	Sf3b3	ENSMUSG00000033732.10	Proximal intron
chr8	121901363	121901374	3.58777	2.56929	-	Slc7a5	ENSMUSG00000040010.10	Distal intron
chr17	51096960	51097011	3.58777	2.56929	-	Tbc1d5	ENSMUSG00000023923.10	Distal intron
chr10	62641207	62641321	3.58777	2.56929	-	Ddx50	ENSMUSG00000020076.7	Proximal intron
chr18	34942284	34942332	3.58777	2.56929	-	Hspa9	ENSMUSG00000024359.10	Proximal intron
chr7	59291421	59291528	3.58777	2.56929	+	Ube3a	ENSMUSG00000025326.12	Distal intron
chr7	90192696	90192763	3.58777	2.56929	+	Picalm	ENSMUSG00000039361.11	Distal intron
chr11	87112618	87112654	3.58777	2.56929	+	mmu-mir-301a	MI0000401	miRNA proximal
chr16	52165329	52165412	3.58777	2.56929	+	Cblb	ENSMUSG00000022637.11	Distal intron
chr16	55812178	55812236	3.58777	2.56929	-	Nfkbiz	ENSMUSG00000035356.17	3' UTR
chr4	155817632	155817658	3.58777	2.56929	+	Ccnl2	ENSMUSG00000029068.16	Proximal intron
chr4	63992811	63992901	3.58777	2.56929	-	Tnc	ENSMUSG00000028364.15	Proximal intron
chr4	137323324	137323396	3.58777	2.56929	-	Cdc42	ENSMUSG00000006699.17	Distal intron
chr3	34066379	34066503	3.58777	2.56929	+	Fxr1	ENSMUSG00000027680.15	Distal intron
chr3	90018650	90018742	3.58777	2.56929	-	Ubap2l	ENSMUSG00000042520.16	Proximal intron
chr3	107669802	107669854	3.58777	2.56929	-	Ahcyl1	ENSMUSG00000027893.14	5' splice site
chr14	56810964	56811059	3.55961	2.2887	-	Zmym5	ENSMUSG00000040123.17	Proximal intron
chr15	12168346	12168406	3.55961	2.2887	+	Zfr	ENSMUSG00000022201.16	Distal intron
chr16	30338934	30339012	3.55961	2.2887	-	Atp13a3	ENSMUSG00000022533.14	Proximal intron
chr5	93167139	93167264	3.54031	2.1203	+	Septin11	ENSMUSG00000058013.11	Proximal intron
chr5	28418027	28418130	3.54031	2.1203	+	Rbm33	ENSMUSG00000048271.14	3' UTR
chr8	105203857	105204026	3.54031	2.1203	+	Gm24629	ENSMUSG00000084711.1	Noncoding exon
chr8	8683481	8683484	3.54031	2.1203	-	Arglu1	ENSMUSG00000040459.11	Proximal intron
chr18	58113037	58113135	3.54031	2.1203	-	Fbn2	ENSMUSG00000024598.9	Proximal intron
chr11	80402999	80403058	3.54031	2.1203	+	Zfp207	ENSMUSG00000017421.18	Proximal intron
chr19	10525515	10525652	3.54031	2.1203	+	Cpsf7	ENSMUSG00000034820.4	5' UTR
chr2	38871601	38871715	3.51749	2.93744	-	Nr6a1	ENSMUSG00000063972.13	Distal intron
chr13	46704526	46704625	3.51749	2.93744	-	Nup153	ENSMUSG00000021374.10	5' splice site
chr13	103885786	103885854	3.51749	2.93744	-	Erbin	ENSMUSG00000021709.14	Proximal intron
chr8	41263249	41263291	3.51749	2.93744	+	Pcm1	ENSMUSG00000031592.10	Distal intron
chr10	83560933	83561038	3.51749	2.93744	+	Washc4	ENSMUSG00000034560.6	Proximal intron
chr10	117354304	117354348	3.51749	2.93744	-	Cpsf6	ENSMUSG00000055531.12	3' UTR
chr12	31342088	31342212	3.51749	2.93744	-	Dld	ENSMUSG00000020664.10	Distal intron
chr15	27758461	27758581	3.51749	2.93744	-	Trio	ENSMUSG00000022263.10	3' splice site
chr9	22365559	22365635	3.51749	2.93744	-	Anln	ENSMUSG00000036777.8	Distal intron
chr18	42553249	42553377	3.51749	2.93744	+	Tcerg1	ENSMUSG00000024498.16	3' splice site
chr7	128446250	128446314	3.51749	2.93744	-	Tial1	ENSMUSG00000030846.15	CDS
chr1	159253401	159253558	3.51749	2.93744	+	Cop1	ENSMUSG00000040782.12	Distal intron
chr1	10073503	10073583	3.51749	2.93744	+	Cspp1	ENSMUSG00000056763.16	Distal intron
chr1	84771858	84771943	3.51749	2.93744	-	Trip12	ENSMUSG00000026219.14	Distal intron
chr4	58831414	58831490	3.51749	2.93744	-	Ecpas	ENSMUSG00000050812.18	3' UTR
chr6	116217412	116217504	3.51749	2.93744	+	Washc2	ENSMUSG00000024104.11	Proximal intron
chr6	100852973	100853059	3.51749	2.93744	+	Ppp4r2	ENSMUSG00000052144.8	Proximal intron
chr3	34053414	34053495	3.51749	2.93744	+	Fxr1	ENSMUSG00000027680.15	Distal intron
chr13	98253946	98254153	3.51159	2.28258	-	Utp15	ENSMUSG00000041747.3	Proximal intron
chr5	65389286	65389410	3.51159	2.28258	-	Rpl9	ENSMUSG00000047215.14	3' UTR
chr14	16394356	16394467	3.51159	2.28258	+	Top2b	ENSMUSG00000017485.11	Distal intron
chr14	120396893	120396960	3.51159	2.28258	+	Mbnl2	ENSMUSG00000022139.17	Proximal intron
chr14	56810806	56810905	3.51159	2.28258	-	Zmym5	ENSMUSG00000040123.17	5' UTR
chr17	21573324	21573382	3.51159	2.28258	+	Zfp948	ENSMUSG00000067931.6	Proximal intron
chr15	50656436	50656520	3.51159	2.28258	-	Trps1	ENSMUSG00000038679.16	3' UTR
chr9	103331800	103331921	3.51159	2.28258	+	Topbp1	ENSMUSG00000032555.10	Distal intron
chr18	58039896	58040000	3.51159	2.28258	-	Fbn2	ENSMUSG00000024598.9	5' splice site
chrX	142357065	142357183	3.51159	2.28258	-	Acsl4	ENSMUSG00000031278.12	Distal intron
chr7	90183649	90183739	3.51159	2.28258	+	Picalm	ENSMUSG00000039361.11	Distal intron
chr1	176751356	176751470	3.51159	2.28258	-	Cep170	ENSMUSG00000057335.11	Distal intron
chr11	79242266	79242301	3.51159	2.28258	-	Wsb1	ENSMUSG00000017677.11	Proximal intron
chr4	63993358	63993439	3.51159	2.28258	-	Tnc	ENSMUSG00000028364.15	3' splice site
chr6	34615091	34615239	3.51159	2.28258	+	Cald1	ENSMUSG00000029761.16	Distal intron
chr6	65877818	65877934	3.51159	2.28258	+	Prdm5	ENSMUSG00000029913.14	Distal intron
chr6	4534746	4534760	3.51159	2.28258	+	Col1a2	ENSMUSG00000029661.16	5' splice site
chr3	152218589	152218638	3.51159	2.28258	+	Fubp1	ENSMUSG00000028034.15	Proximal intron
chr3	138476079	138476205	3.51159	2.28258	-	Metap1	ENSMUSG00000005813.12	3' UTR
chr2	29922959	29923071	3.49968	3.68218	+	Odf2	ENSMUSG00000026790.19	Proximal intron
chr2	101997305	101997317	3.49968	3.68218	-	Ldlrad3	ENSMUSG00000048058.17	Distal intron
chr2	101997317	101997327	3.49968	3.68218	-	Ldlrad3	ENSMUSG00000048058.17	Distal intron
chr2	167652205	167652213	3.49968	3.68218	-	Gm20431|Tmem189	ENSMUSG00000090213.1||ENSMUSG00000089739.2	Distal intron
chr2	167652213	167652220	3.49968	3.68218	-	Tmem189|Gm20431	ENSMUSG00000090213.1||ENSMUSG00000089739.2	Distal intron
chr13	21401563	21401654	3.49968	3.68218	-	Zkscan3	ENSMUSG00000021327.19	Distal intron
chr5	86163274	86163410	3.49968	3.68218	-	Uba6	ENSMUSG00000035898.13	Distal intron
chr5	90280459	90280552	3.49968	3.68218	-	Ankrd17	ENSMUSG00000055204.15	Distal intron
chr14	20977775	20977869	3.49968	3.68218	+	Vcl	ENSMUSG00000021823.10	Distal intron
chr14	86967282	86967309	3.49968	3.68218	-	Diaph3	ENSMUSG00000022021.14	Distal intron
chr8	41266398	41266479	3.49968	3.68218	+	Pcm1	ENSMUSG00000031592.10	Distal intron
chr8	41262459	41262495	3.49968	3.68218	+	Pcm1	ENSMUSG00000031592.10	Distal intron
chr8	34890069	34890175	3.49968	3.68218	-	Tnks	ENSMUSG00000031529.5	Proximal intron
chr8	95755996	95756052	3.49968	3.68218	-	Cnot1	ENSMUSG00000036550.16	5' splice site
chr17	75539598	75539680	3.49968	3.68218	-	Fam98a	ENSMUSG00000002017.10	3' splice site
chr18	57905335	57905447	3.49968	3.68218	+	Slc12a2	ENSMUSG00000024597.11	Distal intron
chr18	58037302	58037369	3.49968	3.68218	-	Fbn2	ENSMUSG00000024598.9	Proximal intron
chr7	118167671	118167750	3.49968	3.68218	-	Smg1	ENSMUSG00000030655.15	5' splice site
chr7	118142970	118143011	3.49968	3.68218	-	Smg1	ENSMUSG00000030655.15	Proximal intron
chr1	34288553	34288713	3.49968	3.68218	+	Dst	ENSMUSG00000026131.20	Distal intron
chr1	45312594	45312633	3.49968	3.68218	+	Col3a1	ENSMUSG00000026043.18	Distal intron
chr11	69580771	69580865	3.49968	3.68218	+	Trp53	ENSMUSG00000059552.13	Proximal intron
chr11	107086058	107086121	3.49968	3.68218	-	Bptf	ENSMUSG00000040481.17	Distal intron
chr19	22472804	22472820	3.49968	3.68218	+	Trpm3	ENSMUSG00000052387.16	Distal intron
chr19	22472798	22472804	3.49968	3.68218	+	Trpm3	ENSMUSG00000052387.16	Distal intron
chr4	125107347	125107424	3.49968	3.68218	+	Meaf6	ENSMUSG00000028863.13	3' splice site
chr4	70384320	70384390	3.49968	3.68218	-	Cdk5rap2	ENSMUSG00000039298.16	Distal intron
chr4	70384240	70384303	3.49968	3.68218	-	Cdk5rap2	ENSMUSG00000039298.16	Distal intron
chr4	148616032	148616045	3.49968	3.68218	-	Tardbp	ENSMUSG00000041459.15	3' UTR
chr6	86418955	86419020	3.49968	3.68218	+	Tia1	ENSMUSG00000071337.11	5' splice site
chr6	149169821	149169933	3.49968	3.68218	-	Amn1	ENSMUSG00000068250.13	Proximal intron
chr6	119969915	119969968	3.49968	3.68218	-	Wnk1	ENSMUSG00000045962.16	Proximal intron
chr3	121733858	121733905	3.49968	3.68218	+	F3	ENSMUSG00000028128.13	Proximal intron
chr3	90006032	90006088	3.49968	3.68218	-	Ubap2l	ENSMUSG00000042520.16	3' UTR
chr5	100036043	100036082	3.47198	2.26404	-	Hnrnpdl	ENSMUSG00000029328.15	3' UTR
chr8	83925405	83925481	3.47198	2.26404	+	Adgrl1	ENSMUSG00000013033.16	Distal intron
chr8	11624296	11624335	3.47198	2.26404	-	Ankrd10	ENSMUSG00000031508.14	Distal intron
chr15	38492558	38492694	3.47198	2.26404	-	Azin1	ENSMUSG00000037458.15	Proximal intron
chr2	14145580	14145668	3.46896	3.72799	+	Stam	ENSMUSG00000026718.17	Distal intron
chr2	69947569	69947653	3.46896	3.72799	+	Ubr3	ENSMUSG00000044308.17	Distal intron
chr5	45696280	45696381	3.46896	3.72799	+	Ncapg	ENSMUSG00000015880.13	3' splice site
chr14	27466352	27466461	3.46896	3.72799	+	Tasor	ENSMUSG00000040651.9	5' splice site
chr14	34734601	34734651	3.46896	3.72799	+	Wapl	ENSMUSG00000041408.18	Distal intron
chr14	26428575	26428654	3.46896	3.72799	-	Slmap	ENSMUSG00000021870.17	Proximal intron
chr8	88124892	88124977	3.46896	3.72799	+	Cnep1r1	ENSMUSG00000036810.16	Proximal intron
chr8	83928439	83928486	3.46896	3.72799	+	Adgrl1	ENSMUSG00000013033.16	Distal intron
chr8	110827854	110827955	3.46896	3.72799	-	Sf3b3	ENSMUSG00000033732.10	Distal intron
chr17	75265348	75265409	3.46896	3.72799	+	Ltbp1	ENSMUSG00000001870.16	Distal intron
chr10	83570104	83570237	3.46896	3.72799	+	Washc4	ENSMUSG00000034560.6	5' splice site
chr15	12170944	12170992	3.46896	3.72799	+	mmu-mir-1898	MI0008324	miRNA proximal
chr15	58436885	58436923	3.46896	3.72799	+	Fam91a1	ENSMUSG00000037119.4	Distal intron
chr15	98529543	98529621	3.46896	3.72799	-	Kansl2	ENSMUSG00000022992.17	3' splice site
chr9	110005434	110005520	3.46896	3.72799	+	Map4	ENSMUSG00000032479.15	3' UTR
chr18	34941816	34941848	3.46896	3.72799	-	Hspa9	ENSMUSG00000024359.10	5' splice site
chr7	118202659	118202704	3.46896	3.72799	-	Smg1	ENSMUSG00000030655.15	3' splice site
chr1	159264750	159264839	3.46896	3.72799	+	Cop1	ENSMUSG00000040782.12	Distal intron
chr1	176751602	176751678	3.46896	3.72799	-	Gm38104	ENSMUSG00000104154.1	Noncoding exon
chr1	181182108	181182177	3.46896	3.72799	-	Wdr26	ENSMUSG00000038733.14	Distal intron
chr11	30792221	30792300	3.46896	3.72799	+	Psme4	ENSMUSG00000040850.17	Proximal intron
chr16	77627119	77627235	3.46896	3.72799	+	Mir99ahg	ENSMUSG00000090386.10	Distal intron (ncRNA)
chr13	103750664	103750744	3.45433	2.09722	-	Srek1	ENSMUSG00000032621.8	Distal intron
chr14	57615922	57616069	3.45433	2.09722	-	Xpo4	ENSMUSG00000021952.16	Distal intron
chr18	58063975	58064055	3.45433	2.09722	-	Fbn2	ENSMUSG00000024598.9	Proximal intron
chr11	33162797	33162873	3.45433	2.09722	-	Npm1	ENSMUSG00000057113.13	5' splice site
chr19	45761919	45762027	3.45433	2.09722	-	Oga	ENSMUSG00000025220.8	Proximal intron
chr2	75665377	75665420	3.40232	2.50058	+	Hnrnpa3	ENSMUSG00000059005.13	3' UTR
chr13	55703132	55703182	3.40232	2.50058	+	B230219D22Rik	ENSMUSG00000045767.9	3' UTR
chr5	90319184	90319254	3.40232	2.50058	-	Ankrd17	ENSMUSG00000055204.15	Distal intron
chr14	115043622	115043685	3.40232	2.50058	+	mmu-mir-17	MI0000687	miRNA
chr14	72572412	72572446	3.40232	2.50058	-	Fndc3a	ENSMUSG00000033487.14	Distal intron
chr8	123103452	123103540	3.40232	2.50058	+	Rpl13	ENSMUSG00000000740.12	5' splice site
chr17	21570609	21570665	3.40232	2.50058	+	Zfp948	ENSMUSG00000067931.6	Distal intron
chr10	69345536	69345590	3.40232	2.50058	-	Cdk1	ENSMUSG00000019942.13	Proximal intron
chr18	9961939	9962037	3.40232	2.50058	+	Thoc1	ENSMUSG00000024287.8	Proximal intron
chrX	150587202	150587301	3.40232	2.50058	-	Apex2	ENSMUSG00000025269.16	3' splice site
chr1	44563692	44563813	3.40232	2.50058	+	Gm37626	ENSMUSG00000102319.1	Noncoding exon
chr1	181921948	181922103	3.40232	2.50058	-	Enah	ENSMUSG00000022995.16	CDS
chr11	22151618	22151696	3.40232	2.50058	-	Ehbp1	ENSMUSG00000042302.14	5' splice site
chr16	32989616	32989733	3.40232	2.50058	+	Lrch3	ENSMUSG00000022801.13	Distal intron
chr4	81289767	81289899	3.40232	2.50058	-	Mpdz	ENSMUSG00000028402.18	Proximal intron
chr4	89118800	89118874	3.40232	2.50058	-	Gm12602	ENSMUSG00000085569.1	Proximal intron (ncRNA)
chr4	63993439	63993501	3.40232	2.50058	-	Tnc	ENSMUSG00000028364.15	Proximal intron
chr6	118754023	118754150	3.40232	2.50058	-	Cacna1c	ENSMUSG00000051331.16	Distal intron
chr3	130729793	130729870	3.40232	2.50058	-	Rpl34	ENSMUSG00000062006.12	5' UTR
chr3	90001376	90001436	3.40232	2.50058	-	Ubap2l	ENSMUSG00000042520.16	Proximal intron
chr13	59530537	59530673	3.38745	2.53534	-	Agtpbp1	ENSMUSG00000021557.15	Proximal intron
chr13	103750303	103750349	3.38745	2.53534	-	Srek1	ENSMUSG00000032621.8	Distal intron
chr14	61628647	61628711	3.38745	2.53534	-	Dleu2	ENSMUSG00000097589.9	Noncoding exon
chr8	57512824	57512900	3.38745	2.53534	+	Hmgb2	ENSMUSG00000054717.7	5' splice site
chr8	95755526	95755587	3.38745	2.53534	-	Cnot1	ENSMUSG00000036550.16	Proximal intron
chr17	74627504	74627630	3.38745	2.53534	+	Birc6	ENSMUSG00000024073.16	Proximal intron
chr17	74679308	74679423	3.38745	2.53534	+	Birc6	ENSMUSG00000024073.16	Distal intron
chr10	63262744	63262888	3.38745	2.53534	+	Herc4	ENSMUSG00000020064.9	Distal intron
chr10	83571050	83571151	3.38745	2.53534	+	Washc4	ENSMUSG00000034560.6	Proximal intron
chr12	83662911	83662960	3.38745	2.53534	+	Rbm25	ENSMUSG00000010608.15	Distal intron
chr12	65043479	65043516	3.38745	2.53534	+	Prpf39	ENSMUSG00000035597.19	Proximal intron
chr9	13799504	13799641	3.38745	2.53534	+	Mtmr2	ENSMUSG00000031918.16	Proximal intron
chr18	69679388	69679442	3.38745	2.53534	+	Tcf4	ENSMUSG00000053477.17	Distal intron
chrX	12675675	12675727	3.38745	2.53534	-	Med14	ENSMUSG00000064127.13	3' UTR
chr7	123174680	123174789	3.38745	2.53534	+	Tnrc6a	ENSMUSG00000052707.8	Proximal intron
chr1	45312675	45312767	3.38745	2.53534	+	Col3a1	ENSMUSG00000026043.18	Distal intron
chr1	191552709	191552838	3.38745	2.53534	-	Dtl	ENSMUSG00000037474.13	Proximal intron
chr4	123479072	123479221	3.38745	2.53534	-	Macf1	ENSMUSG00000028649.21	Distal intron
chr3	16212681	16212763	3.38745	2.53534	+	Ythdf3	ENSMUSG00000047213.14	Distal intron
chr3	153909025	153909107	3.38745	2.53534	-	Rabggtb	ENSMUSG00000038975.14	Proximal intron
chr3	130033432	130033513	3.38745	2.53534	-	Sec24b	ENSMUSG00000001052.15	Proximal intron
chr3	158023440	158023456	3.38745	2.53534	-	Srsf11	ENSMUSG00000055436.18	Proximal intron
chr8	107327336	107327464	3.38448	2.23895	+	Nfat5	ENSMUSG00000003847.16	Distal intron
chr8	83924962	83925053	3.38448	2.23895	+	Adgrl1	ENSMUSG00000013033.16	Distal intron
chr17	23677242	23677288	3.38448	2.23895	-	Tnfrsf12a	ENSMUSG00000023905.15	5' splice site
chr1	62796256	62796369	3.38448	2.23895	+	Nrp2	ENSMUSG00000025969.15	3' UTR
chr6	113103448	113103537	3.38448	2.23895	+	Setd5	ENSMUSG00000034269.12	Distal intron
chr9	121738851	121738920	3.36852	2.07376	+	Nktr	ENSMUSG00000032525.15	Distal intron
chr3	60615279	60615370	3.36852	2.07376	+	Mbnl1	ENSMUSG00000027763.13	Proximal intron
chr2	156179674	156179698	3.32856	2.21984	-	Rbm39	ENSMUSG00000027620.16	Proximal intron
chr13	14010364	14010463	3.32856	2.21984	-	Tbce	ENSMUSG00000039233.12	5' splice site
chr13	58397395	58397425	3.32856	2.21984	-	Hnrnpk	ENSMUSG00000021546.18	3' UTR
chr5	33876997	33877071	3.32856	2.21984	+	Nsd2	ENSMUSG00000057406.16	3' UTR
chr14	121250020	121250082	3.32856	2.21984	+	B930095G15Rik	ENSMUSG00000085133.2	Noncoding exon
chr14	56729439	56729498	3.32856	2.21984	-	Pspc1	ENSMUSG00000021938.12	Distal intron
chr8	107548743	107548786	3.32856	2.21984	+	Wwp2	ENSMUSG00000031930.11	Proximal intron
chr10	69344183	69344232	3.32856	2.21984	-	Cdk1	ENSMUSG00000019942.13	Distal intron
chr15	76194159	76194230	3.32856	2.21984	-	Plec	ENSMUSG00000022565.15	Proximal intron
chr9	108517425	108517489	3.32856	2.21984	+	Qrich1	ENSMUSG00000006673.14	Proximal intron
chr18	58028343	58028412	3.32856	2.21984	-	Fbn2	ENSMUSG00000024598.9	Proximal intron
chrX	103572754	103572881	3.32856	2.21984	-	mmu-mir-421|mmu-mir-374b	MI0004125||MI0005496	miRNA proximal
chr19	32810202	32810286	3.32856	2.21984	+	Pten	ENSMUSG00000013663.7	Distal intron
chr19	8907492	8907576	3.32856	2.21984	+	Ganab	ENSMUSG00000071650.6	5' splice site
chr3	34050621	34050709	3.32856	2.21984	+	Fxr1	ENSMUSG00000027680.15	Proximal intron
chr3	63958428	63958553	3.32856	2.21984	-	Slc33a1	ENSMUSG00000027822.16	Distal intron
chr13	112490149	112490212	3.32592	2.25155	+	Il6st	ENSMUSG00000021756.12	Proximal intron
chr5	123734746	123734819	3.32592	2.25155	-	Rsrc2	ENSMUSG00000029422.15	3' UTR
chr8	41262139	41262224	3.32592	2.25155	+	Pcm1	ENSMUSG00000031592.10	Distal intron
chr15	38000779	38000842	3.32592	2.25155	-	Ubr5	ENSMUSG00000037487.7	3' splice site
chr9	121719861	121719934	3.32592	2.25155	+	Nktr	ENSMUSG00000032525.15	5' UTR
chrX	20854148	20854241	3.32592	2.25155	+	Araf	ENSMUSG00000001127.12	5' splice site
chr7	44247164	44247182	3.32592	2.25155	+	2410002F23Rik	ENSMUSG00000045411.16	5' UTR
chr7	128444044	128444115	3.32592	2.25155	-	Tial1	ENSMUSG00000030846.15	3' splice site
chr16	20532253	20532330	3.32592	2.25155	+	Dvl3	ENSMUSG00000003233.12	CDS
chr19	37970805	37970883	3.32592	2.25155	-	Myof	ENSMUSG00000048612.16	Distal intron
chr3	58427682	58427751	3.32592	2.25155	+	Tsc22d2	ENSMUSG00000027806.9	Proximal intron
chr3	7527502	7527531	3.32592	2.25155	+	Zc2hc1a	ENSMUSG00000043542.12	Proximal intron
chr2	70019527	70019636	3.31662	2.85727	+	Ubr3	ENSMUSG00000044308.17	Distal intron
chr13	96611796	96611826	3.31662	2.85727	+	Col4a3bp	ENSMUSG00000021669.15	Proximal intron
chr13	96665987	96666052	3.31662	2.85727	-	Hmgcr	ENSMUSG00000021670.14	5' splice site
chr5	48220980	48221053	3.31662	2.85727	+	Slit2	ENSMUSG00000031558.15	CDS
chr5	76205873	76205915	3.31662	2.85727	+	Tmem165	ENSMUSG00000029234.13	Distal intron
chr14	14741648	14741689	3.31662	2.85727	+	Slc4a7	ENSMUSG00000021733.11	Distal intron
chr14	31733481	31733551	3.31662	2.85727	-	Ankrd28	ENSMUSG00000014496.8	Proximal intron
chr14	31712160	31712227	3.31662	2.85727	-	Ankrd28	ENSMUSG00000014496.8	Proximal intron
chr8	109842673	109842751	3.31662	2.85727	+	Ap1g1	ENSMUSG00000031731.16	Distal intron
chr8	83924415	83924467	3.31662	2.85727	+	Adgrl1	ENSMUSG00000013033.16	5' splice site
chr8	83927627	83927678	3.31662	2.85727	+	Adgrl1	ENSMUSG00000013033.16	Distal intron
chr10	115415833	115415904	3.31662	2.85727	+	Zfc3h1	ENSMUSG00000034163.10	5' splice site
chr10	99019115	99019168	3.31662	2.85727	+	Atp2b1	ENSMUSG00000019943.10	Proximal intron
chr18	63675150	63675218	3.31662	2.85727	-	Txnl1	ENSMUSG00000024583.3	Proximal intron
chrX	18235790	18235903	3.31662	2.85727	+	Kdm6a	ENSMUSG00000037369.17	Distal intron
chrX	109151801	109151875	3.31662	2.85727	+	Sh3bgrl	ENSMUSG00000031246.14	Distal intron
chrX	101442117	101442156	3.31662	2.85727	+	Nono	ENSMUSG00000031311.17	Proximal intron
chr1	162223444	162223452	3.31662	2.85727	+	mmu-mir-214	MI0000698	miRNA
chr1	106794071	106794178	3.31662	2.85727	-	Vps4b	ENSMUSG00000009907.17	Distal intron
chr11	87114765	87114817	3.31662	2.85727	+	Ska2	ENSMUSG00000020492.11	Distal intron
chr19	36956190	36956270	3.31662	2.85727	+	Btaf1	ENSMUSG00000040565.8	Proximal intron
chr19	20390003	20390061	3.31662	2.85727	-	Anxa1	ENSMUSG00000024659.15	Distal intron
chr4	155890013	155890113	3.31662	2.85727	-	Pusl1	ENSMUSG00000051557.15	Proximal intron
chr6	83945937	83946070	3.31662	2.85727	+	Zfp638	ENSMUSG00000030016.14	Proximal intron
chr6	119967117	119967160	3.31662	2.85727	-	Wnk1	ENSMUSG00000045962.16	Distal intron
chr3	103044221	103044305	3.31662	2.85727	+	Csde1	ENSMUSG00000068823.10	Proximal intron
chr3	114091978	114092047	3.31662	2.85727	+	Col11a1	ENSMUSG00000027966.20	Distal intron
chr3	119725929	119725991	3.31662	2.85727	-	Ptbp2	ENSMUSG00000028134.11	5' splice site
chr3	119727339	119727398	3.31662	2.85727	-	Ptbp2	ENSMUSG00000028134.11	Distal intron
chr2	103775155	103775202	3.31454	2.89791	-	Caprin1	ENSMUSG00000027184.14	Proximal intron
chr5	150760064	150760176	3.31454	2.89791	+	Pds5b	ENSMUSG00000034021.15	Distal intron
chr5	48224342	48224406	3.31454	2.89791	+	mmu-mir-218-1	MI0000700	miRNA proximal
chr14	56724415	56724516	3.31454	2.89791	-	Pspc1	ENSMUSG00000021938.12	3' UTR
chr17	63461314	63461425	3.31454	2.89791	-	Fbxl17	ENSMUSG00000023965.13	Distal intron
chr12	35082487	35082632	3.31454	2.89791	+	Snx13	ENSMUSG00000020590.16	Proximal intron
chr12	105834073	105834190	3.31454	2.89791	+	Papola	ENSMUSG00000021111.15	Distal intron
chr15	27840592	27840717	3.31454	2.89791	-	Trio	ENSMUSG00000022263.10	Distal intron
chr15	8311323	8311434	3.31454	2.89791	-	Nipbl	ENSMUSG00000022141.7	3' splice site
chr18	58045815	58045858	3.31454	2.89791	-	Fbn2	ENSMUSG00000024598.9	Proximal intron
chrX	151883364	151883409	3.31454	2.89791	+	Huwe1	ENSMUSG00000025261.18	5' splice site
chrX	51618432	51618577	3.31454	2.89791	-	Hs6st2	ENSMUSG00000062184.11	Distal intron
chr1	44564029	44564105	3.31454	2.89791	+	Gm37626	ENSMUSG00000102319.1	Noncoding exon
chr1	45343515	45343570	3.31454	2.89791	+	Col3a1	ENSMUSG00000026043.18	5' splice site
chr1	23874170	23874285	3.31454	2.89791	-	Smap1	ENSMUSG00000026155.13	Distal intron
chr16	30336357	30336408	3.31454	2.89791	-	Atp13a3	ENSMUSG00000022533.14	3' splice site
chr16	20400118	20400169	3.31454	2.89791	-	Abcc5	ENSMUSG00000022822.16	3' splice site
chr4	58830845	58830909	3.31454	2.89791	-	Ecpas	ENSMUSG00000050812.18	3' UTR
chr6	3588720	3588854	3.31454	2.89791	+	Vps50	ENSMUSG00000001376.17	Distal intron
chr6	140580260	140580381	3.31454	2.89791	+	Plekha5	ENSMUSG00000030231.11	CDS
chr6	83975240	83975298	3.31454	2.89791	+	Zfp638	ENSMUSG00000030016.14	Distal intron
chr6	65115314	65115372	3.31454	2.89791	+	Smarcad1	ENSMUSG00000029920.9	3' UTR
chr6	113106320	113106377	3.31454	2.89791	+	Setd5	ENSMUSG00000034269.12	Distal intron
chr6	148783789	148783796	3.31454	2.89791	-	Ipo8	ENSMUSG00000040029.15	Distal intron
chr3	69734208	69734272	3.31454	2.89791	+	Nmd3	ENSMUSG00000027787.14	Distal intron
chr3	69734272	69734327	3.31454	2.89791	+	Nmd3	ENSMUSG00000027787.14	Distal intron
chr3	100621315	100621452	3.31454	2.89791	-	Man1a2	ENSMUSG00000008763.16	Distal intron
chr3	130032812	130032888	3.31454	2.89791	-	Sec24b	ENSMUSG00000001052.15	Distal intron
chr2	83656003	83656202	3.29711	2.21341	+	Zc3h15	ENSMUSG00000027091.14	Distal intron
chr5	104479868	104479971	3.29711	2.21341	+	Pkd2	ENSMUSG00000034462.9	Proximal intron
chr17	87446166	87446261	3.29711	2.21341	-	Calm2	ENSMUSG00000036438.14	Distal intron
chr9	108518048	108518109	3.29711	2.21341	+	Qrich1	ENSMUSG00000006673.14	5' splice site
chr11	116851388	116851407	3.29711	2.21341	-	Srsf2	ENSMUSG00000034120.18	Proximal intron
chr16	30335857	30335973	3.29711	2.21341	-	Atp13a3	ENSMUSG00000022533.14	Proximal intron
chr3	95660134	95660196	3.29711	2.21341	+	Mcl1	ENSMUSG00000038612.16	Proximal intron
chr2	109329650	109329726	3.29042	3.63488	+	Kif18a	ENSMUSG00000027115.14	Distal intron
chr2	126050868	126050903	3.29042	3.63488	+	Fgf7	ENSMUSG00000027208.14	Distal intron
chr2	103766984	103767026	3.29042	3.63488	-	Caprin1	ENSMUSG00000027184.14	Proximal intron
chr2	167652199	167652205	3.29042	3.63488	-	Tmem189|Gm20431	ENSMUSG00000090213.1||ENSMUSG00000089739.2	Distal intron
chr13	98851414	98851479	3.29042	3.63488	-	Tnpo1	ENSMUSG00000009470.17	Distal intron
chr5	129794111	129794169	3.29042	3.63488	+	Cct6a	ENSMUSG00000029447.11	Proximal intron
chr5	123736417	123736498	3.29042	3.63488	-	Rsrc2	ENSMUSG00000029422.15	3' UTR
chr14	87004225	87004316	3.29042	3.63488	-	Diaph3	ENSMUSG00000022021.14	Distal intron
chr14	86832073	86832123	3.29042	3.63488	-	Diaph3	ENSMUSG00000022021.14	Distal intron
chr17	27557863	27557971	3.29042	3.63488	+	Hmga1	ENSMUSG00000046711.16	Distal intron
chr17	87108467	87108533	3.29042	3.63488	+	Socs5	ENSMUSG00000037104.9	Proximal intron
chr10	63262141	63262228	3.29042	3.63488	+	Herc4	ENSMUSG00000020064.9	Distal intron
chr10	23331183	23331241	3.29042	3.63488	-	Eya4	ENSMUSG00000010461.15	Distal intron
chr12	56339139	56339299	3.29042	3.63488	-	Mbip	ENSMUSG00000021028.8	Distal intron
chr12	51917278	51917377	3.29042	3.63488	-	Heatr5a	ENSMUSG00000035181.6	Distal intron
chr12	51917968	51918051	3.29042	3.63488	-	Heatr5a	ENSMUSG00000035181.6	Distal intron
chr15	66597888	66598007	3.29042	3.63488	+	Phf20l1	ENSMUSG00000072501.5	Proximal intron
chr9	92602412	92602544	3.29042	3.63488	+	Plod2	ENSMUSG00000032374.14	Proximal intron
chr9	59879160	59879235	3.29042	3.63488	+	Myo9a	ENSMUSG00000039585.15	Distal intron
chr18	58045422	58045482	3.29042	3.63488	-	Fbn2	ENSMUSG00000024598.9	3' splice site
chr7	98632218	98632337	3.29042	3.63488	-	Emsy	ENSMUSG00000035401.9	Distal intron
chr7	118202704	118202744	3.29042	3.63488	-	Smg1	ENSMUSG00000030655.15	Proximal intron
chr1	52189819	52189878	3.29042	3.63488	-	Gls	ENSMUSG00000026103.14	Proximal intron
chr1	127967544	127967560	3.29042	3.63488	-	Zranb3	ENSMUSG00000036086.16	Proximal intron
chr1	127967540	127967544	3.29042	3.63488	-	Zranb3	ENSMUSG00000036086.16	Proximal intron
chr16	56133990	56134077	3.29042	3.63488	+	Senp7	ENSMUSG00000052917.15	Distal intron
chr19	8974580	8974629	3.29042	3.63488	+	Eef1g	ENSMUSG00000071644.10	Distal intron
chr19	59328278	59328413	3.29042	3.63488	-	Pdzd8	ENSMUSG00000074746.3	Proximal intron
chr6	114213700	114213714	3.29042	3.63488	+	Slc6a11	ENSMUSG00000030307.8	Distal intron
chr6	114213694	114213700	3.29042	3.63488	+	Slc6a11	ENSMUSG00000030307.8	Distal intron
chr6	35089492	35089573	3.29042	3.63488	-	Cnot4	ENSMUSG00000038784.13	Distal intron
chr6	134513740	134513808	3.29042	3.63488	-	Lrp6	ENSMUSG00000030201.15	Proximal intron
chr3	65539678	65539785	3.29042	3.63488	+	Tiparp	ENSMUSG00000034640.9	Distal intron
chr3	138527960	138528056	3.29042	3.63488	+	Eif4e	ENSMUSG00000028156.12	Distal intron
chr3	135440762	135440820	3.29042	3.63488	+	Ube2d3	ENSMUSG00000078578.9	Distal intron
chr3	7527021	7527058	3.29042	3.63488	+	Zc2hc1a	ENSMUSG00000043542.12	Distal intron
chr10	69343795	69343855	3.28287	2.04991	-	Cdk1	ENSMUSG00000019942.13	Distal intron
chr15	99368030	99368105	3.28287	2.04991	-	Gm22951	ENSMUSG00000095635.1	Noncoding exon
chr9	41586776	41586787	3.28287	2.04991	+	Mir100hg	ENSMUSG00000074415.14	Noncoding exon
chr11	115586503	115586669	3.28287	2.04991	-	Gga3	ENSMUSG00000020740.13	3' splice site
chr3	58424499	58424535	3.28287	2.04991	+	Tsc22d2	ENSMUSG00000027806.9	Distal intron
chr2	125099527	125099593	3.21711	2.46495	-	Myef2	ENSMUSG00000027201.16	Distal intron
chr13	14010108	14010209	3.21711	2.46495	-	Tbce	ENSMUSG00000039233.12	Proximal intron
chr13	98850320	98850370	3.21711	2.46495	-	Tnpo1	ENSMUSG00000009470.17	Proximal intron
chr5	129793260	129793357	3.21711	2.46495	+	Cct6a	ENSMUSG00000029447.11	Proximal intron
chr5	149051532	149051581	3.21711	2.46495	-	Hmgb1	ENSMUSG00000066551.12	5' UTR
chr14	103271874	103271995	3.21711	2.46495	-	Mycbp2	ENSMUSG00000033004.16	Distal intron
chr14	61644829	61644916	3.21711	2.46495	-	Dleu2	ENSMUSG00000097589.9	Distal intron (ncRNA)
chr14	49031589	49031645	3.21711	2.46495	-	Exoc5	ENSMUSG00000061244.14	Distal intron
chr17	37049107	37049184	3.21711	2.46495	+	Gabbr1	ENSMUSG00000024462.17	3' UTR
chr17	71444355	71444482	3.21711	2.46495	-	Smchd1	ENSMUSG00000024054.14	Proximal intron
chr10	99013752	99013810	3.21711	2.46495	+	Atp2b1	ENSMUSG00000019943.10	Distal intron
chr15	102082457	102082520	3.21711	2.46495	+	Eif4b	ENSMUSG00000058655.9	Proximal intron
chrX	8145380	8145451	3.21711	2.46495	-	Rbm3	ENSMUSG00000031167.16	Proximal intron
chr7	113560830	113560893	3.21711	2.46495	+	Far1	ENSMUSG00000030759.16	Proximal intron
chr1	43956024	43956123	3.21711	2.46495	+	Tpp2	ENSMUSG00000041763.14	Proximal intron
chr1	45495677	45495795	3.21711	2.46495	-	Col5a2	ENSMUSG00000026042.16	Distal intron
chr1	176750675	176750745	3.21711	2.46495	-	Cep170	ENSMUSG00000057335.11	Distal intron
chr11	87111922	87111956	3.21711	2.46495	+	Ska2	ENSMUSG00000020492.11	Distal intron
chr11	102531390	102531544	3.21711	2.46495	-	Gpatch8	ENSMUSG00000034621.14	Distal intron
chr19	42012284	42012391	3.21711	2.46495	+	Ubtd1	ENSMUSG00000025171.2	Distal intron
chr19	9883233	9883369	3.21711	2.46495	-	Incenp	ENSMUSG00000024660.9	3' splice site
chr19	45760831	45760904	3.21711	2.46495	-	Oga	ENSMUSG00000025220.8	Proximal intron
chr4	53687045	53687207	3.21711	2.46495	+	Fsd1l	ENSMUSG00000054752.16	CDS
chr4	48458270	48458369	3.21711	2.46495	-	Tex10	ENSMUSG00000028345.15	Proximal intron
chr6	119967211	119967275	3.21711	2.46495	-	Wnk1	ENSMUSG00000045962.16	Distal intron
chr3	137865355	137865412	3.21711	2.46495	+	H2az1	ENSMUSG00000037894.13	Proximal intron
chr3	95353690	95353814	3.21711	2.46495	-	Setdb1	ENSMUSG00000015697.14	Distal intron
chr3	135607123	135607235	3.21711	2.46495	-	Nfkb1	ENSMUSG00000028163.17	Proximal intron
chr3	158024129	158024137	3.21711	2.46495	-	Srsf11	ENSMUSG00000055436.18	Distal intron
chr5	5359525	5359634	3.20988	2.18742	-	Cdk14	ENSMUSG00000028926.15	Distal intron
chr5	149050904	149050967	3.20988	2.18742	-	Hmgb1	ENSMUSG00000066551.12	5' UTR
chr14	120396960	120397016	3.20988	2.18742	+	Mbnl2	ENSMUSG00000022139.17	Proximal intron
chr10	23329487	23329575	3.20988	2.18742	-	Eya4	ENSMUSG00000010461.15	Distal intron
chr1	181182264	181182419	3.20988	2.18742	-	Wdr26	ENSMUSG00000038733.14	Proximal intron
chr11	84290138	84290226	3.20988	2.18742	+	Acaca	ENSMUSG00000020532.18	3' splice site
chr11	5867399	5867436	3.20988	2.18742	+	Aebp1	ENSMUSG00000020473.13	Proximal intron
chr5	100035421	100035455	3.19739	2.02567	-	Hnrnpdl	ENSMUSG00000029328.15	3' UTR
chr9	67031214	67031242	3.19739	2.02567	-	Tpm1	ENSMUSG00000032366.15	Proximal intron
chr6	4537533	4537561	3.19739	2.02567	+	Col1a2	ENSMUSG00000029661.16	5' splice site
chr2	126051180	126051237	3.15617	2.18742	+	Fgf7	ENSMUSG00000027208.14	Distal intron
chr5	90332608	90332721	3.15617	2.18742	-	Ankrd17	ENSMUSG00000055204.15	Distal intron
chr8	121901349	121901363	3.15617	2.18742	-	Slc7a5	ENSMUSG00000040010.10	Distal intron
chr17	21573531	21573592	3.15617	2.18742	+	Zfp948	ENSMUSG00000067931.6	Proximal intron
chr15	102431584	102431662	3.15617	2.18742	+	Sp1	ENSMUSG00000001280.13	3' UTR
chr15	50790153	50790220	3.15617	2.18742	-	Trps1	ENSMUSG00000038679.16	Distal intron
chr9	13247091	13247196	3.15617	2.18742	+	Ccdc82	ENSMUSG00000079084.10	5' splice site
chr9	121753866	121753937	3.15617	2.18742	+	Nktr	ENSMUSG00000032525.15	Proximal intron
chr18	58045028	58045130	3.15617	2.18742	-	Fbn2	ENSMUSG00000024598.9	Proximal intron
chrX	134603704	134603827	3.15617	2.18742	+	Hnrnph2	ENSMUSG00000045427.13	5' UTR
chr1	153476077	153476180	3.15617	2.18742	-	Dhx9	ENSMUSG00000042699.11	Proximal intron
chr1	169985784	169985857	3.15617	2.18742	-	Ddr2	ENSMUSG00000026674.9	Distal intron
chr1	45390819	45390878	3.15617	2.18742	-	Col5a2	ENSMUSG00000026042.16	Proximal intron
chr11	30826858	30826962	3.15617	2.18742	+	Psme4	ENSMUSG00000040850.17	Distal intron
chr16	52164792	52164928	3.15617	2.18742	+	Cblb	ENSMUSG00000022637.11	Proximal intron
chr16	20404137	20404196	3.15617	2.18742	-	Abcc5	ENSMUSG00000022822.16	Proximal intron
chr19	29581035	29581177	3.15617	2.18742	+	Ric1	ENSMUSG00000038658.15	Distal intron
chr4	99751674	99751764	3.15617	2.18742	+	Alg6	ENSMUSG00000073792.11	Distal intron
chr4	58832430	58832487	3.15617	2.18742	-	Ecpas	ENSMUSG00000050812.18	3' UTR
chr6	86420486	86420579	3.15617	2.18742	+	Tia1	ENSMUSG00000071337.11	5' splice site
chr2	54538338	54538444	3.13047	2.81545	+	Galnt13	ENSMUSG00000060988.12	Distal intron
chr2	167778069	167778102	3.13047	2.81545	+	Gm14321	ENSMUSG00000084797.1	Proximal intron (ncRNA)
chr13	96611826	96611872	3.13047	2.81545	+	Col4a3bp	ENSMUSG00000021669.15	Proximal intron
chr5	90314556	90314622	3.13047	2.81545	-	Ankrd17	ENSMUSG00000055204.15	Distal intron
chr14	16407932	16408028	3.13047	2.81545	+	Top2b	ENSMUSG00000017485.11	Distal intron
chr14	14741321	14741351	3.13047	2.81545	+	Slc4a7	ENSMUSG00000021733.11	Distal intron
chr14	79345961	79346060	3.13047	2.81545	-	Naa16	ENSMUSG00000022020.15	Distal intron
chr14	103271306	103271396	3.13047	2.81545	-	Mycbp2	ENSMUSG00000033004.16	Distal intron
chr14	47269088	47269167	3.13047	2.81545	-	Wdhd1	ENSMUSG00000037572.17	Proximal intron
chr14	37134848	37134923	3.13047	2.81545	-	Ghitm	ENSMUSG00000041028.16	5' UTR
chr8	83925182	83925222	3.13047	2.81545	+	Adgrl1	ENSMUSG00000013033.16	Distal intron
chr8	26046642	26046760	3.13047	2.81545	-	Hook3	ENSMUSG00000037234.17	Distal intron
chr8	67902203	67902289	3.13047	2.81545	-	Psd3	ENSMUSG00000030465.19	Proximal intron
chr17	74691774	74691858	3.13047	2.81545	+	Birc6	ENSMUSG00000024073.16	Proximal intron
chr17	87108342	87108414	3.13047	2.81545	+	Socs5	ENSMUSG00000037104.9	Proximal intron
chr10	115431380	115431449	3.13047	2.81545	+	Zfc3h1	ENSMUSG00000034163.10	CDS
chr10	9779115	9779198	3.13047	2.81545	-	Stxbp5	ENSMUSG00000019790.17	Distal intron
chr10	121605458	121605518	3.13047	2.81545	-	Xpot	ENSMUSG00000034667.8	5' splice site
chr10	117363537	117363587	3.13047	2.81545	-	Cpsf6	ENSMUSG00000055531.12	Proximal intron
chr10	62765018	62765067	3.13047	2.81545	-	Ccar1	ENSMUSG00000020074.7	Proximal intron
chr12	65055382	65055465	3.13047	2.81545	+	Prpf39	ENSMUSG00000035597.19	5' splice site
chr12	69977336	69977405	3.13047	2.81545	-	Sav1	ENSMUSG00000021067.8	Distal intron
chr15	40748742	40748901	3.13047	2.81545	+	Zfpm2	ENSMUSG00000022306.9	Distal intron
chr15	55570479	55570618	3.13047	2.81545	+	Mtbp	ENSMUSG00000022369.13	Distal intron
chr9	58618720	58618841	3.13047	2.81545	+	Nptn	ENSMUSG00000032336.17	CDS
chr9	113875706	113875786	3.13047	2.81545	+	Clasp2	ENSMUSG00000033392.16	Proximal intron
chr9	72663027	72663075	3.13047	2.81545	+	Nedd4	ENSMUSG00000032216.15	Proximal intron
chr9	20433617	20433703	3.13047	2.81545	-	Zfp26	ENSMUSG00000063108.15	3' UTR
chr9	82944503	82944584	3.13047	2.81545	-	Phip	ENSMUSG00000032253.13	Distal intron
chrX	19237429	19237563	3.13047	2.81545	-	Gm26652	ENSMUSG00000097497.1	Proximal intron (ncRNA)
chr7	90191977	90192022	3.13047	2.81545	+	Picalm	ENSMUSG00000039361.11	Proximal intron
chr7	118142425	118142497	3.13047	2.81545	-	Smg1	ENSMUSG00000030655.15	Distal intron
chr7	118142561	118142608	3.13047	2.81545	-	Smg1	ENSMUSG00000030655.15	Distal intron
chr1	181182177	181182264	3.13047	2.81545	-	Wdr26	ENSMUSG00000038733.14	Distal intron
chr11	62283030	62283104	3.13047	2.81545	+	Ttc19	ENSMUSG00000042298.18	Proximal intron
chr11	23382995	23383043	3.13047	2.81545	+	Usp34	ENSMUSG00000056342.16	Proximal intron
chr16	56135228	56135335	3.13047	2.81545	+	Senp7	ENSMUSG00000052917.15	Distal intron
chr16	45788789	45788877	3.13047	2.81545	-	Phldb2	ENSMUSG00000033149.17	Proximal intron
chr6	3532054	3532158	3.13047	2.81545	+	Vps50	ENSMUSG00000001376.17	CDS
chr6	65870810	65870878	3.13047	2.81545	+	Prdm5	ENSMUSG00000029913.14	Proximal intron
chr6	143073567	143073665	3.13047	2.81545	-	C2cd5	ENSMUSG00000030279.15	CDS
chr3	7527894	7527957	3.13047	2.81545	+	Zc2hc1a	ENSMUSG00000043542.12	3' splice site
chr3	133003415	133003570	3.13047	2.81545	-	Gstcd	ENSMUSG00000028018.15	5' splice site
chr3	142876162	142876303	3.13047	2.81545	-	Pkn2	ENSMUSG00000004591.16	Distal intron
chr3	119724250	119724300	3.13047	2.81545	-	Ptbp2	ENSMUSG00000028134.11	3' splice site
chr13	63300598	63300660	3.12279	2.16095	+	mmu-mir-27b|mmu-mir-23b	MI0000142||MI0000141	miRNA proximal
chr10	23156115	23156226	3.12279	2.16095	-	Eya4	ENSMUSG00000010461.15	Proximal intron
chr1	52201877	52201925	3.12279	2.16095	-	Gls	ENSMUSG00000026103.14	Distal intron
chr11	119424727	119424831	3.12279	2.16095	+	Rnf213	ENSMUSG00000070327.14	Proximal intron
chr14	72683229	72683281	3.11209	2.001	-	Fndc3a	ENSMUSG00000033487.14	Proximal intron
chr12	73908533	73908700	3.11209	2.001	+	Hif1a	ENSMUSG00000021109.13	Proximal intron
chr9	67031120	67031142	3.11209	2.001	-	Tpm1	ENSMUSG00000032366.15	3' splice site
chr11	119455730	119455856	3.11209	2.001	+	Rnf213	ENSMUSG00000070327.14	Proximal intron
chr11	30105646	30105721	3.11209	2.001	-	Sptbn1	ENSMUSG00000020315.18	Distal intron
chr16	22253359	22253453	3.11209	2.001	-	Tra2b	ENSMUSG00000022858.16	Distal intron
chr16	30312701	30312782	3.11209	2.001	-	Atp13a3	ENSMUSG00000022533.14	3' UTR
chr3	152234885	152234952	3.11209	2.001	+	Fubp1	ENSMUSG00000028034.15	3' UTR
chr3	58428113	58428162	3.11209	2.001	+	Tsc22d2	ENSMUSG00000027806.9	3' splice site
chr2	129205218	129205222	3.09034	3.53534	+	Slc20a1	ENSMUSG00000027397.14	Distal intron
chr2	23521013	23521092	3.09034	3.53534	-	Spopl	ENSMUSG00000026771.14	Distal intron
chr13	34077722	34077804	3.09034	3.53534	-	Tubb2a	ENSMUSG00000058672.7	5' splice site
chr13	45697107	45697177	3.09034	3.53534	-	Atxn1	ENSMUSG00000046876.16	Distal intron
chr13	103828176	103828231	3.09034	3.53534	-	Erbin	ENSMUSG00000021709.14	Proximal intron
chr5	150768897	150768960	3.09034	3.53534	+	Pds5b	ENSMUSG00000034021.15	Distal intron
chr14	120404238	120404262	3.09034	3.53534	+	Mbnl2	ENSMUSG00000022139.17	Proximal intron
chr14	56748331	56748418	3.09034	3.53534	-	Pspc1	ENSMUSG00000021938.12	Proximal intron
chr8	72135565	72135628	3.09034	3.53534	+	Tpm4	ENSMUSG00000031799.10	Proximal intron
chr17	67847208	67847321	3.09034	3.53534	-	Arhgap28	ENSMUSG00000024043.13	Distal intron
chr10	85113304	85113400	3.09034	3.53534	+	Tmem263	ENSMUSG00000060935.6	Distal intron
chr10	99017201	99017262	3.09034	3.53534	+	Atp2b1	ENSMUSG00000019943.10	Proximal intron
chr10	33930612	33930756	3.09034	3.53534	-	Zup1	ENSMUSG00000039531.8	Proximal intron
chr10	62765778	62765810	3.09034	3.53534	-	Ccar1	ENSMUSG00000020074.7	Proximal intron
chr12	52548350	52548464	3.09034	3.53534	+	Arhgap5	ENSMUSG00000035133.9	Distal intron
chr15	32959044	32959135	3.09034	3.53534	+	Sdc2	ENSMUSG00000022261.6	Distal intron
chr15	98953268	98953330	3.09034	3.53534	-	Tuba1a|Gm49450	ENSMUSG00000072235.6||ENSMUSG00000116358.1	Proximal intron
chr9	13248698	13248755	3.09034	3.53534	+	Ccdc82	ENSMUSG00000079084.10	Distal intron
chr18	61581033	61581088	3.09034	3.53534	+	Csnk1a1	ENSMUSG00000024576.14	3' UTR
chrX	105851698	105851784	3.09034	3.53534	-	Atrx	ENSMUSG00000031229.16	Proximal intron
chr7	59292711	59292751	3.09034	3.53534	+	Gm44830	ENSMUSG00000108886.1	Noncoding exon
chr1	159342052	159342121	3.09034	3.53534	+	Cop1	ENSMUSG00000040782.12	Distal intron
chr1	80280304	80280399	3.09034	3.53534	-	Cul3	ENSMUSG00000004364.14	Proximal intron
chr11	29183641	29183715	3.09034	3.53534	+	Ppp4r3b	ENSMUSG00000020463.15	Distal intron
chr11	29469491	29469558	3.09034	3.53534	+	Ccdc88a	ENSMUSG00000032740.17	Distal intron
chr16	31782235	31782354	3.09034	3.53534	+	Dlg1	ENSMUSG00000022770.17	Proximal intron
chr16	45788586	45788659	3.09034	3.53534	-	Phldb2	ENSMUSG00000033149.17	Proximal intron
chr19	4104485	4104590	3.09034	3.53534	+	Pitpnm1	ENSMUSG00000024851.14	Proximal intron
chr19	8822996	8823079	3.09034	3.53534	+	Hnrnpul2	ENSMUSG00000071659.4	5' splice site
chr4	24504265	24504361	3.09034	3.53534	+	Mms22l	ENSMUSG00000045751.16	Distal intron
chr4	106410630	106410701	3.09034	3.53534	+	Usp24	ENSMUSG00000028514.15	3' splice site
chr6	33281193	33281354	3.09034	3.53534	+	Exoc4	ENSMUSG00000029763.17	Distal intron
chr6	112644955	112645049	3.09034	3.53534	-	Rad18	ENSMUSG00000030254.16	Proximal intron
chr3	159523377	159523485	3.09034	3.53534	+	Depdc1a	ENSMUSG00000028175.15	5' splice site
chr2	147051398	147051480	3.06375	3.58597	+	Xrn2	ENSMUSG00000027433.5	Proximal intron
chr13	103897356	103897472	3.06375	3.58597	-	Erbin	ENSMUSG00000021709.14	Distal intron
chr5	13400109	13400167	3.06375	3.58597	+	Sema3a	ENSMUSG00000028883.17	5' splice site
chr5	23753580	23753683	3.06375	3.58597	-	Pus7	ENSMUSG00000057541.14	Distal intron
chr14	34734926	34734973	3.06375	3.58597	+	Wapl	ENSMUSG00000041408.18	Distal intron
chr14	118918914	118918994	3.06375	3.58597	-	Dzip1	ENSMUSG00000042156.16	Distal intron
chr8	109830792	109830888	3.06375	3.58597	+	Ap1g1	ENSMUSG00000031731.16	Proximal intron
chr10	115386110	115386140	3.06375	3.58597	+	Zfc3h1	ENSMUSG00000034163.10	Proximal intron
chr12	3238580	3238682	3.06375	3.58597	+	Rab10os	ENSMUSG00000079179.9	Noncoding exon
chr12	8714682	8714715	3.06375	3.58597	+	Pum2	ENSMUSG00000020594.14	Distal intron
chr12	119198427	119198583	3.06375	3.58597	-	Itgb8	ENSMUSG00000025321.14	Distal intron
chr15	99997207	99997265	3.06375	3.58597	+	Larp4	ENSMUSG00000023025.16	Proximal intron
chr15	102083945	102083987	3.06375	3.58597	+	Eif4b	ENSMUSG00000058655.9	Proximal intron
chr15	79724425	79724497	3.06375	3.58597	-	Sun2	ENSMUSG00000042524.14	3' UTR
chr9	121731348	121731390	3.06375	3.58597	+	Nktr	ENSMUSG00000032525.15	3' splice site
chr9	20434355	20434416	3.06375	3.58597	-	Zfp26	ENSMUSG00000063108.15	3' UTR
chr18	12976577	12976647	3.06375	3.58597	+	Impact	ENSMUSG00000024423.6	5' splice site
chr18	5602316	5602384	3.06375	3.58597	+	Zeb1	ENSMUSG00000024238.15	Distal intron
chrX	38455322	38455396	3.06375	3.58597	-	Lamp2	ENSMUSG00000016534.15	Distal intron
chr7	80314924	80315004	3.06375	3.58597	+	Prc1	ENSMUSG00000038943.16	Proximal intron
chr1	153476650	153476731	3.06375	3.58597	-	Dhx9	ENSMUSG00000042699.11	Distal intron
chr11	35791041	35791097	3.06375	3.58597	+	Pank3	ENSMUSG00000018846.8	3' UTR
chr11	30110413	30110477	3.06375	3.58597	-	Sptbn1	ENSMUSG00000020315.18	Proximal intron
chr19	44939098	44939200	3.06375	3.58597	+	Slf2	ENSMUSG00000036097.8	Distal intron
chr19	37973382	37973497	3.06375	3.58597	-	Myof	ENSMUSG00000048612.16	Distal intron
chr4	98993846	98993908	3.06375	3.58597	-	Dock7	ENSMUSG00000028556.15	Proximal intron
chr3	126802001	126802088	3.06375	3.58597	+	Camk2d	ENSMUSG00000053819.16	Proximal intron
chr3	88856141	88856210	3.06375	3.58597	+	Gon4l	ENSMUSG00000054199.17	Proximal intron
chr3	106539767	106539846	3.06375	3.58597	-	Cept1	ENSMUSG00000040774.15	Proximal intron
chr3	148826718	148826773	3.06375	3.58597	-	Adgrl2	ENSMUSG00000028184.12	Proximal intron
chr3	148861405	148861444	3.06375	3.58597	-	Adgrl2	ENSMUSG00000028184.12	Distal intron
chr14	120396805	120396878	3.03585	2.13398	+	Mbnl2	ENSMUSG00000022139.17	Proximal intron
chr9	49532919	49533067	3.03585	2.13398	-	Ncam1	ENSMUSG00000039542.16	Distal intron
chr3	119744989	119745036	3.03585	2.13398	-	Gm42664	ENSMUSG00000106099.1	Noncoding exon
chr2	32310491	32310571	3.03429	2.39095	-	Dnm1	ENSMUSG00000026825.17	3' splice site
chr13	55659463	55659517	3.03429	2.39095	+	Ddx46	ENSMUSG00000021500.17	Proximal intron
chr13	98856341	98856450	3.03429	2.39095	-	Tnpo1	ENSMUSG00000009470.17	Proximal intron
chr13	93167011	93167080	3.03429	2.39095	-	Tent2	ENSMUSG00000042167.6	Distal intron
chr5	122354526	122354668	3.03429	2.39095	+	Vps29	ENSMUSG00000029462.18	5' splice site
chr5	100376372	100376454	3.03429	2.39095	-	Sec31a	ENSMUSG00000035325.16	Proximal intron
chr5	90319258	90319325	3.03429	2.39095	-	Ankrd17	ENSMUSG00000055204.15	Distal intron
chr5	149050470	149050524	3.03429	2.39095	-	Hmgb1	ENSMUSG00000066551.12	5' splice site
chr14	36885347	36885471	3.03429	2.39095	-	Ccser2	ENSMUSG00000058690.14	Proximal intron
chr14	78503970	78504093	3.03429	2.39095	-	Akap11	ENSMUSG00000022016.17	Distal intron
chr14	79346442	79346533	3.03429	2.39095	-	Naa16	ENSMUSG00000022020.15	Distal intron
chr14	72554518	72554604	3.03429	2.39095	-	Fndc3a	ENSMUSG00000033487.14	Distal intron
chr14	31733569	31733642	3.03429	2.39095	-	Ankrd28	ENSMUSG00000014496.8	5' splice site
chr8	88144106	88144229	3.03429	2.39095	+	Heatr3	ENSMUSG00000031657.16	Proximal intron
chr8	83927678	83927720	3.03429	2.39095	+	Adgrl1	ENSMUSG00000013033.16	Distal intron
chr17	34115822	34115869	3.03429	2.39095	-	Brd2	ENSMUSG00000024335.20	3' splice site
chr10	117355686	117355741	3.03429	2.39095	-	Cpsf6	ENSMUSG00000055531.12	3' UTR
chr9	42259461	42259555	3.03429	2.39095	-	Sc5d	ENSMUSG00000032018.14	Proximal intron
chr18	42552841	42552952	3.03429	2.39095	+	Tcerg1	ENSMUSG00000024498.16	Proximal intron
chr18	12989303	12989387	3.03429	2.39095	+	Impact	ENSMUSG00000024423.6	Proximal intron
chr7	92664264	92664409	3.03429	2.39095	-	Pcf11	ENSMUSG00000041328.16	Proximal intron
chr1	43959668	43959745	3.03429	2.39095	+	Tpp2	ENSMUSG00000041763.14	Proximal intron
chr1	177770781	177770874	3.03429	2.39095	-	Adss	ENSMUSG00000015961.8	Proximal intron
chr11	3202678	3202727	3.03429	2.39095	+	Eif4enif1	ENSMUSG00000020454.17	5' UTR
chr11	87110631	87110656	3.03429	2.39095	+	Ska2	ENSMUSG00000020492.11	Distal intron
chr19	36955817	36955920	3.03429	2.39095	+	Btaf1	ENSMUSG00000040565.8	Proximal intron
chr19	37982202	37982286	3.03429	2.39095	-	Myof	ENSMUSG00000048612.16	Proximal intron
chr4	32698065	32698157	3.03429	2.39095	+	Mdn1	ENSMUSG00000058006.12	Distal intron
chr4	135856641	135856719	3.03429	2.39095	+	Srsf10	ENSMUSG00000028676.17	Proximal intron
chr6	35204515	35204587	3.03429	2.39095	+	Nup205	ENSMUSG00000038759.15	Distal intron
chr3	126800451	126800578	3.03429	2.39095	+	Camk2d	ENSMUSG00000053819.16	Distal intron
chr3	86041159	86041241	3.03429	2.39095	+	Sh3d19	ENSMUSG00000028082.14	Proximal intron
chr2	61764769	61764841	3.01922	2.42843	+	Psmd14	ENSMUSG00000026914.15	3' splice site
chr2	75664640	75664697	3.01922	2.42843	+	Hnrnpa3	ENSMUSG00000059005.13	Proximal intron
chr2	174283646	174283750	3.01922	2.42843	-	Gnasas1	ENSMUSG00000086537.7	Proximal intron (ncRNA)
chr13	38933098	38933189	3.01922	2.42843	-	Slc35b3	ENSMUSG00000021432.15	3' UTR
chr13	89711690	89711774	3.01922	2.42843	-	Vcan	ENSMUSG00000021614.16	3' UTR
chr5	86813931	86814050	3.01922	2.42843	+	Ythdc1	ENSMUSG00000035851.14	Distal intron
chr5	90317097	90317167	3.01922	2.42843	-	Ankrd17	ENSMUSG00000055204.15	Distal intron
chr14	20966226	20966295	3.01922	2.42843	+	Vcl	ENSMUSG00000021823.10	Distal intron
chr14	121591885	121592101	3.01922	2.42843	-	Dock9	ENSMUSG00000025558.19	CDS
chr14	57618664	57618763	3.01922	2.42843	-	Xpo4	ENSMUSG00000021952.16	Proximal intron
chr14	20522900	20522964	3.01922	2.42843	-	Ppp3cb	ENSMUSG00000021816.11	Distal intron
[truncated: 1,576 more rows]

## Sheet: SF3A2vsInput_Run1_SigPeaks
Chromosome	Peak start	Peak end	-log10(P-value)	log2 fold change	Strand	Gene Symbol	Ensembl ID	Feature
chr11	101605035	101605038	400	3.74849	+	Gm26316	ENSMUSG00000065820.1	Noncoding exon		Log2fold change>2
chr11	101605028	101605035	400	3.49789	+	Gm26316	ENSMUSG00000065820.1	Noncoding exon		LOG10(pvalue)> 2
chr11	101604969	101605028	400	3.47975	+	Gm26316	ENSMUSG00000065820.1	Noncoding exon
chr3	122292942	122292948	400	2.89463	-	tRNA-Arg-TCT-2-1	tRNA-Arg-TCT-2-1	tRNA
chr3	122292948	122292987	400	2.75478	-	tRNA-Arg-TCT-2-1	tRNA-Arg-TCT-2-1	tRNA
chr19	5797879	5797884	400	2.28606	-	Malat1	ENSMUSG00000092341.3	Noncoding exon
chr19	5797884	5797891	400	2.26519	-	Malat1	ENSMUSG00000092341.3	Noncoding exon
chr19	5797751	5797755	400	2.20541	-	Malat1	ENSMUSG00000092341.3	Noncoding exon
chr19	5798027	5798059	400	2.18714	-	Malat1	ENSMUSG00000092341.3	Noncoding exon
chr19	5797891	5797906	400	2.17972	-	Malat1	ENSMUSG00000092341.3	Noncoding exon
chr19	5844474	5844499	400	2.15829	-	Neat1	ENSMUSG00000092274.3	Noncoding exon
chr19	5798013	5798027	400	2.13047	-	Malat1	ENSMUSG00000092341.3	Noncoding exon
chr19	5797843	5797879	400	2.12661	-	Malat1	ENSMUSG00000092341.3	Noncoding exon
chr19	5844435	5844474	400	2.12268	-	Neat1|Gm27533	ENSMUSG00000098543.1||ENSMUSG00000092274.3	Noncoding exon
chr19	5844499	5844558	400	2.11658	-	Neat1	ENSMUSG00000092274.3	Noncoding exon
chr19	5797734	5797751	400	2.08116	-	Malat1	ENSMUSG00000092341.3	Noncoding exon
chr19	5797614	5797625	400	2.07905	-	Malat1	ENSMUSG00000092341.3	Noncoding exon
chr19	5798004	5798013	400	2.01541	-	Malat1	ENSMUSG00000092341.3	Noncoding exon
chr19	5797906	5797922	400	2.00521	-	Malat1	ENSMUSG00000092341.3	Noncoding exon
chr18	41196492	41196517	85.242	7.00043	+		NA	intergenic
chr18	41196517	41196532	84.8065	6.99453	+		NA	intergenic
chr19	5842736	5842806	71.8331	2.06023	-	Neat1	ENSMUSG00000092274.3	Noncoding exon
chr19	5844754	5844771	66.7108	2.0205	-	Neat1	ENSMUSG00000092274.3	Noncoding exon
chr19	5844069	5844108	60.2146	2.15949	-	Neat1	ENSMUSG00000092274.3	Noncoding exon
chr19	5844621	5844655	56.0044	2.02666	-	Gm27505|Neat1	ENSMUSG00000092274.3||ENSMUSG00000098974.1	Noncoding exon
chr19	5844045	5844069	55.8462	2.1569	-	Neat1	ENSMUSG00000092274.3	Noncoding exon
chr19	5844771	5844793	53.7129	2.05427	-	Neat1	ENSMUSG00000092274.3	Noncoding exon
chr19	5842715	5842736	50.7137	2.07406	-	Neat1	ENSMUSG00000092274.3	Noncoding exon
chr19	5844558	5844584	48.2972	2.01755	-	Neat1	ENSMUSG00000092274.3	Noncoding exon
chr1	72226423	72226428	47.9054	3.21026	+	Gm25360	ENSMUSG00000094655.1	Noncoding exon
chr19	5844024	5844045	46.5969	2.03494	-	Neat1	ENSMUSG00000092274.3	Noncoding exon
chr1	72226366	72226423	44.068	2.21696	+	Gm25360	ENSMUSG00000094655.1	Noncoding exon
chr19	5842180	5842260	43.0956	2.30724	-	Neat1	ENSMUSG00000092274.3	Noncoding exon
chr19	5841513	5841599	42.8217	2.26277	-	Neat1	ENSMUSG00000092274.3	Noncoding exon
chr19	5838937	5839021	40.9171	2.06803	-	Neat1	ENSMUSG00000092274.3	Noncoding exon
chr11	101604964	101604969	40.6168	2.92761	+	Gm26316	ENSMUSG00000065820.1	Noncoding exon
chr17	25875134	25875154	39.5251	3.82933	+	tRNA-Gly-CCC-1-2	tRNA-Gly-CCC-1-2	tRNA
chr17	25875159	25875165	39.5251	3.82933	+	Mettl26	ENSMUSG00000025731.16	5' UTR
chr17	25875154	25875159	39.5251	3.82933	+	tRNA-Gly-CCC-1-2	tRNA-Gly-CCC-1-2	tRNA
chr17	25875086	25875134	39.1761	4.09354	+	tRNA-Gly-CCC-1-2	tRNA-Gly-CCC-1-2	tRNA
chr11	50381311	50381391	36.4164	3.51225	+	Hnrnph1	ENSMUSG00000007850.16	3' splice site
chr4	82619634	82619665	35.8706	5.28618	-	tRNA-His-GTG-2-8	tRNA-His-GTG-2-8	tRNA
chr4	82619622	82619634	35.8706	5.28618	-	tRNA-His-GTG-2-8	tRNA-His-GTG-2-8	tRNA
chr4	82619615	82619622	35.8706	5.28618	-	tRNA-His-GTG-2-8	tRNA-His-GTG-2-8	tRNA
chr4	155819300	155819421	34.8988	2.79747	+	Ccnl2	ENSMUSG00000029068.16	Distal intron
chr19	5845213	5845248	30.8918	2.01525	-	Neat1	ENSMUSG00000092274.3	Noncoding exon
chr1	155954604	155954659	30.8697	5.61838	+	Gm23744	ENSMUSG00000077419.1	Noncoding exon
chr4	134925692	134925759	30.6267	2.28828	+	Rsrp1	ENSMUSG00000037266.18	Proximal intron
chr19	5842138	5842175	30.0587	2.43416	-	Neat1	ENSMUSG00000092274.3	Noncoding exon
chr19	5845199	5845213	29.8496	2.01092	-	Neat1	ENSMUSG00000092274.3	Noncoding exon
chr19	5839963	5840009	29.129	2.1268	-	Neat1	ENSMUSG00000092274.3	Noncoding exon
chr19	5840687	5840735	28.9534	2.27407	-	Neat1	ENSMUSG00000092274.3	Noncoding exon
chr19	5835741	5835787	28.3058	2.10193	-	Neat1	ENSMUSG00000092274.3	Noncoding exon
chr6	38570088	38570230	28.2035	2.81868	+	Luc7l2	ENSMUSG00000029823.16	Proximal intron
chr19	5833872	5833924	28.1055	2.02484	-	Neat1	ENSMUSG00000092274.3	Noncoding exon
chr4	134926494	134926588	27.0999	2.03553	+	Rsrp1	ENSMUSG00000037266.18	Proximal intron
chr11	98473720	98473806	27.0898	4.92177	-	Gm25106	ENSMUSG00000084621.1	Noncoding exon
chr19	5844108	5844122	26.2467	2.14952	-	Neat1	ENSMUSG00000092274.3	Noncoding exon
chr1	95832161	95832214	25.6586	5.37667	-	Gm22360	ENSMUSG00000095955.1	Noncoding exon
chr19	5837972	5838011	25.4834	2.02727	-	Neat1	ENSMUSG00000092274.3	Noncoding exon
chr19	5841852	5841871	25.3962	2.07071	-	Neat1	ENSMUSG00000092274.3	Noncoding exon
chr7	45382628	45382727	25.3911	4.04678	-	Snrnp70	ENSMUSG00000063511.11	Distal intron
chr19	5830200	5830231	25.0931	2.30977	-	Neat1	ENSMUSG00000092274.3	Noncoding exon
chr11	50381432	50381490	25.063	2.86645	+	Hnrnph1	ENSMUSG00000007850.16	CDS
chr11	50381278	50381311	24.5774	3.26019	+	Hnrnph1	ENSMUSG00000007850.16	Proximal intron
chr19	5837404	5837450	24.5043	2.00934	-	Neat1	ENSMUSG00000092274.3	Noncoding exon
chr3	152232793	152232871	24.0783	5.29261	+	Fubp1	ENSMUSG00000028034.15	3' UTR
chr12	80949013	80949115	23.9216	2.68672	+	Srsf5	ENSMUSG00000021134.17	CDS
chr7	45382166	45382295	23.8027	3.02315	-	Snrnp70	ENSMUSG00000063511.11	Distal intron
chr3	152233041	152233163	23.2747	3.55273	+	Fubp1	ENSMUSG00000028034.15	3' UTR
chr16	23108101	23108239	23.248	3.3577	+	Eif4a2	ENSMUSG00000022884.15	Proximal intron
chr4	148618334	148618538	23.0523	2.16733	-	Tardbp	ENSMUSG00000041459.15	CDS
chr7	45382889	45383015	22.5946	2.36369	-	Snrnp70	ENSMUSG00000063511.11	Distal intron
chr19	5838877	5838909	22.0764	2.1092	-	Neat1	ENSMUSG00000092274.3	Noncoding exon
chr4	134925759	134925802	21.3833	2.33992	+	Rsrp1	ENSMUSG00000037266.18	Proximal intron
chr19	5837137	5837165	20.4353	2.04267	-	Neat1	ENSMUSG00000092274.3	Noncoding exon
chr16	23108242	23108330	19.7245	4.18273	+	Eif4a2	ENSMUSG00000022884.15	Proximal intron
chr11	69671687	69671822	19.5707	2.65447	-	Eif4a1	ENSMUSG00000059796.16	Proximal intron
chrX	53055477	53055531	18.8209	2.82808	-	C430049B03Rik	ENSMUSG00000087365.7	Noncoding exon
chr19	5841084	5841089	18.3968	2.3533	-	Neat1	ENSMUSG00000092274.3	Noncoding exon
chr4	155818771	155818850	18.3485	2.93169	+	Ccnl2	ENSMUSG00000029068.16	Distal intron
chr7	34211821	34211963	18.1969	4.07502	-	Gpi1	ENSMUSG00000036427.5	Distal intron
chr19	5838738	5838750	18.1947	2.11442	-	Neat1	ENSMUSG00000092274.3	Noncoding exon
chr19	5841871	5841882	18.0727	2.03987	-	Neat1	ENSMUSG00000092274.3	Noncoding exon
chr19	5840932	5840952	18.0356	2.01679	-	Neat1	ENSMUSG00000092274.3	Noncoding exon
chr17	51096965	51096993	17.9687	4.92177	-	Tbc1d5	ENSMUSG00000023923.10	Distal intron
chrX	53056064	53056121	17.8667	2.32571	-	C430049B03Rik	ENSMUSG00000087365.7	Noncoding exon
chr17	51096993	51097004	17.774	4.89668	-	Tbc1d5	ENSMUSG00000023923.10	Distal intron
chr17	51097004	51097011	17.774	4.89668	-	Tbc1d5	ENSMUSG00000023923.10	Distal intron
chr11	88049878	88050000	17.6185	2.11075	+	Srsf1	ENSMUSG00000018379.17	CDS
chr11	69671978	69672080	17.613	2.75769	-	Eif4a1	ENSMUSG00000059796.16	Proximal intron
chr11	50381162	50381230	17.5596	3.44845	+	Hnrnph1	ENSMUSG00000007850.16	Proximal intron
chr4	155819134	155819225	17.4393	2.4931	+	Ccnl2	ENSMUSG00000029068.16	Distal intron
chr16	57391653	57391657	17.2292	2.93592	-	Cmss1	ENSMUSG00000022748.8	Distal intron
chr11	50381978	50382047	17.0118	2.61028	+	Hnrnph1	ENSMUSG00000007850.16	Proximal intron
chrX	53055925	53055980	17.0093	2.46855	-	C430049B03Rik	ENSMUSG00000087365.7	Noncoding exon
chr11	50381230	50381278	16.9964	2.99998	+	Hnrnph1	ENSMUSG00000007850.16	Proximal intron
chr4	140709823	140709953	16.9329	2.77804	+	Rcc2	ENSMUSG00000040945.13	Proximal intron
chr19	5833784	5833797	16.9225	2.02829	-	Neat1	ENSMUSG00000092274.3	Noncoding exon
chr4	155819225	155819300	16.9132	2.8434	+	Ccnl2	ENSMUSG00000029068.16	Distal intron
chr7	45382403	45382467	16.8969	3.53952	-	Snrnp70	ENSMUSG00000063511.11	Distal intron
chrX	53055429	53055477	16.7197	2.54276	-	C430049B03Rik	ENSMUSG00000087365.7	Noncoding exon
chrX	53055874	53055925	16.6874	2.44985	-	C430049B03Rik	ENSMUSG00000087365.7	Noncoding exon
chr11	50381899	50381978	16.5657	2.89306	+	Hnrnph1	ENSMUSG00000007850.16	Proximal intron
chr11	5080732	5080841	16.5545	2.16252	-	Ewsr1	ENSMUSG00000009079.16	3' splice site
chr4	140708159	140708430	16.3958	2.52322	+	Rcc2	ENSMUSG00000040945.13	Proximal intron
chr2	162932333	162932448	16.3937	2.18309	+	Srsf6	ENSMUSG00000016921.14	Proximal intron
chr11	69671505	69671602	16.2527	2.56406	-	Eif4a1	ENSMUSG00000059796.16	Distal intron
chr19	5833703	5833708	16.1985	2.11522	-	Neat1	ENSMUSG00000092274.3	Noncoding exon
chr17	17830735	17830879	16.0778	2.03161	+	mmu-mir-125a	MI0000151	miRNA
chr11	50381391	50381432	15.981	3.11215	+	Hnrnph1	ENSMUSG00000007850.16	3' splice site
chr3	119742895	119743026	15.9713	4.26019	-	Ptbp2	ENSMUSG00000028134.11	Distal intron
chr2	75659671	75659779	15.8641	2.64875	+	Hnrnpa3	ENSMUSG00000059005.13	Proximal intron
chr11	50379768	50379806	15.8059	3.80076	+	Hnrnph1	ENSMUSG00000007850.16	3' splice site
chr8	107548075	107548245	15.7064	2.03621	+	Wwp2	ENSMUSG00000031930.11	Proximal intron
chr3	152232353	152232422	15.6539	2.99453	+	Fubp1	ENSMUSG00000028034.15	CDS
chr7	34210997	34211097	15.5316	4.23372	-	Gpi1	ENSMUSG00000036427.5	Distal intron
chr7	45381677	45381783	15.4623	2.81868	-	Snrnp70	ENSMUSG00000063511.11	Distal intron
chr11	50380872	50380934	15.2111	2.60568	+	Hnrnph1	ENSMUSG00000007850.16	Distal intron
chrX	53056318	53056385	15.1915	2.35925	-	C430049B03Rik	ENSMUSG00000087365.7	Noncoding exon
chr8	107546740	107546873	15.1474	2.1127	+	Wwp2	ENSMUSG00000031930.11	Distal intron
chr8	107547125	107547213	15.1303	2.02958	+	Wwp2	ENSMUSG00000031930.11	Distal intron
chrX	74240088	74240169	15.1132	2.87115	-	Flna	ENSMUSG00000031328.16	5' splice site
chr3	152232871	152232973	15.084	3.15125	+	Fubp1	ENSMUSG00000028034.15	3' UTR
chr11	50380735	50380813	15.0721	2.65625	+	Hnrnph1	ENSMUSG00000007850.16	Distal intron
chr6	38558127	38558288	14.9261	2.01799	+	Luc7l2	ENSMUSG00000029823.16	Distal intron
chr6	38569807	38569902	14.9208	2.30178	+	Luc7l2	ENSMUSG00000029823.16	Distal intron
chr11	69671866	69671937	14.8779	3.54184	-	Eif4a1	ENSMUSG00000059796.16	Proximal intron
chr7	45381201	45381308	14.8658	3.38572	-	Snrnp70	ENSMUSG00000063511.11	Proximal intron
chr7	45382295	45382342	14.8104	3.94154	-	Snrnp70	ENSMUSG00000063511.11	Distal intron
chr11	88049237	88049338	14.766	2.93004	+	Srsf1	ENSMUSG00000018379.17	CDS
chr7	45382490	45382628	14.6552	2.92177	-	Snrnp70	ENSMUSG00000063511.11	Distal intron
chr7	45381522	45381635	14.6368	3.1169	-	Snrnp70	ENSMUSG00000063511.11	Distal intron
chr4	155819421	155819452	14.5092	3.81868	+	Ccnl2	ENSMUSG00000029068.16	Distal intron
chr4	133012306	133012431	14.4205	4.63365	+	Ahdc1	ENSMUSG00000037692.14	5' splice site
chr7	45382342	45382403	14.4151	3.34919	-	Snrnp70	ENSMUSG00000063511.11	Distal intron
chrX	53056022	53056064	14.4003	2.35095	-	C430049B03Rik	ENSMUSG00000087365.7	Noncoding exon
chr7	45381064	45381131	14.3627	2.74025	-	Snrnp70	ENSMUSG00000063511.11	Proximal intron
chr7	45380952	45381064	14.3025	3.33992	-	Snrnp70	ENSMUSG00000063511.11	Proximal intron
chr16	57391657	57391676	14.2362	2.29785	-	Cmss1	ENSMUSG00000022748.8	Distal intron
chr11	50382095	50382126	14.0748	3.18849	+	Hnrnph1	ENSMUSG00000007850.16	Proximal intron
chr8	123401472	123401634	14.0347	2.37122	+	Tcf25	ENSMUSG00000001472.17	3' UTR
chr16	57391676	57391680	13.9105	2.51549	-	Cmss1	ENSMUSG00000022748.8	Distal intron
chr12	83663040	83663124	13.8552	3.05475	+	Rbm25	ENSMUSG00000010608.15	Distal intron
chr4	155818939	155819029	13.7609	2.22673	+	Ccnl2	ENSMUSG00000029068.16	Distal intron
chr1	86527426	86527556	13.7436	3.04564	+	Ptma	ENSMUSG00000026238.14	Proximal intron
chr17	23811958	23812042	13.6581	2.55564	+	Srrm2	ENSMUSG00000039218.17	Proximal intron
chr12	83663124	83663233	13.6271	3.28296	+	Rbm25	ENSMUSG00000010608.15	Distal intron
chr1	71591791	71591872	13.4602	2.74706	-	Fn1	ENSMUSG00000026193.15	Distal intron
chr8	123401342	123401472	13.3981	2.16533	+	Tcf25	ENSMUSG00000001472.17	3' UTR
chr11	69671380	69671488	13.3503	2.73839	-	Eif4a1	ENSMUSG00000059796.16	Proximal intron
chr6	38569902	38569976	13.3413	2.19844	+	Luc7l2	ENSMUSG00000029823.16	Distal intron
chr11	50382126	50382159	13.3104	2.90814	+	Hnrnph1	ENSMUSG00000007850.16	Proximal intron
chr7	90181918	90182092	13.2892	4.52322	+	Picalm	ENSMUSG00000039361.11	Proximal intron
chr7	127975522	127975613	13.2071	2.08445	+	Fus	ENSMUSG00000030795.18	Proximal intron
chr16	23108357	23108460	13.1898	2.58317	+	Eif4a2	ENSMUSG00000022884.15	Proximal intron
chr8	123402670	123402791	13.0887	2.88976	+	Tcf25	ENSMUSG00000001472.17	3' UTR
chr3	119742205	119742356	13.0669	3.10332	-	Ptbp2	ENSMUSG00000028134.11	Distal intron
chr11	50380101	50380165	13.0229	2.25644	+	Hnrnph1	ENSMUSG00000007850.16	Proximal intron
chr7	127975439	127975522	12.9551	3.09354	+	Fus	ENSMUSG00000030795.18	Proximal intron
chr11	5079850	5079999	12.9384	2.09941	-	Ewsr1	ENSMUSG00000009079.16	Proximal intron
chr3	158024862	158025004	12.7068	2.23372	-	Srsf11	ENSMUSG00000055436.18	Distal intron
chr4	133013106	133013200	12.6916	3.98662	+	Ahdc1	ENSMUSG00000037692.14	Distal intron
chr15	77110479	77110589	12.6847	2.48164	-	Rbfox2	ENSMUSG00000033565.18	Distal intron
chr8	107547532	107547594	12.5188	2.94154	+	Wwp2	ENSMUSG00000031930.11	Distal intron
chr11	50380501	50380594	12.4493	2.3533	+	Hnrnph1	ENSMUSG00000007850.16	Distal intron
chr7	45382094	45382166	12.2139	2.50563	-	Snrnp70	ENSMUSG00000063511.11	Distal intron
chr3	152232973	152233041	12.1855	2.91179	+	Fubp1	ENSMUSG00000028034.15	3' UTR
chr8	107547744	107547834	12.1451	2.63948	+	Wwp2	ENSMUSG00000031930.11	Distal intron
chr11	69671250	69671322	12.0234	2.32013	-	Eif4a1	ENSMUSG00000059796.16	Proximal intron
chr8	107546431	107546520	11.9679	2.26707	+	Wwp2	ENSMUSG00000031930.11	Distal intron
chr7	127973579	127973672	11.869	2.36003	+	Fus	ENSMUSG00000030795.18	Distal intron
chrX	74231281	74231406	11.7566	2.25049	-	Flna	ENSMUSG00000031328.16	Distal intron
chr4	133013497	133013582	11.7359	3.64875	+	Ahdc1	ENSMUSG00000037692.14	Distal intron
chr11	50379719	50379768	11.718	3.10819	+	Hnrnph1	ENSMUSG00000007850.16	5' splice site
chr8	71622296	71622397	11.5902	3.88822	+	Colgalt1	ENSMUSG00000034807.9	Proximal intron
chr6	38570230	38570336	11.5457	2.23372	+	Luc7l2	ENSMUSG00000029823.16	Proximal intron
chr1	86527556	86527694	11.5265	2.51382	+	Ptma	ENSMUSG00000026238.14	Proximal intron
chr3	152232124	152232186	11.5045	3.53952	+	Fubp1	ENSMUSG00000028034.15	3' splice site
chr4	133013652	133013727	11.503	3.55564	+	Ahdc1	ENSMUSG00000037692.14	Distal intron
chr11	50380836	50380872	11.4963	2.18481	+	Hnrnph1	ENSMUSG00000007850.16	Distal intron
chr17	28981436	28981623	11.4315	2.74391	-	Stk38	ENSMUSG00000024006.17	Proximal intron
chr17	28980272	28980439	11.4315	2.74391	-	Stk38	ENSMUSG00000024006.17	Distal intron
chr15	99368030	99368093	11.3479	3.87115	-	Gm22951	ENSMUSG00000095635.1	Noncoding exon
chr15	99368025	99368030	11.3479	3.87115	-	Gm22951	ENSMUSG00000095635.1	Noncoding exon
chr11	88049338	88049388	11.2812	2.93826	+	Srsf1	ENSMUSG00000018379.17	3' UTR
chr3	152232705	152232761	11.2656	3.21063	+	Fubp1	ENSMUSG00000028034.15	3' UTR
chr7	45381412	45381522	11.2421	2.12268	-	Snrnp70	ENSMUSG00000063511.11	Distal intron
chr8	107547432	107547513	11.23	2.20818	+	Wwp2	ENSMUSG00000031930.11	Distal intron
chr11	50380934	50380997	11.2114	2.7233	+	Hnrnph1	ENSMUSG00000007850.16	Proximal intron
chrX	53055078	53055104	11.2005	2.08009	-	C430049B03Rik	ENSMUSG00000087365.7	Noncoding exon
chr8	123402850	123402952	11.1754	2.25142	+	Tcf25	ENSMUSG00000001472.17	3' UTR
chr11	69672080	69672141	11.1358	2.41429	-	Eif4a1	ENSMUSG00000059796.16	Proximal intron
chr1	52199870	52199961	11.1014	2.71288	-	Gls	ENSMUSG00000026103.14	CDS
chr8	123402952	123403047	11.02	2.1909	+	Tcf25	ENSMUSG00000001472.17	3' UTR
chr4	140707457	140707615	10.9914	2.70239	+	Rcc2	ENSMUSG00000040945.13	Proximal intron
chr4	133022682	133022847	10.948	3.81868	+	Ahdc1	ENSMUSG00000037692.14	Distal intron
chr16	57391506	57391510	10.9468	2.53328	-	Cmss1	ENSMUSG00000022748.8	Distal intron
chr8	123400824	123400930	10.9119	2.60811	+	Tcf25	ENSMUSG00000001472.17	3' UTR
chr7	127973361	127973435	10.9113	2.28011	+	Fus	ENSMUSG00000030795.18	Distal intron
chr3	152232613	152232705	10.9113	2.28011	+	Fubp1	ENSMUSG00000028034.15	3' UTR
chr7	128447115	128447198	10.8729	3.49006	-	Tial1	ENSMUSG00000030846.15	Distal intron
chr11	69671822	69671848	10.8601	4.27324	-	Eif4a1	ENSMUSG00000059796.16	Proximal intron
chr2	75659436	75659498	10.8601	4.27324	+	Hnrnpa3	ENSMUSG00000059005.13	5' splice site
chr6	4535299	4535359	10.7653	2.12557	+	Col1a2	ENSMUSG00000029661.16	3' splice site
chr11	87426834	87426891	10.7298	2.5131	+	Gm22068	ENSMUSG00000096205.1	Noncoding exon
chr2	125100036	125100157	10.7107	3.00631	-	Myef2	ENSMUSG00000027201.16	Proximal intron
chr2	125098906	125099051	10.7066	2.37607	-	Myef2	ENSMUSG00000027201.16	3' splice site
chr11	69671937	69671978	10.7032	3.15125	-	Eif4a1	ENSMUSG00000059796.16	Proximal intron
chr2	156178187	156178300	10.685	2.03899	-	Rbm39	ENSMUSG00000027620.16	Distal intron
chr2	75659916	75659971	10.6622	2.43635	+	Hnrnpa3	ENSMUSG00000059005.13	Distal intron
chr7	45382727	45382831	10.662	2.67045	-	Snrnp70	ENSMUSG00000063511.11	Distal intron
chr7	34212256	34212327	10.6491	4.25362	-	Gpi1	ENSMUSG00000036427.5	Distal intron
chr9	121730149	121730234	10.6491	4.25362	+	Nktr	ENSMUSG00000032525.15	Proximal intron
chr6	51461437	51461450	10.6484	2.20675	-	Hnrnpa2b1	ENSMUSG00000004980.16	3' splice site
chr6	38569709	38569742	10.6353	2.76423	+	Luc7l2	ENSMUSG00000029823.16	Distal intron
chr1	161037231	161037276	10.599	2.99453	+	Gas5	ENSMUSG00000053332.13	Noncoding exon
chr1	71591287	71591396	10.5936	2.25245	-	Fn1	ENSMUSG00000026193.15	Proximal intron
chr1	71591676	71591751	10.5936	2.25245	-	Fn1	ENSMUSG00000026193.15	Distal intron
chr7	127973901	127973969	10.5846	2.57686	+	Fus	ENSMUSG00000030795.18	Proximal intron
chr1	161036365	161036429	10.5823	2.03062	+	Gas5	ENSMUSG00000053332.13	Noncoding exon
chr9	121729970	121730149	10.5574	2.10819	+	Nktr	ENSMUSG00000032525.15	Proximal intron
chr15	103243252	103243379	10.4967	2.14678	+	Hnrnpa1	ENSMUSG00000046434.16	Proximal intron
chr10	128491163	128491214	10.4757	2.56629	-	Myl6	ENSMUSG00000090841.2	3' UTR
chr14	14762809	14762945	10.459	3.43883	+	Slc4a7	ENSMUSG00000021733.11	Proximal intron
chr14	45340440	45340569	10.4268	4.23372	+	Psmc6	ENSMUSG00000021832.8	3' splice site
chr7	127974483	127974538	10.3857	2.34672	+	Fus	ENSMUSG00000030795.18	5' splice site
chr17	66119079	66119092	10.3052	3.74561	+	Washc1	ENSMUSG00000024101.15	CDS
chr12	83661326	83661356	10.2576	3.48333	+	Rbm25	ENSMUSG00000010608.15	Distal intron
chr15	103243992	103244106	10.2079	2.0378	+	Hnrnpa1	ENSMUSG00000046434.16	CDS
chr1	24684115	24684236	10.1961	5.06379	+	Lmbrd1	ENSMUSG00000073725.8	Distal intron
chr8	52336971	52336979	10.1961	5.06379	-	Gm25813	ENSMUSG00000064682.1	Noncoding exon
chr4	155819452	155819520	10.1246	2.38572	+	Ccnl2	ENSMUSG00000029068.16	Distal intron
chr11	79242599	79242705	10.1238	2.16065	-	Wsb1	ENSMUSG00000017677.11	Proximal intron
chr7	45383015	45383124	10.117	2.26346	-	Snrnp70	ENSMUSG00000063511.11	Distal intron
chr11	69671100	69671171	10.0841	2.70765	-	Eif4a1	ENSMUSG00000059796.16	Proximal intron
chr10	80828108	80828219	10.0759	3.72676	+	Oaz1	ENSMUSG00000035242.15	3' splice site
chr7	45381324	45381412	10.0661	2.20515	-	Snrnp70	ENSMUSG00000063511.11	Distal intron
chr7	45383191	45383257	10.0405	2.52322	-	Snrnp70	ENSMUSG00000063511.11	Distal intron
chr8	107547633	107547706	10.0405	2.52322	+	Wwp2	ENSMUSG00000031930.11	Distal intron
chr11	69670989	69671060	10.0111	2.25362	-	Eif4a1	ENSMUSG00000059796.16	3' splice site
chr7	144445886	144446052	9.98507	4.17232	-	Cttn	ENSMUSG00000031078.15	3' splice site
chr16	23107996	23108095	9.959	2.30665	+	Eif4a2	ENSMUSG00000022884.15	Proximal intron
chr10	128491214	128491236	9.91704	3.06379	-	Myl6	ENSMUSG00000090841.2	3' UTR
chr1	86527861	86527964	9.89551	2.59304	+	Ptma	ENSMUSG00000026238.14	CDS
chr14	72674534	72674610	9.87429	3.68828	-	Fndc3a	ENSMUSG00000033487.14	Distal intron
chr17	17830879	17830970	9.87225	2.09199	+	mmu-let-7e|mmu-mir-125a	MI0000561||MI0000151	miRNA proximal
chr1	71592945	71593042	9.87225	2.09199	-	Fn1	ENSMUSG00000026193.15	5' splice site
chr8	123400712	123400824	9.86477	2.42944	+	Tcf25	ENSMUSG00000001472.17	3' UTR
chr7	34208393	34208495	9.80313	3.42836	-	Gpi1	ENSMUSG00000036427.5	3' splice site
chr3	19627953	19627989	9.79956	3.2203	-	tRNA-Arg-ACG-2-1	tRNA-Arg-ACG-2-1	tRNA
chr13	23450677	23450693	9.76904	4.15125	+	tRNA-Thr-AGT-2-1	tRNA-Thr-AGT-2-1	tRNA
chr13	23450693	23450699	9.76904	4.15125	+	tRNA-Thr-AGT-2-1	tRNA-Thr-AGT-2-1	tRNA
chrX	53055104	53055127	9.7462	2.28618	-	C430049B03Rik	ENSMUSG00000087365.7	Noncoding exon
chr11	5867446	5867537	9.7462	2.28618	+	Aebp1	ENSMUSG00000020473.13	Proximal intron
chr7	127975644	127975766	9.73021	2.03648	+	Fus	ENSMUSG00000030795.18	Proximal intron
chr3	158024182	158024251	9.71489	2.49006	-	Srsf11	ENSMUSG00000055436.18	Distal intron
chr4	140703004	140703095	9.67712	2.57014	+	Rcc2	ENSMUSG00000040945.13	Distal intron
chrX	74240342	74240395	9.66225	3.66865	-	Flna	ENSMUSG00000031328.16	5' splice site
chr7	45381131	45381201	9.64933	2.40775	-	Snrnp70	ENSMUSG00000063511.11	Proximal intron
chr15	78436301	78436516	9.64418	2.66073	+	Kctd17	ENSMUSG00000033287.16	Proximal intron
chr7	34213753	34213825	9.61446	3.34919	-	Gpi1	ENSMUSG00000036427.5	Distal intron
chr15	102106041	102106151	9.54111	4.12988	+	Tns2	ENSMUSG00000037003.16	3' splice site
chr13	23450657	23450677	9.54111	4.12988	+	tRNA-Thr-AGT-2-1	tRNA-Thr-AGT-2-1	tRNA
chr4	140708430	140708557	9.46107	3.17927	+	Rcc2	ENSMUSG00000040945.13	Proximal intron
chr2	75659834	75659916	9.45903	2.54687	+	Hnrnpa3	ENSMUSG00000059005.13	Proximal intron
chrX	74232393	74232463	9.4366	2.14625	-	Flna	ENSMUSG00000031328.16	Distal intron
chr17	66119069	66119079	9.39295	3.33058	+	Washc1	ENSMUSG00000024101.15	CDS
chr7	90194332	90194439	9.37266	2.85821	+	Picalm	ENSMUSG00000039361.11	5' splice site
chr7	34210811	34210931	9.34831	3.16533	-	Gpi1	ENSMUSG00000036427.5	Distal intron
chr3	152232761	152232793	9.34831	3.16533	+	Fubp1	ENSMUSG00000028034.15	3' UTR
chr8	123401634	123401745	9.26899	2.30083	+	Tcf25	ENSMUSG00000001472.17	3' UTR
chr11	69836106	69836197	9.26147	2.84515	-	Nlgn2	ENSMUSG00000051790.15	Distal intron
chr8	107546998	107547064	9.252	2.03503	+	Wwp2	ENSMUSG00000031930.11	Distal intron
chrX	74230808	74230883	9.20536	2.61223	-	Flna	ENSMUSG00000031328.16	3' splice site
chr13	63298927	63299062	9.20536	2.61223	+	Aopep	ENSMUSG00000021458.17	3' UTR
chr11	5867381	5867446	9.13249	2.51125	+	Aebp1	ENSMUSG00000020473.13	Proximal intron
chr14	118912776	118912908	9.12285	3.13704	-	Dzip1	ENSMUSG00000042156.16	Proximal intron
chr1	71591751	71591791	9.06451	2.70122	-	Fn1	ENSMUSG00000026193.15	Distal intron
chr3	152233995	152234045	8.98721	3.27324	+	Fubp1	ENSMUSG00000028034.15	3' UTR
chr11	50380366	50380407	8.97964	2.05374	+	Hnrnph1	ENSMUSG00000007850.16	Proximal intron
chr17	24168810	24168966	8.90897	2.94294	-	Atp6v0c	ENSMUSG00000024121.13	Proximal intron
chr3	30508828	30508953	8.90897	2.94294	-	Mecom	ENSMUSG00000027684.16	Proximal intron
chr11	51997659	51997757	8.89925	2.20129	-	Ube2b	ENSMUSG00000020390.12	5' splice site
chr8	8683396	8683465	8.89925	2.20129	-	Arglu1	ENSMUSG00000040459.11	Proximal intron
chr16	20673686	20673758	8.88896	4.04107	+	Eif4g1	ENSMUSG00000045983.16	5' UTR
chr13	93160415	93160570	8.88896	4.04107	-	Tent2	ENSMUSG00000042167.6	Distal intron
chr1	161037562	161037595	8.85038	2.39769	+	Gas5	ENSMUSG00000053332.13	Noncoding exon
chr7	127973125	127973207	8.8436	2.25644	+	Fus	ENSMUSG00000030795.18	Proximal intron
chr11	79242845	79242928	8.8436	2.25644	-	Wsb1	ENSMUSG00000017677.11	Distal intron
chrX	74239864	74239933	8.80668	2.47472	-	Flna	ENSMUSG00000031328.16	5' splice site
chr19	4214625	4214752	8.80668	2.47472	+	Clcf1	ENSMUSG00000040663.9	5' UTR
chr19	45994556	45994604	8.80236	3.56629	-	Armh3	ENSMUSG00000039901.10	Distal intron
chr4	117895979	117896102	8.80236	3.56629	-	Ipo13	ENSMUSG00000033365.14	Proximal intron
chr6	38569742	38569807	8.79132	2.31755	+	Luc7l2	ENSMUSG00000029823.16	Distal intron
chr18	5592380	5592488	8.76772	2.56204	+	Zeb1	ENSMUSG00000024238.15	Proximal intron
chr11	69672180	69672249	8.76772	2.56204	-	Eif4a1	ENSMUSG00000059796.16	5' splice site
chr4	140709034	140709146	8.74271	2.38572	+	Rcc2	ENSMUSG00000040945.13	Distal intron
chr1	86527964	86528102	8.73755	2.24512	+	Ptma	ENSMUSG00000026238.14	CDS
chr16	17798691	17798784	8.734	2.66205	+	Scarf2	ENSMUSG00000012017.4	Distal intron
chr1	86527323	86527426	8.68451	2.30587	+	Ptma	ENSMUSG00000026238.14	Proximal intron
chr18	5592271	5592349	8.67236	3.07874	+	Zeb1	ENSMUSG00000024238.15	Proximal intron
chr8	123400930	123401057	8.6702	2.02315	+	Tcf25	ENSMUSG00000001472.17	3' UTR
chr2	117248398	117248423	8.61835	4.84515	+	Gm25189	ENSMUSG00000065845.1	Noncoding exon
chr2	117248423	117248435	8.61835	4.84515	+	Gm25189	ENSMUSG00000065845.1	Noncoding exon
chr7	34211600	34211748	8.58995	2.44985	-	Gpi1	ENSMUSG00000036427.5	Distal intron
chr2	156485380	156485524	8.58097	3.52322	+	Epb41l1	ENSMUSG00000027624.20	Distal intron
chr3	119725211	119725304	8.58097	3.52322	-	Ptbp2	ENSMUSG00000028134.11	Distal intron
chr6	4529951	4530015	8.57782	2.29409	+	Col1a2	ENSMUSG00000029661.16	Proximal intron
chr3	119742356	119742421	8.5735	3.54492	-	Ptbp2	ENSMUSG00000028134.11	Distal intron
chr6	51462688	51462728	8.56734	2.01281	-	Hnrnpa2b1	ENSMUSG00000004980.16	Distal intron
chr3	19627989	19628000	8.55982	3.06379	-	tRNA-Arg-ACG-2-1	tRNA-Arg-ACG-2-1	tRNA
chr4	140707233	140707357	8.55982	3.06379	+	Rcc2	ENSMUSG00000040945.13	Distal intron
chr16	17797727	17797817	8.55982	3.06379	+	Scarf2	ENSMUSG00000012017.4	Proximal intron
chr17	28981242	28981364	8.54381	3.23372	-	Stk38	ENSMUSG00000024006.17	Distal intron
chr1	52200928	52201041	8.48466	2.75029	-	Gls	ENSMUSG00000026103.14	Distal intron
chr16	23107885	23107944	8.48466	2.75029	+	Eif4a2	ENSMUSG00000022884.15	5' splice site
chr15	42675064	42675224	8.47124	2.28221	-	Angpt1	ENSMUSG00000022309.9	Distal intron
chr1	162217923	162217998	8.4646	2.00239	+	mmu-mir-199a-2	MI0000713	miRNA proximal
chr17	15485697	15485828	8.46208	2.88579	-	Psmb1	ENSMUSG00000014769.10	Distal intron
chr11	70027375	70027479	8.45142	3.97068	+	Dlg4	ENSMUSG00000020886.17	Proximal intron
chr11	69997129	69997231	8.45142	3.97068	+	Phf23	ENSMUSG00000018572.10	5' UTR
chr3	7527365	7527508	8.44731	3.04868	+	Zc2hc1a	ENSMUSG00000043542.12	Distal intron
chr12	83663726	83663812	8.44158	3.24966	+	Rbm25	ENSMUSG00000010608.15	Proximal intron
chr7	45381927	45382005	8.40415	2.62179	-	Snrnp70	ENSMUSG00000063511.11	Distal intron
chr13	23428764	23428785	8.39515	4.81868	-	tRNA-Tyr-GTA-5-1	tRNA-Tyr-GTA-5-1	tRNA
chr6	72434346	72434446	8.37393	2.73622	-	Mat2a	ENSMUSG00000053907.10	CDS
chr2	75659498	75659586	8.33486	3.03342	+	Hnrnpa3	ENSMUSG00000059005.13	Proximal intron
chr3	152234592	152234687	8.33165	2.08616	+	Fubp1	ENSMUSG00000028034.15	3' UTR
chr7	127973305	127973361	8.33136	2.51005	+	Fus	ENSMUSG00000030795.18	Distal intron
chr12	83661356	83661407	8.33136	2.51005	+	Rbm25	ENSMUSG00000010608.15	Distal intron
chr18	5593178	5593317	8.26889	2.13418	+	Zeb1	ENSMUSG00000024238.15	Distal intron
chr11	69920678	69920711	8.23609	3.94643	-	Eif5a	ENSMUSG00000078812.10	5' splice site
chr8	25173487	25173500	8.23609	3.94643	-	Tacc1	ENSMUSG00000065954.11	Distal intron
chr19	10525489	10525743	8.22244	3.01799	+	Cpsf7	ENSMUSG00000034820.4	5' UTR
chr4	140708945	140709011	8.22244	3.01799	+	Rcc2	ENSMUSG00000040945.13	Distal intron
chr7	128447198	128447270	8.16655	3.47883	-	Tial1	ENSMUSG00000030846.15	Distal intron
chr11	120347346	120347443	8.15759	2.39878	-	mmu-mir-6935	MI0022782	miRNA
chr8	123402608	123402670	8.15759	2.39878	+	Tcf25	ENSMUSG00000001472.17	3' UTR
chr3	119747481	119747605	8.15759	2.39878	-	Ptbp2	ENSMUSG00000028134.11	CDS
chrX	74227398	74227468	8.15219	2.24599	-	Flna	ENSMUSG00000031328.16	5' splice site
chr1	71592780	71592823	8.15059	3.17232	-	Fn1	ENSMUSG00000026193.15	Proximal intron
chr3	119743026	119743102	8.15059	3.17232	-	Ptbp2	ENSMUSG00000028134.11	Distal intron
chr4	133015998	133016067	8.15059	3.17232	+	Ahdc1	ENSMUSG00000037692.14	Distal intron
chr11	80404562	80404666	8.12748	2.8414	+	Zfp207	ENSMUSG00000017421.18	3' splice site
chr12	83661291	83661326	8.11007	3.00239	+	Rbm25	ENSMUSG00000010608.15	Distal intron
chr15	36793155	36793323	8.075	2.58037	-	Ywhaz	ENSMUSG00000022285.17	5' UTR
chr1	161036752	161036784	8.075	2.58037	+	Gas5	ENSMUSG00000053332.13	Noncoding exon
chr3	158023333	158023394	8.075	2.58037	-	Srsf11	ENSMUSG00000055436.18	Proximal intron
chr8	107551895	107551969	8.04975	2.38572	+	Wwp2	ENSMUSG00000031930.11	Proximal intron
chr11	80404846	80404907	8.04608	2.23372	+	Zfp207	ENSMUSG00000017421.18	3' UTR
chr15	79532089	79532104	8.01606	2.82629	-	Ddx17	ENSMUSG00000055065.7	3' UTR
chr7	34212145	34212209	8.00915	3.92177	-	Gpi1	ENSMUSG00000036427.5	Distal intron
chr11	83499500	83499619	8.00504	2.46978	+	Taf15	ENSMUSG00000020680.15	Proximal intron
chr18	5592572	5592638	7.9984	2.16333	+	Zeb1	ENSMUSG00000024238.15	Distal intron
chr17	34116771	34116870	7.99775	2.98662	-	Brd2	ENSMUSG00000024335.20	5' splice site
chr1	71591872	71591907	7.99208	2.29901	-	Fn1	ENSMUSG00000026193.15	Distal intron
chr2	156177256	156177326	7.99208	2.29901	-	Rbm39	ENSMUSG00000027620.16	5' splice site
chr10	76717519	76717590	7.94347	3.45611	-	Col6a1	ENSMUSG00000001119.7	3' splice site
chr5	129503667	129503766	7.94347	3.45611	+	Sfswap	ENSMUSG00000029439.14	Proximal intron
chr2	27994034	27994098	7.94347	3.45611	+	Col5a1	ENSMUSG00000026837.16	Distal intron
chr17	15489707	15489860	7.9317	2.6785	-	Psmb1	ENSMUSG00000014769.10	Proximal intron
chr3	158025774	158025837	7.9317	2.6785	-	Srsf11	ENSMUSG00000055436.18	Distal intron
chr3	152232303	152232340	7.92878	3.15125	+	Fubp1	ENSMUSG00000028034.15	3' UTR
chr8	107547594	107547633	7.87527	3.16813	+	Wwp2	ENSMUSG00000031930.11	Distal intron
chr3	152232186	152232232	7.87527	3.16813	+	Fubp1	ENSMUSG00000028034.15	3' splice site
chr17	17836980	17837061	7.85599	2.55208	+	Spaca6	ENSMUSG00000080316.11	Proximal intron
chr15	83155744	83155864	7.79303	3.87115	-	Cyb5r3	ENSMUSG00000018042.18	Distal intron
chr3	30508641	30508724	7.78797	2.4423	-	Mecom	ENSMUSG00000027684.16	Distal intron
chr3	96422823	96422844	7.74661	2.53772	+	Gm24136	ENSMUSG00000095513.1	Noncoding exon
chr7	34208323	34208363	7.73956	3.40957	-	Gpi1	ENSMUSG00000036427.5	3' splice site
chr16	30348263	30348435	7.72239	4.70765	-	Atp13a3	ENSMUSG00000022533.14	Proximal intron
chr8	123402559	123402608	7.71037	2.01799	+	Tcf25	ENSMUSG00000001472.17	3' UTR
chr19	8990880	8990958	7.7093	3.43302	+	Ahnak	ENSMUSG00000069833.13	Distal intron
chr11	69920401	69920505	7.68355	2.1268	-	Eif5a	ENSMUSG00000078812.10	5' UTR
chr17	29040468	29040562	7.68217	2.78	+	Srsf3	ENSMUSG00000071172.13	Proximal intron
chr6	86419367	86419469	7.67958	2.42836	+	Tia1	ENSMUSG00000071337.11	Proximal intron
chr13	63300385	63300512	7.67207	2.26019	+	mmu-mir-23b	MI0000141	miRNA
chr7	127974788	127974855	7.60734	2.00631	+	Fus	ENSMUSG00000030795.18	Proximal intron
chr19	4215209	4215310	7.60734	2.00631	+	Gm45928|Clcf1	ENSMUSG00000117873.1||ENSMUSG00000040663.9	Distal intron
chr3	158024111	158024166	7.60083	2.63365	-	Srsf11	ENSMUSG00000055436.18	Distal intron
chr11	69919632	69919689	7.58325	3.84515	-	Eif5a	ENSMUSG00000078812.10	Proximal intron
chr13	16041106	16041150	7.58325	3.84515	-	Gm22628	ENSMUSG00000095584.1	Noncoding exon
chr11	69835828	69835919	7.57889	2.11442	-	Nlgn2	ENSMUSG00000051790.15	Distal intron
chr3	152233514	152233570	7.57101	2.76423	+	Fubp1	ENSMUSG00000028034.15	3' UTR
chr11	83499409	83499485	7.5489	2.92177	+	Taf15	ENSMUSG00000020680.15	Proximal intron
chr11	94945329	94945340	7.5489	2.92177	+	Col1a1	ENSMUSG00000001506.10	3' splice site
chr17	15486326	15486410	7.53287	3.08616	-	Psmb1	ENSMUSG00000014769.10	Distal intron
chr10	79858116	79858198	7.53287	3.08616	+	Ptbp1	ENSMUSG00000006498.16	Distal intron
chr2	75662232	75662335	7.53287	3.08616	+	Hnrnpa3	ENSMUSG00000059005.13	Proximal intron
chr7	34210592	34210664	7.53232	3.38572	-	Gpi1	ENSMUSG00000036427.5	Distal intron
chr6	31216690	31216768	7.53232	3.38572	-	Lncpint	ENSMUSG00000044471.12	Distal intron (ncRNA)
chr2	75659971	75660010	7.52814	2.50858	+	Hnrnpa3	ENSMUSG00000059005.13	Distal intron
chr17	56434182	56434243	7.51744	2.17071	-	Ptprs	ENSMUSG00000013236.17	Proximal intron
chr17	28981889	28981951	7.49387	4.6785	-	Stk38	ENSMUSG00000024006.17	5' splice site
chr4	49289319	49289409	7.49387	4.6785	+	Gm22685	ENSMUSG00000064782.1	Noncoding exon
chr6	38569658	38569709	7.46315	2.40007	+	Luc7l2	ENSMUSG00000029823.16	Distal intron
chr10	79706509	79706595	7.4599	2.74829	+	Bsg	ENSMUSG00000023175.15	Distal intron
chrX	74232360	74232393	7.42281	3.09941	-	Flna	ENSMUSG00000031328.16	Distal intron
chr3	152232232	152232279	7.38066	2.60295	+	Fubp1	ENSMUSG00000028034.15	CDS
chr17	65612905	65613024	7.36253	3.81868	-	Vapa	ENSMUSG00000024091.9	Proximal intron
chr1	161036874	161036905	7.35509	2.38572	+	Gas5	ENSMUSG00000053332.13	Noncoding exon
chr13	63300155	63300322	7.35509	2.38572	+	mmu-mir-23b|mmu-mir-27b	MI0000142||MI0000141	miRNA proximal
chr11	117076923	117077080	7.34888	2.73217	+	mmu-mir-6516	MI0022266	miRNA proximal
chr17	26253331	26253409	7.31607	3.06379	+	Luc7l	ENSMUSG00000024188.16	Proximal intron
chr14	115043962	115044036	7.31607	3.06379	+	mmu-mir-19a	MI0000688	miRNA
chr4	133013588	133013652	7.31607	3.06379	+	Ahdc1	ENSMUSG00000037692.14	Distal intron
chr15	96693686	96693735	7.31471	3.36147	-	Slc38a2	ENSMUSG00000022462.7	3' splice site
chr8	25173500	25173516	7.31471	3.36147	-	Tacc1	ENSMUSG00000065954.11	Distal intron
chr10	127064074	127064158	7.30978	3.08171	+	Cdk4	ENSMUSG00000006728.12	5' UTR
chrX	151872455	151872541	7.30978	3.08171	+	Huwe1	ENSMUSG00000025261.18	Distal intron
chr7	34209804	34209907	7.29804	2.29086	-	Gpi1	ENSMUSG00000036427.5	Distal intron
chr11	50380813	50380836	7.29804	2.29086	+	Hnrnph1	ENSMUSG00000007850.16	Distal intron
chr6	51461450	51461466	7.26578	2.07661	-	Hnrnpa2b1	ENSMUSG00000004980.16	3' splice site
chr6	91257604	91257665	7.25827	4.61838	+	Fbln2	ENSMUSG00000064080.12	3' splice site
chr10	72658520	72658605	7.25225	4.64875	+	Zwint	ENSMUSG00000019923.14	Distal intron
chr15	77105743	77105823	7.20116	2.46372	-	Rbfox2	ENSMUSG00000033565.18	3' splice site
chr2	125096808	125096877	7.19678	3.06379	-	Myef2	ENSMUSG00000027201.16	Distal intron
chr15	102246429	102246584	7.13933	2.35657	-	Rarg	ENSMUSG00000001288.15	5' UTR
chr17	12742509	12742582	7.13599	3.76423	+	Airn	ENSMUSG00000078247.5	Distal intron (ncRNA)
chr12	65044350	65044437	7.13011	3.79171	+	Prpf39	ENSMUSG00000035597.19	Proximal intron
chr13	16041076	16041106	7.13011	3.79171	-	Gm22628	ENSMUSG00000095584.1	Noncoding exon
chr5	90365426	90365506	7.12095	3.01799	-	Ankrd17	ENSMUSG00000055204.15	Proximal intron
chr7	34210664	34210732	7.12095	3.01799	-	Gpi1	ENSMUSG00000036427.5	Distal intron
chr13	23309041	23309101	7.12095	3.01799	-	tRNA-Ile-AAT-1-7	tRNA-Ile-AAT-1-7	tRNA
chr3	7527626	7527699	7.10308	3.31172	+	Zc2hc1a	ENSMUSG00000043542.12	Proximal intron
chr7	144470454	144470588	7.10092	2.85387	-	Cttn	ENSMUSG00000031078.15	Proximal intron
chr9	121730332	121730460	7.10092	2.85387	+	Nktr	ENSMUSG00000032525.15	Distal intron
chr19	8725298	8725333	7.08436	2.26257	+	Snhg1	ENSMUSG00000108414.1	Noncoding exon
chr7	34208914	34209004	7.08384	3.04564	-	Gpi1	ENSMUSG00000036427.5	Distal intron
chr3	152232071	152232124	7.08384	3.04564	+	Fubp1	ENSMUSG00000028034.15	5' splice site
chr2	162932709	162932794	7.05781	2.05085	+	Srsf6	ENSMUSG00000016921.14	3' splice site
chr7	100889572	100889645	7.04785	4.58735	-	Arhgef17	ENSMUSG00000032875.8	Distal intron
chr7	66354446	66354456	7.04785	4.58735	-	Lrrk1	ENSMUSG00000015133.17	Distal intron
chr7	66354436	66354446	7.04785	4.58735	-	Lrrk1	ENSMUSG00000015133.17	Distal intron
chr7	66354456	66354464	7.04785	4.58735	-	Lrrk1	ENSMUSG00000015133.17	Distal intron
chr16	32659044	32659152	7.04785	4.58735	+	Tnk2	ENSMUSG00000022791.19	CDS
chr10	76720166	76720246	7.01624	2.6827	-	Col6a1	ENSMUSG00000001119.7	Proximal intron
chrX	74240169	74240196	7.01624	2.6827	-	Flna	ENSMUSG00000031328.16	5' splice site
chr17	26253433	26253524	6.98906	2.83638	+	Luc7l	ENSMUSG00000024188.16	Proximal intron
chr15	80255700	80255771	6.97774	2.24822	+	Atf4	ENSMUSG00000042406.8	5' splice site
chr3	119747397	119747481	6.97774	2.24822	-	Ptbp2	ENSMUSG00000028134.11	3' UTR
chr15	78436219	78436287	6.9313	3.73622	+	Kctd17	ENSMUSG00000033287.16	Distal intron
chr11	83499258	83499333	6.91843	2.99453	+	Taf15	ENSMUSG00000020680.15	5' splice site
chr19	8992794	8992858	6.91843	2.99453	+	Ahnak	ENSMUSG00000069833.13	Distal intron
chr2	126086407	126086511	6.91843	2.99453	+	Fgf7	ENSMUSG00000027208.14	Distal intron
chr3	119746414	119746485	6.91843	2.99453	-	Gm42664	ENSMUSG00000106099.1	Noncoding exon
chr9	107757062	107757149	6.90553	2.66583	-	Rbm5	ENSMUSG00000032580.12	3' splice site
chr6	127940019	127940163	6.90553	2.66583	+	Tspan11	ENSMUSG00000030351.5	Distal intron
chr11	55398248	55398302	6.90047	3.28618	-	Sparc	ENSMUSG00000018593.13	Proximal intron
chr16	91672015	91672082	6.90047	3.28618	+	Son	ENSMUSG00000022961.18	Distal intron
chr5	100036033	100036128	6.88773	2.09127	-	Hnrnpdl	ENSMUSG00000029328.15	CDS
chr15	79532069	79532089	6.87729	2.81868	-	Ddx17	ENSMUSG00000055065.7	3' UTR
chrX	74240557	74240614	6.8505	2.02462	-	Flna	ENSMUSG00000031328.16	3' splice site
chr5	142755927	142756153	6.8505	2.02462	-	Tnrc18	ENSMUSG00000039477.16	Proximal intron
chr11	69409425	69409506	6.82629	4.55564	-	Kdm6b	ENSMUSG00000018476.7	Distal intron
chr4	133022880	133022965	6.82629	4.55564	+	Ahdc1	ENSMUSG00000037692.14	Distal intron
chr17	24917287	24917357	6.79488	2.64875	-	Mapk8ip3	ENSMUSG00000024163.17	Distal intron
chr4	127035762	127035821	6.79488	2.64875	+	Sfpq|Gm12940	ENSMUSG00000028820.13||ENSMUSG00000085334.7	Noncoding exon
chr17	46024987	46025046	6.7667	2.40166	-	Vegfa	ENSMUSG00000023951.17	Proximal intron
chr7	90194514	90194605	6.7667	2.40166	+	Picalm	ENSMUSG00000039361.11	Proximal intron
chr10	120475475	120475558	6.76556	2.80076	-	Hmga2	ENSMUSG00000056758.14	Proximal intron
chr8	123402791	123402850	6.76556	2.80076	+	Tcf25	ENSMUSG00000001472.17	3' UTR
chr16	20402276	20402349	6.76556	2.80076	-	Abcc5	ENSMUSG00000022822.16	CDS
chr7	34212369	34212473	6.71924	2.13704	-	Gpi1	ENSMUSG00000036427.5	Distal intron
chr7	34209026	34209066	6.71635	3.70765	-	Gpi1	ENSMUSG00000036427.5	Distal intron
chr12	69654178	69654277	6.71635	3.70765	-	Sos2	ENSMUSG00000034801.13	Distal intron
chr11	69835957	69836046	6.70928	2.29645	-	Nlgn2	ENSMUSG00000051790.15	Distal intron
chr10	80152746	80152818	6.70642	2.97068	+	Midn	ENSMUSG00000035621.13	Distal intron
chr11	120823331	120823413	6.70642	2.97068	-	Fasn	ENSMUSG00000025153.9	5' UTR
chr11	69920711	69920766	6.70642	2.97068	-	Eif5a	ENSMUSG00000078812.10	5' splice site
chr5	123743301	123743376	6.68802	3.26019	-	Rsrc2	ENSMUSG00000029422.15	Proximal intron
chr9	113969433	113969560	6.68802	3.26019	+	Ubp1	ENSMUSG00000009741.15	5' splice site
chr12	83659059	83659188	6.68802	3.26019	+	Rbm25	ENSMUSG00000010608.15	Proximal intron
chr10	81580772	81580871	6.67909	2.06379	+	Tle2	ENSMUSG00000034771.15	3' splice site
chr4	21870305	21870435	6.67909	2.06379	+	Pnisr	ENSMUSG00000028248.15	CDS
chr3	152233938	152233995	6.65839	2.38572	+	Fubp1	ENSMUSG00000028034.15	3' UTR
chr14	7870748	7870941	6.65392	2.78261	+	Flnb	ENSMUSG00000025278.9	Distal intron
chr11	70029492	70029611	6.65392	2.78261	+	Dlg4	ENSMUSG00000020886.17	5' UTR
chr19	8991609	8991686	6.63248	2.97068	+	Ahnak	ENSMUSG00000069833.13	Distal intron
chr6	86419487	86419599	6.61295	2.49006	+	Tia1	ENSMUSG00000071337.11	Proximal intron
chr19	4215504	4215571	6.61295	2.49006	+	Gm45928|Clcf1	ENSMUSG00000117873.1||ENSMUSG00000040663.9	Distal intron
chr8	40511147	40511281	6.61295	2.49006	-	Cnot7	ENSMUSG00000031601.16	5' UTR
chr17	78868988	78869128	6.59228	4.52322	-	Eif2ak2	ENSMUSG00000024079.4	Proximal intron
chr6	148783803	148783829	6.59228	4.52322	-	Ipo8	ENSMUSG00000040029.15	Distal intron
chr6	148783792	148783803	6.59228	4.52322	-	Ipo8	ENSMUSG00000040029.15	Distal intron
chr4	43548247	43548335	6.59228	4.52322	-	Tln1	ENSMUSG00000028465.16	Proximal intron
chr3	54382699	54382805	6.57502	2.04985	+	Postn	ENSMUSG00000027750.16	Distal intron
chr3	152232532	152232607	6.57502	2.04985	+	Fubp1	ENSMUSG00000028034.15	3' UTR
chr14	118912908	118912985	6.57388	2.61399	-	Dzip1	ENSMUSG00000042156.16	Proximal intron
chr15	27741450	27741613	6.55259	2.18932	-	Trio	ENSMUSG00000022263.10	Proximal intron
chrX	74241562	74241609	6.55018	2.3696	-	Flna	ENSMUSG00000031328.16	5' splice site
chr13	58397043	58397211	6.50914	2.10819	-	Hnrnpk	ENSMUSG00000021546.18	3' UTR
chr9	102722847	102722946	6.50649	2.92177	+	Amotl2	ENSMUSG00000032531.15	Distal intron
chr12	69654058	69654159	6.50649	2.92177	-	Sos2	ENSMUSG00000034801.13	Distal intron
chr3	119742031	119742085	6.50649	2.92177	-	Ptbp2	ENSMUSG00000028134.11	Distal intron
chr4	21870435	21870510	6.50649	2.92177	+	Pnisr	ENSMUSG00000028248.15	3' UTR
chr4	133013775	133013888	6.50369	2.47318	+	Ahdc1	ENSMUSG00000037692.14	Distal intron
chr7	118144789	118144890	6.49022	3.6785	-	Smg1	ENSMUSG00000030655.15	Proximal intron
chr6	124914508	124914535	6.49022	3.6785	-	Ptms	ENSMUSG00000030122.12	3' splice site
chr10	115422613	115422704	6.48485	2.94643	+	Zfc3h1	ENSMUSG00000034163.10	Distal intron
chrX	101441984	101442077	6.48485	2.94643	+	Nono	ENSMUSG00000031311.17	Proximal intron
chr5	125059051	125059140	6.48485	2.94643	-	Ncor2	ENSMUSG00000029478.16	Distal intron
chr15	77794901	77794961	6.48485	2.94643	-	Myh9	ENSMUSG00000022443.17	Distal intron
chr11	69835636	69835698	6.48485	2.94643	-	Nlgn2	ENSMUSG00000051790.15	Distal intron
chr3	119725132	119725211	6.48485	2.94643	-	Ptbp2	ENSMUSG00000028134.11	Proximal intron
chr4	140709721	140709782	6.47112	2.03578	+	Rcc2	ENSMUSG00000040945.13	Distal intron
chr3	7527562	7527626	6.47017	3.20675	+	Zc2hc1a	ENSMUSG00000043542.12	Proximal intron
chr3	62483447	62483517	6.47017	3.20675	-	Dhx36	ENSMUSG00000027770.5	Distal intron
chr17	34115961	34116023	6.46525	3.23372	-	Brd2	ENSMUSG00000024335.20	Proximal intron
chr7	127777435	127777472	6.46525	3.23372	+	Setd1a	ENSMUSG00000042308.14	5' UTR
chr2	165875400	165875490	6.46525	3.23372	-	Zmynd8	ENSMUSG00000039671.18	Proximal intron
chr4	133016635	133016705	6.46525	3.23372	+	Ahdc1	ENSMUSG00000037692.14	Distal intron
chr15	97821750	97821873	6.46352	2.59629	-	Hdac7	ENSMUSG00000022475.19	Distal intron
chr2	27993731	27993813	6.46352	2.59629	+	Col5a1	ENSMUSG00000026837.16	Distal intron
chr3	152214749	152214851	6.46352	2.59629	+	Fubp1	ENSMUSG00000028034.15	CDS
chr19	10525780	10525924	6.44212	2.3533	+	Cpsf7	ENSMUSG00000034820.4	3' splice site
chr10	117352597	117352681	6.43084	2.74561	-	Cpsf6	ENSMUSG00000055531.12	Distal intron
chr7	90446510	90446606	6.40709	2.93169	+	Crebzf	ENSMUSG00000051451.6	Distal intron (ncRNA)
chr7	127777366	127777435	6.40709	2.93169	+	Setd1a	ENSMUSG00000042308.14	5' UTR
chr3	119743404	119743508	6.40709	2.93169	-	Gm42664	ENSMUSG00000106099.1	Noncoding exon
chr3	119743134	119743199	6.40709	2.93169	-	Ptbp2	ENSMUSG00000028134.11	Distal intron
chr16	23108520	23108554	6.40709	2.93169	+	Eif4a2	ENSMUSG00000022884.15	3' splice site
chr14	7934332	7934396	6.40434	2.09354	+	Flnb	ENSMUSG00000025278.9	Proximal intron
chr1	71591907	71591950	6.40434	2.09354	-	Fn1	ENSMUSG00000026193.15	Distal intron
chr19	8989868	8989964	6.39454	2.45611	+	Ahnak	ENSMUSG00000069833.13	Proximal intron
chr5	96828277	96828327	6.38816	2.24966	+	Anxa3	ENSMUSG00000029484.12	3' splice site
chr3	30508407	30508536	6.38816	2.24966	-	Mecom	ENSMUSG00000027684.16	Distal intron
chr16	91671918	91672015	6.38816	2.24966	+	Son	ENSMUSG00000022961.18	Proximal intron
chr7	28960414	28960499	6.37247	4.45611	-	Actn4	ENSMUSG00000054808.15	Distal intron
chr11	119418730	119418856	6.3674	2.02156	+	Rnf213	ENSMUSG00000070327.14	Proximal intron
chr18	7917089	7917199	6.34534	4.49006	+	Wac	ENSMUSG00000024283.15	Proximal intron
chr3	158023960	158024032	6.34093	2.15895	-	Srsf11	ENSMUSG00000055436.18	Distal intron
chr10	128491561	128491602	6.33418	2.33681	-	Myl6	ENSMUSG00000090841.2	3' UTR
chr10	61146427	61146579	6.31941	2.72676	-	Sgpl1	ENSMUSG00000020097.14	5' UTR
chr10	79706389	79706440	6.30811	2.89668	+	Bsg	ENSMUSG00000023175.15	Distal intron
chr14	34734392	34734531	6.30811	2.89668	+	Wapl	ENSMUSG00000041408.18	Distal intron
chr4	140706104	140706151	6.30811	2.89668	+	Rcc2	ENSMUSG00000040945.13	Distal intron
chr11	94940081	94940095	6.29972	2.07874	+	Col1a1	ENSMUSG00000001506.10	3' splice site
chr17	15485828	15485959	6.29448	2.91179	-	Psmb1	ENSMUSG00000014769.10	Distal intron
chr10	76719894	76719997	6.29448	2.91179	-	Col6a1	ENSMUSG00000001119.7	Proximal intron
chrX	20849001	20849101	6.29448	2.91179	+	Araf	ENSMUSG00000001127.12	5' UTR
chr4	140707125	140707233	6.28551	2.43883	+	Rcc2	ENSMUSG00000040945.13	Distal intron
chr3	119741657	119741791	6.28141	2.23372	-	Ptbp2	ENSMUSG00000028134.11	Distal intron
chr7	34209515	34209563	6.28116	3.61838	-	Gpi1	ENSMUSG00000036427.5	Distal intron
chr14	51985824	51985939	6.28116	3.61838	+	Arhgef40	ENSMUSG00000004562.16	Distal intron
chrX	101442233	101442345	6.27189	3.17927	+	Nono	ENSMUSG00000031311.17	Proximal intron
chr5	129503891	129503933	6.27189	3.17927	+	Sfswap	ENSMUSG00000029439.14	3' splice site
chr18	61058409	61058559	6.27189	3.17927	+	Pdgfrb	ENSMUSG00000024620.11	Distal intron
chr11	98027312	98027427	6.27189	3.17927	+	Rpl19	ENSMUSG00000017404.12	Proximal intron
chr2	156485524	156485625	6.27189	3.17927	+	Epb41l1	ENSMUSG00000027624.20	Distal intron
chr4	82619665	82619683	6.27189	3.17927	-	tRNA-His-GTG-2-8	tRNA-His-GTG-2-8	tRNA
chr16	20400510	20400582	6.27189	3.17927	-	Abcc5	ENSMUSG00000022822.16	Proximal intron
chr17	32315790	32315849	6.25274	3.64875	-	Akap8	ENSMUSG00000024045.6	3' splice site
chr18	61649816	61649894	6.25274	3.64875	-	Carmn	ENSMUSG00000097324.8	Noncoding exon
chr15	27741314	27741450	6.22637	2.32013	-	Trio	ENSMUSG00000022263.10	3' splice site
chr2	125098530	125098635	6.20807	2.70765	-	Myef2	ENSMUSG00000027201.16	3' splice site
chr5	100035952	100036016	6.18193	2.89161	-	Hnrnpdl	ENSMUSG00000029328.15	3' UTR
chrX	20854135	20854226	6.1766	2.42134	+	Araf	ENSMUSG00000001127.12	5' splice site
chr4	148617829	148617878	6.1766	2.42134	-	Tardbp	ENSMUSG00000041459.15	3' UTR
chr11	119395234	119395373	6.17481	2.2176	+	Rnf213	ENSMUSG00000070327.14	Distal intron
chr3	152233270	152233344	6.17481	2.2176	+	Fubp1	ENSMUSG00000028034.15	3' UTR
chr9	88481667	88481745	6.15721	4.42134	-	Syncrip	ENSMUSG00000032423.12	Proximal intron
chr3	130033167	130033273	6.15721	4.42134	-	Sec24b	ENSMUSG00000001052.15	Distal intron
chr11	94944145	94944164	6.12993	2.12792	+	Col1a1	ENSMUSG00000001506.10	Proximal intron
chr5	125059816	125059918	6.1007	2.87115	-	Ncor2	ENSMUSG00000029478.16	Distal intron
chr7	127975812	127975834	6.1007	2.87115	+	Fus	ENSMUSG00000030795.18	3' splice site
chr18	5608822	5608900	6.1007	2.87115	+	Zeb1	ENSMUSG00000024238.15	Distal intron
chr11	99043307	99043377	6.1007	2.87115	+	Igfbp4	ENSMUSG00000017493.12	Distal intron
chr11	69920229	69920304	6.1007	2.87115	-	Eif5a	ENSMUSG00000078812.10	5' splice site
chr3	152214404	152214469	6.1007	2.87115	+	Fubp1	ENSMUSG00000028034.15	Proximal intron
chr10	86302234	86302359	6.091	2.04868	+	Timp3	ENSMUSG00000020044.13	Distal intron
chr17	28980490	28980536	6.07155	3.58735	-	Stk38	ENSMUSG00000024006.17	Distal intron
chrX	151872034	151872087	6.07155	3.58735	+	Huwe1	ENSMUSG00000025261.18	Proximal intron
chr18	75000889	75000952	6.06943	2.87115	+	Rpl17	ENSMUSG00000062328.8	Proximal intron
chr17	37002773	37002899	6.06837	2.20129	+	Zfp57	ENSMUSG00000036036.15	5' UTR
chr14	72675063	72675190	6.06837	2.20129	-	Fndc3a	ENSMUSG00000033487.14	Distal intron
chr11	99043162	99043265	6.06837	2.20129	+	Igfbp4	ENSMUSG00000017493.12	Distal intron
chr11	120632591	120632664	6.06837	2.20129	-	Mafg	ENSMUSG00000051510.13	Distal intron
chr15	96693381	96693460	6.06782	2.40364	-	Slc38a2	ENSMUSG00000022462.7	5' splice site
chr11	55397595	55397659	6.06782	2.40364	-	Sparc	ENSMUSG00000018593.13	Distal intron
chr3	30508550	30508641	6.06782	2.40364	-	Mecom	ENSMUSG00000027684.16	Distal intron
chr7	128444059	128444133	6.06431	3.15125	-	Tial1	ENSMUSG00000030846.15	Proximal intron
chr6	52160825	52160986	6.06431	3.15125	+	Hotairm1	ENSMUSG00000087658.2	Proximal intron (ncRNA)
chrX	133681545	133681632	6.02307	2.52322	-	Pcdh19	ENSMUSG00000051323.16	Proximal intron
chr17	46024849	46024939	6.0112	2.28618	-	Vegfa	ENSMUSG00000023951.17	Proximal intron
chr17	87446295	87446383	6.0112	2.28618	-	Calm2	ENSMUSG00000036438.14	Proximal intron
chr18	5592865	5592940	6.0112	2.28618	+	Zeb1	ENSMUSG00000024238.15	Distal intron
chr4	117897390	117897540	5.98691	2.03342	-	Ipo13	ENSMUSG00000033365.14	Proximal intron
chr17	31648948	31649108	5.98565	2.66865	-	U2af1	ENSMUSG00000061613.13	3' splice site
chr17	78855694	78855805	5.98565	2.66865	-	Eif2ak2	ENSMUSG00000024079.4	Proximal intron
chr15	78436143	78436219	5.98565	2.66865	+	Kctd17	ENSMUSG00000033287.16	Proximal intron
chr11	99043609	99043683	5.98565	2.66865	+	Igfbp4	ENSMUSG00000017493.12	Distal intron
chr13	119474262	119474408	5.98565	2.66865	+	4833420G17Rik	ENSMUSG00000062822.8	Proximal intron
chr6	86419599	86419659	5.95699	2.85039	+	Tia1	ENSMUSG00000071337.11	Proximal intron
chr4	133013423	133013497	5.95699	2.85039	+	Ahdc1	ENSMUSG00000037692.14	Distal intron
chr11	87114440	87114519	5.93026	4.38572	+	Ska2	ENSMUSG00000020492.11	Distal intron
chr11	69835720	69835828	5.91963	2.09621	-	Nlgn2	ENSMUSG00000051790.15	Distal intron
chr1	162219996	162220035	5.91321	2.50436	+	Dnm3os	ENSMUSG00000078190.7	Noncoding exon
chr17	32316896	32316995	5.90382	2.26891	-	Akap8	ENSMUSG00000024045.6	5' splice site
chr6	4518901	4518936	5.90382	2.26891	+	Col1a2	ENSMUSG00000029661.16	3' splice site
chr2	162932794	162932853	5.90382	2.26891	+	Srsf6	ENSMUSG00000016921.14	CDS
chr10	80827704	80827775	5.89727	2.81868	+	Oaz1	ENSMUSG00000035242.15	CDS
chr7	128446770	128446895	5.89727	2.81868	-	Tial1	ENSMUSG00000030846.15	Distal intron
chr11	99043683	99043737	5.89727	2.81868	+	Igfbp4	ENSMUSG00000017493.12	Distal intron
chr6	125164997	125165094	5.89727	2.81868	-	Gapdh	ENSMUSG00000057666.18	5' splice site
chr17	28981760	28981863	5.88411	2.84515	-	Stk38	ENSMUSG00000024006.17	Proximal intron
chr7	34211748	34211798	5.88411	2.84515	-	Gpi1	ENSMUSG00000036427.5	Distal intron
chr11	120003940	120004034	5.88411	2.84515	+	Baiap2	ENSMUSG00000025372.16	Distal intron
chr19	60779879	60779960	5.88411	2.84515	-	Eif3a	ENSMUSG00000024991.8	Proximal intron
chr13	23428731	23428764	5.88411	2.84515	-	tRNA-Tyr-GTA-5-1	tRNA-Tyr-GTA-5-1	tRNA
chr15	42675385	42675469	5.88303	2.01799	-	Angpt1	ENSMUSG00000022309.9	Distal intron
chr11	120823611	120823784	5.88303	2.01799	-	Fasn	ENSMUSG00000025153.9	5' UTR
chr4	140706039	140706104	5.87455	2.64875	+	Rcc2	ENSMUSG00000040945.13	Distal intron
chr17	28980439	28980490	5.85135	3.55564	-	Stk38	ENSMUSG00000024006.17	Distal intron
chr6	83972390	83972503	5.85135	3.55564	+	Zfp638	ENSMUSG00000030016.14	Proximal intron
chr7	90194605	90194693	5.85066	2.36757	+	Picalm	ENSMUSG00000039361.11	Proximal intron
chr15	103243886	103243952	5.85066	2.36757	+	Hnrnpa1	ENSMUSG00000046434.16	3' splice site
chr18	5592755	5592814	5.85066	2.36757	+	Zeb1	ENSMUSG00000024238.15	Distal intron
chr7	15962326	15962448	5.84687	3.12268	-	Ehd2	ENSMUSG00000074364.6	Distal intron
chr15	102103473	102103555	5.84687	3.12268	+	Tns2	ENSMUSG00000037003.16	Proximal intron
chr8	84799223	84799296	5.84687	3.12268	-	Nfix	ENSMUSG00000001911.16	Distal intron
chr3	119746191	119746257	5.84687	3.12268	-	Gm42664	ENSMUSG00000106099.1	Noncoding exon
chr10	79709327	79709384	5.84463	2.82933	+	Bsg	ENSMUSG00000023175.15	Proximal intron
chr11	99047456	99047533	5.84463	2.82933	+	Igfbp4	ENSMUSG00000017493.12	5' splice site
chr8	85037681	85037745	5.84463	2.82933	+	Tnpo2	ENSMUSG00000031691.14	5' splice site
chrX	74231169	74231223	5.81474	2.08009	-	Flna	ENSMUSG00000031328.16	Proximal intron
chr15	102247635	102247759	5.80349	2.48525	-	Rarg	ENSMUSG00000001288.15	Distal intron
chr19	45017558	45017641	5.80349	2.48525	+	Lzts2	ENSMUSG00000035342.14	Distal intron
chr2	125098730	125098787	5.80349	2.48525	-	Myef2	ENSMUSG00000027201.16	5' splice site
chr17	15489368	15489502	5.76356	2.62858	-	Psmb1	ENSMUSG00000014769.10	Distal intron
chr17	46029168	46029235	5.76356	2.62858	-	Vegfa	ENSMUSG00000023951.17	Distal intron
chr6	71852340	71852453	5.76356	2.62858	+	Immt	ENSMUSG00000052337.15	Proximal intron
chr2	27992688	27992769	5.76356	2.62858	+	Col5a1	ENSMUSG00000026837.16	Distal intron
chr8	71622397	71622527	5.76356	2.62858	+	Colgalt1	ENSMUSG00000034807.9	Proximal intron
chr4	140708892	140708945	5.76356	2.62858	+	Rcc2	ENSMUSG00000040945.13	Distal intron
chr10	127187563	127187669	5.75004	2.15125	-	Arhgef25	ENSMUSG00000019467.15	Proximal intron
chr15	50790374	50790484	5.75004	2.15125	-	Trps1	ENSMUSG00000038679.16	Distal intron
chr6	113110762	113110865	5.74227	2.34919	+	Setd5	ENSMUSG00000034269.12	3' splice site
chr15	102246948	102247033	5.73236	2.80795	-	Rarg	ENSMUSG00000001288.15	Distal intron
chr3	108818005	108818166	5.73236	2.80795	-	Stxbp3	ENSMUSG00000027882.18	Distal intron
chr19	45017436	45017516	5.70285	2.79171	+	Lzts2	ENSMUSG00000035342.14	Distal intron
chr4	59516623	59516732	5.70285	2.79171	-	Ptbp3	ENSMUSG00000028382.15	Distal intron
chr5	124863153	124863255	5.69728	4.31172	+	Zfp664	ENSMUSG00000079215.8	3' splice site
chr5	125058564	125058635	5.69728	4.31172	-	Ncor2	ENSMUSG00000029478.16	Distal intron
chr15	36792353	36792434	5.69728	4.31172	-	Ywhaz	ENSMUSG00000022285.17	5' UTR
chr3	152233163	152233206	5.6939	2.46589	+	Fubp1	ENSMUSG00000028034.15	3' UTR
chrX	153729539	153729661	5.69085	4.34919	+	Nbdy	ENSMUSG00000086316.8	Distal intron
chr5	31173605	31173687	5.69085	4.34919	-	Gtf3c2|Gm29609	ENSMUSG00000101678.3||ENSMUSG00000106864.3	5' splice site
chr15	102105877	102105991	5.68956	2.23372	+	Tns2	ENSMUSG00000037003.16	Proximal intron
chr4	140709580	140709621	5.65267	2.60811	+	Rcc2	ENSMUSG00000040945.13	Distal intron
chrX	20852329	20852404	5.64758	3.06379	+	Araf	ENSMUSG00000001127.12	3' UTR
chrX	38456177	38456216	5.64758	3.06379	-	Lamp2	ENSMUSG00000016534.15	5' splice site
chr2	125100222	125100283	5.64758	3.06379	-	Myef2	ENSMUSG00000027201.16	5' splice site
chr4	133014290	133014357	5.64758	3.06379	+	Ahdc1	ENSMUSG00000037692.14	Distal intron
chr17	24606826	24606967	5.63387	3.49006	-	Tsc2	ENSMUSG00000002496.10	Proximal intron
chr10	81141553	81141639	5.63387	3.49006	+	Zbtb7a	ENSMUSG00000035011.15	Distal intron
chr5	34183867	34183928	5.63387	3.49006	-	Mxd4	ENSMUSG00000037235.13	Proximal intron
chr1	52200837	52200884	5.63387	3.49006	-	Gls	ENSMUSG00000026103.14	Distal intron
chr6	89354019	89354116	5.63387	3.49006	-	Plxna1	ENSMUSG00000030084.11	Distal intron
chr14	52081665	52081757	5.6202	3.52322	-	Hnrnpc	ENSMUSG00000060373.15	5' splice site
chr11	98953985	98954092	5.6202	3.52322	+	Rara	ENSMUSG00000037992.16	Distal intron
chr11	69997069	69997129	5.6202	3.52322	+	Phf23	ENSMUSG00000018572.10	5' UTR
chr10	80150441	80150496	5.61964	3.09354	+	Midn	ENSMUSG00000035621.13	5' UTR
chr18	7917273	7917360	5.61964	3.09354	+	Wac	ENSMUSG00000024283.15	Proximal intron
chr11	87113524	87113633	5.61964	3.09354	+	mmu-mir-301a	MI0000401	miRNA proximal
chr6	51470888	51470988	5.61964	3.09354	+	Cbx3	ENSMUSG00000029836.15	5' splice site
chr4	148617772	148617829	5.60555	2.0473	-	Tardbp	ENSMUSG00000041459.15	CDS
chr13	103752114	103752289	5.58443	2.44626	-	Srek1	ENSMUSG00000032621.8	Proximal intron
chr13	103749910	103750084	5.58443	2.44626	-	Srek1	ENSMUSG00000032621.8	Distal intron
chrX	74240730	74240783	5.58268	2.21579	-	Flna	ENSMUSG00000031328.16	Proximal intron
chr4	133013002	133013106	5.58268	2.21579	+	Ahdc1	ENSMUSG00000037692.14	Distal intron
chr14	72583293	72583410	5.53871	2.1169	-	Fndc3a	ENSMUSG00000033487.14	Proximal intron
chr6	38569283	38569333	5.53871	2.1169	+	Luc7l2	ENSMUSG00000029823.16	Distal intron
chr2	162932550	162932625	5.53871	2.1169	+	Srsf6	ENSMUSG00000016921.14	Proximal intron
chr10	120410746	120410928	5.52596	2.31172	-	Hmga2	ENSMUSG00000056758.14	Distal intron
chr15	36792757	36792834	5.52596	2.31172	-	Ywhaz	ENSMUSG00000022285.17	Proximal intron
chr4	137543661	137543738	5.50798	2.76423	+	Hspg2	ENSMUSG00000028763.18	5' splice site
chr17	33649302	33649455	5.50125	2.03062	-	Hnrnpm	ENSMUSG00000059208.15	Proximal intron
chr7	92740943	92741010	5.49986	2.76423	-	4632427E13Rik	ENSMUSG00000074024.5	Noncoding exon
chr9	116141484	116141653	5.49986	2.76423	-	Tgfbr2	ENSMUSG00000032440.13	Distal intron
chr1	85668626	85668815	5.49986	2.76423	+	Sp100	ENSMUSG00000026222.16	Distal intron
chr3	119742631	119742707	5.49986	2.76423	-	Ptbp2	ENSMUSG00000028134.11	Distal intron
chr13	103760685	103760782	5.49986	2.76423	-	Srek1	ENSMUSG00000032621.8	3' splice site
chr10	115419807	115419902	5.48768	4.27324	+	Zfc3h1	ENSMUSG00000034163.10	CDS
chr1	85668956	85669059	5.48768	4.27324	+	Sp100	ENSMUSG00000026222.16	Distal intron
chr16	33001909	33001920	5.48768	4.27324	+	n-R5s33	ENSMUSG00000070225.1	Noncoding exon
chr16	33001920	33001926	5.48768	4.27324	+	n-R5s33	ENSMUSG00000070225.1	Noncoding exon
chr3	152232422	152232468	5.47597	2.19765	+	Fubp1	ENSMUSG00000028034.15	CDS
chr16	23107827	23107859	5.47597	2.19765	+	Eif4a2	ENSMUSG00000022884.15	5' splice site
chr11	50382159	50382181	5.47507	2.42636	+	Hnrnph1	ENSMUSG00000007850.16	Proximal intron
chr2	75659606	75659671	5.47507	2.42636	+	Hnrnpa3	ENSMUSG00000059005.13	Proximal intron
chr13	63301062	63301109	5.47507	2.42636	+	mmu-mir-27b|mmu-mir-24-1	MI0000142||MI0000231	miRNA proximal
chr17	24916815	24916868	5.44461	3.03342	-	Mapk8ip3	ENSMUSG00000024163.17	Distal intron
chr5	125065153	125065257	5.44461	3.03342	-	Ncor2	ENSMUSG00000029478.16	Distal intron
chr7	128447671	128447739	5.44461	3.03342	-	Tial1	ENSMUSG00000030846.15	Proximal intron
chr7	34208525	34208568	5.44461	3.03342	-	Gpi1	ENSMUSG00000036427.5	Proximal intron
chr11	96823655	96823742	5.44461	3.03342	-	Nfe2l1	ENSMUSG00000038615.17	Proximal intron
chr7	127974139	127974186	5.43334	2.09941	+	Fus	ENSMUSG00000030795.18	Proximal intron
chr16	91674493	91674585	5.43334	2.09941	+	Son	ENSMUSG00000022961.18	Distal intron
chr6	86419267	86419317	5.43121	2.56629	+	Tia1	ENSMUSG00000071337.11	Proximal intron
chr10	20329737	20329836	5.4292	3.45611	+	Bclaf1	ENSMUSG00000037608.16	Proximal intron
chr14	31714825	31714952	5.4292	3.45611	-	Ankrd28	ENSMUSG00000014496.8	Proximal intron
chr11	88048142	88048167	5.4292	3.45611	+	Srsf1	ENSMUSG00000018379.17	Proximal intron
chr1	86527768	86527787	5.4292	3.45611	+	Ptma	ENSMUSG00000026238.14	3' splice site
chr3	16212463	16212589	5.4292	3.45611	+	Ythdf3	ENSMUSG00000047213.14	Distal intron
chr3	88632176	88632233	5.4292	3.45611	+	Arhgef2	ENSMUSG00000028059.16	3' splice site
chr3	62483517	62483567	5.4292	3.45611	-	Dhx36	ENSMUSG00000027770.5	Distal intron
chr11	120005468	120005607	5.41803	2.29261	+	Baiap2	ENSMUSG00000025372.16	Distal intron
chr3	65950266	65950345	5.36942	2.17927	-	Ccnl1	ENSMUSG00000027829.15	Proximal intron
chr5	125057509	125057622	5.36586	2.40618	-	Ncor2	ENSMUSG00000029478.16	Proximal intron
chr12	83661485	83661567	5.36586	2.40618	+	Rbm25	ENSMUSG00000010608.15	Distal intron
chr11	99043781	99043851	5.36586	2.40618	+	Igfbp4	ENSMUSG00000017493.12	Distal intron
chr1	169985882	169986023	5.36586	2.40618	-	Ddr2	ENSMUSG00000026674.9	Distal intron
chr10	128283092	128283230	5.32815	2.08171	+	Stat2	ENSMUSG00000040033.16	CDS
chr12	83663478	83663530	5.32815	2.08171	+	Rbm25	ENSMUSG00000010608.15	Proximal intron
chr3	129534270	129534466	5.32815	2.08171	+	Elovl6	ENSMUSG00000041220.10	Distal intron
chr19	6980260	6980377	5.32064	2.54492	-	Fkbp2	ENSMUSG00000056629.16	5' splice site
chrX	20849341	20849438	5.31027	2.27324	+	Araf	ENSMUSG00000001127.12	5' UTR
chr4	117895829	117895933	5.31027	2.27324	-	Ipo13	ENSMUSG00000033365.14	Proximal intron
chrX	133681419	133681484	5.29431	2.70765	-	Pcdh19	ENSMUSG00000051323.16	3' splice site
chr7	34210267	34210314	5.29431	2.70765	-	Gpi1	ENSMUSG00000036427.5	Distal intron
chr15	6764717	6764848	5.29431	2.70765	+	Rictor	ENSMUSG00000050310.9	Proximal intron
chr18	65582205	65582334	5.29431	2.70765	+	Zfp532	ENSMUSG00000042439.13	5' UTR
chr11	69409920	69410013	5.29431	2.70765	-	Kdm6b	ENSMUSG00000018476.7	Distal intron
chr19	60779775	60779879	5.29431	2.70765	-	Eif3a	ENSMUSG00000024991.8	Proximal intron
chr5	99961807	99961855	5.28815	2.73622	-	Hnrnpd	ENSMUSG00000000568.15	Proximal intron
[truncated: 3,911 more rows]

## Sheet: SF3A2vsInput_Run2_SigPeaks
Chromosome	Peak start	Peak end	-log10(P-value)	log2 fold change	Strand	Gene Symbol	Ensembl ID	Feature
[truncated: 3,284 more rows]

[truncated: 1 more sheets: SharedTargets]
