# Supplementary material for: The efficacy of longevity interventions in Caenorhabditis elegans is determined by the early life activity of RNA splicing factors
Source: PLoS Biol. 2025 Nov 21;23(11):e3003504. doi: 10.1371/journal.pbio.3003504 (PMC12671814; doi:10.1371/journal.pbio.3003504)
Supplement: S10 Table — A. Significant peaks of SFA-1 [log2 fold change > 1, −log10(P-value) > 1]; B. significant peaks of REPO-1 [log2 fold change > 1, −log10(P-value) > 1]; C. unique and shared targets of SFA-1 and REPO-1. (XLSX) [file pbio.3003504.s016.xlsx]

## Sheet: REPO-1vsInput_SigPeaks
Chromosome	Start	End	-log10(P-value)	Log2 Fold Change	Strand	Gene	Ensembl ID	Feature
chrM	1619	1621	71.6263	4.90928	+	MTCE.8	WBGene00014455	Noncoding exon		Log2fold change>1
chrM	1621	1648	79.5859	4.75728	+	MTCE.8|MTCE.9	WBGene00014455||WBGene00014456	Noncoding exon		LOG10(pvalue)> 1
chrM	9603	9615	46.7258	3.79651	+	MTCE.30	WBGene00014470	Noncoding exon
chrIV	5849137	5849223	2.87442	3.68689	+	sams-3	WBGene00015538	3' splice site
chrV	6276743	6276880	2.87442	3.68689	+	F31F7.1	WBGene00017964	5' UTR
chrM	9639	9649	46.1779	3.56136	+	ctc-2	WBGene00010965	CDS
chrM	9615	9639	46.7904	3.52819	+	MTCE.30	WBGene00014470	Noncoding exon
chrM	9486	9489	27.2	3.51374	+	MTCE.28	WBGene00014468	Noncoding exon
chrIII	3068513	3068524	4.64843	3.49424	+	H06I04.9	WBGene00045092	5' splice site
chrII	1520065	1520102	15.6569	3.37495	+	tRNA-Ser-AGA-2-1	tRNA-Ser-AGA-2-1	tRNA
chrII	1520102	1520130	15.6569	3.37495	+	tRNA-Ser-AGA-2-1	tRNA-Ser-AGA-2-1	tRNA
chrV	6917542	6917551	20.7212	3.37495	+	tRNA-Ile-TAT-1-1	tRNA-Ile-TAT-1-1	tRNA
chrM	9601	9603	23.787	3.36066	+	MTCE.30	WBGene00014470	Noncoding exon
chrM	1751	1763	7.7729	3.31138	+	nduo-1	WBGene00010959	CDS
chrV	9343442	9343467	2.02786	3.27185	-	tos-1	WBGene00019466	3' splice site
chrV	6917518	6917542	20.1702	3.17722	+	tRNA-Ile-TAT-1-1	tRNA-Ile-TAT-1-1	tRNA
chrV	6917515	6917518	20.1702	3.17722	+	tRNA-Ile-TAT-1-1	tRNA-Ile-TAT-1-1	tRNA
chrV	6917513	6917515	20.1702	3.17722	+	tRNA-Ile-TAT-1-1	tRNA-Ile-TAT-1-1	tRNA
chrII	3268025	3268081	5.01585	3.16082	+	tRNA-Ser-AGA-2-2	tRNA-Ser-AGA-2-2	tRNA
chrI	7718892	7718922	4.75161	3.10193	-	tRX-000019	tRX-000019	tRNA
chrI	7718882	7718892	4.75161	3.10193	-	tRX-000019	tRX-000019	tRNA
chrI	311632	311654	1.75124	3.10193	-	imb-3	WBGene00002077	CDS
chrII	8746547	8746592	1.75124	3.10193	+	mak-1	WBGene00010681	CDS
chrII	8398710	8398741	1.75124	3.10193	-	dod-23	WBGene00009898	CDS
chrIII	7159723	7159801	1.75124	3.10193	-	rnp-7	WBGene00004390	CDS
chrIV	8500031	8500072	1.75124	3.10193	+	mesp-1	WBGene00016178	3' UTR
chrIV	5845684	5845779	1.75124	3.10193	-	sams-4	WBGene00015540	3' splice site
chrIV	362836	362887	1.75124	3.10193	-	fln-1	WBGene00022048	CDS
chrIII	3869144	3869151	15.9764	3.08682	+	rpl-3	WBGene00004414	3' splice site
chrIII	6339693	6339777	3.01776	3.00882	-	let-767	WBGene00002891	CDS
chrM	3390	3420	23.1272	3.00375	+	nduo-2	WBGene00010961	Noncoding exon
chrIII	3869110	3869144	17.0334	2.99501	+	rpl-3	WBGene00004414	5' splice site
chrI	6136616	6136618	400	2.92269	+	tRNA-Lys-CTT-1-1	tRNA-Lys-CTT-1-1	tRNA
chrI	9796615	9796662	1.47833	2.90928	+	hrdl-1	WBGene00009164	3' UTR
chrI	8983082	8983157	1.47833	2.90928	-	fasn-1	WBGene00009342	CDS
chrII	97760	97857	1.47833	2.90928	-	C50D2.8	WBGene00016811	CDS
chrII	12737503	12737527	1.47833	2.90928	-	pisy-1	WBGene00012897	CDS
chrIII	13073304	13073425	1.47833	2.90928	+	Y39E4B.6	WBGene00012717	CDS
chrIV	6745826	6745937	1.47833	2.90928	-	lin-45	WBGene00003030	CDS
chrIV	17108008	17108066	1.47833	2.90928	-	sfa-1	WBGene00013808	CDS
chrIV	2112100	2112141	1.47833	2.90928	-	C23H5.8	WBGene00016027	3' UTR
chrIV	7559462	7559500	1.47833	2.90928	-	ima-3	WBGene00002074	3' UTR
chrIV	5022977	5023014	1.47833	2.90928	-	cel-mir-8191	MI0026822	miRNA
chrIV	11210362	11210384	1.47833	2.90928	-	R07H5.8	WBGene00011128	CDS
chrV	10964099	10964194	1.47833	2.90928	-	ctf-4	WBGene00008921	CDS
chrV	2785243	2785310	1.47833	2.90928	-	ketn-1	WBGene00004130	CDS
chrI	6136618	6136621	400	2.90092	+	tRNA-Lys-CTT-1-1	tRNA-Lys-CTT-1-1	tRNA
chrM	3270	3294	16.3449	2.88154	+	MTCE.13	WBGene00014458	Noncoding exon
chrI	6136621	6136626	400	2.86116	+	tRNA-Lys-CTT-1-1	tRNA-Lys-CTT-1-1	tRNA
chrM	3294	3307	16.7699	2.84339	+	MTCE.13|MTCE.14	WBGene00014459||WBGene00014458	Noncoding exon
chrI	6136626	6136637	400	2.71317	+	tRNA-Lys-CTT-1-1	tRNA-Lys-CTT-1-1	tRNA
chrI	6156456	6156517	1.20995	2.68689	+	T09B4.5	WBGene00020379	CDS
chrI	7024498	7024558	1.20995	2.68689	+	ubql-1	WBGene00008852	CDS
chrI	3983843	3983903	1.20995	2.68689	+	aars-2	WBGene00000197	CDS
chrI	14790601	14790656	1.20995	2.68689	+	uev-1	WBGene00006730	CDS
chrI	10564830	10564885	1.20995	2.68689	+	ubc-25	WBGene00006720	3' UTR
chrI	5173631	5173730	1.20995	2.68689	-	spd-5	WBGene00004955	CDS
chrI	6471772	6471870	1.20995	2.68689	-	cdc-25.1	WBGene00000386	CDS
chrII	6661843	6661929	1.20995	2.68689	+	T19D12.2	WBGene00020577	5' UTR
chrII	5338700	5338780	1.20995	2.68689	+	vhp-1	WBGene00006923	CDS
chrII	1149811	1149851	1.20995	2.68689	+	pod-2	WBGene00004076	CDS
chrII	13510094	13510125	1.20995	2.68689	+	nep-17	WBGene00010070	CDS
chrII	8964646	8964661	1.20995	2.68689	-	C18E9.4	WBGene00007684	CDS
chrIII	8229750	8229822	1.20995	2.68689	+	fbxl-1	WBGene00015350	5' UTR
chrIII	9766671	9766738	1.20995	2.68689	+	cbp-1	WBGene00000366	CDS
chrIII	1830749	1830815	1.20995	2.68689	+	Y39A3CL.7	WBGene00021443	CDS
chrIII	1443022	1443083	1.20995	2.68689	+	Y82E9BR.2	WBGene00022335	CDS
chrIII	10537518	10537570	1.20995	2.68689	+	hpd-1	WBGene00001993	3' UTR
chrIII	10354861	10354913	1.20995	2.68689	+	T07C4.3	WBGene00011560	3' UTR
chrIII	6249023	6249067	1.20995	2.68689	+	stt-3	WBGene00020437	CDS
chrIII	10467211	10467254	1.20995	2.68689	+	atx-2	WBGene00000231	CDS
chrIII	2529102	2529141	1.20995	2.68689	+	Y54F10AM.5	WBGene00021849	CDS
chrIII	9488764	9488795	1.20995	2.68689	+	nlp-36	WBGene00007185	CDS
chrIII	2814092	2814201	1.20995	2.68689	-	tufm-1	WBGene00007000	CDS
chrIII	9855284	9855343	1.20995	2.68689	-	gpdh-2	WBGene00010778	CDS
chrIV	13387187	13387257	1.20995	2.68689	+	mdt-9	WBGene00014938	CDS
chrIV	9762560	9762628	1.20995	2.68689	+	nhr-97	WBGene00003687	CDS
chrIV	11721187	11721240	1.20995	2.68689	+	tRX-000059	tRX-000059	tRNA
chrIV	2718541	2718596	1.20995	2.68689	-	Y94H6A.8	WBGene00022380	CDS
chrIV	7544205	7544219	1.20995	2.68689	-	pam-1	WBGene00003914	CDS
chrV	8955942	8956013	1.20995	2.68689	+	gck-1	WBGene00001526	3' UTR
chrV	16363964	16364026	1.20995	2.68689	+	pptr-1	WBGene00012348	3' splice site
chrV	14083536	14083562	1.20995	2.68689	+	D1086.10	WBGene00044080	3' UTR
chrV	8513966	8514035	1.20995	2.68689	-	F45F2.10	WBGene00018482	3' UTR
chrI	6136637	6136665	400	2.63177	+	tRNA-Lys-CTT-1-1	tRNA-Lys-CTT-1-1	tRNA
chrI	6136667	6136672	400	2.63177	+	tRNA-Lys-CTT-1-1	tRNA-Lys-CTT-1-1	tRNA
chrI	6136665	6136667	400	2.63177	+	tRNA-Lys-CTT-1-1	tRNA-Lys-CTT-1-1	tRNA
chrM	4474	4504	6.71336	2.59378	+	ctb-1	WBGene00000829	CDS
chrIV	394088	394179	2.70323	2.51696	+	nog-1	WBGene00020297	CDS
chrV	9344150	9344198	2.70323	2.51696	-	tos-1	WBGene00019466	5' UTR
chrI	9605801	9605817	22.6134	2.50528	+	tRNA-Ser-TGA-1-1	tRNA-Ser-TGA-1-1	tRNA
chrI	9605817	9605832	23.0643	2.46692	+	tRNA-Ser-TGA-1-1	tRNA-Ser-TGA-1-1	tRNA
chrI	9605832	9605838	22.853	2.45841	+	tRNA-Ser-TGA-1-1	tRNA-Ser-TGA-1-1	tRNA
chrII	12025973	12026050	1.72663	2.42386	-	Y17G7B.8	WBGene00012462	CDS
chrIV	3369337	3369383	1.72663	2.42386	+	vha-19	WBGene00021952	CDS
chrV	7730657	7730691	6.96473	2.42386	-	tRNA-Thr-CGT-3-1	tRNA-Thr-CGT-3-1	tRNA
chrIV	12084951	12085021	2.21717	2.32432	+	repo-1	WBGene00008683	CDS
chrIV	6528993	6529100	3.17419	2.30356	-	prg-2	WBGene00004179	CDS
chrI	4116212	4116297	1.48038	2.27185	+	cyb-2.2	WBGene00000867	3' UTR
chrII	11220557	11220618	1.48038	2.27185	+	srap-1	WBGene00011522	3' UTR
chrII	7866171	7866230	1.48038	2.27185	+	ostb-1	WBGene00011638	3' UTR
chrII	5839873	5839933	1.48038	2.27185	-	lec-5	WBGene00002268	CDS
chrII	9889713	9889740	1.48038	2.27185	-	vgln-1	WBGene00007463	CDS
chrIII	63034	63059	1.48038	2.27185	-	pck-1	WBGene00021043	CDS
chrIV	14464858	14464891	1.48038	2.27185	+	dld-1	WBGene00010794	CDS
chrIV	14464969	14464992	1.48038	2.27185	+	dld-1	WBGene00010794	CDS
chrIV	3439779	3439790	1.48038	2.27185	+	grd-3	WBGene00001692	CDS
chrIV	3509406	3509522	1.48038	2.27185	-	ced-10	WBGene00000424	CDS
chrIV	11985053	11985112	1.48038	2.27185	-	unc-22	WBGene00006759	CDS
chrV	7080073	7080173	1.48038	2.27185	+	npa-1	WBGene00003786	CDS
chrV	18463416	18463500	1.48038	2.27185	+	ZK228.4	WBGene00013947	CDS
chrV	18412469	18412529	1.48038	2.27185	-	tRNA-Thr-TGT-1-5	tRNA-Thr-TGT-1-5	tRNA
chrM	4457	4474	4.57222	2.23121	+	MTCE.20	WBGene00014464	Noncoding exon
chrIV	10182627	10182686	1.97977	2.2174	+	gta-1	WBGene00001794	CDS
chrII	11157812	11157823	5.49095	2.20626	-	tRNA-Lys-CTT-1-9	tRNA-Lys-CTT-1-9	tRNA
chrII	11157823	11157857	5.28404	2.17232	-	tRNA-Lys-CTT-1-9	tRNA-Lys-CTT-1-9	tRNA
chrII	11157857	11157876	5.28404	2.17232	-	tRNA-Lys-CTT-1-9	tRNA-Lys-CTT-1-9	tRNA
chrI	6453747	6453885	1.23971	2.10193	+	npp-12	WBGene00003798	3' UTR
chrI	7264191	7264262	1.23971	2.10193	-	myo-1	WBGene00002348	CDS
chrII	6783462	6783532	1.23971	2.10193	+	T13C2.6	WBGene00020481	CDS
chrII	7003299	7003350	1.23971	2.10193	+	tRX-000022	tRX-000022	3' splice site
chrII	8786717	8786757	1.23971	2.10193	+	F07H5.4	WBGene00014308	Noncoding exon
chrII	11345334	11345376	1.23971	2.10193	-	B0491.5	WBGene00007192	CDS
chrIII	6375460	6375572	1.23971	2.10193	+	nfx-1	WBGene00007048	CDS
chrIII	2772606	2772696	1.23971	2.10193	-	laf-1	WBGene00002244	CDS
chrIII	3400653	3400702	1.23971	2.10193	-	npp-9	WBGene00003795	3' UTR
chrIII	4086090	4086110	1.23971	2.10193	-	kin-19	WBGene00002202	CDS
chrIV	5558660	5558791	1.23971	2.10193	+	T12E12.1	WBGene00020462	3' UTR
chrIV	12126645	12126721	1.23971	2.10193	+	dhhc-6	WBGene00010892	3' UTR
chrIV	5470453	5470468	1.23971	2.10193	+	rme-2	WBGene00004374	CDS
chrI	9605797	9605801	7.65439	2.05886	+	tRNA-Ser-TGA-1-1	tRNA-Ser-TGA-1-1	tRNA
chrIII	3869099	3869110	4.46779	2.02793	+	rpl-3	WBGene00004414	5' splice site
chrIII	3869091	3869099	4.00622	2.01946	+	rpl-3	WBGene00004414	5' splice site
chrI	6318557	6318637	1.51869	1.9764	+	hrpk-1	WBGene00017816	CDS
chrM	1656	1691	17.5952	1.9764	+	MTCE.9	WBGene00014456	Noncoding exon
chrM	1691	1704	17.5952	1.9764	+	MTCE.9	WBGene00014456	Noncoding exon
chrI	15066779	15066831	9.67034	1.94992	+	rrn-3.1	WBGene00004622	Noncoding exon
chrIII	9782707	9782729	2.12422	1.94992	+	vha-2	WBGene00006911	CDS
chrV	8228961	8228970	9.22296	1.94323	-	C16D9.11	WBGene00045055	3' splice site
chrI	7727557	7727628	1.00563	1.90928	+	bckd-1B	WBGene00006518	CDS
chrI	13580372	13580427	1.00563	1.90928	+	gpi-1	WBGene00013597	CDS
chrI	8967194	8967322	1.00563	1.90928	-	spd-2	WBGene00004953	CDS
chrI	4599941	4600044	1.00563	1.90928	-	nrd-1	WBGene00017004	CDS
chrI	8290920	8290992	1.00563	1.90928	-	kin-10	WBGene00002196	5' UTR
chrI	12968129	12968178	1.00563	1.90928	-	pbs-2	WBGene00003948	CDS
chrI	8696121	8696160	1.00563	1.90928	-	pbs-7	WBGene00003953	CDS
chrII	7397020	7397124	1.00563	1.90928	+	bath-44	WBGene00015567	3' UTR
chrII	13511281	13511334	1.00563	1.90928	+	nep-17	WBGene00010070	CDS
chrII	11235409	11235523	1.00563	1.90928	-	cchl-1	WBGene00011527	CDS
chrII	12734074	12734142	1.00563	1.90928	-	snrp-200	WBGene00012896	CDS
chrII	14666275	14666322	1.00563	1.90928	-	unc-52	WBGene00006787	CDS
chrIII	7124218	7124319	1.00563	1.90928	+	rpia-1	WBGene00015101	3' UTR
chrIII	13298784	13298868	1.00563	1.90928	+	npp-18	WBGene00003804	CDS
chrIII	2842177	2842209	1.00563	1.90928	+	H34I24.2	WBGene00019261	CDS
chrIII	12600172	12600285	1.00563	1.90928	-	epc-1	WBGene00007030	3' UTR
chrIII	7825676	7825742	1.00563	1.90928	-	egl-45	WBGene00001209	CDS
chrIII	900993	901057	1.00563	1.90928	-	sucl-2	WBGene00017759	CDS
chrIV	9403543	9403656	1.00563	1.90928	-	F56D5.4	WBGene00014772	Noncoding exon
chrV	9632319	9632403	1.00563	1.90928	-	col-147	WBGene00000720	CDS
chrV	17851930	17851997	1.00563	1.90928	-	tcc-1	WBGene00013340	CDS
chrV	14447222	14447261	1.00563	1.90928	-	dlat-1	WBGene00009082	CDS
chrV	19755270	19755306	1.00563	1.90928	-	clec-50	WBGene00012253	CDS
chrV	11821769	11821803	1.00563	1.90928	-	pyc-1	WBGene00004258	CDS
chrI	7703213	7703287	1.29628	1.83889	+	F27D4.1	WBGene00009187	CDS
chrII	8932667	8932715	2.20009	1.83889	+	enol-1	WBGene00011884	CDS
chrII	10869445	10869481	1.29628	1.83889	+	cap-2	WBGene00000293	CDS
chrII	7373061	7373080	1.29628	1.83889	-	mtch-1	WBGene00018395	CDS
chrIII	5857234	5857289	1.29628	1.83889	+	alh-9	WBGene00000115	CDS
chrIV	1733335	1733496	1.29628	1.83889	-	Y41D4A.5	WBGene00021507	CDS
chrV	12742599	12742663	3.21177	1.83889	+	asp-10	WBGene00007605	CDS
chrV	9343115	9343187	2.55447	1.74578	-	tos-1	WBGene00019466	Noncoding exon
chrM	10842	10846	400	1.69828	+	MTCE.33	WBGene00014472	Noncoding exon
chrM	10831	10833	400	1.6945	+	MTCE.33	WBGene00014472	Noncoding exon
chrM	10836	10842	400	1.68946	+	MTCE.33	WBGene00014472	Noncoding exon
chrI	6093403	6093413	1.36405	1.68689	+	oaz-1	WBGene00022748	CDS
chrI	8755324	8755414	1.08035	1.68689	+	imp-1	WBGene00007979	CDS
chrI	4789372	4789411	1.08035	1.68689	+	rpl-41.1	WBGene00023067	CDS
chrII	12994635	12994661	1.08035	1.68689	-	hphd-1	WBGene00012608	CDS
chrIII	5593120	5593145	1.36405	1.68689	+	ucr-1	WBGene00018963	CDS
chrIII	6115005	6115095	1.36405	1.68689	-	nmt-1	WBGene00020549	CDS
chrIII	10740961	10740976	1.36405	1.68689	-	tbb-1	WBGene00006536	3' UTR
chrIII	6340249	6340311	1.08035	1.68689	-	rpn-13	WBGene00016981	3' UTR
chrIII	9226547	9226601	1.08035	1.68689	-	rnr-1	WBGene00004391	CDS
chrIV	3873727	3873746	1.08035	1.68689	-	F37C4.5	WBGene00018145	CDS
chrV	11836737	11836791	1.36405	1.68689	+	R13H4.2	WBGene00014826	CDS
chrV	6783222	6783238	1.36405	1.68689	-	spn-4	WBGene00004984	3' UTR
chrM	10833	10836	400	1.68552	+	MTCE.33	WBGene00014472	Noncoding exon
chrM	10846	10862	400	1.65637	+	MTCE.33	WBGene00014472	Noncoding exon
chrV	8228906	8228961	12.4948	1.6479	-	C16D9.11	WBGene00045055	Noncoding exon
chrV	8235468	8235510	13.406	1.63345	-	tRNA-Leu-TAG-1-2	tRNA-Leu-TAG-1-2	tRNA
chrV	8235450	8235468	13.2287	1.62435	-	tRNA-Leu-TAG-1-2	tRNA-Leu-TAG-1-2	tRNA
chrIII	6607041	6607082	1.89915	1.6165	-	mdh-2	WBGene00003162	CDS
chrM	10821	10831	400	1.61394	+	MTCE.33	WBGene00014472	Noncoding exon
chrII	11224179	11224190	8.83292	1.60672	+	T06D8.11	WBGene00014506	Proximal intron
chrM	10815	10821	400	1.60509	+	MTCE.33	WBGene00014472	Noncoding exon
chrM	10812	10815	400	1.60283	+	MTCE.33	WBGene00014472	Noncoding exon
chrII	11546104	11546235	1.16086	1.56136	+	dnj-13	WBGene00001031	CDS
chrIII	3701253	3701302	1.16086	1.56136	-	pdi-1	WBGene00003962	CDS
chrIV	6326293	6326332	1.16086	1.56136	+	sqd-1	WBGene00022235	3' UTR
chrIV	8890498	8890673	1.80916	1.49424	+	oma-1	WBGene00003864	CDS
chrV	8272406	8272460	1.14434	1.48044	+	asp-5	WBGene00000218	CDS
chrM	10806	10812	400	1.45953	+	MTCE.33	WBGene00014472	Noncoding exon
chrI	5571827	5571891	1.90525	1.45556	-	cey-3	WBGene00000474	3' UTR
chrIII	7278712	7278779	2.27059	1.44985	+	mir-2214	WBGene00194828	3' splice site
chrIV	8253106	8253146	25.7545	1.42576	+	H09I01.2	WBGene00023083	Noncoding exon
chrM	10862	10870	400	1.41968	+	MTCE.33	WBGene00014472	Noncoding exon
chrII	5105170	5105212	18.5628	1.4031	-	C04G6.12	WBGene00045083	Noncoding exon
chrI	8781222	8781245	2.09775	1.39738	-	tRX-000018	tRX-000018	Distal intron
chrV	1133874	1133950	2.09775	1.39738	-	cpr-5	WBGene00000785	CDS
chrIV	8253146	8253154	24.041	1.3963	+	H09I01.2	WBGene00023083	Noncoding exon
chrIII	13019614	13019635	1.73042	1.39143	+	col-98	WBGene00000673	CDS
chrII	11729278	11729319	1.35375	1.38203	+	alh-8	WBGene00000114	CDS
chrII	5105169	5105170	13.4711	1.33799	-	C04G6.12	WBGene00045083	Noncoding exon
chrI	15066193	15066268	18.9953	1.33222	+	rrn-3.1	WBGene00004622	Noncoding exon
chrIV	13328561	13328738	1.07232	1.32432	+	far-6	WBGene00001390	CDS
chrI	9988711	9988775	1.18066	1.29457	-	his-67	WBGene00001941	CDS
chrV	6426970	6426995	1.18066	1.29457	-	atp-4	WBGene00020275	CDS
chrM	7878	7909	1.86192	1.27185	+	ctc-1	WBGene00010964	CDS
chrI	7870730	7870801	1.96154	1.25947	+	pck-2	WBGene00011232	CDS
chrM	10797	10806	400	1.25214	+	MTCE.33	WBGene00014472	Noncoding exon
chrIV	8253161	8253164	11.2865	1.24983	+	H09I01.2	WBGene00023083	Noncoding exon
chrI	12653971	12653989	2.06062	1.24877	+	H28O16.1	WBGene00010419	CDS
chrII	2040875	2040901	1.49622	1.23943	-	bath-20	WBGene00015012	CDS
chrIV	8253154	8253161	12.2105	1.22626	+	H09I01.2	WBGene00023083	Noncoding exon
chrI	14468732	14468763	2.5496	1.21155	-	rps-20	WBGene00004489	CDS
chrV	8228900	8228906	3.37264	1.20884	-	C16D9.11	WBGene00045055	Noncoding exon
chrI	7871599	7871620	1.01279	1.20146	+	pck-2	WBGene00011232	CDS
chrI	8781171	8781222	3.56165	1.20146	-	tRX-000018	tRX-000018	Noncoding exon
chrII	5690674	5690741	1.01279	1.20146	-	C25H3.9	WBGene00016118	CDS
chrIII	6931457	6931489	1.01279	1.20146	+	inf-1	WBGene00002083	CDS
chrIII	63977	64051	1.01279	1.20146	-	pck-1	WBGene00021043	CDS
chrM	10877	10907	81.0112	1.20094	+	MTCE.33	WBGene00014472	Noncoding exon
chrM	10870	10877	74.3996	1.18595	+	MTCE.33	WBGene00014472	Noncoding exon
chrIII	5942341	5942405	1.33575	1.17232	+	ubq-1	WBGene00006727	CDS
chrV	8268242	8268281	1.33575	1.17232	-	asp-6	WBGene00000219	CDS
chrM	10781	10797	400	1.14103	+	MTCE.33	WBGene00014472	Noncoding exon
chrII	11224213	11224257	18.2658	1.12897	+	T06D8.11	WBGene00014506	3' splice site
chrV	15547879	15547911	3.21129	1.12659	-	tRNA-Ser-TGA-6-1	tRNA-Ser-TGA-6-1	tRNA
chrI	7870613	7870662	1.39036	1.10193	+	pck-2	WBGene00011232	CDS
chrII	8932777	8932818	1.39036	1.10193	+	enol-1	WBGene00011884	CDS
chrIII	6374649	6374675	1.79871	1.10193	-	rps-13	WBGene00004482	CDS
chrIV	11821116	11821150	1.28576	1.10193	-	par-5	WBGene00003920	CDS
chrII	7200406	7200415	6.55966	1.09128	+	mrpr-1	WBGene00045095	Noncoding exon
chrIII	9782212	9782289	1.75289	1.05886	+	vha-2	WBGene00006911	CDS
chrIV	10245505	10245609	1.55085	1.05302	+	tkt-1	WBGene00008506	CDS
chrI	15041185	15041254	1.24128	1.04053	-	cyn-5	WBGene00000881	CDS
chrI	9163618	9163627	1.13579	1.03481	+	eef-2	WBGene00001167	5' UTR
chrI	14859713	14859763	2.79574	1.00882	-	unc-54	WBGene00006789	CDS
chrV	3585851	3585872	1.50927	1.00882	-	rpl-11.1	WBGene00004422	CDS
chrIV	8428624	8428626	18.0518	1.00801	-	T26A8.6	WBGene00195245	Noncoding exon

## Sheet: SFA-1vsInput_SigPeaks
Chromosome	Start	End	-log10(P-value)	Log2 Fold Change	Strand	Gene	Ensembl ID	Feature
chrV	9343260	9343300	66.4903	5.93793	-	tos-1	WBGene00019466	Noncoding exon	Log2fold change>1
chrII	5055764	5055830	23.1771	5.45131	+	rpl-22	WBGene00004434	5' splice site	LOG10(pvalue)> 1
chrV	9343193	9343260	54.0886	5.45131	-	tos-1	WBGene00019466	Noncoding exon
chrI	6220232	6220335	21.7044	5.36489	-	rps-17	WBGene00004486	5' splice site
chrIV	17108171	17108228	6.75208	4.72548	-	sfa-1	WBGene00013808	Proximal intron
chrV	9343105	9343193	29.7369	4.64953	-	tos-1	WBGene00019466	Noncoding exon
chrIII	1439169	1439243	5.59771	4.48447	+	Y82E9BR.2	WBGene00022335	CDS
chrI	6216039	6216112	5.02453	4.34697	+	rbm-5	WBGene00020346	CDS
chrIV	5849135	5849216	4.45466	4.19497	+	sams-3	WBGene00015538	Proximal intron
chrI	9107571	9107649	4.17117	4.1125	-	gei-17	WBGene00001574	5' UTR
chrIII	1439530	1439624	7.53247	4.02504	+	Y82E9BR.2	WBGene00022335	CDS
chrV	15030229	15030347	3.88878	4.02504	-	cng-1	WBGene00000562	5' UTR
chrIII	5957593	5957652	3.60759	3.93193	-	nono-1	WBGene00017778	5' splice site
chrI	7869902	7869948	3.04945	3.72548	+	pck-2	WBGene00011232	5' UTR
chrIII	1068203	1068267	3.04945	3.72548	-	uaf-1	WBGene00006697	5' UTR
chrV	9343876	9343937	11.3731	3.72548	-	tos-1	WBGene00019466	CDS
chrIV	14787872	14788029	5.59084	3.6689	+	Y57G11C.9	WBGene00013307	CDS
chrIV	17108503	17108593	8.08422	3.64953	-	sfa-1	WBGene00013808	CDS
chrII	6701343	6701522	2.77285	3.61	-	C18H9.6	WBGene00016004	CDS
chrIII	1068053	1068131	2.77285	3.61	-	uaf-1	WBGene00006697	5' UTR
chrV	9343032	9343105	16.9584	3.5949	-	tos-1	WBGene00019466	Noncoding exon
chrI	14940962	14941048	2.4982	3.48447	+	kin-1	WBGene00002189	5' splice site
chrI	6754549	6754676	2.4982	3.48447	-	hrpf-1	WBGene00020936	CDS
chrII	2277423	2277482	2.4982	3.48447	-	K09F6.6	WBGene00019589	CDS
chrIII	1439320	1439353	2.4982	3.48447	+	Y82E9BR.2	WBGene00022335	5' splice site
chrV	8500577	8500583	8.93466	3.45131	+	ZK994.7	WBGene00044958	Proximal intron
chrV	6276597	6276808	10.806	3.39428	+	F31F7.1	WBGene00017964	5' UTR
chrI	9558841	9558848	8.13465	3.34697	+	tRX-000006	tRX-000006	tRNA
chrII	10659878	10659940	2.22579	3.34697	+	rsp-7	WBGene00004704	3' UTR
chrII	13636213	13636266	2.22579	3.34697	+	tag-10	WBGene00006404	CDS
chrII	2288688	2288754	2.22579	3.34697	-	K09F6.10	WBGene00019593	5' UTR
chrIII	8473531	8473558	2.22579	3.34697	+	tRNA-Lys-CTT-1-12	tRNA-Lys-CTT-1-12	tRNA
chrIII	8473505	8473531	2.22579	3.34697	+	tRNA-Lys-CTT-1-12	tRNA-Lys-CTT-1-12	tRNA
chrIII	13519634	13519706	2.22579	3.34697	-	pod-1	WBGene00004075	CDS
chrIII	12050874	12050941	2.22579	3.34697	-	Y79H2A.3	WBGene00013580	CDS
chrV	15029145	15029258	2.22579	3.34697	-	cng-1	WBGene00000562	Proximal intron
chrI	9558848	9558875	7.60561	3.27297	+	tRX-000006	tRX-000006	tRNA
chrIII	1206960	1207098	3.96835	3.27297	+	Y119D3B.12	WBGene00022489	3' UTR
chrI	9472355	9472419	1.95599	3.19497	+	skr-1	WBGene00004807	3' UTR
chrII	7153775	7153812	1.95599	3.19497	+	fust-1	WBGene00016173	Proximal intron
chrII	12736849	12736887	1.95599	3.19497	-	snrp-200	WBGene00012896	CDS
chrIII	6380762	6380822	1.95599	3.19497	+	C16A3.5	WBGene00015810	CDS
chrIII	12051073	12051132	1.95599	3.19497	-	Y79H2A.3	WBGene00013580	CDS
chrIII	5957328	5957370	1.95599	3.19497	-	nono-1	WBGene00017778	Proximal intron
chrIV	6706207	6706309	1.95599	3.19497	+	Y73B6A.6	WBGene00044503	Noncoding exon
chrIV	14782920	14782957	1.95599	3.19497	+	Y57G11C.1130	WBGene00194649	CDS
chrIV	7142142	7142205	1.95599	3.19497	-	hecd-1	WBGene00016405	CDS
chrV	4579012	4579073	1.95599	3.19497	+	Y61A9LA.3	WBGene00022015	CDS
chrV	4582090	4582143	1.95599	3.19497	+	Y61A9LA.3	WBGene00022015	CDS
chrV	14120859	14120954	1.95599	3.19497	-	par-1	WBGene00003916	CDS
chrI	11772784	11772960	3.4399	3.1125	-	vab-10	WBGene00006876	Proximal intron
chrIII	1439690	1439753	3.4399	3.1125	+	Y82E9BR.2	WBGene00022335	CDS
chrI	9605828	9605838	9.23435	3.05058	+	tRNA-Ser-TGA-1-1	tRNA-Ser-TGA-1-1	tRNA
chrI	4465869	4465989	1.68925	3.02504	+	eri-6	WBGene00016561	CDS
chrI	14664499	14664597	1.68925	3.02504	+	ero-1	WBGene00001334	CDS
chrI	4038735	4038820	1.68925	3.02504	+	unc-89	WBGene00006820	CDS
chrI	10122497	10122568	1.68925	3.02504	+	Y106G6D.7	WBGene00013703	CDS
chrI	8742292	8742349	1.68925	3.02504	+	gls-1	WBGene00007975	3' UTR
chrI	11171171	11171263	1.68925	3.02504	-	F28D9.4	WBGene00009220	Distal intron
chrI	9012817	9012905	1.68925	3.02504	-	rbpl-1	WBGene00009477	3' splice site
chrII	7065805	7065880	1.68925	3.02504	+	nos-2	WBGene00003784	CDS
chrII	4703599	4703693	3.17868	3.02504	-	F10G7.9	WBGene00017372	CDS
chrII	1305895	1306018	1.68925	3.02504	-	emc-2	WBGene00021973	CDS
chrII	12025962	12026029	1.68925	3.02504	-	Y17G7B.8	WBGene00012462	CDS
chrII	2278025	2278072	1.68925	3.02504	-	K09F6.6	WBGene00019589	CDS
chrII	2277086	2277132	1.68925	3.02504	-	K09F6.6	WBGene00019589	CDS
chrII	6289983	6290027	1.68925	3.02504	-	upb-1	WBGene00017440	CDS
chrII	2277700	2277736	1.68925	3.02504	-	K09F6.6	WBGene00019589	CDS
chrIII	777888	778025	1.68925	3.02504	-	alh-11	WBGene00000117	CDS
chrIV	2178418	2178496	1.68925	3.02504	+	Y71G10AL.1	WBGene00022134	5' splice site
chrIV	2845339	2845398	1.68925	3.02504	+	clec-84	WBGene00021895	3' UTR
chrIV	14789820	14789867	1.68925	3.02504	+	Y57G11C.9	WBGene00013307	CDS
chrIV	1302979	1303060	1.68925	3.02504	-	F53H1.1	WBGene00018776	5' splice site
chrIV	7138466	7138511	1.68925	3.02504	-	hecd-1	WBGene00016405	CDS
chrV	14084949	14085062	1.68925	3.02504	+	D1086.7	WBGene00008394	CDS
chrV	15589579	15589659	1.68925	3.02504	+	F28F8.10	WBGene00044219	Distal intron (ncRNA)
chrV	4578885	4578913	1.68925	3.02504	+	Y61A9LA.3	WBGene00022015	CDS
chrV	14010770	14010802	1.68925	3.02504	-	ddx-17	WBGene00010260	CDS
chrII	7048634	7048792	5.78684	2.97924	-	tcer-1	WBGene00022855	CDS
chrIV	278154	278259	2.91974	2.93193	+	sma-10	WBGene00020649	CDS
chrIV	17110142	17110238	2.91974	2.93193	-	sfa-1	WBGene00013808	CDS
chrI	9605817	9605828	8.9813	2.88302	+	tRNA-Ser-TGA-1-1	tRNA-Ser-TGA-1-1	tRNA
chrM	9639	9649	9.79431	2.85512	+	ctc-2	WBGene00010965	Noncoding exon
chrI	9605783	9605817	8.55823	2.8324	+	tRNA-Ser-TGA-1-1	tRNA-Ser-TGA-1-1	tRNA
chrI	11846978	11847061	1.42616	2.8324	+	dhhc-2	WBGene00012948	CDS
chrI	6218678	6218750	1.42616	2.8324	+	rbm-5	WBGene00020346	CDS
chrI	4832022	4832087	1.42616	2.8324	+	F57C9.4	WBGene00019011	CDS
chrI	6517072	6517125	1.42616	2.8324	+	glh-2	WBGene00001599	CDS
chrI	3576879	3576974	1.42616	2.8324	-	lpd-3	WBGene00003060	CDS
chrI	2585999	2586071	1.42616	2.8324	-	fbp-1	WBGene00001404	CDS
chrII	11224179	11224188	10.606	2.8324	+	T06D8.11	WBGene00014506	Proximal intron
chrII	7861931	7862013	1.42616	2.8324	+	lin-5	WBGene00002994	CDS
chrII	167914	167989	1.42616	2.8324	+	etr-1	WBGene00001340	CDS
chrII	4995635	4995702	1.42616	2.8324	+	rnh-1.0	WBGene00004382	CDS
chrII	7076559	7076605	1.42616	2.8324	+	T02G5.7	WBGene00020166	CDS
chrII	7895551	7895587	1.42616	2.8324	+	ptc-1	WBGene00004208	CDS
chrII	2288010	2288080	1.42616	2.8324	-	K09F6.10	WBGene00019593	CDS
chrII	11593540	11593577	1.42616	2.8324	-	gfat-1	WBGene00008546	CDS
chrII	11652347	11652383	1.42616	2.8324	-	rad-23	WBGene00013924	CDS
chrIII	3068508	3068538	3.85554	2.8324	+	H06I04.9	WBGene00045092	5' splice site
chrIII	6120942	6121080	1.42616	2.8324	+	kin-18	WBGene00002201	CDS
chrIII	12609567	12609667	1.42616	2.8324	+	Y111B2A.12	WBGene00013735	CDS
chrIII	6480528	6480620	1.42616	2.8324	+	zip-8	WBGene00017755	CDS
chrIII	2539821	2539909	1.42616	2.8324	+	ceh-44	WBGene00000464	CDS
chrIII	13257645	13257728	1.42616	2.8324	+	F56A8.3	WBGene00010139	5' splice site
chrIII	8332747	8332814	1.42616	2.8324	+	ZC262.2	WBGene00022579	CDS
chrIII	10527484	10527548	1.42616	2.8324	+	unc-49	WBGene00006784	5' UTR
chrIII	4927987	4928100	1.42616	2.8324	-	set-2	WBGene00004782	CDS
chrIII	13555014	13555118	1.42616	2.8324	-	scav-2	WBGene00013578	CDS
chrIII	12269531	12269607	1.42616	2.8324	-	Y75B8A.24	WBGene00013557	5' splice site
chrIII	12052059	12052130	1.42616	2.8324	-	Y79H2A.3	WBGene00013580	CDS
chrIII	6341516	6341561	1.42616	2.8324	-	rpn-13	WBGene00016981	CDS
chrIII	4474506	4474521	1.42616	2.8324	-	ifet-1	WBGene00004132	CDS
chrIV	15047470	15047545	1.42616	2.8324	+	hrpu-1	WBGene00012769	CDS
chrIV	15045931	15046005	1.42616	2.8324	+	hrpu-1	WBGene00012769	CDS
chrIV	8067202	8067274	1.42616	2.8324	+	sax-7	WBGene00004732	CDS
chrIV	7773829	7773912	1.42616	2.8324	-	hcf-1	WBGene00001827	CDS
chrIV	10336195	10336268	1.42616	2.8324	-	unc-43	WBGene00006779	CDS
chrIV	3798864	3798935	1.42616	2.8324	-	osm-3	WBGene00003884	CDS
chrIV	4017779	4017847	1.42616	2.8324	-	hlh-30	WBGene00020930	CDS
chrIV	14958802	14958868	1.42616	2.8324	-	Y41E3.1	WBGene00012762	CDS
chrIV	6023249	6023265	1.42616	2.8324	-	pqn-22	WBGene00004112	CDS
chrV	4578182	4578252	2.66332	2.8324	+	Y61A9LA.3	WBGene00022015	CDS
chrV	11536068	11536192	1.42616	2.8324	+	ccch-1	WBGene00009532	CDS
chrV	19610279	19610304	1.42616	2.8324	+	grsp-1	WBGene00012840	CDS
chrV	4579691	4579716	1.42616	2.8324	+	Y61A9LA.3	WBGene00022015	3' splice site
chrV	13554571	13554653	1.42616	2.8324	-	C56A3.6	WBGene00008345	CDS
chrIV	15041932	15042041	3.60406	2.76201	+	hrpu-1	WBGene00012769	5' splice site
chrII	14753830	14753894	2.40972	2.72548	-	tac-1	WBGene00006381	CDS
chrIV	14782756	14782813	2.40972	2.72548	+	Y57G11C.1130	WBGene00194649	5' UTR
chrIV	1641850	1641952	2.40972	2.72548	-	nhr-274	WBGene00021522	CDS
chrIV	17098839	17098928	2.40972	2.72548	-	bca-2	WBGene00013805	CDS
chrIV	17108394	17108452	2.40972	2.72548	-	sfa-1	WBGene00013808	5' splice site
chrI	10075533	10075624	1.16749	2.61	+	B0379.1	WBGene00007155	3' splice site
chrI	4463425	4463494	1.16749	2.61	+	eri-6	WBGene00016561	CDS
chrI	4766832	4766897	1.16749	2.61	+	M04F3.2	WBGene00019768	Proximal intron
chrI	4393043	4393101	1.16749	2.61	+	dhc-1	WBGene00000962	CDS
chrI	6216456	6216481	1.16749	2.61	+	rbm-5	WBGene00020346	CDS
chrI	4951435	4951502	2.1593	2.61	-	F28B3.6	WBGene00017887	CDS
chrI	14604044	14604134	1.16749	2.61	-	Y105E8A.25	WBGene00013682	CDS
chrI	345135	345225	1.16749	2.61	-	mbtr-1	WBGene00021661	CDS
chrI	10191310	10191392	1.16749	2.61	-	lid-1	WBGene00007711	3' UTR
chrI	9609568	9609644	1.16749	2.61	-	ile-1	WBGene00002070	3' UTR
chrI	1154310	1154375	1.16749	2.61	-	Y48G8AL.10	WBGene00021689	CDS
chrI	8363761	8363824	1.16749	2.61	-	rsd-6	WBGene00004684	CDS
chrI	8836958	8837020	1.16749	2.61	-	ubr-5	WBGene00009460	CDS
chrI	8915765	8915824	1.16749	2.61	-	T08G11.1	WBGene00011629	CDS
chrI	2062024	2062082	1.16749	2.61	-	Y37E3.1	WBGene00021346	CDS
chrI	14882714	14882765	1.16749	2.61	-	frm-1	WBGene00001488	CDS
chrI	5617857	5617907	1.16749	2.61	-	xrep-4	WBGene00018509	CDS
chrI	8836743	8836789	1.16749	2.61	-	ubr-5	WBGene00009460	CDS
chrI	8915364	8915406	1.16749	2.61	-	T08G11.1	WBGene00011629	CDS
chrI	7643057	7643077	1.16749	2.61	-	ncbp-2	WBGene00009141	CDS
chrII	8902117	8902200	1.16749	2.61	+	lat-1	WBGene00002251	Distal intron
chrII	12057269	12057349	1.16749	2.61	+	Y17G7B.10	WBGene00012463	CDS
chrII	12922389	12922443	1.16749	2.61	+	wago-4	WBGene00010263	CDS
chrII	8017745	8017766	1.16749	2.61	+	zyg-11	WBGene00006996	CDS
chrII	3933509	3933613	1.16749	2.61	-	Y14H12B.2	WBGene00021192	CDS
chrII	2215775	2215875	1.16749	2.61	-	Y59C2A.3	WBGene00021986	CDS
chrII	2891268	2891367	1.16749	2.61	-	sqv-2	WBGene00005020	CDS
chrII	7211068	7211131	1.16749	2.61	-	E04F6.8	WBGene00017127	CDS
chrII	8070274	8070331	1.16749	2.61	-	gpcp-2	WBGene00011511	CDS
chrII	10549504	10549557	1.16749	2.61	-	mnk-1	WBGene00011304	Distal intron
chrII	14658296	14658348	1.16749	2.61	-	unc-52	WBGene00006787	CDS
chrII	7877979	7878029	1.16749	2.61	-	T01H3.2	WBGene00011348	CDS
chrII	14657896	14657930	1.16749	2.61	-	unc-52	WBGene00006787	CDS
chrII	2278524	2278553	1.16749	2.61	-	K09F6.6	WBGene00019589	CDS
chrIII	13072353	13072452	1.16749	2.61	+	Y39E4B.6	WBGene00012717	Proximal intron
chrIII	4697833	4697905	1.16749	2.61	+	T04A8.7	WBGene00011409	3' UTR
chrIII	7616804	7616870	1.16749	2.61	+	T04A6.1	WBGene00020200	CDS
chrIII	8352688	8352788	1.16749	2.61	-	unc-116	WBGene00006840	CDS
chrIII	1454329	1454417	1.16749	2.61	-	Y82E9BR.17	WBGene00022349	CDS
chrIII	12129015	12129086	1.16749	2.61	-	Y75B8A.6	WBGene00013543	CDS
chrIII	4492716	4492778	1.16749	2.61	-	atf-7	WBGene00000223	CDS
chrIII	12048921	12048981	1.16749	2.61	-	Y79H2A.3	WBGene00013580	CDS
chrIII	8970632	8970687	1.16749	2.61	-	eif-3.D	WBGene00001227	CDS
chrIII	5834112	5834166	1.16749	2.61	-	R12B2.6	WBGene00020020	CDS
chrIII	12048503	12048554	1.16749	2.61	-	Y79H2A.3	WBGene00013580	CDS
chrIII	5208854	5208885	1.16749	2.61	-	syx-16	WBGene00022534	CDS
chrIV	11586184	11586288	1.16749	2.61	+	F12F6.1	WBGene00008720	CDS
chrIV	12280523	12280615	1.16749	2.61	+	C42C1.11	WBGene00016589	CDS
chrIV	11020903	11020974	1.16749	2.61	+	F13H10.8	WBGene00044784	CDS
chrIV	2919459	2919525	1.16749	2.61	+	Y54G2A.50	WBGene00044493	3' UTR
chrIV	8726689	8726731	1.16749	2.61	+	F21D5.1	WBGene00009006	CDS
chrIV	4026137	4026229	1.16749	2.61	-	hlh-30	WBGene00020930	Distal intron
chrIV	3122864	3122954	1.16749	2.61	-	mca-3	WBGene00003153	Distal intron
chrIV	11961440	11961509	1.16749	2.61	-	ZK829.7	WBGene00014096	CDS
chrIV	6528207	6528276	1.16749	2.61	-	prg-2	WBGene00004179	CDS
chrIV	3796825	3796877	1.16749	2.61	-	osm-3	WBGene00003884	CDS
chrIV	11485699	11485749	1.16749	2.61	-	sms-1	WBGene00004892	CDS
chrIV	3798460	3798503	1.16749	2.61	-	osm-3	WBGene00003884	CDS
chrIV	7142926	7142967	1.16749	2.61	-	hecd-1	WBGene00016405	CDS
chrIV	6909185	6909226	1.16749	2.61	-	rpn-1	WBGene00004458	CDS
chrIV	11987851	11987883	1.16749	2.61	-	unc-22	WBGene00006759	CDS
chrIV	7559852	7559882	1.16749	2.61	-	ima-3	WBGene00002074	CDS
chrIV	7140543	7140572	1.16749	2.61	-	hecd-1	WBGene00016405	CDS
chrV	4733681	4733810	2.1593	2.61	+	F39G3.3	WBGene00018208	CDS
chrV	18690186	18690284	1.16749	2.61	+	Y69H2.7	WBGene00013482	CDS
chrV	12513081	12513160	1.16749	2.61	+	T28H10.3	WBGene00012144	CDS
chrV	18032865	18032930	1.16749	2.61	+	prp-6	WBGene00013343	CDS
chrV	10025516	10025581	1.16749	2.61	+	lea-1	WBGene00002263	CDS
chrV	12481277	12481310	1.16749	2.61	+	atn-1	WBGene00000228	CDS
chrV	4581368	4581394	1.16749	2.61	+	Y61A9LA.3	WBGene00022015	Distal intron
chrV	10713441	10713497	1.16749	2.61	-	T28B11.1	WBGene00012117	CDS
chrV	10238080	10238124	1.16749	2.61	-	C12D8.1	WBGene00007534	CDS
chrI	6220167	6220232	10.752	2.59139	-	rps-17	WBGene00004486	CDS
chrI	6136618	6136624	400	2.5746	+	tRNA-Lys-CTT-1-1	tRNA-Lys-CTT-1-1	tRNA
chrI	6136616	6136618	400	2.57376	+	tRNA-Lys-CTT-1-1	tRNA-Lys-CTT-1-1	tRNA
chrI	5707064	5707071	36.6356	2.56848	+	T19B4.8	WBGene00044930	Noncoding exon
chrII	7049569	7049702	2.86391	2.52754	-	tcer-1	WBGene00022855	CDS
chrI	2687689	2687709	1.91246	2.48447	-	cpz-1	WBGene00000788	CDS
chrV	8228959	8228970	5.23067	2.46561	-	C16D9.11	WBGene00045055	3' splice site
chrV	9343396	9343405	4.40137	2.44008	-	tos-1	WBGene00019466	CDS
chrV	12064435	12064502	2.62269	2.44008	-	pqn-53	WBGene00004138	CDS
chrII	8746503	8746548	1.6697	2.34697	+	mak-1	WBGene00010681	CDS
chrIII	7981622	7981706	2.38469	2.34697	+	clp-1	WBGene00000542	CDS
chrIII	1495262	1495410	1.6697	2.34697	-	Y82E9BR.19	WBGene00022351	Distal intron
chrIII	13765488	13765530	1.6697	2.34697	-	K08E3.5	WBGene00010665	CDS
chrIV	8747746	8747817	1.6697	2.34697	+	parg-1	WBGene00004051	CDS
chrIV	9403526	9403606	1.6697	2.34697	-	F56D5.4	WBGene00014772	Noncoding exon
chrV	8228909	8228919	9.95308	2.27743	-	C16D9.11	WBGene00045055	Noncoding exon
chrIV	386707	386795	2.15022	2.24743	+	T07A9.14	WBGene00044789	CDS
chrIV	4389835	4389855	2.15022	2.24743	-	Y24D9A.10	WBGene00045085	5' splice site
chrI	13796588	13796664	1.43166	2.19497	-	Y37H9A.5	WBGene00014871	5' UTR
chrI	4957596	4957660	1.43166	2.19497	-	him-1	WBGene00001860	CDS
chrI	630041	630061	1.43166	2.19497	-	Y65B4A.6	WBGene00022029	Noncoding exon
chrII	11299329	11299481	1.43166	2.19497	+	saps-1	WBGene00008166	CDS
chrII	7134187	7134245	1.43166	2.19497	+	gld-3	WBGene00001597	CDS
chrII	11879575	11879630	1.43166	2.19497	+	top-2	WBGene00010785	CDS
chrII	8746567	8746610	1.43166	2.19497	+	mak-1	WBGene00010681	CDS
chrII	5629552	5629615	1.43166	2.19497	-	F59E12.6	WBGene00019122	Proximal intron (ncRNA)
chrII	1307168	1307223	1.43166	2.19497	-	alh-6	WBGene00000112	CDS
chrIII	9702031	9702112	1.43166	2.19497	+	tlk-1	WBGene00006579	Distal intron
chrIII	3319300	3319377	1.43166	2.19497	-	Y53G8AR.9	WBGene00021816	CDS
chrIV	3037226	3037275	1.43166	2.19497	-	eel-1	WBGene00022069	CDS
chrV	7061773	7061842	1.43166	2.19497	+	Y57E12AL.1	WBGene00021956	CDS
chrV	14083522	14083567	1.43166	2.19497	+	D1086.10	WBGene00044080	3' UTR
chrV	19610359	19610401	1.43166	2.19497	+	grsp-1	WBGene00012840	CDS
chrV	12064530	12064571	1.43166	2.19497	-	pqn-53	WBGene00004138	3' splice site
chrIII	3869117	3869147	2.74929	2.16254	+	rpl-3	WBGene00004414	5' splice site
chrII	8042626	8042779	1.9197	2.14052	+	T05H10.1	WBGene00011507	CDS
chrIII	8088493	8088585	1.9197	2.14052	+	vms-1	WBGene00019457	CDS
chrIII	5956759	5956854	1.9197	2.14052	-	nono-1	WBGene00017778	CDS
chrV	6173031	6173111	1.9197	2.14052	-	ttn-1	WBGene00006436	CDS
chrV	8228919	8228943	9.40668	2.13467	-	C16D9.11	WBGene00045055	Noncoding exon
chrI	6136667	6136672	400	2.11398	+	tRNA-Lys-CTT-1-1	tRNA-Lys-CTT-1-1	tRNA
chrI	6136664	6136667	400	2.11398	+	tRNA-Lys-CTT-1-1	tRNA-Lys-CTT-1-1	tRNA
chrI	6136624	6136664	400	2.11327	+	tRNA-Lys-CTT-1-1	tRNA-Lys-CTT-1-1	tRNA
chrII	11224188	11224245	20.8805	2.05479	+	T06D8.11	WBGene00014506	Noncoding exon
chrI	1842655	1842718	1.19909	2.02504	+	emr-1	WBGene00001309	CDS
chrI	9309775	9309828	1.19909	2.02504	+	rab-5	WBGene00004268	3' UTR
chrI	6068675	6068765	1.19909	2.02504	-	ZK484.3	WBGene00022749	3' UTR
chrI	5653428	5653517	1.19909	2.02504	-	F55F8.3	WBGene00018891	CDS
chrI	6754434	6754508	1.19909	2.02504	-	hrpf-1	WBGene00020936	CDS
chrI	2302902	2302960	1.19909	2.02504	-	tpxl-1	WBGene00021470	CDS
chrII	7003297	7003351	1.19909	2.02504	+	tRX-000022	tRX-000022	Noncoding exon
chrII	9640623	9640718	1.19909	2.02504	-	fzr-1	WBGene00001510	3' UTR
chrIII	6794626	6794724	1.19909	2.02504	+	dig-1	WBGene00000998	CDS
chrIII	8955874	8956028	1.19909	2.02504	-	ZK643.5	WBGene00014036	CDS
chrIII	9338029	9338048	1.19909	2.02504	-	emb-9	WBGene00001263	CDS
chrIV	5849006	5849093	2.1704	2.02504	+	sams-3	WBGene00015538	5' splice site
chrIV	1013158	1013216	1.19909	2.02504	+	Y55F3AM.3	WBGene00021921	5' splice site
chrIV	11640653	11640731	1.19909	2.02504	-	ttr-50	WBGene00010234	CDS
chrIV	3123489	3123562	1.19909	2.02504	-	mca-3	WBGene00003153	Proximal intron
chrIV	4469439	4469468	1.19909	2.02504	-	M01H9.3	WBGene00019719	CDS
chrV	5308056	5308144	1.19909	2.02504	+	ncx-2	WBGene00003567	CDS
chrV	4581627	4581690	1.19909	2.02504	+	Y61A9LA.3	WBGene00022015	5' UTR
chrV	16027371	16027428	1.19909	2.02504	+	T10C6.6	WBGene00011688	3' UTR
chrV	7829137	7829194	1.19909	2.02504	+	mig-6	WBGene00003242	CDS
chrV	14833288	14833367	1.19909	2.02504	-	ret-1	WBGene00004336	Proximal intron
chrV	2703576	2703696	2.15416	1.95104	+	nuo-5	WBGene00021562	CDS
chrIII	11371355	11371426	9.42272	1.92034	-	T28D6.10|T28D6.15	WBGene00201788||WBGene00044969	Noncoding exon
chrI	10566696	10566787	1.47239	1.89951	+	pas-5	WBGene00003926	CDS
chrI	9106995	9107059	1.47239	1.89951	-	gei-17	WBGene00001574	CDS
chrII	4802733	4802831	1.47239	1.89951	-	rig-6	WBGene00016354	5' UTR
chrIII	6955360	6955468	1.47239	1.89951	+	let-711	WBGene00002845	CDS
chrIII	13099295	13099393	1.47239	1.89951	-	pqn-83	WBGene00004164	CDS
chrIII	4500585	4500644	1.47239	1.89951	-	cct-5	WBGene00000380	CDS
chrIV	362571	362659	1.47239	1.89951	-	fln-1	WBGene00022048	CDS
chrIV	3037320	3037399	1.47239	1.89951	-	eel-1	WBGene00022069	CDS
chrIV	9440424	9440472	1.47239	1.89951	-	idh-1	WBGene00010317	CDS
chrV	10352064	10352136	1.96015	1.87304	-	K07C5.4	WBGene00010627	CDS
chrI	5707071	5707094	33.7704	1.85644	+	T19B4.8	WBGene00044930	Noncoding exon
chrI	15066775	15066837	12.5049	1.84901	+	rrn-3.1	WBGene00004622	Noncoding exon
chrI	5707094	5707109	32.8722	1.83643	+	T19B4.8	WBGene00044930	Noncoding exon
chrIV	13601666	13601703	2.21097	1.8324	+	smy-10	WBGene00045201	Noncoding exon
chrIV	8890578	8890679	1.73825	1.8324	+	oma-1	WBGene00003864	3' UTR
chrM	1617	1621	4.21758	1.8324	+	MTCE.8	WBGene00014455	Noncoding exon
chrI	15066200	15066269	24.8477	1.81402	+	rrn-3.1	WBGene00004622	Noncoding exon
chrII	12944872	12944900	13.5065	1.79845	-	sup-6	WBGene00006315	Proximal intron
chrII	14617140	14617150	2.70463	1.77993	+	tRX-000026	tRX-000026	tRNA
chrII	11224245	11224258	11.2503	1.76978	+	T06D8.11	WBGene00014506	Noncoding exon
chrIII	5833383	5833485	1.2568	1.76201	-	mdt-15	WBGene00007016	5' UTR
chrIII	7058521	7058618	1.2568	1.76201	-	egg-2	WBGene00019811	3' UTR
chrIV	17110276	17110324	1.2568	1.76201	-	sfa-1	WBGene00013808	CDS
chrV	20783726	20783821	1.2568	1.76201	+	hif-1	WBGene00001851	CDS
chrV	2782549	2782610	1.2568	1.76201	-	ketn-1	WBGene00004130	CDS
chrIV	9477629	9477700	15.4253	1.74833	-	F38E11.14	WBGene00044970	Noncoding exon
chrI	2687053	2687122	2.27318	1.74125	-	cpz-1	WBGene00000788	CDS
chrV	11227776	11227863	1.52927	1.72548	-	pqn-70	WBGene00004152	Proximal intron
chrV	10238314	10238372	1.52927	1.72548	-	C12D8.1	WBGene00007534	CDS
chrI	12486011	12486101	1.58039	1.70311	+	sygl-1	WBGene00012104	CDS
chrIV	3112473	3112549	1.58039	1.70311	-	mca-3	WBGene00003153	CDS
chrII	9967934	9967945	1.83732	1.68801	-	R53.4	WBGene00011273	CDS
chrII	11730281	11730341	2.33927	1.6689	+	alh-8	WBGene00000114	CDS
chrIII	1122506	1122516	3.07378	1.65307	+	Y71D11A.7	WBGene00023189	Noncoding exon
chrI	10765533	10765767	1.65488	1.61	+	daf-16	WBGene00000912	Proximal intron
chrI	11783374	11783450	1.0476	1.61	-	vab-10	WBGene00006876	CDS
chrI	109919	109945	1.0476	1.61	-	rab-11.1	WBGene00004274	CDS
chrII	1151413	1151504	1.32573	1.61	+	pod-2	WBGene00004076	CDS
chrII	5105170	5105208	8.30121	1.61	-	C04G6.12	WBGene00045083	Noncoding exon
chrII	2277247	2277291	1.0476	1.61	-	K09F6.6	WBGene00019589	CDS
chrIII	3651345	3651443	1.0476	1.61	+	gsr-1	WBGene00008117	CDS
chrIII	10465528	10465612	1.0476	1.61	+	atx-2	WBGene00000231	CDS
chrIV	8135160	8135217	1.0476	1.61	-	isp-1	WBGene00002162	CDS
chrIV	2315597	2315617	1.0476	1.61	-	vha-3	WBGene00006912	CDS
chrM	3318	3328	6.44619	1.61	+	MTCE.14	WBGene00014459	Noncoding exon
chrV	12193115	12193183	1.0476	1.61	+	rnp-1	WBGene00004384	CDS
chrV	12303706	12303712	3.44816	1.57524	+	C51F7.3	WBGene00014290	Proximal intron
chrIII	7141395	7141452	1.98384	1.5486	+	sls-2.16	WBGene00004848	Noncoding exon
chrII	6968463	6968559	11.4997	1.54505	-	sup-39|mir-1831	WBGene00077724||WBGene00006344	Proximal intron
chrV	6831411	6831460	1.21443	1.51047	+	col-142	WBGene00000715	CDS
chrII	8788744	8788763	2.06001	1.49897	+	F07H5.5	WBGene00014309	Noncoding exon
chrI	7238191	7238267	1.12824	1.48447	+	wago-1	WBGene00011061	CDS
chrI	8023342	8023376	1.12824	1.48447	-	cyc-1	WBGene00000869	CDS
chrI	2687025	2687053	1.12824	1.48447	-	cpz-1	WBGene00000788	CDS
chrII	12038955	12039088	1.81045	1.48447	-	tpi-1	WBGene00006601	CDS
chrI	14622870	14622897	2.94138	1.46561	-	lev-11	WBGene00002978	CDS
chrV	14463246	14463285	2.13734	1.458	-	F08H9.10	WBGene00014316	Noncoding exon
chrI	5788842	5788933	1.30068	1.44008	-	cpb-3	WBGene00000772	3' UTR
chrV	15567730	15567776	1.30068	1.44008	+	acs-2	WBGene00009221	CDS
chrII	12944913	12944956	11.4983	1.42053	-	sup-6	WBGene00006315	Proximal intron
chrII	11454224	11454327	1.03792	1.40355	+	rsp-1	WBGene00004698	CDS
chrIII	9459118	9459216	1.03792	1.40355	+	spk-1	WBGene00004980	CDS
chrIV	126815	126853	1.03792	1.40355	+	F29C4.2	WBGene00017926	CDS
chrV	15568750	15568774	1.03792	1.40355	+	acs-2	WBGene00009221	CDS
chrV	8500583	8500642	6.91077	1.38961	+	ZK994.7	WBGene00044958	3' splice site
chrV	8235494	8235506	4.40325	1.38119	-	tRNA-Leu-TAG-1-2	tRNA-Leu-TAG-1-2	tRNA
chrV	12491333	12491343	8.32593	1.36384	+	W04D2.7	WBGene00014541	Noncoding exon
chrIV	9191275	9191310	9.51915	1.36157	-	C46C2.8	WBGene00045121	Noncoding exon
chrI	6105693	6105700	10.7088	1.35983	-	T27A3.9	WBGene00044934	Noncoding exon
chrII	12944901	12944913	10.7088	1.35983	-	sup-6	WBGene00006315	Proximal intron
chrII	14617191	14617209	4.32165	1.34697	+	F19H8.6	WBGene00045377	Noncoding exon
chrII	8222176	8222244	1.12981	1.34697	+	ifg-1	WBGene00002066	3' UTR
chrII	11977445	11977565	1.80662	1.34697	-	Y17G7B.21	WBGene00012472	CDS
chrIII	12905526	12905575	1.80662	1.34697	+	cco-2	WBGene00012553	CDS
chrIII	64001	64057	1.12981	1.34697	-	pck-1	WBGene00021043	CDS
chrII	11167221	11167223	20.3597	1.33014	-	K07C10.6	WBGene00197803	Noncoding exon
chrII	1520068	1520130	2.53313	1.3276	+	tRNA-Ser-AGA-2-1	tRNA-Ser-AGA-2-1	tRNA
chrI	6105700	6105731	10.398	1.32591	-	T27A3.9	WBGene00044934	Noncoding exon
chrV	12491279	12491333	8.31353	1.3205	+	W04D2.7	WBGene00014541	Noncoding exon
chrIII	1122516	1122534	5.8386	1.31627	+	Y71D11A.7	WBGene00023189	Noncoding exon
chrII	14617150	14617191	4.24348	1.31455	+	tRX-000026	tRX-000026	3' splice site
chrII	5543643	5543679	1.55997	1.31455	+	sls-2.2	WBGene00004834	Noncoding exon
chrII	11157813	11157878	1.55997	1.31455	-	tRNA-Lys-CTT-1-9	tRNA-Lys-CTT-1-9	tRNA
chrV	9970261	9970272	4.24348	1.31455	-	C27H6.5	WBGene00044974	3' splice site
chrIV	9191272	9191275	8.16295	1.30977	-	C46C2.8	WBGene00045121	Noncoding exon
chrII	9774804	9774810	29.3626	1.29876	-	T10B9.11	WBGene00045147	Noncoding exon
chrIV	8253114	8253155	10.0964	1.29315	+	H09I01.2	WBGene00023083	Noncoding exon
chrV	8235472	8235494	4.16853	1.28378	-	tRNA-Leu-TAG-1-2	tRNA-Leu-TAG-1-2	tRNA
chrV	8235452	8235472	4.16853	1.28378	-	tRNA-Leu-TAG-1-2	tRNA-Leu-TAG-1-2	tRNA
chrV	7730660	7730689	2.77363	1.28138	-	tRNA-Thr-CGT-3-1	tRNA-Thr-CGT-3-1	tRNA
chrV	7730656	7730660	2.77363	1.28138	-	tRNA-Thr-CGT-3-1	tRNA-Thr-CGT-3-1	tRNA
chrIII	1122534	1122574	5.76607	1.2674	+	Y71D11A.7	WBGene00023189	3' splice site
chrI	6498276	6498335	1.059	1.21769	+	acdh-1	WBGene00016943	CDS
chrIV	11412800	11412899	1.059	1.21769	+	gfat-2	WBGene00009035	CDS
chrI	1156687	1156738	2.07166	1.20561	+	rpl-17	WBGene00004429	CDS
chrIV	8289382	8289505	1.1525	1.19497	-	K07H8.10	WBGene00019510	CDS
chrIV	762700	762705	1.24461	1.17704	-	col-103	WBGene00000677	CDS
chrIV	1721480	1721547	3.43281	1.17188	+	K08D12.6	WBGene00019540	CDS
chrII	11167223	11167236	19.9089	1.16682	-	K07C10.6	WBGene00197803	Noncoding exon
chrIV	11549804	11549844	7.27428	1.15057	-	F12F6.11	WBGene00077461	Noncoding exon
chrIII	3068560	3068615	2.09368	1.14703	+	ubl-1	WBGene00006725	CDS
chrI	6082742	6082780	5.94085	1.12458	-	ZK484.9	WBGene00044933	Noncoding exon
chrIV	8253160	8253164	5.25074	1.12458	+	H09I01.2	WBGene00023083	Noncoding exon
chrIII	12250471	12250527	1.95012	1.1075	+	sls-2.8	WBGene00004840	Noncoding exon
chrIV	7083778	7083873	5.59029	1.10166	-	rps-4	WBGene00004473	Noncoding exon
chrII	8788813	8788843	1.18633	1.09543	+	F07H5.5	WBGene00014309	Noncoding exon
chrII	11979414	11979501	1.18633	1.09543	-	Y17G7B.20	WBGene00012471	CDS
chrIII	6374607	6374645	1.18633	1.09543	-	rps-13	WBGene00004482	CDS
chrI	14468702	14468723	1.54705	1.07567	-	rps-20	WBGene00004489	miRNA proximal
chrIV	8253155	8253160	5.0306	1.06531	+	H09I01.2	WBGene00023083	Noncoding exon
chrI	5707109	5707118	7.29861	1.06067	+	T19B4.8	WBGene00044930	Noncoding exon
chrM	3315	3318	2.06701	1.06067	+	MTCE.14	WBGene00014459	Noncoding exon
chrV	9970217	9970261	7.27534	1.04232	-	C27H6.5	WBGene00044974	Noncoding exon
chrI	8781182	8781215	3.5097	1.02504	-	tRX-000018	tRX-000018	tRNA
chrII	12944956	12944969	3.26502	1.02504	-	sup-6	WBGene00006315	Noncoding exon
chrIII	8069413	8069483	1.13469	1.02504	+	tRNA-Pro-TGG-6-1	tRNA-Pro-TGG-6-1	tRNA
chrII	9774779	9774804	22.3509	1.00286	-	T10B9.11	WBGene00045147	Noncoding exon

## Sheet: Unique and shared targets
Unique REPO-1 targets	Unique SFA-1 targets	Shared targets
B0491.5	B0379.1	alh-8
C18E9.4	C12D8.1	atx-2
C23H5.8	C16A3.5	C04G6.12
C25H3.9	C18H9.6	C16D9.11
C50D2.8	C27H6.5	ctc-2
F07H5.4	C42C1.11	D1086.10
F27D4.1	C46C2.8	F31F7.1
F37C4.5	C51F7.3	F56D5.4
F45F2.10	C56A3.6	fln-1
H28O16.1	D1086.7	H06I04.9
H34I24.2	E04F6.8	H09I01.2
MTCE.13	F07H5.5	ima-3
MTCE.13|MTCE.14	F08H9.10	ketn-1
MTCE.20	F10G7.9	mak-1
MTCE.28	F12F6.1	MTCE.8
MTCE.30	F12F6.11	oma-1
MTCE.33	F13H10.8	pck-1
MTCE.8|MTCE.9	F19H8.6	pck-2
MTCE.9	F21D5.1	pod-2
R07H5.8	F28B3.6	prg-2
R13H4.2	F28D9.4	rpl-3
T07C4.3	F28F8.10	rpn-13
T09B4.5	F29C4.2	rps-13
T12E12.1	F38E11.14	rps-20
T13C2.6	F39G3.3	rrn-3.1
T19D12.2	F53H1.1	sams-3
T26A8.6	F55F8.3	sfa-1
Y39A3CL.7	F56A8.3	snrp-200
Y41D4A.5	F57C9.4	T06D8.11
Y54F10AM.5	F59E12.6	tos-1
Y94H6A.8	K07C10.6	tRNA-Leu-TAG-1-2
ZK228.4	K07C5.4	tRNA-Lys-CTT-1-1
aars-2	K07H8.10	tRNA-Lys-CTT-1-9
alh-9	K08D12.6	tRNA-Ser-AGA-2-1
asp-10	K08E3.5	tRNA-Ser-TGA-1-1
asp-5	K09F6.10	tRNA-Thr-CGT-3-1
asp-6	K09F6.6	tRX-000018
atp-4	M01H9.3	tRX-000022
bath-20	M04F3.2	unc-22
bath-44	MTCE.14	unc-52
bckd-1B	R12B2.6	Y17G7B.8
cap-2	R53.4	Y39E4B.6
cbp-1	T01H3.2	Y82E9BR.2
cchl-1	T02G5.7
cdc-25.1	T04A6.1
ced-10	T04A8.7
cel-mir-8191	T05H10.1
cey-3	T07A9.14
clec-50	T08G11.1
col-147	T10B9.11
col-98	T10C6.6
cpr-5	T19B4.8
ctb-1	T27A3.9
ctc-1	T28B11.1
ctf-4	T28D6.10|T28D6.15
cyb-2.2	T28H10.3
cyn-5	W04D2.7
dhhc-6	Y105E8A.25
dlat-1	Y106G6D.7
dld-1	Y111B2A.12
dnj-13	Y119D3B.12
dod-23	Y14H12B.2
eef-2	Y17G7B.10
egl-45	Y17G7B.20
enol-1	Y17G7B.21
epc-1	Y24D9A.10
far-6	Y37E3.1
fasn-1	Y37H9A.5
fbxl-1	Y41E3.1
gck-1	Y48G8AL.10
gpdh-2	Y53G8AR.9
gpi-1	Y54G2A.50
grd-3	Y55F3AM.3
gta-1	Y57E12AL.1
his-67	Y57G11C.1130
hpd-1	Y57G11C.9
hphd-1	Y59C2A.3
hrdl-1	Y61A9LA.3
hrpk-1	Y65B4A.6
imb-3	Y69H2.7
imp-1	Y71D11A.7
inf-1	Y71G10AL.1
kin-10	Y73B6A.6
kin-19	Y75B8A.24
laf-1	Y75B8A.6
lec-5	Y79H2A.3
let-767	Y82E9BR.17
lin-45	Y82E9BR.19
mdh-2	ZC262.2
mdt-9	ZK484.3
mesp-1	ZK484.9
mir-2214	ZK643.5
mrpr-1	ZK829.7
mtch-1	ZK994.7
myo-1	acdh-1
nduo-1	acs-2
nduo-2	alh-11
nep-17	alh-6
nfx-1	atf-7
nhr-97	atn-1
nlp-36	bca-2
nmt-1	ccch-1
nog-1	cco-2
npa-1	cct-5
npp-12	ceh-44
npp-18	clec-84
npp-9	clp-1
nrd-1	cng-1
oaz-1	col-103
ostb-1	col-142
pam-1	cpb-3
par-5	cpz-1
pbs-2	cyc-1
pbs-7	daf-16
pdi-1	ddx-17
pisy-1	dhc-1
pptr-1	dhhc-2
pyc-1	dig-1
repo-1	eel-1
rme-2	egg-2
rnp-7	eif-3.D
rnr-1	emb-9
rpia-1	emc-2
rpl-11.1	emr-1
rpl-41.1	eri-6
sams-4	ero-1
spd-2	etr-1
spd-5	fbp-1
spn-4	frm-1
sqd-1	fust-1
srap-1	fzr-1
stt-3	gei-17
sucl-2	gfat-1
tRNA-Ile-TAT-1-1	gfat-2
tRNA-Ser-AGA-2-2	gld-3
tRNA-Ser-TGA-6-1	glh-2
tRNA-Thr-TGT-1-5	gls-1
tRX-000019	gpcp-2
tRX-000059	grsp-1
tbb-1	gsr-1
tcc-1	hcf-1
tkt-1	hecd-1
tufm-1	hif-1
ubc-25	him-1
ubq-1	hlh-30
ubql-1	hrpf-1
ucr-1	hrpu-1
uev-1	idh-1
unc-54	ifet-1
vgln-1	ifg-1
vha-19	ile-1
vha-2	isp-1
vhp-1	kin-1
	kin-18
	lat-1
	lea-1
	let-711
	lev-11
	lid-1
	lin-5
	lpd-3
	mbtr-1
	mca-3
	mdt-15
	mig-6
	mnk-1
	ncbp-2
	ncx-2
	nhr-274
	nono-1
	nos-2
	nuo-5
	osm-3
	par-1
	parg-1
	pas-5
	pod-1
	pqn-22
	pqn-53
	pqn-70
	pqn-83
	prp-6
	ptc-1
	rab-11.1
	rab-5
	rad-23
	rbm-5
	rbpl-1
	ret-1
	rig-6
	rnh-1.0
	rnp-1
	rpl-17
	rpl-22
	rpn-1
	rps-17
	rps-4
	rsd-6
	rsp-1
	rsp-7
	saps-1
	sax-7
	scav-2
	set-2
	skr-1
	sls-2.16
	sls-2.2
	sls-2.8
	sma-10
	sms-1
	smy-10
	spk-1
	sqv-2
	sup-39|mir-1831
	sup-6
	sygl-1
	syx-16
	tRNA-Lys-CTT-1-12
	tRNA-Pro-TGG-6-1
	tRX-000006
	tRX-000026
	tac-1
	tag-10
	tcer-1
	tlk-1
	top-2
	tpi-1
	tpxl-1
	ttn-1
	ttr-50
	uaf-1
	ubl-1
	ubr-5
	unc-116
	unc-43
	unc-49
	unc-89
	upb-1
	vab-10
	vha-3
	vms-1
	wago-1
	wago-4
	xrep-4
	zip-8
	zyg-11
