# Supplementary material for: The efficacy of longevity interventions in Caenorhabditis elegans is determined by the early life activity of RNA splicing factors
Source: PLoS Biol. 2025 Nov 21;23(11):e3003504. doi: 10.1371/journal.pbio.3003504 (PMC12671814; doi:10.1371/journal.pbio.3003504)
Supplement: S11 Table — All replicates included. (XLSX) [file pbio.3003504.s017.xlsx]

## Sheet: Lifespan Statistics Summary
Lifespan Serial No.	Lifespan Reference No. from records	Strain	Genotype	Treatment	Median lifespan (days)	p value wild type treatment vs. mutant treatment (log-rank (Mantel-Cox) test)	# deaths treatment/Total	FUDR	Figure
1	CH63	KH2235	ret-1 splicing reporter	red at Day 6 (SL) on OP50-1	14		123/160	-	Fig. S1A
		KH2235	ret-1 splicing reporter	green at Day 6 (LL) on OP50-1	16	0.0108	109/125	-
2	CH66	KH2235	ret-1 splicing reporter	red at Day 6 (SL) on OP50-1	14		107/121	-	Fig. 1C
		KH2235	ret-1 splicing reporter	green at Day 6 (LL) on OP50-1	19	<0.0001	106/120	-
3	CH67	KH2235	ret-1 splicing reporter	red at Day 6 (SL) on OP50-1	12		92/101	-	Fig. S1A
		KH2235	ret-1 splicing reporter	green at Day 6 (LL) on OP50-1	14	0.0003	96/101	-
4	CH68	KH2235	ret-1 splicing reporter	red at Day 6 (SL) on OP50-1	16		85/100	-	Fig. S1A
		KH2235	ret-1 splicing reporter	green at Day 6 (LL) on OP50-1	16	0.0012	87/100	-
5	CH70	KH2235	ret-1 splicing reporter	red at Day 6 (SL) on OP50-1	14		83/100	-	Fig. S1A
		KH2235	ret-1 splicing reporter	green at Day 6 (LL) on OP50-1	18	0.0001	76/100	-
6	CH72	KH2235	ret-1 splicing reporter	red at Day 6 (SL) on OP50-1	14		87/100	-	Fig. S1A
		KH2235	ret-1 splicing reporter	green at Day 6 (LL) on OP50-1	16	<0.0001	81/100	-
7	LS27	N2	wild type	ev	19		79/100	+
		DA1116	eat-2(ad1116)	ev	21	0.0002	64/100	+
		N2	wild type	repo-1 RNAi (hatch)	17		62/100	+
		DA1116	eat-2(ad1116)	repo-1 RNAi (hatch)	17	0.8218	84/100	+
		N2	wild type	repo-1 RNAi (D1-onset)	19		89/100	+
		DA1116	eat-2(ad1116)	repo-1 RNAi (D1-onset)	19	0.001	52/100	+
8	LS29	N2	wild type	ev	20		85/100	+	Fig. 2A
		DA1116	eat-2(ad1116)	ev	26	<0.0001	126/140	+
		N2	wild type	repo-1 RNAi (hatch)	20		83/100	+
		DA1116	eat-2(ad1116)	repo-1 RNAi (hatch)	20	0.8753	136/140	+
		N2	wild type	repo-1 RNAi (D1-onset)	20		70/78	+
		DA1116	eat-2(ad1116)	repo-1 RNAi (D1-onset)	30	<0.0001	112/140	+
9	LS33	N2	wild type	ev	21		118/120	+	Fig. 4C
		DA1116	eat-2(ad1116)	ev	28	<0.0001	100/120	+
		N2	wild type	repo-1 RNAi (hatch)	18		97/120	+
		DA1116	eat-2(ad1116)	repo-1 RNAi (hatch)	18	0.5315	111/120	+
		N2	wild type	repo-1 RNAi (D1-onset)	21		101/120	+
		DA1116	eat-2(ad1116)	repo-1 RNAi (D1-onset)	31	<0.0001	97/120	+
		N2	wild type	sfa-1 RNAi (hatch)	21		87/120	+
		DA1116	eat-2(ad1116)	sfa-1 RNAi (hatch)	18	0.5658	112/120	+
		N2	wild type	sfa-1 RNAi (D1-onset)	21		105/120	+
		DA1116	eat-2(ad1116)	sfa-1 RNAi (D1-onset)	28	<0.0001	103/120	+
10	LS39	N2	wild type	ev	18		103/120	+
		DA1116	eat-2(ad1116)	ev	26	<0.0001	117/160	+
		N2	wild type	sfa-1 RNAi (hatch)	18		84/120	+
		DA1116	eat-2(ad1116)	sfa-1 RNAi (hatch)	18	0.5536	102/120	+
		N2	wild type	sfa-1 RNAi (D1-onset)	20		100/120	+
		DA1116	eat-2(ad1116)	sfa-1 RNAi (D1-onset)	26	<0.0001	90/120	+
11	CH79	N2	wild type	ev	20		80/100	-	Fig. 2B
		DA1116	eat-2(ad1116)	ev	22	0.0004	90/200	-
		TJ1052	age-1(hx546)	ev	28	<0.0001	60/100	-
		N2	wild type	sfa-1 RNAi (hatch)	20		97/100	-
		DA1116	eat-2(ad1116)	sfa-1 RNAi (hatch)	18	0.0117	134/160	-
		TJ1052	age-1(hx546)	sfa-1 RNAi (hatch)	28	<0.0001	76/100	-
12	LS15	N2	wild type	ev	19		115/125	-	Fig. S3B
		VC222	raga-1(ok386)	ev	26	<0.0001	73/125	-
		RB1206	rsks-1(ok1255)	ev	23	<0.0001	79/125	-
		MQ887	isp-1(qm150)	ev	26	<0.0001	72/125	-
		N2	wild type	repo-1 RNAi (hatch)	19		113/125	-
		VC222	raga-1(ok386)	repo-1 RNAi (hatch)	17	0.2832	67/125	-
		RB1206	rsks-1(ok1255)	repo-1 RNAi (hatch)	23	0.0053	108/25	-
		MQ887	isp-1(qm150)	repo-1 RNAi (hatch)	14	<0.0001	69/125	-
13	LS28	N2	wild type	ev	20		94/100	-
		VC222	raga-1(ok386)	ev	26	<0.0001	46/100	-
		MQ130	clk-1(qm30)	ev	29	<0.0001	67/100	-
		TJ1052	age-1(hx546)	ev	29	<0.0001	82/100	-
		CF1041	daf-2(e1370)	ev	43	<0.0001	88/100	-
		N2	wild type	repo-1 RNAi (hatch)	16		41/100	-
		VC222	raga-1(ok386)	repo-1 RNAi (hatch)	18	0.0092	77/100	-
		MQ130	clk-1(qm30)	repo-1 RNAi (hatch)	18	0.0165	96/100	-
		TJ1052	age-1(hx546)	repo-1 RNAi (hatch)	29	<0.0001	60/100	-
		CF1041	daf-2(e1370)	repo-1 RNAi (hatch)	43	<0.0001	93/100	-
		N2	wild type	repo-1 RNAi (D1-onset)	20		93/100	-
		VC222	raga-1(ok386)	repo-1 RNAi (D1-onset)	26	<0.0001	70/100	-
		MQ130	clk-1(qm30)	repo-1 RNAi (D1-onset)	29	<0.0001	67/100	-
14	LS30	N2	wild type	ev	19		92/100	-
		VC222	raga-1(ok386)	ev	28	<0.0001	69/100	-
		MQ130	clk-1(qm30)	ev	28	<0.0001	55/100	-
		TJ1052	age-1(hx546)	ev	28	<0.0001	71/100	-
		N2	wild type	repo-1 RNAi (hatch)	19		58/100	-
		VC222	raga-1(ok386)	repo-1 RNAi (hatch)	16	0.5407	75/100	-
		MQ130	clk-1(qm30)	repo-1 RNAi (hatch)	18	0.1042	98/100	-
		TJ1052	age-1(hx546)	repo-1 RNAi (hatch)	24	<0.0001	59/100	-
		N2	wild type	repo-1 RNAi (D1-onset)	21		92/100	-
		VC222	raga-1(ok386)	repo-1 RNAi (D1-onset)	28	<0.0001	78/100	-
		MQ130	clk-1(qm30)	repo-1 RNAi (D1-onset)	30	<0.0001	77/100	-
15	LS32	N2	wild type	ev	20		109/120	-	Fig. 4D
		WBM499	raga-1(ok386)	ev	25	<0.0001	106/120	-
		N2	wild type	repo-1 RNAi (hatch)	20		105/120	-
		WBM499	raga-1(ok386)	repo-1 RNAi (hatch)	18	0.0285	108/120	-
		N2	wild type	repo-1 RNAi (D1-onset)	20		115/120	-
		WBM499	raga-1(ok386)	repo-1 RNAi (D1-onset)	25	<0.0001	114/120	-
16	CH62	N2	wild type	ev	19		77/100	+
		VC222	raga-1(ok386)	ev	27	<0.0001	83/100	+
		RB1206	rsks-1(ok1255)	ev	23	<0.0001	94/100	+
		N2	wild type	sfa-1 RNAi (hatch)	19		97/100	+
		VC222	raga-1(ok386)	sfa-1 RNAi (hatch)	21	0.0041	50/50	+
		RB1206	rsks-1(ok1255)	sfa-1 RNAi (hatch)	18	0.2862	76/100	+
17	CH80	N2	wild type	ev	21		93/100	-	Fig. 4E
		WBM499	raga-1(ok386)	ev	28	<0.0001	71/130	-
		N2	wild type	sfa-1 RNAi (hatch)	21		85/100	-
		WBM499	raga-1(ok386)	sfa-1 RNAi (hatch)	19	0.002	74/100	-
		N2	wild type	sfa-1 RNAi (D1-onset)	21		88/100	-
		WBM499	raga-1(ok386)	sfa-1 RNAi (D1-onset)	28	<0.0001	79/100	-
18	CH84	N2	wild type	ev	22		93/10	-
		WBM499	raga-1(ok386)	ev	26	<0.0001	96/120	-
		N2	wild type	sfa-1 RNAi (hatch)	22		91/100	-
		WBM499	raga-1(ok386)	sfa-1 RNAi (hatch)	18	<0.0001	96/100	-
		N2	wild type	sfa-1 RNAi (D1-onset)	22		88/100	-
		WBM499	raga-1(ok386)	sfa-1 RNAi (D1-onset)	24	0.0425	96/100	-
19	RS0002	N2	wild type	ev	18		124/140	-
		WBM499	raga-1(ok386)	ev	23	<0.0001	120/140	-
		N2	wild type	repo-1 RNAi (hatch)	20		119/140	-
		WBM499	raga-1(ok386)	repo-1 RNAi (hatch)	18	0.4771	123/140	-
		N2	wild type	repo-1 RNAi (D1-onset)	18		127/140	-
		WBM499	raga-1(ok386)	repo-1 RNAi (D1-onset)	21	<0.0001	134/140	-
20	LS37	N2	wild type	ev	19		108/120	-	Fig. S3A
		RB1206	rsks-1(ok1255)	ev	24	<0.0001	58/120	-
		N2	wild type	repo-1 RNAi (hatch)	21		104/120	-
		RB1206	rsks-1(ok1255)	repo-1 RNAi (hatch)	19	0.0803	85/120	-
21	LS19	N2	wild type	ev	19		89/100	-	Fig. 2G
		MQ130	clk-1(qm30)	ev	22	<0.0001	60/100	-
		TJ1052	age-1(hx546)	ev	29	<0.0001	87/100	-
		N2	wild type	repo-1 RNAi (hatch)	18		89/100	-
		MQ130	clk-1(qm30)	repo-1 RNAi (hatch)	19	0.0106	96/100	-
		TJ1052	age-1(hx546)	repo-1 RNAi (hatch)	29	<0.0001	86/100	-
		N2	wild type	repo-1 RNAi (D1-onset)	19		92/100	-
		MQ130	clk-1(qm30)	repo-1 RNAi (D1-onset)	25	<0.0001	82/100	-
22	LS25	N2	wild type	ev	20		94/100	-	Fig. 4F
		MQ130	clk-1(qm30)	ev	27	<0.0001	64/100	-
		N2	wild type	repo-1 RNAi (hatch)	19		56/100	-
		MQ130	clk-1(qm30)	repo-1 RNAi (hatch)	19	0.2672	79/100	-
		N2	wild type	repo-1 RNAi (D1-onset)	20		77/100	-
		MQ130	clk-1(qm30)	repo-1 RNAi (D1-onset)	23	<0.0001	74/100	-
23	LS26	N2	wild type	ev	19		93/100	-	Fig. 2E
		MQ130	clk-1(qm30)	ev	27	<0.0001	54/100	-
		N2	wild type	repo-1 RNAi (hatch)	18		50/100	-
		MQ130	clk-1(qm30)	repo-1 RNAi (hatch)	18	0.1838	96/100	-
		N2	wild type	repo-1 RNAi (D1-onset)	19		73/100	-
		MQ130	clk-1(qm30)	repo-1 RNAi (D1-onset)	24	<0.0001	80/100	-
24	CH82	N2	wild type	ev	20		85/100	-
		MQ130	clk-1(qm30)	ev	24	<0.0001	56/100	-
		N2	wild type	repo-1 RNAi (hatch)	20		89/100	-
		MQ130	clk-1(qm30)	repo-1 RNAi (hatch)	22	0.0053	86/100	-
		N2	wild type	sfa-1 RNAi (hatch)	20		94/100	-
		MQ130	clk-1(qm30)	sfa-1 RNAi (hatch)	14	<0.0001	74/100	-
		N2	wild type	sfa-1 RNAi (D1-onset)	22		92/100	-
		MQ130	clk-1(qm30)	sfa-1 RNAi (D1-onset)	18	0.2834	64/100	-
25	LS38	N2	wild type	ev	21		95/100	-	Fig. 4G
		MQ130	clk-1(qm30)	ev	28	<0.0001	88/120	-
		N2	wild type	sfa-1 RNAi (hatch)	19		84/100	-
		MQ130	clk-1(qm30)	sfa-1 RNAi (hatch)	14	<0.0001	107/140	-
		N2	wild type	sfa-1 RNAi (D1-onset)	19		99/100	-
		MQ130	clk-1(qm30)	sfa-1 RNAi (D1-onset)	23	<0.0001	89/100	-
26	CH86	N2	wild type	ev	21		94/100	-	Fig. 2F
		MQ130	clk-1(qm30)	ev	28	<0.0001	87/120	-
		N2	wild type	sfa-1 RNAi (hatch)	19		70/100	-
		MQ130	clk-1(qm30)	sfa-1 RNAi (hatch)	18	0.86	39/120	-
		N2	wild type	sfa-1 RNAi (D1-onset)	21		89/100	-
		MQ130	clk-1(qm30)	sfa-1 RNAi (D1-onset)	23	<0.0001	85/100	-
27	LS12	N2	wild type	ev	20		110/120	-	Fig. S2D-G
		MQ887	isp-1(qm150)	ev	27	<0.0001	76/120	-
		N2	wild type	repo-1(Ahringer) RNAi (hatch)	20		115/120	-
		MQ887	isp-1(qm150)	repo-1(Ahringer) RNAi (hatch)	16	0.5434	89/120	-
		N2	wild type	repo-1(FL) RNAi (hatch)	16		103/120	-
		MQ887	isp-1(qm150)	repo-1(FL) RNAi (hatch)	18	0.1228	117/120	-
		N2	wild type	repo-1(short) RNAi (hatch)	20		109/120	-
		MQ887	isp-1(qm150)	repo-1(short) RNAi (hatch)	14	0.0006	107/120	-
		N2	wild type	rbm-34 (FL) RNAi (hatch)	20		110/120	-
		MQ887	isp-1(qm150)	rbm-34 (FL) RNAi (hatch)	27	<0.0001	87/120	-
28	LS36	N2	wild type	ev	19		116/120	-	Fig. S3E
		MQ1333	nuo-6(qm200)	ev	25	<0.0001	43/120	-
		N2	wild type	repo-1 RNAi (hatch)	19		104/120	-
		MQ1333	nuo-6(qm200)	repo-1 RNAi (hatch)	18	0.9116	112/120	-
		N2	wild type	sfa-1 RNAi (hatch)	19		119/120	-
		MQ1333	nuo-6(qm200)	sfa-1 RNAi (hatch)	16	0.0003	108/120	-
29	CM04	N2	wild type	ev	18		79/100	-
		MQ1333	nuo-6(qm200)	ev	28	<0.0001	60/100	-
		N2	wild type	repo-1 RNAi (hatch)	14		83/100	-
		MQ1333	nuo-6(qm200)	repo-1 RNAi (hatch)	12	0.0044	82/100	-
		N2	wild type	sfa-1 RNAi (hatch)	14		75/100	-
		MQ1333	nuo-6(qm200)	sfa-1 RNAi (hatch)	18	0.0022	84/100	-
30	RS003	N2	wild type	ev	20		107/120	-	Fig. S3D
		MQ1333	nuo-6(qm200)	ev	27	<0.0001	39/120	-
		N2	wild type	repo-1 RNAi (hatch)	20		96/120	-
		MQ1333	nuo-6(qm200)	repo-1 RNAi (hatch)	19	0.2246	92/120	-
		N2	wild type	sfa-1 RNAi (hatch)	20		111/120	-
		MQ1333	nuo-6(qm200)	sfa-1 RNAi (hatch)	19	<0.0001	91/120	-
31	LS20	N2	wild type	ev	19		94/100	-	Fig. S3E
		CF1041	daf-2(e1370)	ev	41	<0.0001	98/100	-
		N2	wild type	repo-1 RNAi (hatch)	21		94/100	-
		CF1041	daf-2(e1370)	repo-1 RNAi (hatch)	41	<0.0001	67/100	-
32	CH81	N2	wild type	ev	20		90/100	-
		TJ1052	age-1(hx546)	ev	24	<0.0001	54/100	-
		N2	wild type	repo-1 RNAi (hatch)	23		85/100	-
		TJ1052	age-1(hx546)	repo-1 RNAi (hatch)	20	0.0201	57/100	-
		N2	wild type	sfa-1 RNAi (hatch)	23		84/100	-
		TJ1052	age-1(hx546)	sfa-1 RNAi (hatch)	27	<0.0001	42/100	-
33	CH83	N2	wild type	ev	20		82/100	-
		TJ1052	age-1(hx546)	ev	30	<0.0001	87/120	-
		N2	wild type	repo-1 RNAi (hatch)	20		84/100	-
		TJ1052	age-1(hx546)	repo-1 RNAi (hatch)	26	<0.0001	81/120	-
		N2	wild type	sfa-1 RNAi (hatch)	20		94/100	-
		TJ1052	age-1(hx546)	sfa-1 RNAi (hatch)	28	<0.0001	86/120	-
34	LS31	N2	wild type	ev	17		97/100	-	Fig. S3F
		TJ356	daf-16p::daf-16a/b::GFP	ev	23	<0.0001	68/100	-
		N2	wild type	repo-1 RNAi (hatch)	17		86/100	-
		TJ356	daf-16p::daf-16a/b::GFP	repo-1 RNAi (hatch)	19	0.8994	69/100	-
35	CH85	N2	wild type	ev	20		84/100	-	Fig. S3G
		TJ356	daf-16p::daf-16a/b::GFP	ev	24	<0.0001	99/120	-
		N2	wild type	repo-1 RNAi (hatch)	20		87/100	-
		TJ356	daf-16p::daf-16a/b::GFP	repo-1 RNAi (hatch)	18	0.1227	99/120	-
		N2	wild type	sfa-1 RNAi (hatch)	20		86/100	-
		TJ356	daf-16p::daf-16a/b::GFP	sfa-1 RNAi (hatch)	18	0.8718	110/120	-
36	PH01	N2	wild type	ev	18		89/100	-
		TJ356	daf-16p::daf-16a/b::GFP	ev	24	<0.0001	68/100	-
		N2	wild type	sfa-1 RNAi (hatch)	18		89/100	-
		TJ356	daf-16p::daf-16a/b::GFP	sfa-1 RNAi (hatch)	18	0.0825	88/100	-
37	LS54	N2	wild type	ev	19		107/120	-	Fig. 3F
		DA1116	eat-2(ad1116)	ev	31	<0.0001	75/160	-
		MQ130	clk-1(qm30)	ev	24	<0.0001	81/120	-
		TJ1052	age-1(hx546)	ev	28	<0.0001	77/120	-
		N2	wild type	pod-2 RNAi (D1-onset)	19		118/120	-
		DA1116	eat-2(ad1116)	pod-2 RNAi (D1-onset)	17	0.057	131/160	-
		MQ130	clk-1(qm30)	pod-2 RNAi (D1-onset)	22	<0.0001	106/120	-
		TJ1052	age-1(hx546)	pod-2 RNAi (D1-onset)	23	<0.0001	76/120	-
38	MC04	N2	wild type	ev	19		109/120	-
		WBM499	raga-1(ok386)	ev	21	0.0004	90/120	-
		TJ1052	age-1(hx546)	ev	21	<0.0001	78/120	-
		N2	wild type	pod-2 RNAi (D1-onset)	16		114/120	-
		WBM499	raga-1(ok386)	pod-2 RNAi (D1-onset)	17	0.0014	116/120	-
		TJ1052	age-1(hx546)	pod-2 RNAi (D1-onset)	25	<0.0001	95/120	-
39	LS46	N2	wild type	ev	18		116/120	-
		WBM499	raga-1(ok386)	ev	23	<0.0001	99/120	-
		N2	wild type	pod-2 RNAi (D1-onset)	17		108/120	-
		WBM499	raga-1(ok386)	pod-2 RNAi (D1-onset)	18	0.0003	117/120	-
40	LS48	N2	wild type	ev	19		117/120	-	Fig. 3G
		WBM499	raga-1(ok386)	ev	24	<0.0001	103/120	-
		N2	wild type	pod-2 RNAi (D1-onset)	19		111/120	-
		WBM499	raga-1(ok386)	pod-2 RNAi (D1-onset)	19	0.1923	109/120	-
41	MC01	N2	wild type	ev	16		84/100	-
		WBM499	raga-1(ok386)	ev	20	<0.0001	79/100	-
		N2	wild type	pod-2 RNAi (D1-onset)	16		92/100	-
		WBM499	raga-1(ok386)	pod-2 RNAi (D1-onset)	17	<0.0001	80/100	-
42	MC06	N2	wild type	ev	19		100/120	-
		MQ130	clk-1(qm30)	ev	24	<0.0001	88/120	-
		N2	wild type	pod-2 RNAi (D1-onset)	17		112/120	-
		MQ130	clk-1(qm30)	pod-2 RNAi (D1-onset)	19	0.0742	90/105	-
43	LS55 (CH93)	N2	wild type	ev	19		94/120	-	Fig. 3I
		TJ1052	age-1(hx546)	ev	30	<0.0001	93/120	-
		N2	wild type	pod-2 RNAi (D1-onset)	18		99/120	-
		TJ1052	age-1(hx546)	pod-2 RNAi (D1-onset)	29	<0.0001	95/120	-
44	HJ21	N2	wild type	ev	18		104/120	-
		MQ130	clk-1(qm30)	ev	22	<0.0001	70/120	-
		DA1116	eat-2(ad1116)	ev	19	0.4216	33/180	-
		N2	wild type	pod-2 RNAi (D1-onset)	18		111/120	-
		MQ130	clk-1(qm30)	pod-2 RNAi (D1-onset)	20	<0.0001	95/120	-
		DA1116	eat-2(ad1116)	pod-2 RNAi (D1-onset)	15	0.0002	82/180	-
45	LS40	N2	wild type	ev	20		114/120	-	Fig. 4I
		N2	wild type	ev to raga-1 RNAi (D1-onset)	24	<0.0001	117/120	-
		N2	wild type	repo-1 RNAi (larval)	20		94/120	-
		N2	wild type	repo-1 RNAi (larval) to raga-1 RNAi (D1-onset)	20	0.0244	112/120	-
46	LS43	N2	wild type	ev	22		117/120	-
		N2	wild type	ev to raga-1 RNAi (D1-onset)	23	<0.0001	83/120	-
		N2	wild type	repo-1 RNAi (larval)	19		96/120	-
		N2	wild type	repo-1 RNAi (larval) to raga-1 RNAi (D1-onset)	22	0.0017	95/120	-
		N2	wild type	sfa-1 RNAi (larval)	19		113/120	-
		N2	wild type	sfa-1 RNAi (larval) to raga-1 RNAi (D1-onset)	22	0.1674	113/120	-
47	HJ03	N2	wild type	ev	20		109/120	-
		N2	wild type	ev to raga-1 RNAi (D1-onset)	22	<0.0001	105/120	-
		N2	wild type	repo-1 RNAi (larval)	20		92/120	-
		N2	wild type	repo-1 RNAi (larval) to raga-1 RNAi (D1-onset)	20	0.0046	103/120	-
48	AS002	N2	wild type	ev	20		96/100	-	Fig. 4J
		N2	wild type	ev to raga-1 RNAi (D1-onset)	22	0.0002	114/122	-
		N2	wild type	repo-1 RNAi (larval)	20		107/123	-
		N2	wild type	repo-1 RNAi (larval) to raga-1 RNAi (D1-onset)	20	0.2983	106/123	-
		N2	wild type	sfa-1 RNAi (larval)	17		111/120	-
		N2	wild type	sfa-1 RNAi (larval) to raga-1 RNAi (D1-onset)	20	0.248	110/121	-
49	AS28	N2	wild type	ev	17		96/120	-
		N2	wild type	ev to raga-1 RNAi (D1-onset)	21	0.0001	83/120	-
		N2	wild type	repo-1 RNAi (larval)	17		99/120	-
		N2	wild type	repo-1 RNAi (larval) to raga-1 RNAi (D1-onset)	17	0.9978	96/120	-
		N2	wild type	sfa-1 RNAi (larval)	17		102/120	-
		N2	wild type	sfa-1 RNAi (larval) to raga-1 RNAi (D1-onset)	17	0.6768	84/120	-
