# Supplementary material for: The efficacy of longevity interventions in Caenorhabditis elegans is determined by the early life activity of RNA splicing factors
Source: PLoS Biol. 2025 Nov 21;23(11):e3003504. doi: 10.1371/journal.pbio.3003504 (PMC12671814; doi:10.1371/journal.pbio.3003504)
Supplement: S1 Data — (XLSX) [file pbio.3003504.s018.xlsx]

## Sheet: File Info
	Data supplement for Dutta et al Figure 1
	Please refer to corresponding figure legends for details on data analysis

## Sheet: 1C_GREEN
#VALUE!		1			2			3			4			5			6			7			8			9			10
Date	Day	A	D	C	A	D	C	A	D	C	A	D	C	A	D	C	A	D	C	A	D	C	A	D	C	A	D	C	A	D	C	Alive	Expect	Check	Day	# Dead	# Censor	Lifespan
2017-07-06	1	20			20			20			20			20			20															120	120	T	1	0	0	#VALUE!
2017-07-07	2	20			20			20			20			20			20															120	120	T	2	0	0	#VALUE!
2017-07-08	3	20			20			20			20			20			20															120	120	T	3	0	0	#VALUE!
2017-07-09	4	20			20			20			20			20			20															120	120	T	4	0	0	#VALUE!
2017-07-10	5	20			20			20			20			20			20															120	120	T	5	0	0	#VALUE!
2017-07-11	6	20			20			20			20			20			20															120	120	T	6	0	0	#VALUE!
2017-07-12	7	20			20			20			20			20			20															120	120	T	7	0	0	#VALUE!
2017-07-13	8	19		1	20			18	1	1	19		1	16		4	20															112	112	T	8	1	7	#VALUE!
2017-07-14	9	17	2		20			16	2		18		1	15	1		19		1													105	105	T	9	5	2	#VALUE!
2017-07-15	10	15	1	1	18		2	15	1		18			14	1		18	1														98	98	T	10	4	3	#VALUE!
2017-07-16	11	15			18			15			18			14			18															98	98	T	11	0	0	#VALUE!
2017-07-17	12	14	1		17	1		12	1	2	16	2		13	1		16	2														88	88	T	12	8	2	#VALUE!
2017-07-18	13	14			17			12			16			13			16															88	88	T	13	0	0	#VALUE!
2017-07-19	14	10	4		17			10	2		15	1		11	2		15	1														78	78	T	14	10	0	#VALUE!
2017-07-20	15	10			17			10			15			11			15															78	78	T	15	0	0	#VALUE!
2017-07-21	16	8	2		13	4		9	1		13	2		10	1		12	3														65	65	T	16	13	0	#VALUE!
2017-07-22	17	6	2		9	4		8	1		11	2		9	1		12															55	55	T	17	10	0	#VALUE!
2017-07-23	18	6			9			8			11			9			12															55	55	T	18	0	0	#VALUE!
2017-07-24	19	3	3		5	4		4	4		9	2		5	4		9	3														35	35	T	19	20	0	#VALUE!
2017-07-25	20	3			5			4			9			5			9															35	35	T	20	0	0	#VALUE!
2017-07-26	21	2	1		2	3		3	1		6	3		2	3		7	2														22	22	T	21	13	0	#VALUE!
2017-07-27	22	2			2			3			6			2			7															22	22	T	22	0	0	#VALUE!
2017-07-28	23	0	2		0	2		0	3		3	3		0	2		3	4														6	6	T	23	16	0	#VALUE!
2017-07-29	24										3						3															6	6	T	24	0	0	#VALUE!
2017-07-30	25										3						3															6	6	T	25	0	0	#VALUE!
2017-07-31	26										0	3					0	3														0	0	T	26	6	0	#VALUE!
2017-08-01	27																															0	0	T	27	0	0	#VALUE!
2017-08-02	28																															0	0	T	28	0	0	#VALUE!
2017-08-03	29																															0	0	T	29	0	0	#VALUE!
2017-08-04	30																															0	0	T	30	0	0	#VALUE!
2017-08-05	31																															0	0	T	31	0	0	#VALUE!
2017-08-06	32																															0	0	T	32	0	0	#VALUE!
2017-08-07	33																															0	0	T	33	0	0	#VALUE!
2017-08-08	34																															0	0	T	34	0	0	#VALUE!
2017-08-09	35																															0	0	T	35	0	0	#VALUE!
2017-08-10	36																															0	0	T	36	0	0	#VALUE!
2017-08-11	37																															0	0	T	37	0	0	#VALUE!
2017-08-12	38																															0	0	T	38	0	0	#VALUE!
2017-08-13	39																															0	0	T	39	0	0	#VALUE!
2017-08-14	40																															0	0	T	40	0	0	#VALUE!
2017-08-15	41																															0	0	T	41	0	0	#VALUE!
2017-08-16	42																															0	0	T	42	0	0	#VALUE!
2017-08-17	43																															0	0	T	43	0	0	#VALUE!
2017-08-18	44																															0	0	T	44	0	0	#VALUE!
2017-08-19	45																															0	0	T	45	0	0	#VALUE!
2017-08-20	46																															0	0	T	46	0	0	#VALUE!
2017-08-21	47																															0	0	T	47	0	0	#VALUE!
2017-08-22	48																															0	0	T	48	0	0	#VALUE!
2017-08-23	49																															0	0	T
2017-08-24	50																															0	0	T
2017-08-25	51																															0	0	T
2017-08-26	52																															0	0	T
2017-08-27	53																															0	0	T
2017-08-28	54																															0	0	T
2017-08-29	55																															0	0	T
2017-08-30	56																															0	0	T
2017-08-31	57																															0	0	T
2017-09-01	58																															0	0	T
2017-09-02	59																															0	0	T
2017-09-03	60																															0	0	T
2017-09-04	61																															0	0	T
2017-09-05	62																															0	0	T
2017-09-06	63																															0	0	T
2017-09-07	64																															0	0	T
2017-09-08	65																															0	0	T
2017-09-09	66																															0	0	T
2017-09-10	67																															0	0	T
2017-09-11	68																															0	0	T
2017-09-12	69																															0	0	T
2017-09-13	70																															0	0	T
2017-09-14	71																															0	0	T
2017-09-15	72																															0	0	T
2017-09-16	73																															0	0	T
2017-09-17	74																															0	0	T
2017-09-18	75																															0	0	T
2017-09-19	76																															0	0	T
2017-09-20	77																															0	0	T
2017-09-21	78																															0	0	T
2017-09-22	79																															0	0	T
2017-09-23	80																															0	0	T

## Sheet: 1C_RED
#VALUE!		1			2			3			4			5			6			7			8			9			10
Date	Day	A	D	C	A	D	C	A	D	C	A	D	C	A	D	C	A	D	C	A	D	C	A	D	C	A	D	C	A	D	C	Alive	Expect	Check	Day	# Dead	# Censor	Lifespan
2017-07-06	1	20			20			20			21			20			10															111	111	T	1	0	0	#VALUE!
2017-07-07	2	20			20			20			21			20			10															111	111	T	2	0	0	#VALUE!
2017-07-08	3	20			20			20			21			20			10															111	111	T	3	0	0	#VALUE!
2017-07-09	4	20			20			20			21			20			10															111	111	T	4	0	0	#VALUE!
2017-07-10	5	20			20			20			21			20			10															111	111	T	5	0	0	#VALUE!
2017-07-11	6	20			20			20			21			20			10															111	111	T	6	0	0	#VALUE!
2017-07-12	7	20			20			20			21			20			10															111	111	T	7	0	0	#VALUE!
2017-07-13	8	16	4		16	4		18	2		17	4		16	3	1	6	4														89	89	T	8	21	1	#VALUE!
2017-07-14	9	15	1		13	3		16	1	1	17			14	2		5		1													80	80	T	9	7	2	#VALUE!
2017-07-15	10	13	2		11	2		14	2		15	2		13	1		4	1														70	70	T	10	10	0	#VALUE!
2017-07-16	11	13			11			14			15			13			4															70	70	T	11	0	0	#VALUE!
2017-07-17	12	10	3		9	2		9	5		12	3		11	2		4															55	55	T	12	15	0	#VALUE!
2017-07-18	13	10			9			9			12			11			4															55	55	T	13	0	0	#VALUE!
2017-07-19	14	7	3		7	2		7	2		9	3		8	3		3	1														41	41	T	14	14	0	#VALUE!
2017-07-20	15	7			7			7			9			8			3															41	41	T	15	0	0	#VALUE!
2017-07-21	16	5	2		6	1		3	4		7	2		7	1		2	1														30	30	T	16	11	0	#VALUE!
2017-07-22	17	3	2		4	2		1	2		5	2		5	2		2															20	20	T	17	10	0	#VALUE!
2017-07-23	18	3			4			1			5			5			2															20	20	T	18	0	0	#VALUE!
2017-07-24	19	1	2		2	2		0	1		1	4		4	1		1	1														9	9	T	19	11	0	#VALUE!
2017-07-25	20	1			2						1			4			1															9	9	T	20	0	0	#VALUE!
2017-07-26	21	1			1	1					1			3	1		0	1														6	6	T	21	3	0	#VALUE!
2017-07-27	22	1			1						1			3																		6	6	T	22	0	0	#VALUE!
2017-07-28	23	0	1		0		1				0	1		0	3																	0	0	T	23	5	1	#VALUE!
2017-07-29	24																															0	0	T	24	0	0	#VALUE!
2017-07-30	25																															0	0	T	25	0	0	#VALUE!
2017-07-31	26																															0	0	T	26	0	0	#VALUE!
2017-08-01	27																															0	0	T	27	0	0	#VALUE!
2017-08-02	28																															0	0	T	28	0	0	#VALUE!
2017-08-03	29																															0	0	T	29	0	0	#VALUE!
2017-08-04	30																															0	0	T	30	0	0	#VALUE!
2017-08-05	31																															0	0	T	31	0	0	#VALUE!
2017-08-06	32																															0	0	T	32	0	0	#VALUE!
2017-08-07	33																															0	0	T	33	0	0	#VALUE!
2017-08-08	34																															0	0	T	34	0	0	#VALUE!
2017-08-09	35																															0	0	T	35	0	0	#VALUE!
2017-08-10	36																															0	0	T	36	0	0	#VALUE!
2017-08-11	37																															0	0	T	37	0	0	#VALUE!
2017-08-12	38																															0	0	T	38	0	0	#VALUE!
2017-08-13	39																															0	0	T	39	0	0	#VALUE!
2017-08-14	40																															0	0	T	40	0	0	#VALUE!
2017-08-15	41																															0	0	T	41	0	0	#VALUE!
2017-08-16	42																															0	0	T	42	0	0	#VALUE!
2017-08-17	43																															0	0	T	43	0	0	#VALUE!
2017-08-18	44																															0	0	T	44	0	0	#VALUE!
2017-08-19	45																															0	0	T	45	0	0	#VALUE!
2017-08-20	46																															0	0	T	46	0	0	#VALUE!
2017-08-21	47																															0	0	T	47	0	0	#VALUE!
2017-08-22	48																															0	0	T	48	0	0	#VALUE!
2017-08-23	49																															0	0	T
2017-08-24	50																															0	0	T
2017-08-25	51																															0	0	T
2017-08-26	52																															0	0	T
2017-08-27	53																															0	0	T
2017-08-28	54																															0	0	T
2017-08-29	55																															0	0	T
2017-08-30	56																															0	0	T
2017-08-31	57																															0	0	T
2017-09-01	58																															0	0	T
2017-09-02	59																															0	0	T
2017-09-03	60																															0	0	T
2017-09-04	61																															0	0	T
2017-09-05	62																															0	0	T
2017-09-06	63																															0	0	T
2017-09-07	64																															0	0	T
2017-09-08	65																															0	0	T
2017-09-09	66																															0	0	T
2017-09-10	67																															0	0	T
2017-09-11	68																															0	0	T
2017-09-12	69																															0	0	T
2017-09-13	70																															0	0	T
2017-09-14	71																															0	0	T
2017-09-15	72																															0	0	T
2017-09-16	73																															0	0	T
2017-09-17	74																															0	0	T
2017-09-18	75																															0	0	T
2017-09-19	76																															0	0	T
2017-09-20	77																															0	0	T
2017-09-21	78																															0	0	T
2017-09-22	79																															0	0	T
2017-09-23	80																															0	0	T

## Sheet: Data_1C_Results
Day	N Dead	N Censor	Lifespan	Worksheet	Day	GREEN	RED	3	4	5	6	7	8
1	0	0	GREEN	1	8	1
2	0	0	GREEN	1	8	0
3	0	0	GREEN	1	8	0
4	0	0	GREEN	1	8	0
5	0	0	GREEN	1	8	0
6	0	0	GREEN	1	8	0
7	0	0	GREEN	1	8	0
8	1	7	GREEN	1	8	0
9	5	2	GREEN	1	9	1
10	4	3	GREEN	1	9	1
11	0	0	GREEN	1	9	1
12	8	2	GREEN	1	9	1
13	0	0	GREEN	1	9	1
14	10	0	GREEN	1	9	0
15	0	0	GREEN	1	9	0
16	13	0	GREEN	1	10	1
17	10	0	GREEN	1	10	1
18	0	0	GREEN	1	10	1
19	20	0	GREEN	1	10	1
20	0	0	GREEN	1	10	0
21	13	0	GREEN	1	10	0
22	0	0	GREEN	1	10	0
23	16	0	GREEN	1	12	1
24	0	0	GREEN	1	12	1
25	0	0	GREEN	1	12	1
26	6	0	GREEN	1	12	1
1	0	0	RED	2	12	1
2	0	0	RED	2	12	1
3	0	0	RED	2	12	1
4	0	0	RED	2	12	1
5	0	0	RED	2	12	0
6	0	0	RED	2	12	0
7	0	0	RED	2	14	1
8	21	1	RED	2	14	1
9	7	2	RED	2	14	1
10	10	0	RED	2	14	1
11	0	0	RED	2	14	1
12	15	0	RED	2	14	1
13	0	0	RED	2	14	1
14	14	0	RED	2	14	1
15	0	0	RED	2	14	1
16	11	0	RED	2	14	1
17	10	0	RED	2	16	1
18	0	0	RED	2	16	1
19	11	0	RED	2	16	1
20	0	0	RED	2	16	1
21	3	0	RED	2	16	1
22	0	0	RED	2	16	1
23	5	1	RED	2	16	1
1	0	0	3	3	16	1
1	0	0	4	4	16	1
1	0	0	5	5	16	1
1	0	0	6	6	16	1
1	0	0	7	7	16	1
1	0	0	8	8	16	1
					17	1
					17	1
					17	1
					17	1
					17	1
					17	1
					17	1
					17	1
					17	1
					17	1
					19	1
					19	1
					19	1
					19	1
					19	1
					19	1
					19	1
					19	1
					19	1
					19	1
					19	1
					19	1
					19	1
					19	1
					19	1
					19	1
					19	1
					19	1
					19	1
					19	1
					21	1
					21	1
					21	1
					21	1
					21	1
					21	1
					21	1
					21	1
					21	1
					21	1
					21	1
					21	1
					21	1
					23	1
					23	1
					23	1
					23	1
					23	1
					23	1
					23	1
					23	1
					23	1
					23	1
					23	1
					23	1
					23	1
					23	1
					23	1
					23	1
					26	1
					26	1
					26	1
					26	1
					26	1
					26	1
					8		1
					8		1
					8		1
					8		1
					8		1
					8		1
					8		1
					8		1
					8		1
					8		1
					8		1
					8		1
					8		1
					8		1
					8		1
					8		1
					8		1
					8		1
					8		1
					8		1
					8		1
					8		0
					9		1
					9		1
					9		1
					9		1
					9		1
					9		1
					9		1
					9		0
					9		0
					10		1
					10		1
					10		1
					10		1
					10		1
					10		1
					10		1
					10		1
					10		1
					10		1
					12		1
					12		1
					12		1
					12		1
					12		1
					12		1
					12		1
					12		1
					12		1
					12		1
					12		1
					12		1
					12		1
					12		1
					12		1
					14		1
					14		1
					14		1
					14		1
					14		1
					14		1
					14		1
					14		1
					14		1
					14		1
					14		1
					14		1
					14		1
					14		1
					16		1
					16		1
					16		1
					16		1
					16		1
					16		1
					16		1
					16		1
					16		1
					16		1
					16		1
					17		1
					17		1
					17		1
					17		1
					17		1
					17		1
					17		1
					17		1
					17		1
					17		1
					19		1
					19		1
					19		1
					19		1
					19		1
					19		1
					19		1
					19		1
					19		1
					19		1
					19		1
					21		1
					21		1
					21		1
					23		1
					23		1
					23		1
					23		1
					23		1
					23		0

## Sheet: 1D_DGE_allgenes_LLvsSL
gene	baseMean	log2FoldChange	lfcSE	pvalue	padj	symbol
WBGene00000001	4427.4	0.209152	0.0774913	0.00590688	0.0214191	aap-1
WBGene00000002	102.047	0.397728	0.226602	0.0382331	0.0929577	aat-1
WBGene00000003	233.904	-0.16299	0.211547	0.366619	0.502081	aat-2
WBGene00000004	1012.68	-0.731294	0.113612	2.90614e-11	1.22117e-09	aat-3
WBGene00000005	68.5255	0.134938	0.147559	0.325039	0.460484	aat-4
WBGene00000006	172.941	-0.313965	0.149749	0.0234359	0.0635903	aat-5
WBGene00000007	125.371	-0.216577	0.241564	0.268482	0.399241	aat-6
WBGene00000008	9.81589	0.131043	0.3266	0.523672	0.645057	aat-7
WBGene00000009	44.1402	-0.356494	0.24751	0.0768334	0.157349	aat-8
WBGene00000010	4262.54	0.138975	0.0824536	0.0850958	0.169762	aat-9
WBGene00000012	11.8051	-0.0272861	0.292961	0.891006	0.928344	abf-1
WBGene00000013	282.174	0.0377364	0.189381	0.82321	0.882	abf-2
WBGene00000014	0.0649682	-0.0262649	0.405767	0.921174	NA	abf-3
WBGene00000015	6.47876	0.159541	0.344491	0.435628	0.567611	abf-4
WBGene00000016	193.029	0.0970505	0.109225	0.357191	0.492255	abf-5
WBGene00000017	233.196	-0.207948	0.137503	0.106974	0.201791	abf-6
WBGene00000018	2195.28	-0.243998	0.0886063	0.00469292	0.0178756	abl-1
WBGene00000019	28.6954	-0.094834	0.22223	0.610116	0.716606	abt-1
WBGene00000020	1297.81	-0.255297	0.125257	0.0315222	0.0800468	abt-2
WBGene00000021	6.60348	-0.29228	0.377423	0.204249	0.326066	abt-3
WBGene00000022	1277.83	0.0832816	0.166158	0.584127	0.694647	abt-4
WBGene00000023	81.2035	-0.374116	0.195435	0.0295823	0.0762358	abt-5
WBGene00000024	1.73284	-0.0546387	0.411107	NA	NA	abu-1
WBGene00000025	2.11551	-0.143167	0.390462	0.403026	0.537425	abu-2
WBGene00000026	0.459629	-0.0211989	0.398099	0.787047	NA	abu-3
WBGene00000027	2.88335	-0.196973	0.435572	0.200207	0.321023	abu-4
WBGene00000028	0.26198	-0.0434898	0.408151	0.618524	NA	abu-5
WBGene00000029	1.03212	-0.0838259	0.405352	0.4151	NA	abu-6
WBGene00000030	2.49872	-0.0786213	0.384846	0.585375	0.695722	abu-7
WBGene00000031	26.2657	-0.417282	0.714361	0.0247639	0.0662733	abu-8
WBGene00000032	7.63855	-0.00715147	0.365913	0.962126	0.977067	abu-9
WBGene00000033	10.4325	-0.500415	0.498785	0.0636979	0.136664	abu-10
WBGene00000034	21.8023	-0.882464	0.41679	0.00415602	0.0162779	abu-11
WBGene00000035	254.415	0.00225163	0.119828	0.985141	0.99102	ace-1
WBGene00000036	246.626	-0.187087	0.123861	0.111579	0.207942	ace-2
WBGene00000037	131.316	-1.33011	0.23616	1.74144e-09	4.82742e-08	ace-3
WBGene00000038	21.8211	-0.420389	0.258504	0.0455682	0.105951	ace-4
WBGene00000039	315.811	-1.23305	0.437744	0.000375786	0.00234999	acn-1
WBGene00000040	6630.83	-0.331537	0.102938	0.000838062	0.00450646	aco-1
WBGene00000041	35841.8	0.334003	0.111695	0.00178951	0.00830992	aco-2
WBGene00000042	14.7296	-0.539871	0.377088	0.0379862	0.0924905	acr-2
WBGene00000043	4.75073	-0.293574	0.439524	0.175346	0.29167	acr-3
WBGene00000044	23.8183	-0.843303	0.285444	0.000527753	0.00312158	acr-5
WBGene00000045	4.14422	-0.136549	0.357699	0.486051	0.612412	acr-6
WBGene00000046	17.2714	-0.965605	0.369095	0.00107294	0.00550339	acr-7
WBGene00000047	14.0149	-0.248799	0.318818	0.254156	0.3834	acr-8
WBGene00000048	14.2167	0.106727	0.29328	0.605848	0.712862	acr-9
WBGene00000049	10.8131	-1.42119	0.580684	0.000872889	0.00466403	acr-10
WBGene00000050	38.9748	0.045238	0.231072	0.814131	0.875049	acr-11
WBGene00000051	44.9066	-0.776622	0.293427	0.00137171	0.00669562	acr-12
WBGene00000053	7.1127	-0.799407	0.511473	0.0136759	0.0415307	acr-14
WBGene00000054	60.6612	-0.159226	0.170045	0.30146	0.435755	acr-15
WBGene00000055	64.5622	0.0562501	0.188616	0.736761	0.817217	acr-16
WBGene00000056	205.626	-0.486942	0.656926	0.0499045	0.113574	acr-17
WBGene00000057	47.4609	0.13314	0.179973	0.409828	0.54339	acr-18
WBGene00000058	26.4331	0.00923653	0.258554	0.963928	0.977933	acr-19
WBGene00000059	46.1182	-1.21872	0.198862	9.98463e-11	3.65048e-09	acr-20
WBGene00000060	25.8579	-0.0470257	0.226325	0.80172	0.865617	acr-21
WBGene00000061	8.90154	-0.297955	0.36521	0.191258	0.310401	lgc-11
WBGene00000062	13.6582	-0.434006	0.319682	0.0658765	0.140219	acr-23
WBGene00000063	27853.2	-0.0330339	0.197043	0.841591	0.894317	act-1
WBGene00000064	63189.8	0.062644	0.140942	0.617303	0.722808	act-2
WBGene00000065	38357.3	0.142305	0.0832625	0.080418	0.162904	act-3
WBGene00000066	12515	-0.308407	0.157919	0.0371249	0.0908341	act-4
WBGene00000067	4832.01	-0.54332	0.164112	0.000329286	0.00210639	act-5
WBGene00000068	256.967	0.0408374	0.129026	0.739078	0.818688	acy-1
WBGene00000069	37.5541	-0.23605	0.211169	0.190191	0.309156	acy-2
WBGene00000070	296.753	-0.242449	0.157851	0.0939935	0.183241	acy-3
WBGene00000071	396.248	-0.514109	0.116653	4.2335e-06	5.10577e-05	acy-4
WBGene00000072	138.522	0.323707	0.150231	0.0198981	0.0560461	add-1
WBGene00000073	885.387	0.185476	0.102899	0.0616431	0.133128	add-2
WBGene00000074	2387.28	-0.265758	0.106676	0.00963739	0.0314966	adm-2
WBGene00000075	1016.03	0.314371	0.081809	8.4681e-05	0.000688306	adm-4
WBGene00000079	9225	-0.378603	0.146196	0.00572741	0.0209194	adr-1
WBGene00000080	5548.09	0.0999203	0.0814852	0.208431	0.331074	adr-2
WBGene00000081	3231.94	-0.124109	0.12946	0.311577	0.4464	ads-1
WBGene00000082	56.1685	-0.72232	0.292268	0.00253786	0.0110104	adt-1
WBGene00000083	373.207	-0.182143	0.199473	0.293154	0.426003	adt-2
WBGene00000084	133.504	0.0820215	0.195386	0.633693	0.736381	aex-1
WBGene00000085	23.4935	-0.151932	0.263067	0.453488	0.583407	aex-2
WBGene00000086	557.987	-0.547918	0.147258	7.10732e-05	0.000591682	aex-3
WBGene00000088	493.679	-0.0577981	0.156527	0.687824	0.779817	aex-5
WBGene00000089	155.001	-0.183589	0.137549	0.154544	0.265429	aex-6
WBGene00000090	6770.32	0.382083	0.0953453	3.6112e-05	0.000330398	age-1
WBGene00000092	1521.33	-0.637315	0.124901	9.85978e-08	1.84603e-06	ags-3
WBGene00000093	1009.44	0.135917	0.110129	0.199093	0.319573	agt-1
WBGene00000094	1936.35	0.254833	0.0867957	0.00259836	0.0111997	agt-2
WBGene00000095	939.888	-0.0174814	0.0748182	0.81137	0.873042	aha-1
WBGene00000096	22.9849	-0.243259	0.262022	0.23812	0.364897	ahr-1
WBGene00000097	2120.47	-0.0193663	0.0807084	0.80561	0.868756	aip-1
WBGene00000098	9269.5	0.285673	0.0899306	0.00113358	0.00575087	air-1
WBGene00000099	4058.2	0.222978	0.101887	0.0234904	0.0637101	air-2
WBGene00000100	4394.29	-0.83316	0.170366	1.82363e-07	3.1833e-06	ajm-1
WBGene00000101	21617.6	0.254462	0.0950233	0.00636115	0.0227072	aka-1
WBGene00000102	10910.5	0.26076	0.0910042	0.00319832	0.0132123	akt-1
WBGene00000103	601.291	0.0866521	0.10158	0.378678	0.514159	akt-2
WBGene00000105	4045.21	-0.384389	0.0957357	3.54802e-05	0.000325741	alg-1
WBGene00000106	6073.86	-0.223363	0.114802	0.0418629	0.0994651	alg-2
WBGene00000107	11020.8	0.179268	0.0764663	0.0163264	0.0477935	alh-1
WBGene00000108	0.677359	-0.0887657	0.404247	0.45726	NA	alh-2
WBGene00000109	4022.01	-0.0658433	0.0649675	0.301719	0.436027	alh-3
WBGene00000110	7309.36	0.0903478	0.0663358	0.167334	0.281538	alh-4
WBGene00000111	203.558	0.411659	0.160919	0.00536819	0.0198454	alh-5
WBGene00000112	2650.82	0.0851726	0.103101	0.384635	0.520233	alh-6
WBGene00000113	2597.87	0.0835772	0.12648	0.488691	0.614645	alh-7
WBGene00000114	24326.2	-0.311129	0.141981	0.0187255	0.0532928	alh-8
WBGene00000115	3435.22	0.320637	0.0857722	0.000126402	0.000955108	alh-9
WBGene00000116	370.813	-0.118407	0.13081	0.337733	0.473693	alh-10
WBGene00000117	2053.26	0.152077	0.0959263	0.102579	0.195592	alh-11
WBGene00000118	509.329	0.852331	0.163973	3.61393e-08	7.35175e-07	alh-12
WBGene00000120	2499.36	-0.770321	0.125064	1.58684e-10	5.55034e-09	aly-1
WBGene00000121	11775.7	0.109633	0.128132	0.365978	0.50132	aly-2
WBGene00000122	9212.74	-0.219285	0.11193	0.0411331	0.0983225	aly-3
WBGene00000123	30660.2	-0.0854802	0.126815	0.476507	0.603736	ama-1
WBGene00000133	72.0006	1.75813	0.27055	6.33522e-12	2.95638e-10	amt-1
WBGene00000134	17.7998	-0.511282	0.291723	0.0255609	0.0680049	amt-2
WBGene00000135	87.8921	-0.0653073	0.144846	0.628464	0.732137	amt-3
WBGene00000136	114.453	0.282823	0.22047	0.130605	0.234438	amt-4
WBGene00000137	1466.88	-0.0460121	0.0897792	0.597013	0.705454	amx-1
WBGene00000138	357.792	-0.0766132	0.133905	0.543733	0.661519	amx-2
WBGene00000139	41.0984	0.327397	0.306715	0.143307	0.250933	amx-3
WBGene00000140	27277.9	-0.196506	0.154635	0.177259	0.293956	anc-1
WBGene00000142	5341.46	0.317379	0.110665	0.00280211	0.011893	aos-1
WBGene00000143	4648.57	0.163024	0.0941442	0.0746815	0.15381	apc-2
WBGene00000144	1517.94	0.29253	0.105563	0.00399928	0.0157604	apc-10
WBGene00000145	1673.66	0.106787	0.079337	0.171183	0.28625	apc-11
WBGene00000146	14780.5	0.145965	0.0794172	0.0606299	0.131674	ape-1
WBGene00000147	1924.63	-0.068805	0.0939746	0.450731	0.580462	aph-1
WBGene00000148	2956.15	-0.138647	0.136443	0.278862	0.411088	aph-2
WBGene00000149	9088.06	-0.423865	0.123033	0.000288352	0.00188443	apl-1
WBGene00000150	998.421	-0.465411	0.163627	0.00192591	0.00880166	apm-1
WBGene00000151	3368.31	0.186884	0.0915543	0.0367132	0.0900522	apn-1
WBGene00000155	10609.5	0.346507	0.102643	0.000352197	0.0022295	app-1
WBGene00000156	14420.3	0.280869	0.109489	0.00756391	0.0259484	2021-04-01
WBGene00000157	656.209	0.0417286	0.11678	0.710335	0.796827	aps-2
WBGene00000158	6614.62	0.274571	0.0850159	0.00093771	0.00493469	apg-1
WBGene00000159	1443.39	0.0780647	0.109613	0.453583	0.583488	aps-1
WBGene00000160	8187	0.152508	0.071259	0.0289559	0.0750068	apb-1
WBGene00000161	3041.62	-0.15532	0.0691436	0.0223905	0.0614904	apa-2
WBGene00000162	6838.39	0.0967116	0.107257	0.351188	0.48629	apd-3
WBGene00000163	9050.22	0.0865036	0.0818426	0.280788	0.413075	apb-3
WBGene00000164	671.411	-0.46837	0.105905	4.39468e-06	5.27958e-05	apm-3
WBGene00000165	3531.21	0.195515	0.0875965	0.0223687	0.0614461	aps-3
WBGene00000166	33.2317	-0.376982	0.242323	0.059189	0.129286	apt-9
WBGene00000168	8738.15	0.239534	0.127445	0.0472257	0.108892	apx-1
WBGene00000169	1044.76	-0.00573768	0.162974	0.968075	0.980095	aqp-1
WBGene00000170	4102.9	-2.38573	0.244045	8.31319e-24	6.71308e-21	aqp-2
WBGene00000171	50.175	-0.191177	0.23229	0.317378	0.452599	aqp-3
WBGene00000172	136.158	-0.359094	0.17156	0.0207557	0.0578389	aqp-4
WBGene00000173	7.60956	-0.666027	0.537417	0.0280642	0.0732484	aqp-5
WBGene00000174	68.8057	-0.881806	0.2476	5.54485e-05	0.000481236	aqp-6
WBGene00000175	1247.07	0.316424	0.188175	0.0580737	0.12751	aqp-7
WBGene00000176	1066.44	-0.598617	0.169356	0.000123363	0.000936719	aqp-8
WBGene00000177	60.8889	0.225433	0.276293	0.282283	0.41458	aqp-9
WBGene00000178	876.768	-0.329826	0.139032	0.0111564	0.0353598	aqp-10
WBGene00000179	654.879	-0.170491	0.0979081	0.0721384	0.149684	aqp-11
WBGene00000180	410.09	-0.170299	0.113129	0.116634	0.214798	arc-1
WBGene00000181	4563.59	-0.0474648	0.0755088	0.521653	0.643073	ard-1
WBGene00000182	9627.58	-0.246898	0.0833206	0.00235931	0.0103813	arf-1.2
WBGene00000183	11873.6	-0.0222195	0.0776658	0.766045	0.838944	arf-3
WBGene00000184	2192.79	0.107211	0.142782	0.428176	0.560786	arf-6
WBGene00000185	3.83697	-0.616516	0.747778	0.0356274	0.0881245	arg-1
WBGene00000186	4702.17	0.278578	0.100999	0.00432309	0.0167766	ark-1
WBGene00000187	1582.71	0.17517	0.104596	0.0824672	0.165854	arl-1
WBGene00000188	51.8147	-0.465686	0.21673	0.0130041	0.0398819	arl-3
WBGene00000189	1067.02	0.137368	0.10925	0.191913	0.3112	arl-5
WBGene00000190	49.5917	-0.772153	0.32301	0.00274072	0.0116751	arf-1.1
WBGene00000191	38.5522	-0.757129	0.329582	0.00363421	0.0146607	arl-7
WBGene00000192	5577.3	0.236925	0.0819293	0.00311298	0.0129172	arl-8
WBGene00000193	11.0473	-0.671617	0.401902	0.0180172	0.0515853	arl-6
WBGene00000195	1239.8	-0.193214	0.122534	0.0974699	0.188182	arr-1
WBGene00000196	1394.04	0.441954	0.100055	4.71745e-06	5.62369e-05	aars-1
WBGene00000197	20563.1	0.000582069	0.0897575	0.99564	0.997416	aars-2
WBGene00000198	6270.25	0.0878426	0.108719	0.401286	0.5359	art-1
WBGene00000199	4429.16	0.195683	0.0949802	0.0341978	0.0854253	arx-1
WBGene00000200	5916	0.2034	0.0681264	0.00243269	0.0106437	arx-2
WBGene00000201	4599.15	0.270162	0.0839943	0.00098545	0.00514267	arx-3
WBGene00000202	3736.08	0.244337	0.110177	0.0209664	0.0582774	exos-4.2
WBGene00000203	2585.31	0.171494	0.139897	0.191349	0.310486	arx-5
WBGene00000204	2703.21	-0.0101596	0.132695	0.935946	0.959874	arx-6
WBGene00000205	1727.53	0.0893905	0.0933744	0.326394	0.461806	arx-7
WBGene00000206	11631.6	0.25127	0.0986144	0.00848189	0.0283948	asb-1
WBGene00000207	4909.66	-0.00595718	0.137855	0.956608	0.973598	asb-2
WBGene00000208	3684.89	-0.154484	0.134776	0.221728	0.346564	trip-4
WBGene00000209	5097.99	0.238397	0.103963	0.0179531	0.0514811	asg-1
WBGene00000210	1265.58	0.0670493	0.094089	0.463818	0.592835	asg-2
WBGene00000211	356.696	-0.634145	0.180041	0.000118202	0.000906389	asm-1
WBGene00000212	516.18	1.07094	0.22117	1.57385e-07	2.78922e-06	asm-2
WBGene00000213	233.192	1.80909	0.451334	3.78087e-06	4.63206e-05	asm-3
WBGene00000214	19492.2	0.432808	0.239194	0.0329481	0.0828409	asp-1
WBGene00000215	2958.7	2.0725	0.274663	2.91064e-15	2.89087e-13	asp-2
WBGene00000216	15703.5	0.967617	0.208962	4.69372e-07	7.39411e-06	asp-3
WBGene00000217	7945.74	0.995104	0.151537	7.19574e-12	3.29991e-10	asp-4
WBGene00000218	9026.02	1.02245	0.258704	1.02538e-05	0.000110917	asp-5
WBGene00000219	37711.4	0.151775	0.141526	0.248612	0.376936	asp-6
WBGene00000220	131.372	-1.22228	0.256672	1.94214e-07	3.36173e-06	atf-2
WBGene00000221	1076.01	0.0354008	0.109003	0.737063	0.817428	atf-5
WBGene00000222	1283.65	-0.286209	0.0875003	0.000791753	0.00431238	atf-6
WBGene00000223	11655.3	0.22035	0.0970587	0.0195981	0.0553773	atf-7
WBGene00000224	1187.44	-0.00102087	0.126771	0.991912	0.995202	atgp-1
WBGene00000225	665.834	0.0531204	0.102221	0.601424	0.709267	atgp-2
WBGene00000226	7846.09	0.125574	0.160998	0.393276	0.528762	atl-1
WBGene00000227	9018.56	0.112021	0.0916642	0.210163	0.333108	atm-1
WBGene00000228	2654.11	0.0810157	0.117233	0.471223	0.598675	atn-1
WBGene00000229	79112.2	0.200524	0.148608	0.146712	0.255282	atp-2
WBGene00000230	17726.3	-0.0665495	0.136313	0.618781	0.723853	atp-3
WBGene00000231	19168.1	0.15795	0.153013	0.260141	0.390401	atx-2
WBGene00000232	98.1082	-0.207897	0.197042	0.22773	0.353559	avr-14
WBGene00000233	253.281	0.202193	0.198179	0.242905	0.370583	avr-15
WBGene00000235	3862.68	-0.179348	0.0892606	0.0390261	0.0943913	baf-1
WBGene00000236	2691.29	0.160669	0.103836	0.110082	0.205938	bag-1
WBGene00000237	1051.87	-0.182512	0.0925194	0.0422928	0.100179	bam-2
WBGene00000238	524.383	0.103134	0.142299	0.441096	0.571899	bar-1
WBGene00000239	194.491	1.10417	0.196248	2.14067e-09	5.82972e-08	bas-1
WBGene00000240	2370.35	-1.16551	0.157515	1.50193e-14	1.26223e-12	pah-1
WBGene00000241	27.4305	-0.31743	0.262783	0.12837	0.23132	bbs-1
WBGene00000242	16.5313	-0.36403	0.301133	0.105033	0.198937	bbs-2
WBGene00000244	26.8452	-0.333868	0.255025	0.10457	0.198262	bbs-8
WBGene00000245	357.398	-0.00727045	0.0802109	0.925734	0.952558	bca-1
WBGene00000246	134.719	-0.25192	0.172142	0.105177	0.199069	bcc-1
WBGene00000247	2819.77	0.138653	0.079074	0.0737195	0.152251	bec-1
WBGene00000248	1840.25	-0.0742303	0.0907009	0.399297	0.534151	ben-1
WBGene00000249	2492.72	-0.0384014	0.1136	0.72317	0.806636	bir-1
WBGene00000250	2905.01	0.281286	0.112258	0.00894818	0.0296097	bir-2
WBGene00000251	17.9673	-0.0221214	0.277114	0.911446	0.941964	bli-1
WBGene00000252	9.36276	-0.280357	0.404453	0.205275	0.327428	bli-2
WBGene00000253	883.528	-0.0628598	0.0813943	0.428647	0.561166	bli-3
WBGene00000254	14908.3	0.166856	0.0655069	0.00983273	0.0319495	bli-4
WBGene00000255	2.87297	0.190322	0.400839	0.311178	0.445999	bli-5
WBGene00000256	2.28044	-0.0687331	0.384542	0.624821	0.728899	bli-6
WBGene00000257	9407.37	-0.29283	0.0850927	0.000403523	0.00249454	bmk-1
WBGene00000259	1948.08	0.141242	0.082969	0.0820059	0.165302	bpl-1
WBGene00000262	344.595	-1.01435	0.179129	2.0913e-09	5.72602e-08	bra-1
WBGene00000263	4149.06	0.085993	0.138846	0.509915	0.633615	F23H11.5
WBGene00000264	3292.18	0.239971	0.0887781	0.00518466	0.0193246	brc-1
WBGene00000265	3522.08	0.112394	0.0656725	0.0830744	0.16677	brd-1
WBGene00000266	364.711	0.31903	0.161382	0.0308661	0.0788224	bre-1
WBGene00000267	98.1985	-0.126101	0.217903	0.492799	0.618722	bre-2
WBGene00000268	4867.65	0.318234	0.0951769	0.000565592	0.00329819	bre-3
WBGene00000269	1404.75	0.341354	0.128692	0.00503136	0.018863	bre-4
WBGene00000270	750.258	0.315668	0.139064	0.0153853	0.045589	bre-5
WBGene00000271	6072.93	0.307611	0.101132	0.00163735	0.00774504	brf-1
WBGene00000272	40.492	-0.731338	0.311842	0.00351453	0.0142928	bro-1
WBGene00000273	25264.1	0.228309	0.145065	0.0933294	0.182248	brp-1
WBGene00000274	7184.44	0.266905	0.105602	0.0086646	0.0288763	btf-1
WBGene00000275	15049.9	0.0396016	0.065642	0.514074	0.637163	bub-1
WBGene00000276	7329.63	-0.117894	0.0558492	0.0329155	0.0827713	byn-1
WBGene00000277	4119.93	-0.425614	0.122549	0.000261413	0.00173711	cab-1
WBGene00000279	118.397	0.0290066	0.150665	0.836645	0.891254	cah-1
WBGene00000280	40.4485	-0.136465	0.242086	0.484404	0.610948	cah-2
WBGene00000281	420.158	0.619201	0.115344	2.4952e-08	5.30852e-07	cah-3
WBGene00000282	1928.96	0.160841	0.162503	0.280185	0.412384	cah-4
WBGene00000283	268.471	0.800026	0.180886	2.38192e-06	3.12425e-05	cah-5
WBGene00000284	93.5465	-0.493727	0.180064	0.00247652	0.0107998	cah-6
WBGene00000285	221.17	-0.192516	0.153239	0.173094	0.288796	cal-1
WBGene00000286	248.221	-0.673175	0.16	6.88574e-06	7.83633e-05	cal-2
WBGene00000287	91.3649	-0.374484	0.149963	0.00709993	0.0247359	cal-3
WBGene00000288	95.6318	-0.758616	0.190631	1.43225e-05	0.00014861	cal-4
WBGene00000289	7517.02	0.0660834	0.0658591	0.309334	0.443862	cam-1
WBGene00000292	5561.42	0.0863464	0.0519821	0.0942161	0.183526	cap-1
WBGene00000293	7159.87	-0.24503	0.112843	0.0230107	0.0627483	cap-2
WBGene00000294	4697.9	-0.127952	0.0922433	0.153599	0.264147	cas-1
WBGene00000295	33.2528	0.105833	0.213359	0.560294	0.675473	cat-1
WBGene00000296	35.7307	-0.840423	0.277848	0.000410114	0.00252806	cat-2
WBGene00000298	567.592	0.520492	0.127361	1.74138e-05	0.000175109	cat-4
WBGene00000301	12294.9	-1.61393	0.169689	3.10368e-22	1.60124e-19	cav-1
WBGene00000302	57.4244	1.53119	0.330297	2.37005e-07	4.01267e-06	cav-2
WBGene00000366	24515	-0.0683645	0.0921173	0.442929	0.573637	cbp-1
WBGene00000367	469.257	-0.340931	0.0981503	0.000333114	0.00212609	cca-1
WBGene00000368	336.052	0.12571	0.0943566	0.170588	0.285445	ccb-1
WBGene00000369	7739.14	0.107148	0.132842	0.393758	0.52918	ccf-1
WBGene00000370	5291.13	-0.0351458	0.111019	0.740311	0.819514	ccg-1
WBGene00000371	7596.1	0.0937992	0.137749	0.470129	0.597868	cox-5B
WBGene00000372	12.3396	-0.206009	0.2977	0.333846	0.469382	cyp-13A7
WBGene00000373	622.466	-0.755089	0.254694	0.000569689	0.00331272	cyp-14A5
WBGene00000374	247.974	-0.513407	0.139869	9.56978e-05	0.000763205	cyp-31A1
WBGene00000375	2226.19	0.41419	0.118605	0.000255543	0.00170475	cyp-44A1
WBGene00000376	28808.4	0.0155904	0.0880418	0.859581	0.90669	ccr-4
WBGene00000377	17523.2	0.0240247	0.08932	0.808729	0.87121	cct-1
WBGene00000378	15805.9	0.116907	0.105651	0.236711	0.363312	cct-2
WBGene00000379	14524.4	0.0266665	0.0589408	0.647979	0.748161	cct-4
WBGene00000380	23597.7	-0.0292745	0.052956	0.579023	0.6907	cct-5
WBGene00000381	18002.7	0.106297	0.093922	0.262892	0.393417	cct-6
WBGene00000382	6315.9	0.167235	0.0711734	0.0159344	0.0468866	cdc-6
WBGene00000383	10103.4	0.0530235	0.0865565	0.532934	0.65257	cdc-14
WBGene00000386	14302.7	0.432901	0.104639	1.79287e-05	0.000179412	cdc-25.1
WBGene00000387	3683.99	-0.31454	0.119012	0.00555807	0.0204052	cdc-25.2
WBGene00000388	2444.95	0.378973	0.0926941	2.57702e-05	0.0002452	cdc-25.3
WBGene00000389	2.54124	-0.147121	0.393219	0.378071	0.513485	cdc-25.4
WBGene00000390	10087.3	0.135705	0.0699661	0.0483374	0.110844	cdc-42
WBGene00000391	120.963	0.422427	0.24275	0.0359155	0.0886222	cdd-1
WBGene00000392	1288.41	0.326664	0.106849	0.00146513	0.00706066	cdd-2
WBGene00000393	1218.76	0.0767333	0.081915	0.339162	0.475057	cdf-1
WBGene00000395	893.316	-0.0623286	0.126168	0.602059	0.709835	cdh-3
WBGene00000396	12808.2	-0.641867	0.141628	1.56994e-06	2.15989e-05	cdh-4
WBGene00000397	230.843	0.0791239	0.133327	0.530033	0.650025	cdh-5
WBGene00000399	56.5366	-0.752713	0.405356	0.00934757	0.0307115	cdh-7
WBGene00000401	144.506	-2.20673	0.26235	2.88822e-18	5.70669e-16	cdh-9
WBGene00000402	122.308	-0.533334	0.227877	0.00643099	0.0229051	cdh-10
WBGene00000403	3098.05	-0.524496	0.110399	8.6121e-07	1.27656e-05	casy-1
WBGene00000405	13024.3	0.173404	0.0852438	0.0373395	0.091251	cdk-1
WBGene00000406	745.36	-0.0748583	0.10688	0.466357	0.594706	cdk-4
WBGene00000407	2477.65	0.372211	0.0841038	5.69587e-06	6.6618e-05	cdk-5
WBGene00000408	4246.04	0.218295	0.0904828	0.0132355	0.0404779	cdk-7
WBGene00000409	5517.85	0.225886	0.105433	0.0262777	0.0695632	cdk-8
WBGene00000410	2969.11	0.100499	0.0788568	0.194089	0.31381	cdk-9
WBGene00000411	16706.8	-0.133261	0.111976	0.217964	0.34204	cdl-1
WBGene00000412	23.277	-0.229775	0.274568	0.269536	0.400487	cdr-1
WBGene00000413	6581.93	-0.161775	0.0923309	0.0681596	0.143699	cdt-1
WBGene00000414	1246.93	-0.558992	0.18458	0.000814994	0.00441595	cec-1
WBGene00000415	10597.9	0.139247	0.0725832	0.0456794	0.10617	ced-1
WBGene00000416	4676.03	0.222819	0.0956148	0.0163353	0.047809	ced-2
WBGene00000417	12664.9	0.378963	0.131131	0.00203671	0.00923668	ced-3
WBGene00000418	2725.92	0.219501	0.12652	0.0673135	0.142442	ced-4
WBGene00000419	8491.43	0.217859	0.130429	0.0759843	0.156009	ced-5
WBGene00000420	4715.42	0.206741	0.124472	0.0804539	0.162952	ced-6
WBGene00000421	18959.9	0.255093	0.110792	0.0165976	0.0484013	ced-7
WBGene00000422	214.042	-0.42401	0.183161	0.00967048	0.0315881	ced-8
WBGene00000423	4610.53	0.195953	0.12583	0.101179	0.193551	ced-9
WBGene00000424	2487.24	-0.0732919	0.0972019	0.436594	0.568206	ced-10
WBGene00000425	553.863	-1.88574	0.227029	7.30501e-18	1.33016e-15	ced-11
WBGene00000426	4967.93	-0.0113338	0.0821228	0.886973	0.925699	ced-12
WBGene00000427	3.10213	-0.167515	0.404497	0.323866	0.459207	ced-13
WBGene00000428	11.9438	-0.0121055	0.292393	0.950372	0.969317	ceh-1
WBGene00000429	11.7733	-0.394106	0.374813	0.105241	0.199148	ceh-2
WBGene00000430	102.47	-0.434822	0.235354	0.0273385	0.0718288	ceh-5
WBGene00000431	32.2754	-0.0938944	0.215734	0.605534	0.712621	ceh-6
WBGene00000432	0.603463	-0.0963487	0.420165	0.223215	NA	ceh-7
WBGene00000433	15.9504	-1.59203	0.358915	8.86935e-07	1.30896e-05	ceh-8
WBGene00000434	7.76263	-0.310396	0.402082	0.171484	0.286551	ceh-9
WBGene00000435	73.2997	-2.23938	0.281104	1.20729e-16	1.55715e-14	ceh-10
WBGene00000436	2.16796	-0.0165732	0.402151	NA	NA	ceh-12
WBGene00000437	160.092	-0.875318	0.165352	2.01763e-08	4.40139e-07	ceh-13
WBGene00000438	47.3517	-0.177466	0.186582	0.284003	0.41619	ceh-14
WBGene00000439	108.486	-1.27811	0.249399	3.09514e-08	6.40156e-07	ceh-16
WBGene00000440	2.32317	-0.155585	0.410082	0.312848	0.44779	ceh-17
WBGene00000441	227.174	-0.109487	0.108035	0.291863	0.424641	ceh-18
WBGene00000442	19.311	-0.170626	0.251149	0.394302	0.529562	ceh-19
WBGene00000443	1015.93	-0.851082	0.11984	2.36489e-13	1.47393e-11	ceh-20
WBGene00000444	1753.97	-0.0123497	0.129611	0.918505	0.947061	ceh-21
WBGene00000445	23.4276	-0.449358	0.269835	0.036927	0.0904928	ceh-22
WBGene00000446	21.4632	-0.821545	0.3182	0.00148033	0.00711733	ceh-23
WBGene00000447	7.35904	-0.936283	0.58033	0.00933722	0.030683	ceh-24
WBGene00000448	233.525	-2.00088	0.217745	2.75518e-21	1.19005e-18	pros-1
WBGene00000449	25.0095	-1.34662	0.372269	2.19689e-05	0.000214978	ceh-27
WBGene00000450	1.03541	-0.167954	0.437051	0.172345	NA	ceh-28
WBGene00000451	22.9072	-1.00555	0.300808	0.00010803	0.000843752	ceh-30
WBGene00000452	13.7449	-1.36061	0.392946	5.34313e-05	0.000467252	ceh-31
WBGene00000453	2021.43	-1.69472	0.190986	5.3089e-20	1.67122e-17	ceh-32
WBGene00000454	11.2877	-0.013091	0.263971	0.946766	0.9667	ceh-33
WBGene00000455	49.9649	0.160208	0.171575	0.302862	0.437101	ceh-34
WBGene00000457	12.049	-0.241146	0.343898	0.273335	0.404772	ceh-36
WBGene00000458	425.542	-0.714687	0.149242	4.00347e-07	6.40451e-06	ceh-37
WBGene00000459	9884.34	0.0818543	0.0718971	0.247777	0.375915	ceh-38
WBGene00000460	2245.13	-0.0558883	0.101058	0.567037	0.680994	ceh-39
WBGene00000461	603.237	-0.541873	0.123291	4.14885e-06	5.02652e-05	ceh-40
WBGene00000462	678.916	-0.206663	0.12971	0.0916494	0.179728	ceh-41
WBGene00000463	1383.06	-2.16951	0.225341	4.14818e-23	2.56814e-20	ceh-43
WBGene00000464	5637.61	0.149514	0.0726941	0.0352993	0.0875425	ceh-44
WBGene00000465	164120	0.516369	0.197329	0.00328718	0.0135282	cpg-1
WBGene00000466	5524.93	0.0346023	0.0754255	0.640888	0.742466	cel-1
WBGene00000467	3805.29	0.259313	0.113447	0.0171818	0.0497253	cep-1
WBGene00000468	5.6756	-0.961298	0.643537	0.0121166	0.037736	ces-1
WBGene00000469	340.33	-3.01031	0.299041	5.43752e-25	8.12537e-22	ces-2
WBGene00000472	16434.4	-0.102749	0.164952	0.492959	0.618881	cey-1
WBGene00000473	75812.6	0.318237	0.189375	0.0581446	0.12762	cey-2
WBGene00000474	25221.4	0.392522	0.153539	0.00533629	0.0197472	cey-3
WBGene00000475	33428.2	0.00141825	0.163732	0.995697	0.997416	cey-4
WBGene00000476	87.0278	-0.987941	0.16662	5.04501e-10	1.59085e-08	cfi-1
WBGene00000477	71.4618	0.0224684	0.222158	0.905179	0.937645	cft-1
WBGene00000478	683.324	-2.02192	0.213278	1.87813e-22	1.02596e-19	cfz-2
WBGene00000479	109255	0.469879	0.159316	0.00246548	0.0107641	cgh-1
WBGene00000480	12623	-0.105413	0.11791	0.348649	0.483928	cgp-1
WBGene00000481	57.7053	0.108495	0.168301	0.479688	0.606555	cha-1
WBGene00000482	6032.1	-1.05519	0.148992	1.76666e-13	1.13537e-11	chd-3
WBGene00000483	2.31645	0.0650689	0.380212	0.65619	0.754032	che-1
WBGene00000484	19.3336	-0.587093	0.354633	0.0227912	0.0623204	che-2
WBGene00000485	215.363	-0.338239	0.214699	0.0656846	0.139904	che-3
WBGene00000487	6.51759	-0.172767	0.328406	0.414532	0.548018	che-6
WBGene00000488	36.1445	-0.195144	0.225654	0.300956	0.435229	che-7
WBGene00000490	53.2583	-0.123482	0.258818	0.538016	0.656542	che-11
WBGene00000491	86.5145	-1.06315	0.270809	1.02349e-05	0.000110776	che-12
WBGene00000492	26.2318	-1.04056	0.316577	0.000128101	0.000965595	che-13
WBGene00000493	45.8105	-1.11807	0.314051	3.89696e-05	0.000353754	che-14
WBGene00000496	35830.9	0.537027	0.1261	6.62409e-06	7.56172e-05	chs-1
WBGene00000497	340.693	-0.305426	0.110287	0.00391124	0.0154692	chs-2
WBGene00000498	5132.73	0.201388	0.113459	0.0630491	0.135534	chk-1
WBGene00000499	979.636	0.0449072	0.108175	0.667468	0.763214	chk-2
WBGene00000500	3723.89	0.191829	0.0675877	0.00396949	0.0156595	chn-1
WBGene00000501	64.4256	-0.383827	0.162351	0.00976842	0.0318129	cho-1
WBGene00000502	2715.55	0.126751	0.0684345	0.0602402	0.130997	chp-1
WBGene00000503	13725.3	-1.5335	0.171074	2.34831e-20	7.93002e-18	cht-1
WBGene00000506	1279.74	0.287208	0.106595	0.00502241	0.0188409	cic-1
WBGene00000507	2593.2	0.420704	0.113022	0.000103843	0.000816199	cit-1.1
WBGene00000508	3612.76	0.0315684	0.0645649	0.622957	0.727228	cit-1.2
WBGene00000509	3253.53	0.340596	0.123077	0.00365842	0.0147265	cka-1
WBGene00000510	80.0485	-0.147801	0.168128	0.332138	0.467723	cka-2
WBGene00000511	105.861	-0.0249206	0.190086	0.880763	0.921685	ckb-1
WBGene00000512	865.81	0.0849104	0.168156	0.58023	0.691651	ckb-2
WBGene00000513	2.94115	-0.447855	0.643347	0.0585921	0.128344	ckb-3
WBGene00000514	291.311	-0.22105	0.106652	0.0308319	0.0787894	ckb-4
WBGene00000515	161.384	0.334778	0.128949	0.00600787	0.0217285	ckc-1
WBGene00000516	372.058	-1.41442	0.188394	5.815e-15	5.24282e-13	cki-1
WBGene00000517	2930.01	0.296573	0.114995	0.00700748	0.0244643	cki-2
WBGene00000518	135.59	-0.615232	0.15853	3.17818e-05	0.0002947	ckk-1
WBGene00000519	5090.71	0.123339	0.0670004	0.0619544	0.13366	cku-70
WBGene00000520	5114.97	0.210194	0.0875373	0.0138079	0.0418091	cku-80
WBGene00000521	2.90127	-0.25232	0.472235	0.135449	0.240667	cky-1
WBGene00000522	592.471	0.606994	0.229622	0.00228336	0.0101094	clc-1
WBGene00000523	99.1711	-0.297949	0.182057	0.0668318	0.141616	clc-2
WBGene00000524	58.2133	-0.164588	0.167746	0.278466	0.410668	clc-3
WBGene00000525	1.78516	0.00226277	0.38185	0.986989	0.99232	clc-4
WBGene00000526	100.341	-0.489826	0.146565	0.000349715	0.00221606	clc-5
WBGene00000527	1568.73	0.202517	0.0829507	0.0124755	0.0385943	cle-1
WBGene00000528	2948.34	-0.162523	0.104994	0.105445	0.199434	clh-1
WBGene00000529	97.3781	-0.440373	0.158203	0.00255787	0.0110688	clh-2
WBGene00000530	2015.07	0.456451	0.107281	1.11485e-05	0.000119343	clh-3
WBGene00000531	74.7762	-0.63124	0.204583	0.000551912	0.00323645	clh-4
WBGene00000532	4889.56	0.275894	0.118949	0.0151503	0.0450146	clh-5
WBGene00000533	3477.52	0.240017	0.0948414	0.00893958	0.0296015	clh-6
WBGene00000534	6748.33	0.0260136	0.122276	0.8254	0.883583	cpi-2
WBGene00000535	10659	0.367498	0.173284	0.0198476	0.0559277	cpi-1
WBGene00000536	884.578	0.17419	0.0782267	0.0230856	0.0628877	clk-1
WBGene00000537	4427.61	0.305941	0.122074	0.00840842	0.0282147	clk-2
WBGene00000539	44.2039	0.413865	0.260862	0.0491162	0.112261	cln-3.1
WBGene00000540	1033.64	0.110761	0.107114	0.283647	0.415734	cln-3.2
WBGene00000541	45.2019	-0.263626	0.267497	0.204146	0.326018	cln-3.3
WBGene00000542	10445.4	0.140285	0.102825	0.157792	0.269644	clp-1
WBGene00000543	2775.05	0.154066	0.144557	0.250972	0.379677	clp-2
WBGene00000544	60.4743	-0.703606	0.212981	0.000225449	0.00154057	clp-3
WBGene00000545	2003.72	-0.591812	0.135775	4.22283e-06	5.09951e-05	clp-4
WBGene00000546	43.0143	0.0462943	0.228989	0.807996	0.870622	clp-6
WBGene00000547	6157.32	0.181332	0.115654	0.102236	0.195071	clp-7
WBGene00000548	12410.4	0.305523	0.108647	0.00346353	0.0141412	clr-1
WBGene00000549	5631.91	0.0251363	0.107724	0.810019	0.872204	cls-2
WBGene00000550	16791.6	0.437154	0.117813	0.000105969	0.000830447	clu-1
WBGene00000551	17.162	1.01907	0.399887	0.00115366	0.00583048	clx-1
WBGene00000552	18988.8	0.021714	0.123983	0.855984	0.904334	cmd-1
WBGene00000553	180.991	-0.469416	0.163954	0.00183249	0.00845616	cmk-1
WBGene00000554	891.559	-0.150709	0.0732714	0.0362241	0.0892331	cnb-1
WBGene00000555	48.0951	-0.727829	0.501275	0.0185706	0.052933	cnc-1
WBGene00000556	591.111	0.481143	0.191104	0.00480204	0.0182017	cnc-2
WBGene00000557	158.356	0.248547	0.145716	0.0673388	0.142463	cnc-3
WBGene00000558	1014.51	0.0687744	0.139734	0.595342	0.704018	cnc-4
WBGene00000559	3.04913	-0.396522	0.557893	0.0831582	0.166917	cnc-5
WBGene00000560	354.682	-0.148421	0.233305	0.436928	0.56848	cnc-6
WBGene00000561	27.4325	-2.57731	0.457771	1.21173e-09	3.51637e-08	cnd-1
WBGene00000562	272.355	-1.2044	0.280059	1.67205e-06	2.28681e-05	cng-1
WBGene00000563	5.06014	-0.202816	0.383036	0.320434	0.455558	cng-3
WBGene00000564	5690.3	0.241679	0.0935512	0.00788164	0.0267615	cnk-1
WBGene00000565	4428.38	0.15667	0.134297	0.216435	0.340257	cnt-1
WBGene00000566	6545.31	-0.225412	0.121183	0.051318	0.116006	cnt-2
WBGene00000567	14533.6	-0.164109	0.0722769	0.0232666	0.0632603	cnx-1
WBGene00000583	40.58	0.411493	0.186598	0.0136611	0.041513	cof-2
WBGene00000584	39.5109	-0.784193	0.363344	0.00470322	0.0178965	cog-1
WBGene00000585	4954.7	0.295875	0.108531	0.00456123	0.0174996	cogc-2
WBGene00000591	2633.45	-0.318623	0.143705	0.0170896	0.0495115	coh-1
WBGene00000592	4426.21	0.211859	0.098701	0.0259366	0.0687976	coh-3
WBGene00000593	5.13759	0.238803	0.378225	0.269366	0.400331	col-2
WBGene00000594	516.468	-0.0952735	0.321007	0.634637	0.737017	col-3
WBGene00000596	3.82747	-0.0136331	0.383487	0.912563	0.94266	col-7
WBGene00000597	507.358	2.27934	0.315002	2.65797e-14	2.06555e-12	col-8
WBGene00000598	4.99133	-1.64282	0.813182	0.00201022	0.0091322	col-9
WBGene00000599	282.263	-0.566689	0.597666	0.0446355	0.104213	col-10
WBGene00000601	53.5851	-0.302571	0.474705	0.136022	0.241546	col-12
WBGene00000602	10.256	-0.0901768	0.415319	0.208362	0.331044	col-13
WBGene00000603	41.3874	-1.17602	0.411326	0.000358382	0.00226018	col-14
WBGene00000606	86.8008	0.0395795	0.395824	0.694816	0.785203	col-17
WBGene00000608	248.072	2.37182	0.546944	7.42255e-07	1.12538e-05	col-19
WBGene00000609	148.556	2.46383	0.52403	1.34404e-07	2.42593e-06	col-20
WBGene00000610	8.9526	-1.91915	0.579097	6.08923e-05	0.0005195	col-33
WBGene00000611	88.2843	0.106465	0.166437	0.48285	0.609486	col-34
WBGene00000612	1.687	0.0764316	0.384834	0.598755	0.706927	col-35
WBGene00000613	1.07492	-0.0351347	0.39217	0.746201	NA	col-36
WBGene00000614	0.37248	-0.0545106	0.405863	0.578812	NA	col-37
WBGene00000615	138.849	0.402894	0.217046	0.0310176	0.0790682	col-38
WBGene00000616	40.319	-1.34363	0.55157	0.000948137	0.00497591	col-39
WBGene00000617	3.55864	-0.334588	0.503042	0.115142	0.21281	col-40
WBGene00000618	45.4893	0.050309	0.386181	0.70352	0.792051	col-41
WBGene00000620	71.7768	0.633578	0.392697	0.0207789	0.0578946	col-43
WBGene00000621	2.17436	-0.576993	1.11856	0.0145678	0.0435772	col-44
WBGene00000622	22.3526	-0.372977	0.313105	0.104564	0.198262	col-45
WBGene00000623	12.4576	0.0769847	0.306013	0.708631	0.795407	col-46
WBGene00000624	0.411405	-0.0178534	0.398617	0.88435	NA	col-47
WBGene00000625	45.0677	-0.701204	0.228161	0.000466403	0.00281799	col-48
WBGene00000626	1.45852	-0.160838	0.439226	0.128352	0.23131	col-49
WBGene00000627	1.78382	0.453661	0.742512	0.0339247	0.0848484	col-50
WBGene00000628	0.969655	-0.00247737	0.386756	0.983396	NA	col-51
WBGene00000629	2.25925	-0.0388765	0.370126	0.800366	0.864909	col-52
WBGene00000630	27.1208	-0.0143026	0.233077	0.939538	0.961964	col-53
WBGene00000631	4.27535	-0.0872601	0.373719	0.59553	0.704194	col-54
WBGene00000632	1.41762	-0.120556	0.417015	0.261927	0.392415	col-55
WBGene00000633	3.28641	-0.930225	1.14714	0.017492	0.0504315	col-56
WBGene00000634	3.91893	-0.126909	0.384545	0.451929	0.581763	col-58
WBGene00000636	17.5223	0.0551137	0.27396	0.788227	0.855225	col-60
WBGene00000637	1.09125	-0.0846926	0.401803	0.45509	NA	col-61
WBGene00000638	14.9928	1.08517	0.676492	0.0067341	0.0236971	col-62
WBGene00000639	6.94603	-1.22574	0.706434	0.00520132	0.0193712	col-63
WBGene00000640	49.1434	-0.192019	0.197941	0.267789	0.398448	col-64
WBGene00000641	25.4559	-0.881311	0.605941	0.0124998	0.0386482	col-65
WBGene00000642	0.680326	-0.0415013	0.395645	0.699511	NA	col-66
WBGene00000644	85.523	0.337001	0.194282	0.0492994	0.112555	col-68
WBGene00000645	4.64462	-0.201801	0.375201	0.321754	0.457021	col-69
WBGene00000646	2.57663	-0.381507	0.550768	0.0866998	0.172138	H17B01.2
WBGene00000647	77.453	-0.242791	0.23398	0.208599	0.331251	col-71
WBGene00000648	3.71483	-0.244054	0.418101	0.231131	0.357345	col-72
WBGene00000649	28.8987	-0.0513061	0.391976	0.654308	0.752537	col-73
WBGene00000650	94.1712	-1.10963	0.408866	0.000588702	0.00338933	col-74
WBGene00000651	1.63058	-0.00150691	0.388189	0.988628	0.993495	col-75
WBGene00000652	279.888	-0.422229	0.202486	0.0170507	0.0494199	col-76
WBGene00000653	19.2009	-1.27093	0.856892	0.00630369	0.0225411	col-77
WBGene00000654	0.753399	-0.0233256	0.400479	0.765133	NA	col-78
WBGene00000655	2.97891	0.283456	0.439287	0.180302	0.29764	col-79
WBGene00000656	454.84	3.37848	0.524848	6.10385e-12	2.87005e-10	col-80
WBGene00000657	20.1479	0.378731	0.364244	0.116891	0.215144	col-81
WBGene00000658	12.7529	0.18498	0.266904	0.368967	0.504626	col-83
WBGene00000659	35.8061	-0.940903	0.264565	5.26633e-05	0.000461593	col-84
WBGene00000660	2.68615	0.077204	0.372139	0.642229	0.743741	col-85
WBGene00000661	19.8095	0.00795471	0.234496	0.967884	0.98002	col-86
WBGene00000662	4.78222	-0.213337	0.391858	0.287164	0.419632	col-87
WBGene00000663	5.6402	-1.5862	0.888475	0.00349352	0.0142354	col-88
WBGene00000664	20.7297	-0.320917	0.326156	0.158613	0.270542	col-89
WBGene00000665	30.8835	-0.0333831	0.393455	0.742374	0.821063	col-90
WBGene00000666	9.16495	-1.7076	0.869429	0.00209135	0.00942371	col-91
WBGene00000667	20.4728	-0.172953	0.457986	0.0233209	0.0633522	col-92
WBGene00000668	55.4492	0.026394	0.35116	0.885	0.924614	col-93
WBGene00000669	91.4454	-0.21401	0.369599	0.307529	0.441914	col-94
WBGene00000670	5803.4	0.696355	0.20251	0.000120932	0.000923077	col-95
WBGene00000671	236.036	0.507141	0.184952	0.00236772	0.0104085	col-96
WBGene00000672	47.1748	-0.898085	0.465205	0.00565943	0.0207021	col-97
WBGene00000673	375.075	1.16172	0.32121	2.99025e-05	0.000278386	col-98
WBGene00000674	392.418	-1.89085	0.262298	4.11802e-14	3.06296e-12	col-99
WBGene00000675	2821.68	2.49783	0.432084	4.26819e-10	1.37151e-08	col-101
WBGene00000676	1.04832	-0.217769	0.478727	0.0517091	NA	col-102
WBGene00000677	407.515	0.933128	0.458829	0.00433193	0.0168003	col-103
WBGene00000678	24.6363	-0.936392	0.411833	0.00250692	0.0108991	col-104
WBGene00000679	5.4504	-2.76873	0.713496	1.00418e-05	0.000109068	col-105
WBGene00000680	4152.12	1.60219	0.274425	4.17769e-10	1.34475e-08	col-106
WBGene00000681	136.134	-0.395732	0.526973	0.0887529	0.175344	col-107
WBGene00000682	3.18569	-0.202793	0.391299	0.305624	0.440259	col-108
WBGene00000683	33.0257	-0.524285	0.405803	0.0464468	0.107429	col-109
WBGene00000684	6.02811	-1.0713	0.624379	0.00704727	0.0245744	col-110
WBGene00000685	115.221	-0.92781	0.262555	5.77793e-05	0.000497974	col-111
WBGene00000687	47.8525	-0.51623	0.290612	0.0232931	0.0632953	col-113
WBGene00000688	4.64044	-0.860283	0.72145	0.0174412	0.0503241	col-114
WBGene00000689	12.393	-0.532388	0.536134	0.0559661	0.123966	col-115
WBGene00000690	69.3872	0.335632	0.205765	0.0604817	0.131399	col-116
WBGene00000691	193.053	-0.265405	0.48925	0.106135	0.20049	col-117
WBGene00000692	92.9717	0.472527	0.235032	0.0172446	0.0498528	col-118
WBGene00000693	2081.93	2.74936	0.424086	5.12385e-12	2.44641e-10	col-119
WBGene00000694	11.0308	-0.244267	0.306218	0.260803	0.39111	col-120
WBGene00000695	91.7692	-1.90862	0.338819	1.33221e-09	3.80662e-08	col-121
WBGene00000696	8295.58	1.9303	0.364163	8.05869e-09	1.93878e-07	col-122
WBGene00000697	8.27956	-0.141398	0.340821	0.488427	0.614604	col-123
WBGene00000698	431.337	2.30493	0.404775	7.19817e-10	2.19887e-08	col-124
WBGene00000699	79.8871	-0.15035	0.389572	0.387668	0.523077	col-125
WBGene00000700	5.16468	-0.0791528	0.347843	0.67342	0.768033	col-126
WBGene00000702	4.21816	-0.884409	0.823065	0.0186012	0.0529715	col-128
WBGene00000703	11.0419	-0.0303931	0.304225	0.880035	0.921306	col-129
WBGene00000704	30.0774	-1.37896	0.473026	0.000267843	0.00177049	col-130
WBGene00000705	2.18885	-0.00559592	0.376048	0.967376	0.979933	col-131
WBGene00000706	15.5462	-1.21505	0.345139	4.36887e-05	0.000392754	col-132
WBGene00000707	1.17172	-0.10654	0.405468	0.37621	0.511706	col-133
WBGene00000708	260.326	-0.274799	0.186419	0.0968263	0.18727	col-135
WBGene00000709	1.25405	-0.230776	0.464106	0.141658	0.248844	col-136
WBGene00000710	2.51316	-2.97209	1.31076	0.000732553	0.00405656	col-137
WBGene00000711	6.02671	0.0410655	0.333408	0.832953	0.888753	col-138
WBGene00000712	3.90012	0.700673	1.02814	0.0227644	0.0622686	col-139
WBGene00000713	1370.87	3.47903	0.492202	7.87708e-14	5.4387e-12	col-140
WBGene00000714	3.56635	-0.258347	0.44145	0.183583	0.301441	col-141
WBGene00000715	68.9854	1.10143	0.285939	1.33617e-05	0.000140207	col-142
WBGene00000716	2274.03	2.38985	0.427287	1.32037e-09	3.7903e-08	col-143
WBGene00000717	140.988	-0.152834	0.406616	0.326533	0.461931	col-144
WBGene00000718	4.08398	0.0662782	0.382018	0.647417	0.747651	col-145
WBGene00000719	7.01863	-3.4652	1.42202	0.000682365	0.00382656	col-146
WBGene00000720	44.836	-0.516896	0.636085	0.0506824	0.11481	col-147
WBGene00000721	1.74563	-0.251779	0.465159	0.156549	0.268177	col-148
WBGene00000722	15.2837	-0.219257	0.413872	0.253576	0.382744	col-149
WBGene00000723	16.0415	0.519725	0.400291	0.0487723	0.111599	col-150
WBGene00000724	5.26083	-0.356461	0.428497	0.135273	0.240387	col-151
WBGene00000725	2.74297	0.0311083	0.3566	0.858311	0.90602	col-152
WBGene00000726	46.6515	0.0993834	0.189547	0.555323	0.670743	col-153
WBGene00000727	26.5943	-0.483208	0.559048	0.0641403	0.13745	col-154
WBGene00000728	48.5317	-0.223158	0.241841	0.255188	0.384522	col-155
WBGene00000729	4.27298	-0.431234	0.720293	0.0305072	0.0781315	col-156
WBGene00000730	6.80506	-0.403337	0.477793	0.0988057	0.190128	col-157
WBGene00000731	93.5692	1.20542	0.30896	8.9552e-06	9.89441e-05	col-158
WBGene00000732	18.8526	-0.0748883	0.358773	0.671194	0.766342	col-159
WBGene00000733	374.614	1.45499	0.561458	0.00058579	0.00337885	col-160
WBGene00000734	10.6397	-2.72531	1.04765	0.000329875	0.00210904	col-161
WBGene00000735	11.7288	-0.902177	0.561797	0.0102378	0.0329771	col-162
WBGene00000736	5.58283	-0.478046	0.554249	0.0696663	0.145941	col-163
WBGene00000737	3.44071	-0.292027	0.466226	0.157891	0.269705	col-164
WBGene00000738	81.7483	-0.672924	0.439084	0.0199286	0.056115	col-165
WBGene00000739	445.875	0.0361142	0.297692	0.860291	0.907247	col-166
WBGene00000740	180.894	-0.339079	0.493104	0.114639	0.212176	col-167
WBGene00000741	38.6412	-0.983866	0.651918	0.00919738	0.0303095	col-168
WBGene00000742	22.1121	-0.20169	0.432966	0.215397	0.339319	col-169
WBGene00000743	4.96449	-0.0778404	0.412267	0.247757	0.375915	col-170
WBGene00000744	0.331216	-0.0636815	0.41113	0.485609	NA	col-171
WBGene00000745	9.16824	-0.177545	0.34426	0.399048	0.533894	col-172
WBGene00000746	9.15675	-0.201918	0.343268	0.345758	0.481248	col-173
WBGene00000747	5.13086	-1.29297	0.656674	0.0036278	0.0146445	col-174
WBGene00000748	1.1282	-0.0714869	0.394138	0.56724	NA	col-175
WBGene00000749	22.4304	-0.340842	0.457027	0.134543	0.239506	col-176
WBGene00000750	6.78525	-0.192677	0.394576	0.309825	0.444491	col-177
WBGene00000751	1111.24	3.14513	0.4603	4.34165e-13	2.59285e-11	col-178
WBGene00000752	130.857	3.71163	0.497948	3.79844e-15	3.71307e-13	col-179
WBGene00000753	12.1372	-0.827338	0.690332	0.0190993	0.0541491	col-180
WBGene00000754	7226.86	1.9606	0.289245	9.67216e-13	5.54448e-11	col-181
WBGene00000755	3.89562	-0.284842	0.434709	0.182538	0.300344	col-182
WBGene00000756	18.6227	0.479236	0.461921	0.0691646	0.145219	col-183
WBGene00000757	4851.52	1.91829	0.284773	1.1692e-12	6.5212e-11	col-184
WBGene00000758	0.273686	-0.0427656	0.408016	0.651973	NA	col-185
WBGene00000759	27.7359	-0.476755	0.304794	0.0405261	0.0971717	col-186
WBGene00000760	17.1169	-0.240168	0.256519	0.236111	0.362657	col-187
WBGene00000761	1539.04	0.571252	0.119154	5.66594e-07	8.77677e-06	coq-1
WBGene00000762	1251.98	0.104624	0.0934583	0.249765	0.378315	coq-2
WBGene00000763	976.141	-0.0104484	0.103402	0.913977	0.943565	coq-3
WBGene00000764	619.206	0.036826	0.0717557	0.602113	0.709854	coq-4
WBGene00000765	2065.14	0.38752	0.0995409	5.75008e-05	0.000496496	coq-5
WBGene00000766	2247.7	0.134989	0.0620894	0.027748	0.0726172	coq-6
WBGene00000767	3928.12	0.347184	0.0933755	0.000127634	0.000962855	coq-8
WBGene00000768	125.527	0.476162	0.177491	0.00302761	0.012662	cor-1
WBGene00000770	4215.22	0.415999	0.114088	0.000141992	0.00104776	cpb-1
WBGene00000771	32.2321	-1.40001	0.353977	6.42237e-06	7.37223e-05	cpb-2
WBGene00000772	13814.1	0.419298	0.111479	0.000130362	0.000979061	cpb-3
WBGene00000773	4250.92	0.175663	0.0809607	0.0266227	0.0702961	cpf-1
WBGene00000774	4147.89	0.00393292	0.121176	0.962261	0.977075	cpf-2
WBGene00000775	92.5088	0.264217	0.243886	0.182975	0.300849	cpin-1
WBGene00000776	28831.9	-0.00773191	0.113042	0.929791	0.955567	cpl-1
WBGene00000777	10797.8	0.297867	0.105496	0.00339098	0.0138908	cpn-1
WBGene00000778	81.8952	-0.522451	0.230889	0.0079912	0.0270643	cpn-2
WBGene00000779	1904.78	0.877588	0.212477	5.86979e-06	6.8308e-05	cpn-3
WBGene00000780	2020.69	-0.296575	0.12903	0.0149528	0.0445384	cpn-4
WBGene00000781	28815.6	1.15299	0.176078	6.88192e-12	3.16381e-10	cpr-1
WBGene00000782	812.516	0.796132	0.892983	0.0205866	0.0574798	cpr-2
WBGene00000783	1819.8	-0.0119958	0.174326	0.937346	0.96078	cpr-3
WBGene00000784	17509.7	0.414301	0.171728	0.00796292	0.0269882	cpr-4
WBGene00000785	3429.01	1.11954	0.229613	1.27129e-07	2.3126e-06	cpr-5
WBGene00000786	12736.2	0.810027	0.141525	1.89783e-09	5.24531e-08	cpr-6
WBGene00000787	2548.2	-0.0894786	0.0678495	0.179731	0.297014	cps-6
WBGene00000788	4101.18	0.0493011	0.143937	0.701054	0.78985	cpz-1
WBGene00000789	3033.03	0.0960458	0.126326	0.424572	0.55756	cpz-2
WBGene00000792	1057.12	-1.5636	0.175341	4.08052e-20	1.32961e-17	crb-1
WBGene00000793	2935.71	-0.0117288	0.0950868	0.897524	0.932382	crh-1
WBGene00000794	6764.78	0.0650008	0.136162	0.595343	0.704018	crn-1
WBGene00000795	1127	-0.349692	0.123596	0.00286283	0.0121011	crn-2
WBGene00000796	8611.89	0.16502	0.0857823	0.0489272	0.111884	crn-3
WBGene00000797	857.793	0.409223	0.10333	4.27968e-05	0.000385109	crn-4
WBGene00000798	1065.44	0.296886	0.10105	0.00234607	0.0103377	crn-5
WBGene00000799	237.523	-0.00845759	0.175159	0.95603	0.973111	crn-6
WBGene00000800	11848.9	0.166501	0.0807751	0.0353138	0.0875444	cars-1
WBGene00000801	281.982	-0.891388	0.145993	1.72465e-10	5.96499e-09	cars-2
WBGene00000802	72285.7	-0.353748	0.116001	0.0012657	0.00626043	crt-1
WBGene00000803	1873.97	0.172006	0.107937	0.0977165	0.188599	csb-1
WBGene00000804	4803.01	0.0909465	0.16558	0.548847	0.665822	csc-1
WBGene00000812	5712.96	0.130016	0.062657	0.0359297	0.0886453	csk-1
WBGene00000813	5190.98	0.0984713	0.0803883	0.211736	0.335	csn-1
WBGene00000814	5944.24	-0.0941482	0.158861	0.52227	0.643671	csn-2
WBGene00000815	4557.76	0.150514	0.130132	0.221732	0.346564	csn-3
WBGene00000816	5242.44	-0.0054296	0.0666544	0.930947	0.956438	csn-4
WBGene00000817	3964.13	0.21074	0.0813087	0.00808018	0.0273059	csn-5
WBGene00000818	5431.43	0.0324397	0.118525	0.776353	0.846346	csn-6
WBGene00000819	32.4328	0.245745	0.272928	0.240984	0.368136	csp-1
WBGene00000820	32.9651	-0.295013	0.367627	0.194288	0.314002	csp-2
WBGene00000821	6.16305	-0.379113	0.494139	0.108538	0.203912	csp-3
WBGene00000822	940.07	0.90996	0.215094	3.59361e-06	4.426e-05	csq-1
WBGene00000829	11057.4	0.0447816	0.182643	0.774384	0.845108	ctb-1
WBGene00000830	1928.81	0.330845	0.172986	0.0346135	0.0862222	ctl-1
WBGene00000831	2187.77	0.319003	0.174075	0.0424834	0.100438	ctl-2
WBGene00000832	1319.42	-0.585435	0.124082	7.92267e-07	1.18859e-05	ctn-1
WBGene00000833	30652.1	0.00430876	0.0986675	0.969458	0.981133	cts-1
WBGene00000834	8043.3	0.294251	0.101502	0.00268233	0.011479	cua-1
WBGene00000835	873.228	0.155811	0.115065	0.157292	0.269003	cuc-1
WBGene00000836	9764.41	-0.0407264	0.0781637	0.594677	0.703589	cul-1
WBGene00000837	16372	0.179543	0.109091	0.0866397	0.172066	cul-2
WBGene00000838	15556.4	0.240149	0.116927	0.0311274	0.0792717	cul-3
WBGene00000839	5826.05	0.181862	0.110085	0.0857504	0.170719	cul-4
WBGene00000840	4657.45	0.115404	0.0981598	0.226634	0.352387	cul-5
WBGene00000841	217.282	-0.531229	0.256204	0.0121457	0.0377987	cul-6
WBGene00000843	4974.4	0.279726	0.0933819	0.00204024	0.00924678	cup-2
WBGene00000845	163.513	0.230979	0.194346	0.176196	0.292558	cup-4
WBGene00000846	5518.65	0.239285	0.104759	0.0178693	0.0512804	cup-5
WBGene00000851	15.2244	-0.0871836	0.280314	0.668749	0.764208	cut-1
WBGene00000853	38.6237	0.909453	0.257594	5.86149e-05	0.000504474	cut-6
WBGene00000854	2943.72	0.206093	0.0882815	0.0166814	0.0486149	cux-7
WBGene00000857	343.629	-1.25551	0.199151	3.05273e-11	1.27126e-09	cwn-1
WBGene00000858	85.7664	-0.764236	0.198021	2.41006e-05	0.000231328	cwn-2
WBGene00000859	0.52354	-0.0712207	0.408596	0.395211	NA	cwp-1
WBGene00000860	4.73867	-0.0125856	0.336302	0.946056	0.966135	cwp-2
WBGene00000861	1.34659	-4.23679	2.58223	0.00157216	0.00749479	cwp-3
WBGene00000862	23.1774	-0.0558379	0.249599	0.775771	0.846034	cwp-4
WBGene00000863	6430.46	0.103987	0.0746353	0.156448	0.26803	cya-1
WBGene00000864	65.3467	-0.407739	0.173349	0.00927152	0.0305103	cya-2
WBGene00000865	27822.8	0.0382772	0.105792	0.646689	0.747107	cyb-1
WBGene00000866	7758.3	0.477577	0.12945	9.92481e-05	0.000785735	cyb-2.1
WBGene00000867	14374.8	0.479152	0.115375	1.45686e-05	0.000150658	cyb-2.2
WBGene00000868	53743.3	-0.0205659	0.136673	0.883042	0.9233	cyb-3
WBGene00000869	12921.3	0.0562395	0.1029	0.573259	0.686115	cyc-1
WBGene00000870	1389.22	-1.30696	0.194454	1.76485e-12	9.25945e-11	cyd-1
WBGene00000871	10370	0.393949	0.117762	0.000461901	0.00279625	cye-1
WBGene00000872	6775.34	0.0539252	0.0813352	0.514871	0.637769	cyk-1
WBGene00000874	6378.5	0.042113	0.0580408	0.462937	0.59202	cyk-3
WBGene00000875	16952.4	0.0550137	0.134081	0.632798	0.735617	cyk-4
WBGene00000876	6045.99	0.033914	0.102058	0.732417	0.813879	cyl-1
WBGene00000877	4160.54	0.190727	0.145568	0.159697	0.271666	cyn-1
WBGene00000878	141.741	-0.223843	0.166542	0.139874	0.24657	cyn-2
WBGene00000879	7383.11	0.109319	0.15129	0.437257	0.568731	cyn-3
WBGene00000880	4888.79	0.0982063	0.0736942	0.176842	0.293337	cyn-4
WBGene00000881	11826.8	-0.268888	0.127379	0.0255324	0.0679486	cyn-5
WBGene00000882	520.879	-0.302441	0.133858	0.016341	0.0478182	cyn-6
WBGene00000883	45621.9	0.295872	0.173196	0.0610047	0.132241	cyn-7
WBGene00000884	3015.9	-0.578163	0.156419	7.1428e-05	0.000593911	cyn-8
WBGene00000885	2132.22	0.294617	0.10161	0.00273423	0.0116581	cyn-9
WBGene00000886	2197.8	0.181135	0.0798214	0.0210208	0.0583936	cyn-10
WBGene00000887	1967.9	0.232305	0.0888001	0.00724288	0.0251349	cyn-11
WBGene00000888	2542.27	0.0853321	0.0861025	0.310747	0.445538	cyn-12
WBGene00000889	4133.47	-0.026749	0.0830022	0.739414	0.81896	cyn-13
WBGene00000890	3568.09	0.0758131	0.105768	0.459467	0.58857	sig-7
WBGene00000891	4354.42	0.127937	0.0741355	0.0803174	0.162764	cyn-15
WBGene00000892	3025.71	-0.0642483	0.129785	0.599668	0.707715	cyn-16
WBGene00000893	14.9167	-0.0583336	0.275868	0.772914	0.843958	cyn-17
WBGene00000894	19175.5	0.542706	0.126245	6.35946e-06	7.32654e-05	dab-1
WBGene00000895	44.8442	-0.27177	0.232239	0.159278	0.271152	dac-1
WBGene00000896	3862.33	0.129404	0.146571	0.344307	0.480019	dad-1
WBGene00000897	2265.54	0.237465	0.112295	0.0275423	0.0722315	daf-1
WBGene00000898	16175.5	0.171496	0.091986	0.0564207	0.124735	daf-2
WBGene00000899	1412.28	-0.401303	0.14152	0.00241365	0.0105803	daf-3
WBGene00000900	2705.53	0.301139	0.132127	0.0155559	0.045999	daf-4
WBGene00000901	2306.79	-0.0557145	0.10344	0.576384	0.688613	daf-5
WBGene00000902	36.615	-1.22268	0.320408	1.30974e-05	0.000137589	daf-6
WBGene00000903	247.467	-0.564431	0.128868	4.22663e-06	5.1008e-05	daf-7
WBGene00000904	745.052	-0.216979	0.114924	0.0484264	0.111012	daf-8
WBGene00000905	55.0851	-0.564783	0.214299	0.00263142	0.0112976	daf-9
WBGene00000906	43.9559	-0.633975	0.371967	0.0180018	0.0515699	daf-10
WBGene00000907	18.3058	-0.481335	0.352908	0.052461	0.117904	daf-11
WBGene00000908	699.257	-0.210899	0.120463	0.0660934	0.140565	daf-12
WBGene00000910	605.055	-0.270953	0.111415	0.0111509	0.0353482	daf-14
WBGene00000911	15038	0.181333	0.0908081	0.0410034	0.0980881	daf-15
WBGene00000912	10401.1	0.0961687	0.0661734	0.136055	0.241574	daf-16
WBGene00000913	43825	0.477457	0.127019	0.000101015	0.000796666	daf-18
WBGene00000914	1858.46	0.30993	0.111125	0.00363384	0.0146607	daf-19
WBGene00000915	145833	-0.127389	0.0903386	0.143266	0.250908	hsp-90
WBGene00000917	1509.5	0.0420325	0.0688568	0.536267	0.655053	daf-25
WBGene00000920	107.567	-0.288945	0.204459	0.103379	0.196579	daf-28
WBGene00000923	3043.64	0.274088	0.103446	0.00585671	0.0212745	daf-31
WBGene00000928	312.014	-0.443735	0.213836	0.0164803	0.0481573	dao-2
WBGene00000929	1391.39	0.269406	0.098596	0.00476625	0.0180771	dao-3
WBGene00000930	1.57574	-0.0629155	0.385877	0.636696	0.738623	dao-4
WBGene00000931	26343.7	-0.054314	0.138746	0.675246	0.769786	dao-5
WBGene00000932	61.7512	-0.453805	0.257425	0.030438	0.0779797	dao-6
WBGene00000933	2520.85	0.21361	0.0845282	0.0096812	0.0316064	dap-3
WBGene00000934	25.5595	-0.266085	0.240279	0.177362	0.294015	dat-1
WBGene00000935	21759	0.348111	0.159307	0.0182626	0.0521914	daz-1
WBGene00000936	189.252	-0.469063	0.141398	0.00040318	0.0024936	dbl-1
WBGene00000937	3125.98	0.172117	0.0719402	0.0151109	0.0449264	dbr-1
WBGene00000938	8301.39	-0.0477951	0.0939625	0.601705	0.709508	dcp-66
WBGene00000939	13051.7	0.10037	0.1065	0.336448	0.472289	dcr-1
WBGene00000940	2925.41	0.111197	0.113013	0.305448	0.440183	dcs-1
WBGene00000941	1707.62	0.163164	0.134566	0.198444	0.318778	ddp-1
WBGene00000942	1147.79	0.0566524	0.135595	0.658413	0.756026	deb-1
WBGene00000950	66.2118	-0.208038	0.182572	0.201528	0.322643	deg-1
WBGene00000951	80.9602	-0.961874	0.202972	3.18105e-07	5.22384e-06	deg-3
WBGene00000952	7.87081	-0.361424	0.400951	0.131742	0.235956	del-1
WBGene00000953	36.8184	-0.630731	0.332798	0.0125509	0.0387736	del-2
WBGene00000955	106.3	-0.450411	0.178597	0.00523029	0.019444	des-2
WBGene00000958	266.14	-1.18198	0.189102	4.69293e-11	1.84665e-09	dgk-1
WBGene00000959	741.125	-0.493053	0.12285	2.52629e-05	0.000241114	dgk-2
WBGene00000960	17.3556	-0.227534	0.294162	0.28986	0.42244	dgk-3
WBGene00000961	2856.41	-0.92242	0.156644	6.17282e-10	1.91399e-08	dgn-1
WBGene00000962	55139.6	0.0777958	0.0965403	0.407509	0.541664	dhc-1
WBGene00000963	583.185	-0.539533	0.211038	0.00354367	0.0143928	dhp-1
WBGene00000964	139.5	-0.0453166	0.157069	0.752073	0.828878	dhp-2
WBGene00000965	2915.01	0.237024	0.0890787	0.00630243	0.0225409	dhs-1
WBGene00000966	197.22	1.36608	0.229836	2.4403e-10	8.22571e-09	dhs-2
WBGene00000967	748.581	1.07158	0.116765	5.74474e-21	2.28693e-18	dhs-3
WBGene00000968	27.5499	-0.369005	0.280669	0.0896622	0.176815	dhs-4
WBGene00000969	365.819	-0.583589	0.145654	1.99512e-05	0.000197313	dhs-5
WBGene00000970	3549.97	0.18723	0.0752949	0.0109117	0.0347503	dhs-6
WBGene00000971	19.7781	1.29891	0.51088	0.000718392	0.00399397	dhs-7
WBGene00000972	138.363	-2.05374	0.268289	1.506e-15	1.56262e-13	dhs-8
WBGene00000973	946.462	0.089346	0.124211	0.450595	0.580368	dhs-9
WBGene00000974	1135.28	0.102142	0.111344	0.340279	0.476048	dhs-11
WBGene00000975	1894.84	0.237122	0.0966661	0.0113629	0.0358856	dhs-12
WBGene00000976	6132.62	-0.000689662	0.114247	0.993924	0.996392	dhs-13
WBGene00000977	294.707	-0.139752	0.202966	0.425093	0.557929	dhs-14
WBGene00000978	22.3863	-0.129308	0.225092	0.488773	0.614665	dhs-15
WBGene00000979	39.7332	-1.62747	0.298868	4.7324e-09	1.20075e-07	dhs-16
WBGene00000980	984.429	0.410599	0.118359	0.000277719	0.00182515	dhs-17
WBGene00000981	853.195	-0.639832	0.197223	0.000312299	0.00201611	dhs-18
WBGene00000982	1288.01	-0.244842	0.100858	0.0119797	0.0374137	dhs-19
WBGene00000983	116.416	0.488528	0.247739	0.0176893	0.0508739	dhs-20
WBGene00000984	272.098	0.576473	0.218139	0.00249776	0.0108669	dhs-21
WBGene00000985	6964.45	0.299229	0.0784224	9.3866e-05	0.000751664	dhs-22
WBGene00000986	12.2178	0.269634	0.377701	0.224046	0.349212	dhs-23
WBGene00000987	3470.33	0.133462	0.114771	0.226471	0.352193	dhs-24
WBGene00000988	272.841	-0.26778	0.13161	0.0310381	0.0791051	dhs-25
WBGene00000989	416.344	2.25584	0.563199	3.16312e-06	4.00195e-05	dhs-26
WBGene00000990	373.876	-0.445376	0.130233	0.000303711	0.00196887	dhs-27
WBGene00000991	2699.89	0.0624932	0.158133	0.654322	0.752537	dhs-28
WBGene00000992	134.053	-0.540756	0.192025	0.00168239	0.00789862	dhs-29
WBGene00000993	946.006	0.156343	0.122093	0.179626	0.296901	dhs-30
WBGene00000994	3327.15	0.151258	0.113866	0.165651	0.279491	dic-1
WBGene00000995	4433.2	-0.32851	0.0903309	0.000134882	0.00100488	die-1
WBGene00000996	3528.08	0.170187	0.0889649	0.0449239	0.104781	dif-1
WBGene00000998	3456.19	-0.00555908	0.154561	0.989759	0.994094	dig-1
WBGene00001000	1192.12	0.329013	0.153154	0.0201476	0.0566457	dim-1
WBGene00001001	6448.75	0.291728	0.0870305	0.00058721	0.00338442	dis-3
WBGene00001002	5914.05	0.00749766	0.0611062	0.901743	0.93542	div-1
WBGene00001005	11112	0.0707056	0.102432	0.467523	0.595604	dlc-1
WBGene00001006	4995.43	-1.1022	0.15471	1.28613e-13	8.56174e-12	dlg-1
WBGene00001007	4705.73	0.169582	0.0994913	0.0784066	0.159781	dli-1
WBGene00001008	1628.87	-0.363204	0.10944	0.000640099	0.00363787	dlk-1
WBGene00001016	8883.72	0.265805	0.120576	0.0206356	0.0575819	dna-2
WBGene00001017	11028.7	-0.0696513	0.0510818	0.169753	0.284654	dnc-1
WBGene00001018	3771.65	0.102927	0.0996332	0.281944	0.414391	dnc-2
WBGene00001019	3913.9	0.0560625	0.156868	0.699682	0.789022	dnj-1
WBGene00001020	2024.36	0.30237	0.0993025	0.00164121	0.00775827	dnj-2
WBGene00001021	322.474	0.273231	0.129498	0.0255605	0.0680049	dnj-3
WBGene00001022	983.722	0.243112	0.0913433	0.00619537	0.0222523	dnj-4
WBGene00001023	28254	0.317501	0.0920349	0.000475328	0.00286274	dnj-5
WBGene00001025	2156.59	-0.291986	0.0946213	0.00144876	0.00699543	dnj-7
WBGene00001026	6200.92	0.0784031	0.139797	0.506729	0.631346	dnj-8
WBGene00001027	3564.07	0.223583	0.100093	0.0209263	0.058218	dnj-9
WBGene00001028	2774.61	0.197865	0.0947535	0.0328863	0.0827289	dnj-10
WBGene00001029	12653.9	0.0683198	0.132476	0.552982	0.66909	dnj-11
WBGene00001030	14664.7	-0.216202	0.105694	0.0337993	0.0846372	dnj-12
WBGene00001031	9754.19	0.0363561	0.115147	0.750502	0.82754	dnj-13
WBGene00001032	1468.89	-0.430443	0.164611	0.00425411	0.0165541	dnj-14
WBGene00001033	1546.69	0.188793	0.0789669	0.0145549	0.0435533	dnj-15
WBGene00001034	3619.5	0.10384	0.0639145	0.10027	0.192339	dnj-16
WBGene00001035	3486.37	0.187688	0.125225	0.102089	0.194838	dnj-17
WBGene00001036	1568.19	0.176102	0.0925212	0.0503877	0.114393	dnj-18
WBGene00001037	16031.5	-0.148326	0.111813	0.165626	0.279491	dnj-19
WBGene00001038	8693.9	-0.28632	0.0664422	1.2127e-05	0.000128706	dnj-20
WBGene00001039	492.124	0.212193	0.0884495	0.0138352	0.0418777	dnj-21
WBGene00001040	2825.56	-0.00532147	0.12754	0.938912	0.961482	dnj-22
WBGene00001041	3679.15	-0.0868793	0.0886753	0.313216	0.448179	dnj-23
WBGene00001042	350.747	-0.447894	0.126333	0.000188339	0.00132145	dnj-24
WBGene00001043	5926.22	0.176532	0.129963	0.151688	0.261636	dnj-25
WBGene00001044	1157.37	0.270397	0.217059	0.143	0.250561	dnj-26
WBGene00001045	2226.14	-0.515112	0.120411	7.54674e-06	8.51553e-05	dnj-27
WBGene00001046	2687.46	0.2358	0.101284	0.0160312	0.0471195	dnj-28
WBGene00001047	11228.5	0.0240185	0.111724	0.822901	0.881873	dnj-29
WBGene00001048	2012.92	0.102924	0.10174	0.245389	0.373361	dnj-30
WBGene00001049	5330.96	0.141895	0.0797489	0.0695603	0.145817	dog-1
WBGene00001050	2199.31	0.285988	0.0862481	0.000672079	0.00377686	dom-3
WBGene00001051	7445.26	0.106251	0.0912105	0.235167	0.361681	cks-1
WBGene00001052	41.6228	-0.380288	0.28984	0.0852235	0.169944	dop-1
WBGene00001053	89.1762	-0.101834	0.20781	0.567713	0.681498	dop-2
WBGene00001054	91.049	-0.183494	0.157103	0.204281	0.326066	dpf-1
WBGene00001055	1070.11	-0.217484	0.12383	0.0641892	0.137509	dpf-2
WBGene00001056	18602.1	0.189231	0.0775142	0.0140735	0.0424262	dpf-3
WBGene00001057	4388.46	0.17838	0.0778278	0.0193913	0.0548765	dpf-4
WBGene00001058	12170	0.343313	0.0981757	0.000306504	0.00198629	dpf-5
WBGene00001059	125.145	0.468865	0.189352	0.00560712	0.0205487	dpf-6
WBGene00001060	3924.78	0.286776	0.0946488	0.0017778	0.00827018	dpf-7
WBGene00001061	8319.27	0.210767	0.112324	0.0504744	0.114506	dpl-1
WBGene00001062	0	NA	NA	NA	NA	dpr-1
WBGene00001063	89.8186	-0.0484321	0.223917	0.795454	0.861055	dpy-1
WBGene00001064	109.678	-1.24156	0.33789	2.20826e-05	0.000215805	dpy-2
WBGene00001065	66.8373	-1.45751	0.409022	2.76219e-05	0.000259803	dpy-3
WBGene00001066	54.5897	-0.000731622	0.390298	0.987628	0.992814	dpy-4
WBGene00001067	48.2775	0.0142511	0.384783	0.911514	0.941964	dpy-5
WBGene00001068	34.3908	-0.626769	0.470514	0.0301386	0.0773475	dpy-6
WBGene00001069	76.4829	-1.1012	0.420905	0.000814516	0.00441565	dpy-7
WBGene00001070	24.1054	-0.286876	0.392973	0.198017	0.318284	dpy-8
WBGene00001071	42.0994	-0.654368	0.364658	0.0142715	0.0428631	dpy-9
WBGene00001072	427.451	-0.518964	0.138884	7.3686e-05	0.000610424	dpy-10
WBGene00001073	5126.6	-0.0575743	0.0657434	0.372501	0.507815	dpy-11
WBGene00001074	57.3966	0.00569318	0.386662	0.967837	0.98002	dpy-13
WBGene00001075	1553.94	-2.00926	0.289315	2.48757e-13	1.53494e-11	dpy-14
WBGene00001076	1573.9	-1.67667	0.288499	4.46229e-10	1.42402e-08	dpy-17
WBGene00001077	1902.99	-0.472955	0.13762	0.00026052	0.00173304	dpy-18
WBGene00001078	370.812	0.174012	0.124492	0.141357	0.248526	dpy-19
WBGene00001079	8.5753	-0.546615	0.474088	0.0500468	0.113779	dpy-20
WBGene00001080	9129.57	-0.124393	0.129758	0.305654	0.440259	dpy-21
WBGene00001081	7603.6	-0.445992	0.10137	5.32278e-06	6.27683e-05	dpy-22
WBGene00001082	2505.59	-0.197561	0.0962373	0.0341671	0.0853742	dpy-23
WBGene00001085	13086.2	0.0609447	0.0669008	0.356166	0.491389	dpy-26
WBGene00001086	4976.9	-0.486048	0.0836909	2.87952e-09	7.67307e-08	dpy-27
WBGene00001087	13416	0.0512266	0.076436	0.494909	0.620414	dpy-28
WBGene00001088	5245.24	-0.0913432	0.111056	0.391499	0.526926	dpy-30
WBGene00001089	1372.46	0.111044	0.0787235	0.150512	0.260188	dre-1
WBGene00001090	4725.36	0.226301	0.109856	0.0319319	0.0808444	drh-1
WBGene00001091	1863.63	-0.472613	0.154001	0.000927507	0.00489253	drh-2
WBGene00001092	2906.04	0.23587	0.13563	0.0643773	0.137767	dro-1
WBGene00001093	10556.1	0.308298	0.0935145	0.000681718	0.00382409	drp-1
WBGene00001094	12147.3	0.0348873	0.0780299	0.64644	0.747034	dars-1
WBGene00001095	1139.02	0.274915	0.20372	0.120181	0.219806	dars-2
WBGene00001096	7.89882	-0.41794	0.412512	0.0973425	0.188014	dsc-1
WBGene00001099	929.663	0.469214	0.175232	0.00322278	0.0132956	dsc-4
WBGene00001101	1622.4	-0.214421	0.0863083	0.0108262	0.0345076	dsh-1
WBGene00001102	7679.28	0.128828	0.0755804	0.0817851	0.165018	dsh-2
WBGene00001103	169.465	-0.944636	0.153454	1.14011e-10	4.08003e-09	dsl-1
WBGene00001104	1582.16	-0.864216	0.15407	3.53473e-09	9.15629e-08	dsl-2
WBGene00001105	233.532	-1.89854	0.252226	4.09536e-15	3.96163e-13	dsl-3
WBGene00001106	1.06473	-0.0487051	0.389716	0.684324	NA	dsl-4
WBGene00001107	5.01843	-0.897143	1.11398	0.0178899	0.0513237	dsl-5
WBGene00001108	25.3598	-1.39482	0.381489	2.21069e-05	0.000215805	dsl-6
WBGene00001109	6.35981	-1.74544	0.730462	0.000921649	0.00486783	dsl-7
WBGene00001110	3307.31	0.371824	0.105313	0.000265611	0.00175872	duo-1
WBGene00001111	14.4278	-1.27667	0.43433	0.00027272	0.00179809	duo-2
WBGene00001112	6004.59	0.221523	0.119595	0.0521455	0.117408	duo-3
WBGene00001113	248.426	0.236364	0.185235	0.151836	0.261867	dur-1
WBGene00001115	443.537	-0.209729	0.234897	0.276451	0.408312	dyb-1
WBGene00001116	183.034	-0.466372	0.125838	9.66309e-05	0.00076829	dyc-1
WBGene00001117	73.9417	-0.546891	0.218009	0.00408479	0.0160497	dyf-1
WBGene00001118	212.461	-0.668336	0.175149	3.49507e-05	0.000321356	dyf-2
WBGene00001119	501.802	0.0650411	0.300385	0.748717	0.826013	dyf-3
WBGene00001121	23.9066	-0.381917	0.299428	0.0907491	0.178528	dyf-5
WBGene00001122	64.6782	-0.0246245	0.222281	0.89331	0.930014	dyf-6
WBGene00001123	159.461	-2.12197	0.284936	6.91519e-15	6.11599e-13	dyf-7
WBGene00001127	66.2787	-0.218157	0.17524	0.167738	0.281988	dyf-11
WBGene00001129	15.0718	-0.246643	0.315697	0.262746	0.393262	dyf-13
WBGene00001130	4078.07	0.21565	0.120113	0.0602964	0.131088	dyn-1
WBGene00001131	3694.19	-0.608724	0.138733	3.52259e-06	4.35297e-05	dys-1
WBGene00001132	1150.25	0.106722	0.121436	0.357409	0.492481	alp-1
WBGene00001133	39.1073	-0.263199	0.242137	0.182367	0.300186	eat-2
WBGene00001134	7002.61	0.215428	0.0778715	0.00471891	0.0179378	eat-3
WBGene00001135	49.7784	-0.471097	0.219171	0.0124111	0.0384441	eat-4
WBGene00001136	18.0287	-0.0956696	0.240477	0.622633	0.727031	eat-5
WBGene00001137	46091.3	0.407207	0.137057	0.00158044	0.00752267	eat-6
WBGene00001145	663.562	-0.359637	0.105329	0.000393381	0.00244357	eat-16
WBGene00001147	25.8191	0.167066	0.333574	0.427775	0.560407	eat-18
WBGene00001148	2280.28	-0.169564	0.113984	0.120238	0.219844	eat-20
WBGene00001149	3936.86	-0.578639	0.122895	8.42941e-07	1.25448e-05	bcat-1
WBGene00001150	241.496	-0.364914	0.18857	0.0293972	0.0758325	ech-1.1
WBGene00001151	1017.61	0.348011	0.118983	0.00214616	0.00962583	ech-2
WBGene00001152	278.113	-0.0251848	0.130907	0.837805	0.891954	ech-3
WBGene00001153	4062.86	0.322047	0.118454	0.00435151	0.0168517	ech-4
WBGene00001154	1829.29	0.249178	0.100644	0.0105539	0.033802	ech-5
WBGene00001155	3781.97	0.353	0.0990617	0.000228514	0.00155795	ech-6
WBGene00001156	613.698	-0.00157769	0.183715	0.990645	0.994608	ech-7
WBGene00001157	230.388	0.35625	0.185867	0.0314358	0.0799039	ech-8
WBGene00001158	169.493	0.128467	0.276146	0.532826	0.65248	ech-9
WBGene00001159	147.343	-0.798104	0.265996	0.000456218	0.00276521	eff-1
WBGene00001160	8041.91	0.0668301	0.0743225	0.360405	0.495507	efk-1
WBGene00001161	5071.07	-0.0467462	0.109975	0.661497	0.758488	efl-1
WBGene00001162	1724.97	0.0463129	0.124247	0.696508	0.786493	efl-2
WBGene00001163	82.8736	-0.617323	0.293874	0.00854724	0.0285518	efn-2
WBGene00001164	37.1517	0.05151	0.198911	0.767505	0.839908	efn-3
WBGene00001165	604.799	-1.27828	0.158958	9.52764e-17	1.25501e-14	efn-4
WBGene00001166	16648.3	-0.0328068	0.055713	0.553256	0.669265	eftu-2
WBGene00001167	245557	0.0760939	0.0992441	0.431253	0.563606	eef-2
WBGene00001168	421357	0.0749583	0.147109	0.646581	0.747104	eef-1A.1
WBGene00001169	31474	-0.546957	0.125995	5.24991e-06	6.19876e-05	eef-1A.2
WBGene00001170	55.7424	-0.816764	0.202479	1.04208e-05	0.000112526	egl-1
WBGene00001171	135.024	-0.657609	0.142179	1.0304e-06	1.49747e-05	egl-2
WBGene00001172	5068.56	-0.418748	0.111807	9.4775e-05	0.000757425	egl-3
WBGene00001173	20923.1	0.0993092	0.0958589	0.287957	0.420525	egl-4
WBGene00001174	70.4787	-0.555251	0.221123	0.00386006	0.0153288	egl-5
WBGene00001175	188.665	0.0523175	0.141365	0.69321	0.783839	egl-6
WBGene00001177	3327.93	0.046115	0.0868379	0.573644	0.686246	egl-8
WBGene00001178	1132.22	0.0370777	0.0964851	0.689988	0.781554	egl-9
WBGene00001179	777.052	0.0673783	0.0756772	0.364067	0.499322	egl-10
WBGene00001182	167.312	0.180788	0.177789	0.257253	0.386723	egl-13
WBGene00001184	586.033	-0.360449	0.110478	0.000669871	0.00377017	egl-15
WBGene00001185	6.70587	-1.12348	0.687769	0.00659363	0.0233108	egl-17
WBGene00001186	3397.85	-0.151042	0.13317	0.227668	0.353496	egl-18
WBGene00001187	664.589	-0.351668	0.151181	0.0119655	0.0373831	egl-19
WBGene00001188	109.249	-0.397704	0.233145	0.041571	0.0990123	egl-20
WBGene00001189	3017.57	-0.283839	0.0887794	0.0010267	0.00532203	egl-21
WBGene00001190	140.04	-0.195929	0.147271	0.152372	0.262451	egl-23
WBGene00001193	853.636	0.231932	0.0960323	0.012709	0.0392066	egl-26
WBGene00001194	13148	0.167825	0.099374	0.0813313	0.164371	egl-27
WBGene00001196	5381.08	-0.33138	0.0883514	0.000114684	0.000883459	egl-30
WBGene00001202	67.2268	-0.28351	0.157593	0.0505501	0.114636	egl-36
WBGene00001204	35.9089	-1.27461	0.266066	1.92065e-07	3.33074e-06	egl-38
WBGene00001207	356.728	-1.07176	0.177603	1.99819e-10	6.8347e-09	egl-43
WBGene00001208	1059.14	-0.384246	0.161747	0.00946538	0.0310382	egl-44
WBGene00001209	28078.7	0.0145845	0.0913379	0.820155	0.879895	egl-45
WBGene00001210	59.1213	-0.916192	0.30825	0.000402605	0.00249133	egl-46
WBGene00001211	12.8676	-0.291955	0.331761	0.193648	0.313268	egl-47
WBGene00001214	11583.9	0.428067	0.13178	0.0005664	0.00330012	ego-1
WBGene00001215	7464.41	0.157783	0.170745	0.308658	0.443124	ego-2
WBGene00001223	0.903902	0.0372055	0.395799	0.694976	NA	ehn-3
WBGene00001224	5566.95	0.257309	0.109405	0.0141656	0.0426346	ehs-1
WBGene00001225	17331	-0.115889	0.100665	0.236627	0.363213	eif-3.B
WBGene00001226	17988.6	0.235521	0.0826334	0.00376227	0.0150531	eif-3.C
WBGene00001227	12414.6	0.131751	0.0770721	0.0813405	0.164371	eif-3.D
WBGene00001228	8089.19	0.136051	0.075003	0.0646704	0.138259	eif-3.E
WBGene00001229	5399.5	0.020937	0.0602008	0.726224	0.808933	eif-3.F
WBGene00001230	5508.95	-0.0530165	0.0871147	0.531952	0.651883	eif-3.G
WBGene00001231	6266.78	0.258244	0.0898036	0.00316348	0.0130887	eif-3.H
WBGene00001232	10513.5	0.0426251	0.0970709	0.647808	0.74801	eif-3.I
WBGene00001233	3696.75	0.248327	0.0832797	0.00228158	0.0101039	eif-3.K
WBGene00001234	5458.19	0.164053	0.129982	0.181835	0.299611	eif-6
WBGene00001235	2246.76	-0.00463504	0.168486	0.975881	0.985046	elb-1
WBGene00001236	2388.15	-0.0115288	0.103643	0.907367	0.938912	elc-1
WBGene00001237	3.71391	-0.620038	0.862107	0.0315148	0.0800388	elc-2
WBGene00001239	10079.6	0.250224	0.0817088	0.00174742	0.00814627	elo-1
WBGene00001240	1507.44	-0.0780173	0.155287	0.581689	0.692567	elo-2
WBGene00001241	4243.25	0.312192	0.134172	0.0134415	0.0409799	elo-3
WBGene00001242	51.3508	0.538695	0.232949	0.00671803	0.0236538	elo-4
WBGene00001243	1583.88	0.180928	0.216971	0.31949	0.454496	elo-5
WBGene00001244	1280.71	0.468526	0.192841	0.00641373	0.0228598	elo-6
WBGene00001245	2.72126	-0.0926733	0.371271	0.58913	0.699342	elo-7
WBGene00001246	21.3247	-0.274638	0.313252	0.213613	0.337252	elo-8
WBGene00001247	65.3642	-0.102453	0.205034	0.560945	0.675943	elo-9
WBGene00001248	181.062	-0.0834264	0.158682	0.566668	0.680683	elp-1
WBGene00001249	802.485	-0.62106	0.128136	3.82194e-07	6.14056e-06	elt-1
WBGene00001250	350.099	-0.118523	0.167575	0.435863	0.567772	elt-2
WBGene00001251	240.178	-0.336021	0.153467	0.0176607	0.0508151	elt-3
WBGene00001252	9.83805	0.170307	0.307404	0.424116	0.557079	elt-4
WBGene00001253	313.018	-0.577031	0.185764	0.000608617	0.00348992	elt-6
WBGene00001258	16391.9	0.0191424	0.0960595	0.820663	0.880338	emb-4
WBGene00001259	28050.3	0.000103612	0.0812424	0.998964	0.999125	emb-5
WBGene00001262	9142.14	0.320632	0.0816157	5.34285e-05	0.000467252	emb-8
WBGene00001263	3903.95	0.673974	0.220756	0.000542398	0.00318897	emb-9
WBGene00001281	5820.23	0.244096	0.0977932	0.00997244	0.032299	emb-27
WBGene00001284	5276.17	0.279423	0.104989	0.00580746	0.0211453	emb-30
WBGene00001303	6578.92	0.245934	0.110748	0.0207398	0.0578033	emo-1
WBGene00001309	4913.1	0.122207	0.136151	0.340618	0.476342	emr-1
WBGene00001310	6.86289	-0.263424	0.361899	0.234875	0.361343	end-1
WBGene00001311	26.6555	0.363983	0.324673	0.114079	0.211372	end-3
WBGene00001320	14754	0.0444242	0.127582	0.713941	0.799471	ent-1
WBGene00001324	4422.22	0.106132	0.131962	0.393575	0.529087	eor-1
WBGene00001325	2384.14	-0.121271	0.100702	0.212821	0.33643	eor-2
WBGene00001328	4436.45	-0.771022	0.147884	3.8564e-08	7.79378e-07	epi-1
WBGene00001329	6231.13	0.0747152	0.100998	0.44425	0.574652	epn-1
WBGene00001330	1864.53	-0.33662	0.121892	0.00364767	0.0146919	eps-8
WBGene00001331	2118.34	-0.219604	0.138841	0.0909524	0.178823	erd-2.1
WBGene00001332	4137.97	0.333713	0.0953831	0.000307128	0.00198963	eri-1
WBGene00001333	12550	0.090415	0.0473318	0.0548515	0.122164	erm-1
WBGene00001334	5477.55	0.34941	0.0976162	0.000219286	0.00150399	ero-1
WBGene00001335	744.32	0.0626992	0.115731	0.572589	0.685537	F35A5.8
WBGene00001336	12179	0.0668627	0.0876215	0.439408	0.570388	qars-1
WBGene00001337	14839.8	0.142828	0.0620072	0.0175012	0.0504502	ears-1
WBGene00001338	964.046	0.0661716	0.129043	0.589393	0.69961	ears-2
WBGene00001340	6100.52	0.208145	0.0625195	0.000745402	0.00411283	etr-1
WBGene00001345	1231.51	-0.418179	0.111777	9.56765e-05	0.000763205	fos-1
WBGene00001352	10430.8	0.0797301	0.105702	0.436273	0.567947	evl-14
WBGene00001358	915.108	0.112854	0.102383	0.254628	0.383895	evl-20
WBGene00001362	29.6628	-0.103866	0.221996	0.575802	0.68814	exc-1
WBGene00001365	2783.2	0.0435805	0.114493	0.696341	0.786408	exc-4
WBGene00001366	876.297	-0.604339	0.206724	0.000992808	0.00517525	exc-5
WBGene00001368	586.858	-0.382814	0.0932994	2.40336e-05	0.000230805	exc-7
WBGene00001371	1679.67	0.188907	0.0969531	0.0436095	0.102488	exl-1
WBGene00001372	3318.32	0.177085	0.159488	0.227078	0.352871	exo-3
WBGene00001373	13.0285	-0.0680282	0.287063	0.738217	0.818213	exp-1
WBGene00001374	101.379	-0.576888	0.155461	6.82447e-05	0.000573017	exp-2
WBGene00001377	495.883	-1.32988	0.180721	1.92116e-14	1.54466e-12	eya-1
WBGene00001385	20371.4	0.218063	0.16027	0.14526	0.253516	far-1
WBGene00001386	68751.3	0.363557	0.169733	0.0184838	0.0527341	far-2
WBGene00001387	1943.6	1.51829	0.247413	7.37754e-11	2.77937e-09	far-3
WBGene00001388	65.8983	-0.0578815	0.2007	0.738529	0.818418	far-4
WBGene00001389	48.7602	0.317069	0.350713	0.169994	0.284913	far-5
WBGene00001390	5060.14	0.00129089	0.0998096	0.957518	0.974091	far-6
WBGene00001391	354.747	-0.123345	0.162727	0.405618	0.539884	far-7
WBGene00001392	1854.35	0.512425	0.109466	1.17151e-06	1.6763e-05	far-8
WBGene00001393	19082.1	0.423701	0.0818842	1.48553e-07	2.64787e-06	fat-1
WBGene00001394	39557.1	0.146964	0.0745868	0.0464448	0.107429	fat-2
WBGene00001395	4738.69	0.379532	0.207234	0.0312251	0.0794661	fat-3
WBGene00001396	11144.8	0.0111202	0.15915	0.941145	0.962809	fat-4
WBGene00001397	1682.78	0.422789	0.252122	0.0406302	0.097396	fat-5
WBGene00001398	13287	-0.303084	0.141089	0.0239769	0.0647271	fat-6
WBGene00001399	320.459	1.79069	0.253238	1.0341e-13	7.03526e-12	fat-7
WBGene00001400	11.8989	-0.70794	0.398706	0.0134743	0.0410596	fax-1
WBGene00001401	3126.35	0.457901	0.141123	0.000580885	0.0033589	fbf-1
WBGene00001402	1921.28	0.416603	0.137072	0.00122297	0.00609634	fbf-2
WBGene00001403	275.935	-0.362031	0.166067	0.0167089	0.0486722	fbl-1
WBGene00001404	4518.52	0.492769	0.154619	0.000561699	0.00328064	fbp-1
WBGene00001405	3497.03	0.214296	0.108982	0.0396244	0.0955026	fce-1
WBGene00001406	1221.77	0.260825	0.0904751	0.0030545	0.012738	fce-2
WBGene00001410	128.678	-0.36962	0.139178	0.00458851	0.0175861	feh-1
WBGene00001411	3629.13	0.280111	0.117134	0.0121384	0.0377822	fem-1
WBGene00001412	7198.39	0.271388	0.110987	0.010817	0.0344847	fem-2
WBGene00001413	2969.69	0.269523	0.173785	0.0858522	0.170867	fem-3
WBGene00001414	135.544	-0.132416	0.166737	0.382851	0.518688	fer-1
WBGene00001423	19083.6	0.334374	0.178855	0.0374038	0.091348	fib-1
WBGene00001424	0.446685	-0.0777142	0.41454	0.347208	NA	fis-1
WBGene00001425	912.05	-0.225049	0.125118	0.0577734	0.127015	fis-2
WBGene00001426	4422.02	0.140432	0.0728247	0.0499023	0.113574	fkb-1
WBGene00001427	11067.1	0.208862	0.185022	0.181978	0.299767	fkb-2
WBGene00001428	346.312	-0.183723	0.142211	0.166783	0.280866	fkb-3
WBGene00001429	15.5934	-0.382469	0.34574	0.108084	0.203245	fkb-4
WBGene00001430	314.407	-0.0929617	0.161005	0.528529	0.648845	fkb-5
WBGene00001431	13148.6	0.0526952	0.150299	0.687142	0.779272	fkb-6
WBGene00001432	129.39	-1.70595	0.260447	5.03382e-12	2.41584e-10	fkb-7
WBGene00001433	64.9957	-0.43299	0.176293	0.00665102	0.0234668	fkb-8
WBGene00001434	20.5828	-0.899086	0.406962	0.00333539	0.0137008	fkh-2
WBGene00001435	1504.82	-0.181604	0.144434	0.176799	0.293291	fkh-3
WBGene00001436	1157.64	-0.433511	0.14127	0.0010499	0.00540781	fkh-4
WBGene00001437	105.083	-0.873464	0.257157	0.000105284	0.000826126	fkh-5
WBGene00001438	98.3515	-0.153496	0.138616	0.238137	0.364897	fkh-6
WBGene00001439	2198.55	-0.475134	0.142418	0.000370456	0.00232124	fkh-7
WBGene00001440	64.3058	-1.24676	0.207015	1.7988e-10	6.20986e-09	fkh-8
WBGene00001441	1457.86	-0.069597	0.121742	0.547871	0.664899	fkh-9
WBGene00001442	16.1278	-0.363394	0.301421	0.104399	0.198079	fkh-10
WBGene00001443	7066.27	0.0559784	0.0838974	0.496305	0.621779	fli-1
WBGene00001444	577.594	-0.294031	0.109819	0.00527767	0.0195848	flp-1
WBGene00001445	128.206	-0.559439	0.189136	0.00105207	0.00541622	flp-2
WBGene00001446	485.196	-0.249072	0.0891483	0.0040941	0.0160794	flp-3
WBGene00001447	109.228	-0.288636	0.144603	0.0320882	0.081118	flp-4
WBGene00001448	252.764	-0.428929	0.130516	0.000516643	0.00306829	flp-5
WBGene00001449	969.432	-0.201675	0.165074	0.18	0.297354	flp-6
WBGene00001450	172.824	-0.381778	0.145082	0.0047558	0.0180522	flp-7
WBGene00001451	170.168	-0.233556	0.190721	0.16472	0.278248	flp-8
WBGene00001452	634.945	-0.378094	0.118612	0.000832839	0.00448878	flp-9
WBGene00001453	354.746	-0.600477	0.180355	0.000261293	0.00173711	flp-10
WBGene00001454	368.917	-0.40959	0.134584	0.00124943	0.00618982	flp-11
WBGene00001455	246.458	-0.167	0.101369	0.0881911	0.174494	flp-12
WBGene00001456	168.083	-0.364757	0.117949	0.00117684	0.00591063	flp-13
WBGene00001457	557.384	-0.250286	0.150139	0.0718011	0.149218	flp-14
WBGene00001458	234.092	-0.880717	0.152588	1.38253e-09	3.94436e-08	flp-15
WBGene00001459	338.95	-0.49505	0.148397	0.000352047	0.0022295	flp-16
WBGene00001460	258.403	-0.314898	0.144759	0.0195183	0.0551854	flp-17
WBGene00001461	546.537	-0.331676	0.136567	0.00971314	0.031667	flp-18
WBGene00001462	189.844	-0.400221	0.142208	0.00260756	0.0112185	flp-19
WBGene00001463	79.4246	-0.61043	0.149169	1.34976e-05	0.000141553	flp-20
WBGene00001464	120.953	-0.576968	0.18336	0.000537999	0.00317013	flp-21
WBGene00001465	186.511	0.324083	0.127984	0.00743685	0.0256451	flr-1
WBGene00001466	40.5119	-0.485615	0.277197	0.0280202	0.0731646	flr-2
WBGene00001468	36.5293	0.0717656	0.24391	0.713829	0.799449	flr-4
WBGene00001470	3592.75	-0.140534	0.077831	0.0653978	0.139461	baz-2
WBGene00001475	617.274	-1.84463	0.230867	9.79831e-17	1.28158e-14	fmi-1
WBGene00001476	222.873	0.115038	0.273182	0.573609	0.686246	fmo-1
WBGene00001477	1711.63	-1.55411	0.604351	0.000527771	0.00312158	fmo-2
WBGene00001478	218.975	0.567755	0.199741	0.00140682	0.00683645	fmo-3
WBGene00001479	764.851	-0.175942	0.124668	0.136756	0.242551	fmo-4
WBGene00001480	868.542	-0.803676	0.170354	4.60643e-07	7.27511e-06	fmo-5
WBGene00001481	2393.32	0.136321	0.233586	0.479941	0.606762	fog-1
WBGene00001482	1919.38	0.258262	0.183746	0.115031	0.212626	fog-2
WBGene00001483	67.3544	0.131428	0.347923	0.509913	0.633615	fog-3
WBGene00001484	1311.29	-0.532399	0.158751	0.000293441	0.00191164	fox-1
WBGene00001485	3465.18	0.281735	0.0952407	0.00224286	0.00995616	fre-1
WBGene00001486	437.946	0.232102	0.191746	0.169784	0.28468	frh-1
WBGene00001487	16.0912	-0.2074	0.285795	0.324377	0.459757	frk-1
WBGene00001488	16987.4	-0.00391908	0.0897627	0.957598	0.974109	frm-1
WBGene00001489	1148.95	-0.236913	0.100633	0.0150363	0.0447546	frm-2
WBGene00001490	354.018	-0.0115524	0.11981	0.918681	0.947136	frm-3
WBGene00001491	6781.76	0.132244	0.0644452	0.0364772	0.0896769	frm-4
WBGene00001492	3595.92	-0.0520771	0.102317	0.58584	0.696016	frm-5.1
WBGene00001493	6540.18	-0.413087	0.0660855	2.20352e-10	7.46824e-09	frm-7
WBGene00001494	513.215	-0.286426	0.131014	0.0204502	0.0572077	frm-8
WBGene00001495	190.03	-0.361846	0.177919	0.0239062	0.0645831	frm-9
WBGene00001496	4834.56	0.0281512	0.155121	0.846498	0.898144	frm-10
WBGene00001497	6519.59	0.324888	0.0845569	8.27626e-05	0.000675077	fars-1
WBGene00001498	6158.44	0.174941	0.0795317	0.0251428	0.0670366	fars-3
WBGene00001499	6483.48	0.245084	0.0858775	0.00344919	0.0140857	fsn-1
WBGene00001500	461.086	0.39773	0.266274	0.0613211	0.132684	ftn-1
WBGene00001501	4385.92	0.309392	0.145177	0.0210016	0.058349	ftn-2
WBGene00001502	13725.6	-0.254331	0.140971	0.0588684	0.128767	ftt-2
WBGene00001503	10496.8	0.307299	0.109993	0.00327871	0.0134993	fum-1
WBGene00001505	252.067	-0.256817	0.172199	0.0982903	0.18949	fut-1
WBGene00001506	10.2568	-1.66065	0.516029	9.72651e-05	0.000772011	fut-2
WBGene00001507	43.0756	-0.341749	0.211438	0.0609155	0.132092	fut-4
WBGene00001508	182.824	0.216052	0.131634	0.0814437	0.164544	fut-8
WBGene00001509	5469.12	0.235851	0.0911282	0.00778553	0.0265176	fzo-1
WBGene00001510	8615.72	0.234359	0.0987801	0.0140115	0.0422597	fzr-1
WBGene00001511	11456.9	0.0934627	0.0941625	0.27672	0.408553	fzy-1
WBGene00001512	24.0018	-0.929102	0.304697	0.000328603	0.00210381	gab-1
WBGene00001513	9871.37	0.276582	0.0951962	0.00272525	0.0116305	gad-1
WBGene00001514	13192.1	0.375338	0.155105	0.00896989	0.0296648	xnd-1
WBGene00001515	151.584	-0.709561	0.184108	2.73619e-05	0.000257965	gap-1
WBGene00001516	3276.63	0.0870195	0.0763988	0.246537	0.374646	gap-2
WBGene00001517	88.2865	-0.661212	0.188825	0.000117696	0.000902919	gar-1
WBGene00001518	78.8851	-0.442689	0.206422	0.0141321	0.0425613	gar-2
WBGene00001519	74.5931	-0.635851	0.176338	8.66524e-05	0.000702793	gar-3
WBGene00001520	2361.26	0.0223918	0.1143	0.838863	0.892797	gas-1
WBGene00001522	668.702	-0.185304	0.12551	0.119362	0.218673	gbh-1
WBGene00001523	431.362	-0.170027	0.165195	0.257946	0.38767	gbh-2
WBGene00001526	5235.49	0.160381	0.0709254	0.0218173	0.0601832	gck-1
WBGene00001527	5679.85	0.188674	0.0681059	0.00491279	0.0185119	gcs-1
WBGene00001528	1.66632	-0.0827924	0.398488	0.481381	0.60821	gcy-1
WBGene00001529	1.1118	-0.0672082	0.398422	0.529747	NA	gcy-2
WBGene00001530	3.01311	-0.102275	0.377884	0.538307	0.656725	gcy-3
WBGene00001531	5.86396	-0.690423	0.660417	0.0304395	0.0779797	gcy-4
WBGene00001532	23.0227	-0.466107	0.451389	0.0721672	0.149728	gcy-5
WBGene00001533	5.33814	-0.682767	0.605307	0.0316568	0.0803108	gcy-6
WBGene00001534	18.6255	-0.0924815	0.279055	0.650778	0.749771	gcy-7
WBGene00001535	37.1775	-0.514139	0.28728	0.0230451	0.0628236	gcy-8
WBGene00001536	43.9153	-1.22828	0.236129	2.0925e-08	4.55081e-07	gcy-9
WBGene00001537	486.793	-0.737107	0.10008	4.30852e-14	3.18813e-12	gcy-11
WBGene00001538	1701.55	0.0161061	0.0978982	0.8652	0.910703	gcy-12
WBGene00001539	3.4303	-0.651537	1.04757	0.0266318	0.0703102	gcy-13
WBGene00001540	6.74534	-0.663513	0.619146	0.0308642	0.0788224	gcy-14
WBGene00001541	104.581	-0.485572	0.186632	0.00382122	0.0152299	gcy-15
WBGene00001542	8.54206	-0.530124	0.4952	0.0558884	0.123848	gcy-17
WBGene00001543	130.248	0.107345	0.136238	0.402449	0.53682	gcy-18
WBGene00001544	477.552	-1.17453	0.145373	8.40867e-17	1.13996e-14	gcy-19
WBGene00001545	8.95326	-0.766099	0.590586	0.0203573	0.0570193	gcy-20
WBGene00001546	193.652	-1.00039	0.181944	5.43739e-09	1.35012e-07	gcy-21
WBGene00001547	105.619	-1.30658	0.231683	1.66675e-09	4.66916e-08	gcy-22
WBGene00001548	56.3744	-0.423662	0.179586	0.00889787	0.0294844	gcy-23
WBGene00001549	6.34461	-1.07145	0.731146	0.00920335	0.0303235	gcy-25
WBGene00001550	3.5169	-0.111343	0.350063	0.566448	0.680595	gcy-27
WBGene00001551	26.6333	-0.876849	0.313209	0.000772962	0.00423221	gcy-31
WBGene00001552	13.8355	-0.123792	0.271708	0.545685	0.663112	gcy-32
WBGene00001553	37.4	-0.729928	0.242477	0.00057468	0.00333443	gcy-33
WBGene00001554	8.77871	-0.943998	0.56246	0.0085101	0.0284446	gcy-34
WBGene00001555	63.0473	-0.849495	0.255982	0.000140446	0.00103841	gcy-35
WBGene00001556	28.8579	-0.652994	0.335296	0.0106213	0.0339886	gcy-36
WBGene00001557	71.4622	-0.734575	0.175005	6.37758e-06	7.33441e-05	gcy-37
WBGene00001558	16396.9	0.0820516	0.0944395	0.404008	0.538358	gdi-1
WBGene00001559	1064.09	-0.395892	0.12485	0.000834354	0.00449303	gei-1
WBGene00001560	2578.82	-0.137134	0.0870623	0.106144	0.20049	gei-3
WBGene00001561	9514.09	-0.446214	0.128589	0.00020811	0.00143635	gei-4
WBGene00001562	7611.53	-0.263564	0.0904651	0.00250109	0.0108789	lin-66
WBGene00001563	8960.65	0.0577769	0.113977	0.597729	0.70603	gei-6
WBGene00001564	33691.1	0.130408	0.146598	0.356889	0.49202	icl-1
WBGene00001565	4733.37	0.0550197	0.0904652	0.534181	0.653494	gei-8
WBGene00001566	2119.65	0.255805	0.0874832	0.00269646	0.0115342	acdh-13
WBGene00001568	10069.2	0.183688	0.0820651	0.0224589	0.0616325	snpc-4
WBGene00001569	5459.94	0.496197	0.120442	1.62395e-05	0.000164908	meg-3
WBGene00001570	78.7663	-0.114673	0.267835	0.571114	0.684368	gei-13
WBGene00001571	5125.54	0.441998	0.119376	0.000106233	0.00083217	gei-14
WBGene00001572	231.494	0.320014	0.136296	0.0125227	0.0387123	gei-15
WBGene00001574	12610.6	0.164202	0.0725994	0.0198233	0.0558692	gei-17
WBGene00001575	4.00082	-0.055135	0.368353	0.732191	0.813758	gei-18
WBGene00001577	1293.46	-0.631606	0.184252	0.000167694	0.00119791	gem-4
WBGene00001578	590.784	1.28329	0.175259	2.48009e-14	1.94357e-12	ges-1
WBGene00001579	4903.69	0.0897911	0.0903502	0.308994	0.443539	gex-2
WBGene00001580	7276.21	0.243896	0.109896	0.0209642	0.0582774	gex-3
WBGene00001581	2616.46	1.51736	0.594387	0.000616091	0.00352407	gfi-1
WBGene00001582	8849.03	0.126693	0.0775854	0.0956478	0.185493	gfi-2
WBGene00001583	2271.97	-0.30099	0.0685312	7.99671e-06	8.96336e-05	gfi-3
WBGene00001584	6872.75	0.0829759	0.110387	0.440737	0.571514	nrde-4
WBGene00001585	1901.58	0.191374	0.078792	0.0131902	0.0403684	gfl-1
WBGene00001586	19.2938	-0.401801	0.261837	0.0567944	0.125313	ggr-1
WBGene00001587	22.9504	-0.248035	0.25999	0.226138	0.351824	ggr-2
WBGene00001588	28.4282	-0.576696	0.357145	0.0252779	0.0673347	ggr-3
WBGene00001589	5341.15	0.0113407	0.0691068	0.86871	0.913342	gip-1
WBGene00001590	601.299	0.179046	0.10303	0.0719018	0.149391	C45G3.3
WBGene00001591	763.065	0.185615	0.18771	0.26512	0.395731	glc-1
WBGene00001592	130.23	0.115517	0.138898	0.374954	0.510334	glc-2
WBGene00001593	15.0518	-0.33826	0.337022	0.14524	0.253504	glc-3
WBGene00001594	74.8498	-0.449441	0.1839	0.00647752	0.0230252	glc-4
WBGene00001595	50044.2	0.323882	0.154562	0.0206684	0.0576561	gld-1
WBGene00001596	17200.3	0.186724	0.0808094	0.0197256	0.0556926	gld-2
WBGene00001597	21075	0.380013	0.100466	9.16108e-05	0.000736256	gld-3
WBGene00001598	18766.8	0.307991	0.147	0.0246673	0.0660724	glh-1
WBGene00001599	11338.8	0.35065	0.140846	0.0073197	0.0253447	glh-2
WBGene00001600	4419.85	0.232295	0.0840936	0.00468513	0.0178606	glh-3
WBGene00001601	11410.1	0.392245	0.149424	0.00434995	0.0168491	glh-4
WBGene00001602	592.614	-0.161105	0.114688	0.142505	0.249856	gln-1
WBGene00001603	7.25128	-1.53443	0.746222	0.00209353	0.00942849	gln-2
WBGene00001604	4183.28	0.663313	0.220753	0.00065948	0.0037309	gln-3
WBGene00001605	3.55504	-0.868973	1.12556	0.0191758	0.0543246	gln-4
WBGene00001606	16331.9	0.406125	0.147246	0.00257124	0.0111111	gln-5
WBGene00001607	34596.1	0.394121	0.151557	0.00504638	0.0189002	gln-6
WBGene00001608	8.53843	-0.0927749	0.313615	0.649743	0.749297	R07B1.8
WBGene00001609	21556.7	0.429249	0.111506	6.35124e-05	0.00053913	glp-1
WBGene00001612	30.5008	-0.603876	0.285448	0.00873434	0.0290618	glr-1
WBGene00001613	41.293	-0.362213	0.25802	0.0794978	0.16149	glr-2
WBGene00001614	6.1532	-0.116822	0.365023	0.521412	0.642955	glr-3
WBGene00001615	153.371	-0.619188	0.18215	0.000192427	0.0013446	glr-4
WBGene00001616	100.839	-0.491621	0.194269	0.00443762	0.0171067	glr-5
WBGene00001617	219.641	-0.443003	0.163971	0.00320307	0.0132289	glr-6
WBGene00001618	18.0908	-0.751251	0.347183	0.00505721	0.0189261	glr-7
WBGene00001619	11.9952	-0.520658	0.397316	0.0476852	0.109693	glr-8
WBGene00001620	2024.37	-0.0336047	0.1017	0.731676	0.813348	glt-1
WBGene00001621	141.71	-0.141848	0.17856	0.375906	0.511368	glt-3
WBGene00001622	368.423	-0.194132	0.121838	0.0939631	0.183221	glt-4
WBGene00001623	136.257	-0.0746149	0.172306	0.631326	0.734366	glt-5
WBGene00001624	49.9054	0.12018	0.188877	0.47235	0.599876	glt-6
WBGene00001625	17.2661	-0.213231	0.285583	0.311459	0.446302	glt-7
WBGene00001626	2.27252	-0.024927	0.379822	0.854996	0.903599	gly-1
WBGene00001627	228.365	-0.082838	0.189276	0.619783	0.724705	gly-2
WBGene00001628	5273.53	0.258631	0.0763782	0.00051401	0.00305593	gly-3
WBGene00001629	2991.14	0.190381	0.126781	0.113461	0.210499	gly-4
WBGene00001630	4438.68	0.185239	0.0615708	0.00234006	0.0103158	gly-5
WBGene00001631	505.257	0.0539162	0.100555	0.579681	0.691263	gly-6
WBGene00001632	6517.17	0.29057	0.117513	0.00984994	0.0319998	gly-7
WBGene00001633	411.204	0.856108	0.153014	4.02556e-09	1.03269e-07	gly-8
WBGene00001635	5394.73	0.254401	0.136438	0.0471686	0.108787	gly-10
WBGene00001636	508.85	-0.0513709	0.104481	0.610065	0.716591	gly-11
WBGene00001637	126.35	-0.402815	0.165334	0.00773517	0.02638	gly-12
WBGene00001638	648.667	0.212632	0.0749631	0.00386832	0.0153485	gly-13
WBGene00001639	226.815	0.0187425	0.126701	0.876977	0.919141	gly-14
WBGene00001640	3.99653	-0.514522	0.808097	0.0301262	0.0773287	gly-15
WBGene00001641	0.386974	-0.0322993	0.403671	0.693062	NA	gly-16
WBGene00001642	0.628967	-0.00769341	0.394906	0.943042	NA	gly-17
WBGene00001643	11.5289	0.0293975	0.296003	0.886215	0.9253	gly-18
WBGene00001644	112.955	-0.0745557	0.259044	0.707815	0.794815	gly-19
WBGene00001645	7153.18	0.343053	0.105846	0.000746259	0.00411528	gly-20
WBGene00001646	150.147	-0.428478	0.144041	0.00143626	0.00694858	gna-1
WBGene00001647	6154.37	0.401014	0.162879	0.00725747	0.0251714	gna-2
WBGene00001648	10640	0.015597	0.058027	0.787588	0.854831	goa-1
WBGene00001649	1536.56	0.248109	0.0996477	0.0100605	0.032519	gob-1
WBGene00001650	466.978	-0.297506	0.127021	0.0132911	0.0406214	gon-1
WBGene00001651	3041.26	0.206767	0.0830903	0.0109142	0.0347522	gon-2
WBGene00001653	10076.2	0.190914	0.105513	0.0618798	0.133515	gon-4
WBGene00001660	1695.08	0.25728	0.144041	0.0554385	0.12315	gop-1
WBGene00001661	2500.46	0.17494	0.103538	0.0798094	0.161982	gop-2
WBGene00001662	3396.25	0.142994	0.0857672	0.087836	0.173958	gop-3
WBGene00001663	44.4215	-0.0872361	0.199566	0.614626	0.720445	gpa-1
WBGene00001664	24.1442	-0.554194	0.273781	0.012903	0.0396373	gpa-2
WBGene00001665	29.7338	-0.135896	0.241193	0.48608	0.612412	gpa-3
WBGene00001666	121.107	-0.263666	0.140724	0.0448865	0.104707	gpa-4
WBGene00001667	8.3834	-0.350184	0.36819	0.140102	0.24681	gpa-5
WBGene00001668	9.41051	-0.765579	0.464916	0.0134277	0.0409578	gpa-6
WBGene00001669	166.362	-0.433621	0.179075	0.00721515	0.0250527	gpa-7
WBGene00001670	5.32841	-0.479468	0.661057	0.0515581	0.116382	gpa-8
WBGene00001671	21.2037	-0.476955	0.318159	0.0441887	0.103508	gpa-9
WBGene00001672	27.5695	0.266356	0.224973	0.16111	0.273444	gpa-10
WBGene00001673	15.9818	-0.213698	0.283979	0.311472	0.446302	gpa-11
WBGene00001674	79.1614	0.415131	0.195833	0.0164262	0.0480447	gpa-12
WBGene00001675	25.6178	0.0931796	0.230595	0.625729	0.729729	gpa-13
WBGene00001676	20.9507	-0.270653	0.291613	0.210186	0.333116	gpa-14
WBGene00001677	15.9339	-1.10167	0.483028	0.00199059	0.00905713	gpa-15
WBGene00001678	5030.76	0.164242	0.0902187	0.0607959	0.131891	gpa-16
WBGene00001679	12922.9	-0.0102476	0.0939439	0.82484	0.883238	gpb-1
WBGene00001680	319.53	-0.246259	0.122625	0.0346179	0.0862222	gpb-2
WBGene00001681	17.9238	-0.230173	0.271195	0.269209	0.400162	gpc-1
WBGene00001682	2090.2	-0.216951	0.133552	0.0837195	0.16781	gpc-2
WBGene00001683	20372.9	0.400892	0.163624	0.00785756	0.0267042	gpd-1
WBGene00001684	3738.86	0.353656	0.167062	0.0201855	0.0566849	gpd-2
WBGene00001685	4898.24	0.315413	0.162543	0.034869	0.0866849	gpd-3
WBGene00001686	10476.5	0.451693	0.162722	0.00270463	0.0115531	gpd-4
WBGene00001687	52.4529	-0.203584	0.193396	0.23022	0.356382	gpn-1
WBGene00001688	1408.57	0.0308257	0.0700957	0.655809	0.753688	gpr-1
WBGene00001689	1841.02	0.0272626	0.0646671	0.669917	0.76526	gpr-2
WBGene00001690	43.0463	0.217053	0.252275	0.28134	0.413691	grd-1
WBGene00001691	18.12	-0.156156	0.307522	0.456987	0.586365	grd-2
WBGene00001692	57.1669	0.805932	0.40341	0.00630951	0.0225532	grd-3
WBGene00001693	5.55017	2.08404	0.790564	0.000399334	0.00247723	grd-4
WBGene00001694	62.1569	0.628913	0.251022	0.00312237	0.0129475	grd-5
WBGene00001695	10.9797	-2.11485	0.554582	1.07401e-05	0.000115706	grd-6
WBGene00001696	3.91446	-0.0919994	0.356815	0.614971	0.720668	grd-7
WBGene00001697	1.94253	-1.41514	1.62789	0.0101903	0.0328528	grd-8
WBGene00001698	2.20612	-0.186432	0.429237	0.233609	0.360038	grd-9
WBGene00001699	16.1421	-0.417686	0.583741	0.0697285	0.146038	grd-10
WBGene00001700	25.0024	-1.18388	0.297234	6.98596e-06	7.94552e-05	grd-11
WBGene00001701	7.40807	-2.07856	0.766293	0.000364644	0.00229096	grd-12
WBGene00001702	22.5979	-0.661463	0.489472	0.026541	0.0701602	grd-13
WBGene00001703	12.2004	0.109172	0.352477	0.568317	0.681959	grd-14
WBGene00001704	3.5207	-0.228496	0.407087	0.256804	0.386225	grd-15
WBGene00001705	10.1331	-0.495138	0.368258	0.0516381	0.116506	grd-16
WBGene00001706	3.0285	-0.409484	0.606336	0.065453	0.139538	grd-17
WBGene00001707	183.395	-0.600021	0.134188	2.5174e-06	3.27421e-05	grh-1
WBGene00001708	2105.06	0.259135	0.1072	0.012068	0.0376438	grk-1
WBGene00001709	779.407	0.0452605	0.0934209	0.630544	0.733731	grk-2
WBGene00001710	25.1101	-0.397229	0.229694	0.0404706	0.0970816	grl-1
WBGene00001711	4.62791	-1.33748	0.743104	0.00421559	0.016454	grl-2
WBGene00001712	3.30321	-0.0599607	0.366021	0.719531	0.803957	grl-3
WBGene00001713	83.6161	0.60326	0.316622	0.0137591	0.0416882	grl-4
WBGene00001714	6.26833	-0.0455384	0.366934	0.775444	0.845802	grl-5
WBGene00001715	2.86007	-0.285743	0.457213	0.158672	0.270542	grl-6
WBGene00001716	21.9835	0.13058	0.371595	0.4769	0.604069	grl-7
WBGene00001717	45.5612	-0.779127	0.260977	0.000517376	0.00307004	grl-8
WBGene00001718	21.6956	0.196658	0.24699	0.32298	0.458295	grl-9
WBGene00001719	168.251	0.0500906	0.162051	0.737154	0.817472	grl-10
WBGene00001720	0.859355	-0.215396	0.484838	0.0445342	NA	grl-11
WBGene00001721	2.92335	0.125418	0.37608	0.477602	0.604651	grl-12
WBGene00001722	4.22115	-0.365112	0.461686	0.123006	0.223826	grl-13
WBGene00001723	64.1456	-0.966246	0.219094	1.50419e-06	2.08799e-05	grl-14
WBGene00001724	13.6745	-0.170071	0.371208	0.384875	0.520405	grl-15
WBGene00001725	112.823	-1.41841	0.290654	9.62145e-08	1.80322e-06	grl-16
WBGene00001726	47.7319	0.283236	0.210261	0.118696	0.217754	grl-17
WBGene00001727	36.1471	0.274797	0.260074	0.182525	0.300344	grl-18
WBGene00001728	1.3355	0.0774411	0.394285	0.539145	0.657359	grl-19
WBGene00001729	1.71246	-0.0258601	0.384694	0.834527	0.889763	grl-20
WBGene00001730	23.7194	-1.13001	0.546198	0.00287832	0.0121636	grl-21
WBGene00001731	11.0759	0.67754	0.428932	0.0193206	0.0546849	grl-22
WBGene00001732	1.22501	-0.131143	0.412789	0.306707	0.441242	grl-23
WBGene00001733	0.228492	-0.0413158	0.407724	0.665766	NA	grl-24
WBGene00001734	4.22829	-0.63555	0.699744	0.0352676	0.0874884	grl-25
WBGene00001735	20.9061	-0.117883	0.268233	0.560233	0.675473	grl-26
WBGene00001736	13.7065	-0.117761	0.275606	0.566655	0.680683	grl-27
WBGene00001737	1.72046	-0.189899	0.43096	0.226254	0.351945	grl-28
WBGene00001738	0.983407	-0.145693	0.428951	0.158919	NA	grl-29
WBGene00001739	2.01072	-0.0726434	0.391055	0.579649	0.691263	grl-30
WBGene00001740	1049.42	0.0749186	0.132103	0.549432	0.666335	gro-1
WBGene00001743	4853.18	0.0397758	0.089198	0.649879	0.749306	grp-1
WBGene00001744	8713.08	0.21283	0.0870904	0.0128688	0.0395651	gars-1
WBGene00001745	648.512	-0.403037	0.16522	0.00748335	0.0257815	gsa-1
WBGene00001746	6219.87	0.0964826	0.0742612	0.172024	0.287346	gsk-3
WBGene00001747	9048.28	0.16788	0.0668171	0.00972878	0.0317098	gsp-1
WBGene00001748	21186.1	-0.0836679	0.0880877	0.329557	0.465253	gsp-2
WBGene00001749	7299.26	0.29019	0.123798	0.0133961	0.0408885	gst-1
WBGene00001750	2.06291	-0.0985833	0.389322	0.498034	0.623277	gst-2
WBGene00001751	16.9896	-0.335437	0.341898	0.148669	0.257938	gst-3
WBGene00001752	154.273	1.10714	0.262426	2.73643e-06	3.52452e-05	gst-4
WBGene00001753	387.671	0.164816	0.126026	0.168702	0.283249	gst-5
WBGene00001754	114.503	0.925704	0.251733	3.35088e-05	0.000309016	gst-6
WBGene00001755	5074.7	0.159686	0.110897	0.134551	0.239506	gst-7
WBGene00001756	6.51058	0.00201845	0.333387	0.992896	0.995602	gst-8
WBGene00001757	24.2115	0.414859	0.275162	0.0566348	0.125075	gst-9
WBGene00001758	99.6299	1.75959	0.317314	2.09334e-09	5.72602e-08	gst-10
WBGene00001759	22.361	-0.360749	0.26911	0.0901866	0.177628	gst-11
WBGene00001760	27.2743	0.177155	0.24917	0.371282	0.506673	gst-12
WBGene00001761	157.769	0.45418	0.172763	0.00378956	0.0151427	gst-13
WBGene00001762	22.0593	-0.0476054	0.264984	0.811524	0.873106	gst-14
WBGene00001763	77.2549	-0.86585	0.185206	5.05015e-07	7.88206e-06	gst-15
WBGene00001764	100.166	-0.189033	0.136363	0.139947	0.246606	gst-16
WBGene00001765	5.48936	-1.75167	0.659559	0.00054222	0.00318893	gst-17
WBGene00001766	4.27852	-1.3418	0.958699	0.00715794	0.0248773	gst-18
WBGene00001767	4.92498	-0.0862589	0.35226	0.640866	0.742466	gst-19
WBGene00001768	296.983	-0.200633	0.149645	0.147841	0.256838	gst-20
WBGene00001769	23.7029	-0.16191	0.303772	0.440276	0.571059	gst-21
WBGene00001770	172.427	0.201619	0.182818	0.216384	0.340211	gst-22
WBGene00001771	8.65799	-0.13572	0.306666	0.514504	0.637442	gst-23
WBGene00001772	222.399	-0.934489	0.189003	1.1716e-07	2.15234e-06	gst-24
WBGene00001773	3.99331	-0.031341	0.357211	0.85234	0.901818	gst-25
WBGene00001774	54.3123	1.17233	0.299757	8.85645e-06	9.7988e-05	gst-26
WBGene00001775	156.395	0.956135	0.219937	1.91587e-06	2.57478e-05	gst-27
WBGene00001776	29.5799	0.15902	0.241546	0.4167	0.550296	gst-28
WBGene00001777	24.2509	1.5226	0.377131	3.40447e-06	4.23168e-05	gst-29
WBGene00001778	16.0702	0.390936	0.340857	0.0985275	0.189781	gst-30
WBGene00001779	9.71431	-0.359928	0.360273	0.132528	0.23695	gst-31
WBGene00001780	18.0063	0.210422	0.272455	0.309986	0.444619	gst-32
WBGene00001781	14.4025	-0.441544	0.33997	0.0658781	0.140219	gst-33
WBGene00001782	2.49005	-0.112958	0.382141	0.492434	0.618306	gst-34
WBGene00001783	21.5869	-0.357269	0.291535	0.106033	0.200407	gst-35
WBGene00001784	402.566	0.327617	0.113155	0.00250948	0.0109051	gst-36
WBGene00001785	1.62968	-0.121249	0.401305	0.395961	0.53094	gst-37
WBGene00001786	27.8582	-0.210032	0.280887	0.318463	0.453694	gst-38
WBGene00001787	146.916	0.446112	0.134544	0.000431376	0.00263551	gst-39
WBGene00001788	19.9969	-0.607372	0.283444	0.00844579	0.0283023	gst-40
WBGene00001789	28.5063	0.513884	0.266667	0.0176094	0.050699	gst-41
WBGene00001790	95.0741	0.557562	0.227381	0.00449601	0.0172744	gst-42
WBGene00001791	340.245	0.260143	0.137791	0.0439893	0.103164	gst-43
WBGene00001792	107.059	0.451908	0.138122	0.000509962	0.00303283	gst-44
WBGene00001793	8194.2	0.451521	0.145357	0.000835613	0.0044972	gsy-1
WBGene00001794	2385.1	0.393823	0.121473	0.00067267	0.00377789	gta-1
WBGene00001795	1732.13	-0.423953	0.15825	0.00360224	0.0145777	gtl-1
WBGene00001796	79.5828	0.543804	0.188704	0.00137521	0.00670728	gtl-2
WBGene00001803	164.819	-0.91325	0.193588	3.63301e-07	5.90858e-06	lite-1
WBGene00001804	5.74956	-0.718001	0.724034	0.0274411	0.0720212	gur-3
WBGene00001805	13.7613	-0.161107	0.305988	0.443452	0.573974	gur-4
WBGene00001806	8.50944	1.14734	0.465841	0.00117674	0.00591063	gur-5
WBGene00001808	1639.11	0.119857	0.108346	0.250476	0.379082	gut-2
WBGene00001811	304.962	0.310272	0.100435	0.00138673	0.00675471	haf-1
WBGene00001812	8176.04	0.209709	0.107539	0.043327	0.102004	haf-2
WBGene00001813	4216.63	0.268818	0.0750742	0.000262828	0.00174402	haf-3
WBGene00001814	984.627	-0.158438	0.0878221	0.0642436	0.13756	haf-4
WBGene00001815	4735.88	0.308003	0.086091	0.00023303	0.00158421	hmt-1
WBGene00001816	1047.03	0.173457	0.124799	0.143551	0.251218	haf-6
WBGene00001817	594.279	-0.429644	0.181374	0.0084114	0.0282147	haf-7
WBGene00001818	0.8201	-0.160066	0.442544	0.117717	NA	haf-8
WBGene00001819	426.064	0.468903	0.198191	0.00747698	0.0257787	haf-9
WBGene00001820	1142.58	-1.71929	0.208081	1.10423e-17	1.95323e-15	ham-1
WBGene00001821	231.188	-0.969308	0.180211	1.12683e-08	2.61068e-07	ham-2
WBGene00001823	624.562	0.125894	0.0868322	0.136809	0.242554	hap-1
WBGene00001824	402.6	-0.25051	0.19224	0.138704	0.245185	hbl-1
WBGene00001827	15952.4	0.0646948	0.0671573	0.323849	0.459207	hcf-1
WBGene00001828	824.917	-2.45618	0.303825	3.67077e-17	5.49816e-15	hch-1
WBGene00001829	25689.6	0.150392	0.0885665	0.0817121	0.164917	hcp-1
WBGene00001830	14266.6	0.0233494	0.0717813	0.726356	0.809032	hcp-2
WBGene00001831	6557.56	0.242888	0.130952	0.0490902	0.112216	hcp-3
WBGene00001832	13515.5	0.144311	0.132141	0.245225	0.373232	hcp-4
WBGene00001833	14715.5	0.0395666	0.0679395	0.557795	0.673116	hcp-6
WBGene00001834	12767.9	0.215889	0.0896011	0.0134671	0.0410444	hda-1
WBGene00001835	3027.75	0.323278	0.140588	0.013987	0.0422201	hda-2
WBGene00001836	4542.44	0.186418	0.0894067	0.0328511	0.0826697	hda-3
WBGene00001837	2092.31	-0.0379298	0.0655708	0.557307	0.672653	hda-4
WBGene00001838	2970.78	0.159815	0.140191	0.22516	0.350566	hda-10
WBGene00001839	24.755	-0.0375142	0.23147	0.843233	0.895755	hdl-1
WBGene00001840	29210.2	-0.191236	0.0990635	0.0463061	0.107211	hel-1
WBGene00001841	34.449	0.18887	0.223505	0.31369	0.448684	hen-1
WBGene00001842	32.8406	-0.378941	0.245013	0.0612576	0.132619	her-1
WBGene00001843	1089.94	0.533943	0.130183	1.56691e-05	0.000160166	hgo-1
WBGene00001844	1556.35	-0.750967	0.12589	5.5455e-10	1.73395e-08	hid-1
WBGene00001851	5758.49	-0.107678	0.0907398	0.221756	0.346573	hif-1
WBGene00001852	622.688	-0.0763296	0.109815	0.469841	0.597777	hil-1
WBGene00001853	5827.44	-1.34927	0.164027	2.34289e-17	3.71919e-15	hil-2
WBGene00001854	4024.91	-2.13672	0.247504	3.57193e-19	8.84553e-17	hil-3
WBGene00001855	23951	0.236358	0.180719	0.144301	0.252269	hil-4
WBGene00001856	18980.3	0.109216	0.167678	0.488635	0.614616	hil-5
WBGene00001857	42.8674	-1.36926	0.297345	3.72648e-07	6.02891e-06	hil-6
WBGene00001858	383.673	-2.68125	0.314507	9.42536e-19	2.11477e-16	hil-7
WBGene00001859	33.9075	0.172788	0.23534	0.372529	0.507815	hil-8
WBGene00001860	18320.4	0.138115	0.187368	0.422015	0.555184	him-1
WBGene00001862	4933.85	0.42637	0.104142	2.23266e-05	0.000217106	him-3
WBGene00001863	2000.9	0.231515	0.212596	0.196253	0.316324	him-4
WBGene00001864	963.812	0.203623	0.125561	0.0874386	0.173269	him-5
WBGene00001865	6163.36	0.426821	0.103391	1.95438e-05	0.0001938	him-6
WBGene00001867	2164.74	0.294113	0.12126	0.0107997	0.0344527	him-8
WBGene00001869	5662.38	0.105326	0.0671171	0.111636	0.208028	him-10
WBGene00001872	2294.74	0.304687	0.116328	0.00611404	0.0220164	him-14
WBGene00001874	10664.6	0.18907	0.0801997	0.0160504	0.047161	him-17
WBGene00001875	40.466	-1.08773	0.259749	3.03125e-06	3.85609e-05	his-1
WBGene00001876	52.3736	-1.20503	0.283787	2.20076e-06	2.91895e-05	his-2
WBGene00001877	107.13	-1.26393	0.245653	2.70989e-08	5.69352e-07	his-3
WBGene00001878	35.4335	-0.967032	0.38725	0.0014166	0.00687676	his-4
WBGene00001879	62.2101	-0.583488	0.244213	0.00485717	0.0183433	his-5
WBGene00001880	85.9455	-0.759533	0.30133	0.00207807	0.00938609	his-6
WBGene00001881	102.56	-1.21616	0.263439	3.79057e-07	6.1113e-06	his-7
WBGene00001882	102.764	-1.27564	0.241954	1.34721e-08	3.0664e-07	his-8
WBGene00001883	44.4921	-0.247979	0.499299	0.0595787	0.129956	his-9
WBGene00001884	64.927	-0.858523	0.30837	0.000815048	0.00441595	his-10
WBGene00001885	100.968	-0.482372	0.17537	0.00242877	0.010634	his-11
WBGene00001886	86.3239	-1.09224	0.356172	0.000220701	0.00151091	his-12
WBGene00001889	15.7626	-0.03569	0.404811	0.513791	0.637057	his-15
WBGene00001890	21.3088	-0.213073	0.444038	0.182188	0.300016	his-16
WBGene00001891	84.6953	-1.16569	0.24491	1.9905e-07	3.43583e-06	his-17
WBGene00001892	52.7459	-0.496907	0.335319	0.0410907	0.0982589	his-18
WBGene00001893	124.953	-1.25926	0.373008	6.31484e-05	0.000536531	his-19
WBGene00001894	76.388	-1.18986	0.345847	5.58583e-05	0.000484114	his-20
WBGene00001898	11192.6	-1.90314	0.254514	4.50464e-15	4.20426e-13	his-24
WBGene00001899	185.581	-0.55	0.285205	0.0155761	0.0460367	his-25
WBGene00001901	24.8563	-0.0286526	0.404158	0.583914	0.694536	his-27
WBGene00001902	38.0635	-0.708832	0.458448	0.0180928	0.0517777	his-28
WBGene00001903	48.023	-1.4928	0.466113	9.67461e-05	0.000768683	his-29
WBGene00001904	24.1617	-1.66701	0.462793	2.08309e-05	0.000204813	his-30
WBGene00001905	90.922	-0.954889	0.299275	0.000187524	0.00131813	his-31
WBGene00001906	333.565	-1.53558	0.234842	5.13711e-12	2.44645e-10	his-32
WBGene00001909	1424.28	-0.0903344	0.150372	0.516144	0.63887	his-35
WBGene00001910	1570.32	-0.724019	0.104848	1.20067e-12	6.67666e-11	C50F4.6
WBGene00001911	1265.14	-0.240375	0.108417	0.0210617	0.0584809	his-37
WBGene00001912	40.6996	-0.145476	0.220932	0.433396	0.565509	his-38
WBGene00001913	20.4169	-2.09624	0.520291	3.24223e-06	4.06329e-05	his-39
WBGene00001914	63.2103	-0.649317	0.2421	0.00180045	0.0083391	his-40
WBGene00001915	1446.63	-0.276296	0.186346	0.0942673	0.183582	his-41
WBGene00001916	3.14501	-0.17944	0.441152	0.166499	0.280615	his-42
WBGene00001919	325.032	-0.131707	0.150941	0.346185	0.481573	his-45
WBGene00001920	348.18	-0.467394	0.237814	0.0192256	0.0544409	his-46
WBGene00001921	18.055	-0.278304	0.462144	0.153588	0.264147	his-47
WBGene00001922	545.526	-0.51807	0.185789	0.00194305	0.00886909	his-48
WBGene00001929	223.221	-0.348745	0.367233	0.138454	0.244905	his-55
WBGene00001931	507.343	-0.379823	0.417113	NA	NA	his-57
WBGene00001932	463.468	-0.480712	0.243452	0.0180145	0.0515853	his-58
WBGene00001933	505.211	-0.11174	0.185362	0.496607	0.622031	his-59
WBGene00001934	645.521	-0.457834	0.166022	0.00258438	0.0111575	his-60
WBGene00001935	490.035	-0.259632	0.222547	0.165535	0.279371	his-61
WBGene00001936	358.85	-0.417199	0.190124	0.0135872	0.0413495	his-62
WBGene00001937	243.254	-0.0831581	0.217129	0.64934	0.749043	his-63
WBGene00001938	282.726	-0.433797	0.190144	0.0103714	0.0333439	his-64
WBGene00001939	670.424	-0.352173	0.177593	0.0273429	0.0718303	his-65
WBGene00001940	389.77	-0.0989184	0.194749	0.561397	0.67632	his-66
WBGene00001941	183.566	-0.0422578	0.179989	0.792352	0.858547	his-67
WBGene00001942	1065.84	0.00720514	0.17441	0.965359	0.978958	his-68
WBGene00001943	5.15216	0.0980548	0.353097	0.60418	0.711568	his-69
WBGene00001944	2.35582	-0.17804	0.400079	0.325089	0.460499	his-70
WBGene00001945	1111.44	-0.871061	0.161025	1.07874e-08	2.51386e-07	his-71
WBGene00001946	16831.8	-0.595837	0.160581	7.06709e-05	0.000589655	his-72
WBGene00001947	18.7646	-1.64085	0.399417	3.15255e-06	3.9913e-05	his-73
WBGene00001948	82.2006	-1.37035	0.255958	8.08699e-09	1.94307e-07	hlh-1
WBGene00001949	2942.93	-0.32096	0.105666	0.00143015	0.00692804	hlh-2
WBGene00001950	224.838	-0.193092	0.1394	0.139151	0.245787	hlh-3
WBGene00001951	18.669	-1.03295	0.304244	8.70742e-05	0.000705757	hlh-4
WBGene00001952	17.9339	0.103358	0.254667	0.6033	0.710847	hlh-6
WBGene00001953	12.3607	-0.193939	0.376265	0.334846	0.470537	hlh-8
WBGene00001954	1.99862	-0.159373	0.407743	0.315938	0.450893	hlh-10
WBGene00001955	940.861	0.284492	0.121157	0.0136068	0.0413955	hlh-11
WBGene00001956	8.57714	-0.304682	0.379147	0.185162	0.303278	hlh-12
WBGene00001957	9.09687	0.124189	0.29913	0.550828	0.667441	hlh-13
WBGene00001958	109.241	-1.34875	0.272016	6.69637e-08	1.29554e-06	hlh-14
WBGene00001959	0.878867	-0.0771757	0.400998	0.488859	NA	hlh-15
WBGene00001960	36.9576	-1.1822	0.316464	1.90853e-05	0.000189658	hlh-16
WBGene00001961	6.43205	-0.330659	0.427394	0.147582	0.256508	hlh-17
WBGene00001962	0.221744	-0.00629347	0.402649	0.915658	NA	hlh-19
WBGene00001963	77.2662	-0.356453	0.171589	0.0217004	0.0599319	btb-1
WBGene00001964	1.15154	-0.130864	0.425607	0.155775	NA	hlh-25
WBGene00001965	0.325994	0.0147831	0.40199	0.821098	NA	hlh-26
WBGene00001966	0.9058	-0.0459909	0.399018	0.595539	NA	hlh-27
WBGene00001967	1.04036	-0.140067	0.439059	0.0718155	NA	hlh-28
WBGene00001968	7.32916	-1.58201	0.68494	0.00111448	0.00567567	hlh-29
WBGene00001971	29361.9	-0.262682	0.123713	0.0267531	0.0705903	hmg-1.1
WBGene00001972	4753.35	-0.118554	0.097365	0.209864	0.332775	hmg-1.2
WBGene00001973	10650.6	0.219768	0.103326	0.027436	0.0720212	hmg-3
WBGene00001974	11988.6	0.0465007	0.0877326	0.588543	0.698913	hmg-4
WBGene00001975	3284.75	0.0808755	0.0852675	0.343095	0.478905	hmg-5
WBGene00001976	2092.07	-1.64656	0.189584	3.04077e-19	7.84392e-17	hmg-11
WBGene00001977	21595.5	0.327204	0.173149	0.035147	0.0872591	hmg-12
WBGene00001978	8674.22	-0.0126413	0.0914962	0.886241	0.9253	hmp-1
WBGene00001979	7434.33	0.239871	0.109429	0.0233274	0.0633606	hmp-2
WBGene00001980	24759.2	0.0714318	0.111884	0.507503	0.631844	hmr-1
WBGene00001981	93.5242	-0.640778	0.186992	0.000167325	0.00119598	hnd-1
WBGene00001983	10613	-0.0608806	0.132223	0.626005	0.729913	hoe-1
WBGene00001984	11.6496	-0.183872	0.28573	0.381265	0.516954	hog-1
WBGene00001985	2170.43	0.297884	0.0980095	0.00166397	0.00783397	hop-1
WBGene00001986	41.4288	0.0422533	0.180475	0.796091	0.861542	hot-1
WBGene00001987	41.1726	-0.243924	0.242788	0.217492	0.341501	hot-2
WBGene00001988	13.7503	-0.339741	0.305739	0.129471	0.232874	hot-3
WBGene00001989	41.0733	-0.740359	0.21116	9.89413e-05	0.000783894	hot-4
WBGene00001990	12.9038	0.863434	0.496761	0.00911427	0.0300834	hot-5
WBGene00001991	52.4413	-0.547666	0.301199	0.0198228	0.0558692	hot-6
WBGene00001992	8.99511	-0.122982	0.29417	0.554159	0.669729	hot-7
WBGene00001993	1836.02	-0.11058	0.1316	0.373036	0.508245	hpd-1
WBGene00001994	4302.67	-0.21174	0.0795613	0.00653106	0.0231668	hpk-1
WBGene00001995	354.792	-0.0245113	0.124386	0.83519	0.890218	hpl-1
WBGene00001996	4370.65	0.085883	0.158718	0.558002	0.673191	hpl-2
WBGene00001997	1458.79	0.324294	0.0849052	8.96907e-05	0.000723014	hpr-9
WBGene00001998	3089.39	0.316036	0.105095	0.00179056	0.00830992	hpr-17
WBGene00001999	28541.4	-0.113862	0.149292	0.429887	0.562305	hrp-1
WBGene00002000	22995.5	-0.29368	0.147537	0.0379179	0.0923606	hrp-2
WBGene00002001	7031.88	-0.0430125	0.0608123	0.473716	0.600922	hars-1
WBGene00002002	1992.28	0.174271	0.104047	0.0824619	0.165854	hsb-1
WBGene00002003	4661.7	0.220934	0.0873885	0.00952795	0.0312048	hse-5
WBGene00002004	8012.96	0.165948	0.106381	0.112192	0.208827	hsf-1
WBGene00002005	158972	0.0662409	0.137648	0.610722	0.71708	hsp-1
WBGene00002006	24.7989	-0.515598	0.299289	0.0260023	0.0689427	hsp-2
WBGene00002007	34309.8	-0.425467	0.133743	0.000735586	0.00406972	hsp-3
WBGene00002008	22969.6	0.203152	0.12761	0.0915378	0.17962	hsp-4
WBGene00002010	36576.7	0.166874	0.152388	0.242064	0.369572	hsp-6
WBGene00002011	381.934	-0.242135	0.151367	0.0837471	0.167847	hsp-12.2
WBGene00002012	28.4288	0.126296	0.209191	0.481835	0.6087	hsp-12.3
WBGene00002013	55.2075	-0.464541	0.175316	0.00354835	0.014408	hsp-12.6
WBGene00002015	2384.57	-0.157176	0.419027	0.264442	0.395099	hsp-16.1
WBGene00002016	917.149	-0.676698	0.272278	0.00283387	0.0119998	hsp-16.2
WBGene00002017	336.574	-0.0501976	0.391868	NA	NA	hsp-16.11
WBGene00002018	796.632	-0.790155	0.500531	0.0128882	0.0396116	hsp-16.41
WBGene00002019	993.073	-0.701136	0.735058	0.0269889	0.071061	hsp-16.48
WBGene00002021	1228.89	-0.00454459	0.118907	0.967291	0.979933	hsp-17
WBGene00002023	1125.06	0.297876	0.155878	0.0383371	0.0931739	hsp-25
WBGene00002024	2819.78	-0.0251369	0.101768	0.800552	0.864959	hsp-43
WBGene00002025	19089.7	0.460089	0.173185	0.00350922	0.0142793	hsp-60
WBGene00002026	1586.47	-0.58062	0.215834	0.0021232	0.00953898	hsp-70
WBGene00002027	30686	0.0842199	0.103733	0.403209	0.537526	hsr-9
WBGene00002028	4571.2	0.354282	0.165239	0.0186822	0.0531858	hst-1
WBGene00002029	632.083	0.162038	0.120913	0.159774	0.271747	hst-2
WBGene00002030	19.9392	-0.470821	0.42362	0.0682969	0.143835	hst-3.1
WBGene00002031	672.366	-0.0622059	0.102831	0.527147	0.647662	hst-6
WBGene00002032	4209.75	0.361015	0.116352	0.00117414	0.00590226	htp-1
WBGene00002033	3054.8	0.144439	0.0927746	0.109728	0.205525	htp-2
WBGene00002034	8221.74	0.333909	0.12001	0.00375098	0.0150144	htp-3
WBGene00002035	8827.77	0.349866	0.0933115	0.000128359	0.00096675	hum-1
WBGene00002036	16685.3	0.291316	0.113657	0.00755596	0.0259391	hum-2
WBGene00002037	885.225	0.149326	0.110526	0.15818	0.270099	hum-4
WBGene00002038	1717.32	0.338932	0.165728	0.0249617	0.0666592	hum-5
WBGene00002039	398.172	0.0793009	0.233362	0.6783	0.772271	hum-6
WBGene00002040	848.055	-0.28246	0.112308	0.00862859	0.028784	hum-7
WBGene00002041	1119.03	0.00745436	0.138107	0.955492	0.972921	hum-8
WBGene00002042	1099.88	0.160047	0.191015	0.34225	0.478049	hus-1
WBGene00002043	4109.12	0.332095	0.105586	0.00109431	0.00559288	hyl-1
WBGene00002044	1400.82	0.244041	0.0822601	0.00240318	0.0105394	hyl-2
WBGene00002045	41368.8	-0.0384234	0.139275	0.77422	0.845013	icd-1
WBGene00002046	3045.48	0.0582864	0.106669	0.571252	0.68442	icln-1
WBGene00002047	11219.4	0.0986415	0.132574	0.431777	0.564114	icp-1
WBGene00002048	2435.3	-0.703025	0.106052	8.62272e-12	3.91373e-10	ida-1
WBGene00002050	1068.69	0.159044	0.13372	0.206172	0.328452	ifa-1
WBGene00002051	55.4278	-1.04419	0.332792	0.000194286	0.00135403	ifa-3
WBGene00002052	591.969	-0.295202	0.148672	0.0316608	0.0803108	ifa-4
WBGene00002053	2190.56	0.364329	0.161092	0.0130732	0.0400675	ifb-1
WBGene00002054	1473.9	-0.291219	0.186277	0.0780953	0.159374	ifb-2
WBGene00002055	30.1549	-0.23941	0.363849	0.270433	0.401649	ifc-1
WBGene00002056	2216.32	0.328204	0.165803	0.0295982	0.0762599	ifc-2
WBGene00002057	88.5447	0.283609	0.224173	0.134152	0.239026	ifd-1
WBGene00002058	910.58	-1.32887	0.189586	2.29363e-13	1.44872e-11	ifd-2
WBGene00002059	7141.62	0.0665053	0.136332	0.59747	0.705859	ife-1
WBGene00002060	1443.2	-0.0841742	0.123634	0.474413	0.601699	ife-2
WBGene00002061	13194.4	0.203138	0.131506	0.0962189	0.186367	ife-3
WBGene00002062	284.678	-0.430405	0.132828	0.000606427	0.00347951	ife-4
WBGene00002063	367.98	0.136407	0.147661	0.321486	0.45681	ife-5
WBGene00002064	19861.5	0.115981	0.104286	0.250026	0.378617	iff-1
WBGene00002065	4459.7	-0.392759	0.127582	0.00114474	0.00579645	iff-2
WBGene00002066	31687.4	0.221139	0.108822	0.0345957	0.0862015	ifg-1
WBGene00002067	89.7254	-1.44041	0.257662	1.90748e-09	5.26414e-08	ifp-1
WBGene00002068	11141.3	0.216243	0.0995987	0.0251155	0.0670018	ify-1
WBGene00002069	429.214	-0.954424	0.158444	2.64186e-10	8.82505e-09	ikb-1
WBGene00002070	7790.23	0.254985	0.0906206	0.00392399	0.0155031	ile-1
WBGene00002071	1415.93	-0.0959917	0.106978	0.353401	0.488481	ile-2
WBGene00002072	6752.96	0.350858	0.203525	0.0476802	0.109693	ima-1
WBGene00002073	28255.8	0.391886	0.128094	0.00070175	0.00391581	ima-2
WBGene00002074	21889	0.0328425	0.098948	0.733186	0.814327	ima-3
WBGene00002075	11914.2	0.159563	0.074106	0.0260787	0.0691154	imb-1
WBGene00002076	11744.7	0.211673	0.0770039	0.00499803	0.0187836	imb-2
WBGene00002077	52681.3	0.121327	0.115499	0.273533	0.405001	imb-3
WBGene00002078	37849.6	0.0528294	0.0666252	0.415271	0.548722	xpo-1
WBGene00002079	18992.6	0.188436	0.119739	0.0992249	0.190718	xpo-2
WBGene00002080	6700.14	0.292291	0.151733	0.0361927	0.0891758	xpo-3
WBGene00002081	3192.4	-0.221033	0.105316	0.0292133	0.0754953	ina-1
WBGene00002083	24588.2	0.358888	0.098366	0.000187713	0.00131813	inf-1
WBGene00002084	51.8102	-0.522555	0.198438	0.00305332	0.012738	ins-1
WBGene00002085	160.896	-2.83384	0.531965	5.38005e-09	1.33946e-07	ins-2
WBGene00002086	51.4519	-1.0244	0.264389	1.31802e-05	0.000138381	ins-3
WBGene00002087	113.719	-1.4251	0.192241	9.73185e-15	8.36804e-13	ins-4
WBGene00002088	44.7577	-0.0410065	0.234704	0.828894	0.886046	ins-5
WBGene00002089	73.1588	0.0126059	0.179849	0.938614	0.96139	ins-6
WBGene00002090	307.627	-0.273102	0.237912	0.161491	0.274016	ins-7
WBGene00002091	64.4918	-1.01368	0.440955	0.00203382	0.00923349	ins-8
WBGene00002092	3.75802	-0.141182	0.364039	0.458618	0.587868	ins-9
WBGene00002093	19.3406	-0.650567	0.33108	0.0109174	0.0347563	ins-10
WBGene00002094	13.5183	-1.34251	0.395553	6.53255e-05	0.000551998	ins-11
WBGene00002095	1.4535	-0.124148	0.409664	0.336354	0.472289	ins-12
WBGene00002096	0.188881	-0.0395945	0.407403	0.716237	NA	ins-13
WBGene00002097	3.16908	-0.125365	0.384403	0.454858	0.584723	ins-14
WBGene00002098	0.945305	-0.275857	0.525598	0.0401472	NA	ins-15
WBGene00002099	2.88004	0.075771	0.362995	0.662824	0.759682	ins-16
WBGene00002100	253.376	-0.358554	0.151266	0.0105354	0.03376	ins-17
WBGene00002101	58.5436	-0.506758	0.175732	0.00152568	0.00730133	ins-18
WBGene00002102	39.1191	0.66059	0.430796	0.02072	0.0577739	ins-19
WBGene00002103	59.8547	-1.03725	0.382064	0.000662009	0.00374064	ins-20
WBGene00002104	0.686618	0.0209491	0.39634	0.819364	NA	ins-21
WBGene00002105	167.879	-0.520454	0.187295	0.00199382	0.00906707	ins-22
WBGene00002106	109.686	-1.06488	0.190775	3.24932e-09	8.46419e-08	ins-23
WBGene00002107	64.7466	-0.712871	0.250425	0.000955834	0.00501347	ins-24
WBGene00002108	3.30099	-0.254091	0.444269	0.190531	0.309557	ins-25
WBGene00002109	49.1671	-0.149922	0.20242	0.392913	0.528426	ins-26
WBGene00002110	46.7981	0.445862	0.314118	0.0567779	0.125301	ins-27
WBGene00002111	56.5941	-0.336294	0.188025	0.0443423	0.103803	ins-28
WBGene00002112	13.781	-0.325497	0.338024	0.155848	0.267183	ins-29
WBGene00002113	74.4345	-0.358079	0.216396	0.0529474	0.118767	ins-30
WBGene00002114	3.52564	-0.480394	0.704671	0.0448816	0.104707	ins-31
WBGene00002115	5.85067	0.15365	0.335587	0.45972	0.588732	ins-32
WBGene00002116	2.99503	0.01455	0.34893	0.936517	0.960175	ins-33
WBGene00002117	310.344	-1.45033	0.218251	2.73644e-12	1.37734e-10	ins-34
WBGene00002118	8.77101	-0.349769	0.399678	0.1424	0.249744	ins-35
WBGene00002119	5.19824	-0.381591	0.534404	0.0900593	0.177397	ins-36
WBGene00002120	15.0516	-1.08827	0.392002	0.000553525	0.00324003	ins-37
WBGene00002121	0.37755	-0.0714809	0.412866	0.414084	NA	ins-38
WBGene00002123	152.605	-0.309881	0.162299	0.0365735	0.0898161	inx-1
WBGene00002124	2718.77	-0.665839	0.112571	9.13359e-10	2.7273e-08	inx-2
WBGene00002125	6673.96	-0.546288	0.0978559	8.97588e-09	2.12911e-07	inx-3
WBGene00002127	380.628	-0.687321	0.172341	1.66493e-05	0.000168608	inx-5
WBGene00002128	77.2874	-0.461745	0.202154	0.00927081	0.0305103	inx-6
WBGene00002129	2030.53	0.112056	0.0975081	0.232377	0.358857	inx-7
WBGene00002130	5017.62	0.0939573	0.0598875	0.112725	0.20951	inx-8
WBGene00002131	1535.09	0.186568	0.0954847	0.0440802	0.103306	inx-9
WBGene00002132	294.45	-0.238024	0.117646	0.0340756	0.085157	inx-10
WBGene00002133	389.206	0.512131	0.184938	0.00211065	0.0094919	inx-11
WBGene00002134	1251.61	0.180713	0.0790829	0.0197178	0.0556818	inx-12
WBGene00002135	886.706	0.203189	0.11073	0.0562543	0.124473	inx-13
WBGene00002136	6426.26	0.341118	0.149147	0.0128106	0.0394214	inx-14
WBGene00002137	422.762	-0.154016	0.177209	0.332578	0.468099	inx-15
WBGene00002138	528.514	-0.232104	0.184792	0.155266	0.266447	inx-16
WBGene00002139	224.442	-0.117994	0.179609	0.462428	0.59151	inx-17
WBGene00002140	20.3877	-0.716744	0.367948	0.00850805	0.0284446	inx-18
WBGene00002141	55.1884	0.0742973	0.179427	0.64416	0.745234	inx-19
WBGene00002142	14.038	-0.115499	0.277808	0.573549	0.686246	inx-20
WBGene00002143	2649.46	0.317199	0.0991587	0.000942419	0.0049515	inx-21
WBGene00002144	7118.96	0.391575	0.115946	0.000415525	0.00255418	inx-22
WBGene00002146	386.753	-0.0728639	0.132136	0.55787	0.673163	ipp-5
WBGene00002147	8482.6	0.239977	0.1122	0.025895	0.0687168	ire-1
WBGene00002148	9528.49	0.439122	0.108775	2.75274e-05	0.000259263	gon-14
WBGene00002149	71.8894	-0.204519	0.15605	0.154776	0.265705	irk-1
WBGene00002150	34.5989	-0.201182	0.202517	0.250589	0.379221	irk-2
WBGene00002151	102.456	-0.327463	0.20181	0.0621774	0.134017	irk-3
WBGene00002152	15394.7	-0.0330657	0.0779514	0.664491	0.76084	iars-1
WBGene00002153	3594.75	0.375882	0.105613	0.000220642	0.00151091	iars-2
WBGene00002162	8743.97	0.0976195	0.102002	0.324317	0.459727	isp-1
WBGene00002163	341.624	-0.476526	0.155284	0.00092629	0.0048875	ist-1
WBGene00002169	20772.9	0.0565475	0.0701918	0.425917	0.558774	isw-1
WBGene00002173	3075.36	0.0869673	0.148968	0.527734	0.648083	itr-1
WBGene00002174	2052.06	-0.165503	0.132984	0.183615	0.301441	itx-1
WBGene00002175	2342.39	-0.0902238	0.120476	0.431779	0.564114	jac-1
WBGene00002176	409.433	-0.365131	0.117897	0.00116992	0.00588591	jip-1
WBGene00002177	26.2294	-0.775078	0.253115	0.00040905	0.00252318	jkk-1
WBGene00002178	78.551	-0.475261	0.195091	0.00613437	0.0220844	jnk-1
WBGene00002179	598.809	-0.178666	0.0947938	0.0522391	0.117519	jph-1
WBGene00002180	1630.82	0.201643	0.110236	0.056931	0.125505	jtr-1
WBGene00002181	644.654	-0.823672	0.177899	6.75195e-07	1.03128e-05	kal-1
WBGene00002182	142.877	-0.733957	0.266176	0.00114531	0.00579758	kap-1
WBGene00002183	5159.24	0.283454	0.122017	0.014643	0.0437453	kat-1
WBGene00002184	117.555	-0.620938	0.25849	0.00417409	0.016329	kel-1
WBGene00002185	2401.97	0.288345	0.134581	0.0226867	0.0621201	kel-3
WBGene00002186	14.1294	-0.375497	0.379729	0.121939	0.222407	kel-10
WBGene00002187	1081.4	-0.419643	0.115508	0.00014449	0.00106156	kgb-1
WBGene00002188	225.24	-0.0943297	0.160247	0.520349	0.642028	kgb-2
WBGene00002189	1375.7	-0.0296192	0.0975365	0.753478	0.829984	kin-1
WBGene00002190	2544.73	0.042815	0.0954136	0.645742	0.746525	kin-2
WBGene00002191	15316.9	-0.287975	0.0912591	0.00141044	0.00685043	kin-3
WBGene00002192	22671.6	0.350441	0.104143	0.000484733	0.00291169	kin-4
WBGene00002193	8.14247	0.0228441	0.326516	0.908103	0.939516	kin-5
WBGene00002194	18.4312	-1.91671	0.383968	4.38711e-08	8.74268e-07	kin-6
WBGene00002195	70.7856	-0.429311	0.18378	0.00919313	0.0303095	kin-9
WBGene00002196	9694.9	-0.0753405	0.0581551	0.190926	0.310052	kin-10
WBGene00002198	199.709	-0.141054	0.122904	0.22767	0.353496	kin-14
WBGene00002199	8.53247	0.152774	0.366879	0.432257	0.564538	kin-15
WBGene00002200	58.0583	0.6586	0.262831	0.00282986	0.0119888	kin-16
WBGene00002201	16651.7	0.0954833	0.0949878	0.299085	0.432993	kin-18
WBGene00002202	17763.9	-0.0408205	0.0788168	0.593919	0.703095	kin-19
WBGene00002203	1874.31	-0.267589	0.0852363	0.00126364	0.00625355	kin-20
WBGene00002204	2.02997	-1.16262	1.88415	0.0114787	0.0361776	kin-21
WBGene00002205	2.29246	-0.240258	0.457277	0.160336	0.272453	kin-23
WBGene00002206	0.852444	-0.0372156	0.392046	0.740997	NA	kin-24
WBGene00002207	3165.93	0.00373009	0.129	0.992404	0.995318	sid-3
WBGene00002208	0.87275	0.0274701	0.396117	0.762158	NA	kin-26
WBGene00002210	1241.99	-0.0251784	0.0797192	0.747184	0.825057	kin-29
WBGene00002211	38.0421	-0.172715	0.255341	0.389417	0.52498	kin-30
WBGene00002212	26.0814	-0.542492	0.269137	0.0138731	0.0419582	kin-31
WBGene00002213	748.171	-0.400785	0.0950948	1.37655e-05	0.000144001	kin-32
WBGene00002214	7383.26	0.365901	0.118545	0.00121727	0.00607627	klc-1
WBGene00002215	3030.26	-0.313529	0.0766964	2.99553e-05	0.000278536	klc-2
WBGene00002216	213.919	-0.15801	0.151903	0.260346	0.390613	klp-3
WBGene00002217	1668.94	-0.0611823	0.0771994	0.418898	0.552178	klp-4
WBGene00002218	40.5964	-1.01237	0.246718	5.48525e-06	6.44386e-05	klp-6
WBGene00002219	9809.97	0.268852	0.169247	0.0817421	0.16495	klp-7
WBGene00002220	892.894	-0.161986	0.0643425	0.0107265	0.0342839	gcc-1
WBGene00002221	3436.8	0.100439	0.10946	0.344565	0.480306	klp-10
WBGene00002222	275.398	-1.06245	0.25229	2.99091e-06	3.80741e-05	klp-11
WBGene00002223	8937.18	0.119216	0.0973532	0.204668	0.3266	klp-12
WBGene00002224	34.852	-0.530434	0.221421	0.00576471	0.0210185	klp-13
WBGene00002225	9656.73	0.364433	0.162066	0.0145964	0.0436413	klp-15
WBGene00002226	9854.04	0.352199	0.163536	0.0194545	0.0550219	klp-16
WBGene00002227	10.1561	-0.44182	0.426857	0.0816506	0.16484	klp-17
WBGene00002228	13360.2	0.277248	0.121974	0.0169474	0.0492356	klp-18
WBGene00002229	24462.3	0.219446	0.14499	0.106566	0.201129	klp-19
WBGene00002230	617.423	-0.321579	0.155197	0.0245219	0.0657858	klp-20
WBGene00002231	12947.2	0.129765	0.0747742	0.077199	0.157875	knl-1
WBGene00002232	1804.16	-0.648588	0.13667	5.85984e-07	9.05448e-06	kpc-1
WBGene00002233	246.043	-1.59291	0.170052	7.06174e-22	3.36302e-19	kqt-1
WBGene00002234	131.35	1.22887	0.230287	9.398e-09	2.2179e-07	kqt-2
WBGene00002235	141.526	0.102885	0.138178	0.428814	0.561228	kqt-3
WBGene00002238	22305.6	0.224499	0.105807	0.0276029	0.0723292	kars-1
WBGene00002239	865.9	-0.361871	0.0920961	5.4275e-05	0.000472597	ksr-1
WBGene00002240	3490.63	0.248289	0.0938848	0.00654182	0.0231917	ksr-2
WBGene00002241	6011.91	0.336616	0.0947278	0.000249618	0.00167525	kup-1
WBGene00002242	80.2032	0.11717	0.148723	0.398593	0.533516	kvs-1
WBGene00002243	140.338	-0.239935	0.143603	0.0731598	0.151393	lad-2
WBGene00002244	11399.3	0.212333	0.124103	0.0717892	0.14921	laf-1
WBGene00002245	7958.15	0.180531	0.0826004	0.0238299	0.0644053	lag-1
WBGene00002246	93.0581	-0.970777	0.205042	3.06122e-07	5.0449e-06	lag-2
WBGene00002247	6141.49	-1.08363	0.163264	5.66944e-12	2.67935e-10	lam-1
WBGene00002248	1349.25	-1.23652	0.18552	2.77945e-12	1.39521e-10	lam-3
WBGene00002249	6816.54	0.0485625	0.0637227	0.44427	0.574652	lap-1
WBGene00002250	14297.2	0.303733	0.11848	0.00712526	0.0248009	lap-2
WBGene00002251	20101.1	0.259311	0.0962113	0.00536387	0.0198374	lat-1
WBGene00002252	231.776	-0.0153803	0.125199	0.896443	0.931746	lat-2
WBGene00002253	3156.56	-1.13372	0.148861	3.08512e-15	3.04787e-13	lbp-1
WBGene00002254	7681.18	0.490053	0.135029	0.0001208	0.000922599	lbp-2
WBGene00002255	913.78	-0.00676855	0.131575	0.956005	0.973111	lbp-3
WBGene00002256	1255.59	0.367335	0.122932	0.00166767	0.00784937	lbp-4
WBGene00002257	180.902	0.379654	0.117473	0.000718884	0.00399397	lbp-5
WBGene00002258	1741.31	0.60239	0.111889	2.36027e-08	5.0679e-07	lbp-6
WBGene00002259	96.0765	0.915038	0.291437	0.000227518	0.001553	lbp-7
WBGene00002260	1.71846	0.156377	0.415423	0.288044	0.420585	lbp-8
WBGene00002261	2016.04	-0.735097	0.128364	2.3007e-09	6.21088e-08	ldb-1
WBGene00002262	1597.9	0.311529	0.138005	0.0160922	0.0472324	ldh-1
WBGene00002263	48411.2	0.097061	0.200777	0.577277	0.689104	lea-1
WBGene00002264	11342.8	0.200667	0.144725	0.13487	0.239869	lec-1
WBGene00002265	32323.7	-1.01695	0.142791	2.52805e-13	1.55475e-11	lec-2
WBGene00002266	560.386	-0.00995335	0.134838	0.936346	0.960126	lec-3
WBGene00002267	989.29	0.413732	0.135206	0.00115816	0.00584205	lec-4
WBGene00002268	2109.6	0.585145	0.178953	0.000343986	0.00218722	lec-5
WBGene00002269	3492.08	1.01982	0.182475	3.14916e-09	8.23792e-08	lec-6
WBGene00002270	52.2745	-0.0476072	0.205193	0.786388	0.853897	lec-7
WBGene00002271	6287.3	0.250883	0.14418	0.0618744	0.133515	lec-8
WBGene00002272	518.178	1.62559	0.266355	7.90634e-11	2.94278e-09	lec-9
WBGene00002273	1460.98	0.208461	0.192575	0.219426	0.343945	lec-10
WBGene00002274	371.629	0.499685	0.23076	0.0111087	0.0352326	lec-11
WBGene00002275	12109.3	0.0931057	0.142814	0.477059	0.604215	lem-2
WBGene00002276	6814.33	0.219344	0.0915682	0.0139618	0.0421578	lem-3
WBGene00002278	2927	-0.0860177	0.107108	0.405769	0.540008	lep-2
WBGene00002280	6962.59	0.766453	0.237736	0.000251193	0.00168062	let-2
WBGene00002282	315.635	-1.74719	0.217906	8.5302e-17	1.14805e-14	let-4
WBGene00002295	7219.93	-0.249548	0.0699588	0.000282046	0.00184908	let-19
WBGene00002297	13666.1	0.325277	0.095044	0.000419508	0.00257656	ect-2
WBGene00002299	1028.49	-0.245542	0.16403	0.0985433	0.189781	let-23
WBGene00002324	1871.54	0.229258	0.110219	0.0292136	0.0754953	let-49
WBGene00002335	3803.05	0.0287044	0.071788	0.683301	0.776204	let-60
WBGene00002344	28809.4	0.0834556	0.12083	0.472423	0.599912	let-70
WBGene00002348	2499.7	-0.130862	0.0972331	0.167847	0.28212	myo-1
WBGene00002363	16846.9	0.0471799	0.102037	0.632245	0.735112	let-92
WBGene00002368	8506.01	0.402327	0.138293	0.00197582	0.00899655	let-99
WBGene00002393	78.8904	0.0638033	0.183511	0.696463	0.78649	lpr-1
WBGene00002497	286.544	-0.399846	0.143385	0.00285265	0.0120667	let-268
WBGene00002583	15554.4	0.189768	0.086266	0.0242417	0.0652098	let-363
WBGene00002601	33.9724	-0.13181	0.217762	0.474641	0.601947	let-381
WBGene00002632	2653.53	-0.183234	0.0607915	0.00227013	0.010058	let-413
WBGene00002637	27560	-0.142022	0.0896071	0.101436	0.193903	let-418
WBGene00002694	16219.7	4.56933e-05	0.0809978	0.998338	0.998714	let-502
WBGene00002696	6758.79	-0.0754046	0.147335	0.58898	0.699239	let-504
WBGene00002717	23787	0.0982463	0.0852007	0.235201	0.361681	let-526
WBGene00002783	12795.8	0.184425	0.11335	0.0938805	0.183117	let-607
WBGene00002804	4703.3	0.286025	0.0796096	0.000240516	0.00162703	let-630
WBGene00002827	458.504	-1.27511	0.191402	2.83694e-12	1.42023e-10	let-653
WBGene00002845	48536.1	0.130194	0.109907	0.220105	0.344718	let-711
WBGene00002850	13345.5	0.340223	0.0958406	0.000247746	0.00166596	let-716
WBGene00002855	7544.35	0.0962389	0.061073	0.110985	0.207257	let-721
WBGene00002879	4296.11	0.406021	0.116691	0.000272117	0.00179539	let-754
WBGene00002881	278.404	-0.481644	0.131944	0.000115781	0.000890438	let-756
WBGene00002889	24981.3	0.0827176	0.0903387	0.347337	0.482577	let-765
WBGene00002891	5611.29	0.0982212	0.109592	0.352784	0.487809	let-767
WBGene00002915	2773.82	-0.158762	0.14423	0.234083	0.36047	let-805
WBGene00002957	9520.06	-0.0275666	0.0978531	0.766336	0.839071	let-858
WBGene00002974	76.0244	-0.252353	0.195144	0.139754	0.246466	lev-1
WBGene00002975	19.7679	-0.437255	0.31979	0.0615232	0.132946	lev-8
WBGene00002976	78.5079	-0.420736	0.162143	0.00469684	0.0178796	lev-9
WBGene00002977	347.034	0.0613225	0.112916	0.572566	0.685537	lev-10
WBGene00002978	5860.17	0.327325	0.122795	0.0050363	0.0188663	lev-11
WBGene00002979	1113.46	-0.105088	0.0832238	0.196672	0.316835	lfe-2
WBGene00002980	18684.2	-0.430733	0.0865168	3.7248e-07	6.02891e-06	lgg-1
WBGene00002981	7659.55	-0.196321	0.0690167	0.00389585	0.0154314	lgg-2
WBGene00002982	1837.14	0.162468	0.128856	0.183522	0.301401	lgg-3
WBGene00002983	73.5811	-0.848376	0.243484	8.04738e-05	0.000660468	lgx-1
WBGene00002985	12543.8	0.101214	0.135254	0.401285	0.5359	lig-1
WBGene00002986	2350.08	0.309059	0.104262	0.00210185	0.00945908	lig-4
WBGene00002987	9.62677	-0.534476	0.411776	0.045793	0.106317	lim-4
WBGene00002988	125.531	-0.687908	0.170882	1.43018e-05	0.000148478	lim-6
WBGene00002989	301.769	-0.851024	0.176806	2.65202e-07	4.44148e-06	lim-7
WBGene00002990	560.882	-0.295359	0.142794	0.026554	0.0701845	lin-1
WBGene00002991	296.28	-0.249849	0.109775	0.0176144	0.0507057	lin-2
WBGene00002992	3292.07	0.327046	0.0949135	0.000383102	0.0023861	lin-3
WBGene00002994	12698.5	0.141621	0.101141	0.157888	0.269705	lin-5
WBGene00002996	2025.98	0.220433	0.149887	0.112867	0.209711	lin-7
WBGene00002997	1055.18	0.100633	0.146005	0.460812	0.589928	lin-8
WBGene00002998	5708.81	0.266125	0.109649	0.0114876	0.0361955	lin-9
WBGene00002999	2427.9	-0.346298	0.0941628	0.000150218	0.00109455	lin-10
WBGene00003000	98.092	-0.321684	0.185146	0.051317	0.116006	lin-11
WBGene00003001	794.325	-0.64935	0.121929	2.24949e-08	4.86377e-07	lin-12
WBGene00003002	21570.7	0.11563	0.0762857	0.122911	0.223724	lin-13
WBGene00003003	426.103	-0.502942	0.168727	0.00113677	0.00576547	lin-14
WBGene00003006	398.974	-0.84525	0.17392	2.10127e-07	3.60027e-06	lin-17
WBGene00003007	260.117	-0.0757679	0.107903	0.465117	0.593801	lin-18
WBGene00003008	28.2754	-0.999344	0.299075	0.000108284	0.000845377	lin-22
WBGene00003009	9456.16	0.277073	0.0925887	0.00220978	0.0098588	lin-23
WBGene00003010	3730.87	0.164813	0.0784303	0.0316322	0.0802712	lin-24
WBGene00003011	972.534	-0.269846	0.169911	0.0783763	0.159737	lin-25
WBGene00003012	6275.17	0.228314	0.09218	0.0110293	0.0350166	lin-26
WBGene00003014	3368.42	0.00584337	0.0769438	0.946683	0.966669	lin-28
WBGene00003015	136.872	0.00313626	0.154653	0.983485	0.989895	lin-29
WBGene00003017	19.5202	-0.0770409	0.264326	0.701181	0.789945	lin-31
WBGene00003018	36.3869	-2.58695	0.394503	4.70403e-12	2.26342e-10	lin-32
WBGene00003019	536.445	-0.580479	0.111888	7.22938e-08	1.38567e-06	lin-33
WBGene00003020	8623.08	0.0297429	0.116406	0.789164	0.855971	lin-35
WBGene00003021	13467.2	0.188491	0.118072	0.0941867	0.183522	lin-36
WBGene00003022	3436.58	0.172511	0.085835	0.0396168	0.0954969	lin-37
WBGene00003024	214.938	-0.0953398	0.118407	0.398338	0.533252	lin-39
WBGene00003025	10115.8	-0.123502	0.154498	0.408261	0.542157	lin-40
WBGene00003026	28498.9	0.558187	0.150756	7.51353e-05	0.000620769	lin-41
WBGene00003029	40.6917	-0.26032	0.184824	0.113378	0.210366	lin-44
WBGene00003030	10742.5	0.36379	0.106243	0.000376173	0.00235162	lin-45
WBGene00003031	25.5732	-0.291647	0.274674	0.167459	0.281672	lin-46
WBGene00003033	34.6063	0.20083	0.240524	0.306284	0.440841	lin-48
WBGene00003034	7281.66	0.234296	0.101124	0.0165328	0.0482593	lin-49
WBGene00003035	1966.74	0.124607	0.0881352	0.147435	0.2563	lin-52
WBGene00003036	16364.7	-0.0164689	0.0708145	0.851084	0.901105	lin-53
WBGene00003037	6242.97	0.206755	0.108564	0.0480025	0.110299	lin-54
WBGene00003038	885.764	0.114058	0.156055	0.428894	0.561291	lin-56
WBGene00003040	5299.02	-0.0395638	0.0806152	0.615595	0.721262	lin-59
WBGene00003041	3367.4	0.160346	0.158407	0.266241	0.396957	lin-61
WBGene00003043	6713.06	0.497509	0.120209	1.50756e-05	0.000154782	lip-1
WBGene00003044	4107.9	0.237513	0.098648	0.0132222	0.040444	lir-1
WBGene00003045	1051.69	0.100518	0.123594	0.393691	0.529151	lir-2
WBGene00003046	149.853	0.0610731	0.102582	0.539364	0.657453	lir-3
WBGene00003047	6595.7	0.0693496	0.0656407	0.291874	0.424641	lis-1
WBGene00003048	5885.14	0.0569368	0.110444	0.599406	0.707506	lit-1
WBGene00003052	18775.3	-0.0035296	0.0802138	0.962669	0.977221	lmn-1
WBGene00003053	7877.94	-0.463617	0.106885	6.47209e-06	7.42014e-05	lmp-1
WBGene00003055	1223.47	0.574119	0.189243	0.000778324	0.00425797	lon-1
WBGene00003056	996.4	0.0330781	0.113771	0.762783	0.83666	lon-2
WBGene00003057	15.6475	-0.269122	0.337137	0.229335	0.355427	lon-3
WBGene00003058	10.4006	-1.50779	0.549222	0.000415588	0.00255418	lov-1
WBGene00003059	2029.99	0.176285	0.15366	0.209198	0.331974	lpd-2
WBGene00003060	10819.5	0.0899019	0.0862475	0.282745	0.415004	lpd-3
WBGene00003061	2652.6	0.0901547	0.138127	0.488398	0.614604	lpd-5
WBGene00003062	6256.3	0.0965067	0.149688	0.47331	0.600504	lpd-6
WBGene00003063	14481.8	-0.247617	0.084396	0.00296451	0.0124513	lpd-7
WBGene00003064	2082.05	0.24579	0.085054	0.00306937	0.0127791	lpd-8
WBGene00003065	2778.98	0.0135449	0.133238	0.91504	0.944326	lpd-9
WBGene00003066	1899.33	0.297249	0.0924634	0.000928713	0.00489611	lpl-1
WBGene00003067	304.44	0.0763837	0.212353	0.67465	0.7692	lrg-1
WBGene00003068	3175.13	-0.224796	0.0689949	0.000918095	0.00485806	lrk-1
WBGene00003071	5479.25	-0.332411	0.150006	0.0169991	0.0493396	lrp-1
WBGene00003072	6312.16	-0.810209	0.127703	4.40617e-11	1.75613e-09	lrp-2
WBGene00003073	17965.5	-0.102847	0.0772487	0.178763	0.295861	lars-1
WBGene00003074	2580.9	0.215268	0.0860903	0.0103428	0.0332576	lars-2
WBGene00003075	20.8063	-0.401907	0.314709	0.081428	0.16453	lrx-1
WBGene00003076	1603.87	0.284821	0.12812	0.0187837	0.0534256	lsm-1
WBGene00003077	1143.11	0.0375156	0.0977934	0.69333	0.783839	lsm-3
WBGene00003078	1899.68	0.0743208	0.0786751	0.335728	0.471563	lsm-4
WBGene00003079	1790.75	-0.116715	0.103498	0.243476	0.37124	lsm-5
WBGene00003080	1097.14	-0.108085	0.118908	0.34056	0.476297	lsm-6
WBGene00003081	1381.86	-0.0986784	0.0887739	0.253571	0.382744	lsm-7
WBGene00003082	1756.23	0.262518	0.0880387	0.00217799	0.00973881	lsm-8
WBGene00003083	7062.52	0.352869	0.106778	0.000597334	0.0034337	lst-1
WBGene00003084	2037.67	0.335393	0.0745174	4.54109e-06	5.43439e-05	lst-2
WBGene00003085	27704.9	-0.112503	0.11372	0.289564	0.422141	ccar-1
WBGene00003086	9666.95	0.153478	0.152101	0.261503	0.391923	lst-4
WBGene00003087	1092.73	-0.0862686	0.0745006	0.237947	0.364697	lsy-2
WBGene00003089	263.336	-1.54133	0.229149	1.43504e-12	7.7933e-11	ltd-1
WBGene00003090	3668.19	1.73947	0.211473	1.48037e-17	2.52246e-15	lys-1
WBGene00003091	822.113	3.00598	0.295566	1.37109e-25	2.82946e-22	lys-2
WBGene00003092	743.98	-2.43259	0.405649	1.07655e-10	3.89003e-09	lys-3
WBGene00003093	2118.34	1.41662	0.259309	4.12337e-09	1.05487e-07	lys-4
WBGene00003094	44.2138	0.476974	0.344077	0.0511153	0.115635	lys-5
WBGene00003095	49.2811	0.447307	0.32767	0.0601351	0.13086	lys-6
WBGene00003096	34476.8	1.20814	0.156893	9.3209e-16	1.03046e-13	lys-7
WBGene00003097	1642.28	1.59574	0.196246	3.46784e-17	5.27936e-15	lys-8
WBGene00003098	2.75053	-0.351421	0.528385	0.100368	0.192458	lys-9
WBGene00003099	52.5975	1.27316	0.496663	0.000729111	0.0040387	lys-10
WBGene00003100	22.6427	-0.0792545	0.225564	0.670805	0.766039	mab-3
WBGene00003102	66.5947	-1.12938	0.28157	6.22991e-06	7.20026e-05	mab-5
WBGene00003104	18.129	-0.506727	0.420849	0.054537	0.121676	mab-7
WBGene00003106	13.2633	-0.346727	0.327793	0.13207	0.23632	mab-9
WBGene00003107	642.935	0.537186	0.168657	0.000523193	0.00310059	mab-10
WBGene00003111	3231.7	-0.473999	0.125453	6.992e-05	0.000584811	mab-20
WBGene00003112	108.44	-0.715281	0.182202	2.05818e-05	0.000202579	mab-21
WBGene00003114	9.42929	0.00532474	0.360753	0.976447	0.985093	mab-23
WBGene00003119	4161.87	0.160342	0.153264	0.238783	0.365615	mac-1
WBGene00003123	5546.39	-0.205303	0.144322	0.130394	0.234149	mag-1
WBGene00003124	151.795	-0.20764	0.15061	0.136489	0.242184	mai-1
WBGene00003129	2821.79	0.00319434	0.0954106	0.986722	0.992171	map-1
WBGene00003130	7266.09	0.151217	0.119717	0.185958	0.304032	map-2
WBGene00003132	11804.9	0.240813	0.0821389	0.00272819	0.0116377	mat-1
WBGene00003133	11643.8	0.147431	0.0690703	0.0302374	0.0775474	mat-2
WBGene00003134	4205.77	-0.0188147	0.066331	0.768059	0.840241	mat-3
WBGene00003136	3513.91	0.040243	0.141352	0.762562	0.836468	mau-2
WBGene00003142	1589.34	-0.0369872	0.0871628	0.66414	0.760673	mau-8
WBGene00003143	286.889	-0.561955	0.196901	0.00138647	0.00675471	max-1
WBGene00003144	14314.7	0.213619	0.122213	0.0660502	0.140492	max-2
WBGene00003148	4939.6	0.0392617	0.107427	0.724704	0.807773	mbf-1
WBGene00003149	3423.16	-0.301128	0.0969306	0.00163758	0.00774504	mbk-1
WBGene00003150	29434.3	0.255125	0.0975343	0.00748211	0.0257815	mbk-2
WBGene00003151	9332.39	-0.0838998	0.0688167	0.215901	0.339824	mca-1
WBGene00003153	19813.2	0.128567	0.0710861	0.0664981	0.141118	mca-3
WBGene00003154	23131.9	0.0893994	0.0926721	0.318715	0.453922	mcm-2
WBGene00003155	24587.9	0.0848884	0.0728615	0.240422	0.367549	mcm-3
WBGene00003156	19655.1	0.0970735	0.0853697	0.210239	0.333172	mcm-4
WBGene00003157	21990.2	0.0909238	0.0812823	0.254266	0.383474	mcm-5
WBGene00003158	19615.4	0.188284	0.083211	0.0207182	0.0577739	mcm-6
WBGene00003159	33655.6	-0.0586081	0.106952	0.575697	0.688089	mcm-7
WBGene00003160	6768.53	0.210803	0.0796041	0.00685638	0.0240271	mdf-1
WBGene00003161	5387.83	0.00962399	0.0952128	0.918939	0.947245	mdf-2
[truncated: 19,983 more rows]

## Sheet: 1D_DGE_sigDOWNgenes_LLvsSL
gene	baseMean	log2FoldChange	lfcSE	pvalue	padj	symbol	threshold
WBGene00021601	1238.32	-3.15604	0.238263	2.50648e-41	4.65529e-37	Y46H3A.5	TRUE
WBGene00019426	1054.41	-3.09004	0.282349	4.61202e-29	2.06712e-25	cutl-16	TRUE
WBGene00020758	1625.54	-1.56379	0.143608	1.12432e-28	3.48032e-25	T24C4.2	TRUE
WBGene00019717	495.48	-2.3252	0.228436	1.65374e-25	3.07149e-22	trx-3	TRUE
WBGene00000469	340.33	-3.01031	0.299041	5.43752e-25	8.12537e-22	ces-2	TRUE
WBGene00011227	128.05	-1.66473	0.165016	5.68728e-25	8.12537e-22	nlp-67	TRUE
WBGene00007900	709.362	-2.15659	0.214589	6.70385e-25	8.30699e-22	C33D9.6	TRUE
WBGene00011328	176.673	-2.33498	0.232112	6.70892e-25	8.30699e-22	T01D3.3	TRUE
WBGene00004949	1000.03	-2.04919	0.204325	8.17834e-25	8.43868e-22	sox-2	TRUE
WBGene00011475	725.758	-1.30896	0.129882	7.30046e-25	8.43868e-22	T05D4.2	TRUE
WBGene00018456	209.205	-1.75559	0.176033	1.67493e-24	1.63729e-21	fbxc-39	TRUE
WBGene00018215	533.955	-2.4068	0.244002	4.26356e-24	3.95935e-21	igcm-1	TRUE
WBGene00000170	4102.9	-2.38573	0.244045	8.31319e-24	6.71308e-21	aqp-2	TRUE
WBGene00006331	14010.8	-1.65461	0.168667	7.99468e-24	6.71308e-21	sup-26	TRUE
WBGene00006575	2948.17	-1.78905	0.182996	1.12218e-23	8.68424e-21	tir-1	TRUE
WBGene00012444	869.969	-1.84491	0.189019	1.31149e-23	9.60942e-21	Y15E3A.5	TRUE
WBGene00016295	359.496	-2.22203	0.227697	1.3452e-23	9.60942e-21	fbxc-40	TRUE
WBGene00008760	525.921	-1.80006	0.184661	1.44967e-23	9.97212e-21	F13E9.11	TRUE
WBGene00012239	1747.61	-2.03863	0.210747	2.72724e-23	1.80904e-20	W04A8.4	TRUE
WBGene00011522	7686.37	-1.3384	0.138034	3.00337e-23	1.92351e-20	srap-1	TRUE
WBGene00000463	1383.06	-2.16951	0.225341	4.14818e-23	2.56814e-20	ceh-43	TRUE
WBGene00015518	651.798	-1.14952	0.119115	6.12723e-23	3.671e-20	C06E1.1	TRUE
WBGene00045077	187.65	-1.80198	0.188717	1.02789e-22	5.96593e-20	Y71A12B.18	TRUE
WBGene00022112	544.914	-1.88911	0.198474	1.38173e-22	7.77662e-20	Y71F9AL.7	TRUE
WBGene00000478	683.324	-2.02192	0.213278	1.87813e-22	1.02596e-19	cfz-2	TRUE
WBGene00018304	288.052	-2.43129	0.257426	2.6536e-22	1.40815e-19	agr-1	TRUE
WBGene00000301	12294.9	-1.61393	0.169689	3.10368e-22	1.60124e-19	cav-1	TRUE
WBGene00006775	511.084	-2.60266	0.277366	4.46489e-22	2.21818e-19	unc-39	TRUE
WBGene00022334	235.707	-1.79472	0.191092	4.53836e-22	2.21818e-19	Y82E9BR.1	TRUE
WBGene00002233	246.043	-1.59291	0.170052	7.06174e-22	3.36302e-19	kqt-1	TRUE
WBGene00016841	367.795	-1.98943	0.214924	1.63282e-21	7.58157e-19	magu-3	TRUE
WBGene00019855	248.394	-1.83522	0.198333	1.85478e-21	8.40215e-19	R03H10.2	TRUE
WBGene00007321	164.254	-2.2541	0.244587	2.59119e-21	1.14586e-18	C05B5.4	TRUE
WBGene00000448	233.525	-2.00088	0.217745	2.75518e-21	1.19005e-18	pros-1	TRUE
WBGene00008784	699.958	-1.15848	0.126176	5.299e-21	2.18707e-18	F14B6.3	TRUE
WBGene00006366	1591.26	-2.29631	0.253039	7.26552e-21	2.8113e-18	sym-1	TRUE
WBGene00019782	1036.59	-1.40627	0.154319	7.691e-21	2.88811e-18	M60.7	TRUE
WBGene00007121	273.352	-1.67657	0.1843	8.82686e-21	3.21454e-18	B0250.4	TRUE
WBGene00010893	154.938	-2.90435	0.320456	1.07302e-20	3.83252e-18	cutl-9	TRUE
WBGene00016305	132.767	-2.09168	0.231522	1.33066e-20	4.66308e-18	fbxc-57	TRUE
WBGene00010935	2521.44	-1.34819	0.149339	1.69511e-20	5.83023e-18	M163.1	TRUE
WBGene00000503	13725.3	-1.5335	0.171074	2.34831e-20	7.93002e-18	cht-1	TRUE
WBGene00020160	4055.95	-1.51037	0.16822	3.15818e-20	1.04744e-17	igcm-3	TRUE
WBGene00000792	1057.12	-1.5636	0.175341	4.08052e-20	1.32961e-17	crb-1	TRUE
WBGene00022418	1277.92	-1.57909	0.17761	5.01915e-20	1.60725e-17	igcm-4	TRUE
WBGene00000453	2021.43	-1.69472	0.190986	5.3089e-20	1.67122e-17	ceh-32	TRUE
WBGene00018861	114.184	-1.82145	0.205152	6.4948e-20	2.01047e-17	cutl-21	TRUE
WBGene00018787	349.472	-2.4901	0.28172	6.73206e-20	2.02168e-17	cutl-20	TRUE
WBGene00006939	279.121	-1.54969	0.174784	6.9318e-20	2.04356e-17	wee-1.2	TRUE
WBGene00019591	311.24	-1.73052	0.195411	7.2338e-20	2.09927e-17	fbxc-25	TRUE
WBGene00020362	188.714	-1.59229	0.179658	7.93208e-20	2.2665e-17	fbxb-10	TRUE
WBGene00006852	605.052	-2.11192	0.241104	1.32484e-19	3.61856e-17	unc-129	TRUE
WBGene00012980	2406.35	-1.31783	0.150313	1.84508e-19	4.96646e-17	efhd-1	TRUE
WBGene00022441	178.163	-1.81913	0.208242	2.17228e-19	5.76369e-17	Y110A2AL.4	TRUE
WBGene00206519	145.132	-1.87128	0.21504	2.76348e-19	7.22904e-17	F36H5.13	TRUE
WBGene00001976	2092.07	-1.64656	0.189584	3.04077e-19	7.84392e-17	hmg-11	TRUE
WBGene00021576	1015.04	-1.81902	0.209763	3.21833e-19	8.18823e-17	fbxc-51	TRUE
WBGene00020010	182.303	-1.61798	0.18622	3.43278e-19	8.61581e-17	R11G1.1	TRUE
WBGene00001854	4024.91	-2.13672	0.247504	3.57193e-19	8.84553e-17	hil-3	TRUE
WBGene00010976	457.306	-1.52508	0.176072	4.31132e-19	1.05361e-16	R02D5.1	TRUE
WBGene00008782	422.184	-1.25152	0.144189	4.61955e-19	1.11427e-16	sdz-14	TRUE
WBGene00006063	2055.73	-1.3549	0.15664	5.10076e-19	1.21457e-16	sto-1	TRUE
WBGene00022816	1867.81	-2.31631	0.270101	5.96151e-19	1.40156e-16	fbn-1	TRUE
WBGene00009343	95.5915	-2.76575	0.322045	7.19855e-19	1.67123e-16	F32H2.6	TRUE
WBGene00001858	383.673	-2.68125	0.314507	9.42536e-19	2.11477e-16	hil-7	TRUE
WBGene00006956	561.984	-2.23398	0.261752	9.45062e-19	2.11477e-16	wrt-10	TRUE
WBGene00014814	269.156	-2.03635	0.239106	1.23644e-18	2.73385e-16	R03D7.3	TRUE
WBGene00004048	428.278	-1.68301	0.197405	1.26214e-18	2.75786e-16	plx-2	TRUE
WBGene00012063	113.667	-1.84558	0.216425	1.38979e-18	3.00147e-16	fbxb-1	TRUE
WBGene00008971	746.338	-2.00645	0.23637	1.50841e-18	3.2202e-16	F20C5.6	TRUE
WBGene00021468	6383.76	-1.31175	0.154172	1.69752e-18	3.58274e-16	epg-2	TRUE
WBGene00012899	427.355	-2.01776	0.238071	1.72035e-18	3.59012e-16	Y46G5A.7	TRUE
WBGene00003623	279.03	-1.68774	0.199387	2.21823e-18	4.52738e-16	nhr-25	TRUE
WBGene00014159	296.896	-1.63054	0.192553	2.32277e-18	4.68922e-16	arrd-4	TRUE
WBGene00009212	1711.68	-1.37739	0.162764	2.50959e-18	5.01189e-16	atz-1	TRUE
WBGene00000401	144.506	-2.20673	0.26235	2.88822e-18	5.70669e-16	cdh-9	TRUE
WBGene00022412	199.035	-1.44908	0.171709	3.04552e-18	5.95414e-16	Y102A11A.2	TRUE
WBGene00077531	77.1612	-2.38495	0.28277	3.23534e-18	6.25937e-16	F40G9.15	TRUE
WBGene00019035	135.504	-1.47197	0.174844	3.47226e-18	6.64848e-16	fbxb-26	TRUE
WBGene00044281	196.451	-1.57895	0.188474	4.80635e-18	9.01701e-16	R04A9.7	TRUE
WBGene00017423	1715.89	-1.74611	0.209261	5.44808e-18	1.01187e-15	F13C5.2	TRUE
WBGene00019310	84.6955	-2.8824	0.346401	6.30799e-18	1.15998e-15	K02E7.5	TRUE
WBGene00000425	553.863	-1.88574	0.227029	7.30501e-18	1.33016e-15	ced-11	TRUE
WBGene00013416	314.539	-1.88519	0.227026	7.56693e-18	1.36447e-15	Y64G10A.7	TRUE
WBGene00019311	234.137	-2.10329	0.254453	1.08065e-17	1.92989e-15	K02E7.6	TRUE
WBGene00001820	1142.58	-1.71929	0.208081	1.10423e-17	1.95323e-15	ham-1	TRUE
WBGene00016457	9716.19	-1.34632	0.162811	1.2836e-17	2.22806e-15	C35E7.5	TRUE
WBGene00016088	9881.25	-1.97667	0.240914	1.40623e-17	2.41832e-15	clec-266	TRUE
WBGene00020205	749.834	-1.67019	0.203107	1.51574e-17	2.55926e-15	arrd-1	TRUE
WBGene00017814	197.907	-1.22675	0.148172	1.58647e-17	2.65454e-15	F26A10.2	TRUE
WBGene00016456	246.747	-1.13553	0.137105	1.63542e-17	2.68802e-15	C35E7.4	TRUE
WBGene00018743	874.148	-1.54437	0.187817	1.68097e-17	2.73865e-15	F53B3.5	TRUE
WBGene00019960	344.469	-0.889866	0.107293	1.92608e-17	3.11071e-15	ztf-16	TRUE
WBGene00001853	5827.44	-1.34927	0.164027	2.34289e-17	3.71919e-15	hil-2	TRUE
WBGene00050927	86.2837	-1.62795	0.199265	2.92709e-17	4.53041e-15	B0250.12	TRUE
WBGene00009827	183.591	-2.78136	0.342223	3.23248e-17	4.96172e-15	hmg-6	TRUE
WBGene00271824	228.273	-1.2334	0.150946	3.50242e-17	5.28866e-15	R03H10.11	TRUE
WBGene00001828	824.917	-2.45618	0.303825	3.67077e-17	5.49816e-15	hch-1	TRUE
WBGene00011101	175.364	-2.09118	0.25763	3.7416e-17	5.55942e-15	R07D5.2	TRUE
WBGene00020800	93.9565	-2.02452	0.249486	4.00476e-17	5.90321e-15	zig-10	TRUE
WBGene00003844	3730.46	-1.47326	0.181134	4.14676e-17	6.06439e-15	odc-1	TRUE
WBGene00019312	102.08	-2.20868	0.271931	4.2564e-17	6.1761e-15	K02E7.7	TRUE
WBGene00004827	646.643	-1.55456	0.191736	4.44835e-17	6.40459e-15	skr-21	TRUE
WBGene00016080	95.7512	-2.22587	0.275128	5.14725e-17	7.35383e-15	C24H12.11	TRUE
WBGene00009020	150.178	-1.94875	0.241612	5.73357e-17	8.12898e-15	F21D9.6	TRUE
WBGene00020379	5428.57	-1.31895	0.163224	6.2974e-17	8.86073e-15	T09B4.5	TRUE
WBGene00021272	240.726	-1.79168	0.222506	6.62555e-17	9.25236e-15	Y23H5B.1	TRUE
WBGene00010558	250.018	-1.2342	0.152592	6.82566e-17	9.41517e-15	ptp-4	TRUE
WBGene00016422	2276.97	-1.89811	0.23642	6.84353e-17	9.41517e-15	noah-1	TRUE
WBGene00010221	2609.6	-1.52882	0.189964	7.08961e-17	9.682e-15	F57G12.1	TRUE
WBGene00001544	477.552	-1.17453	0.145373	8.40867e-17	1.13996e-14	gcy-19	TRUE
WBGene00002282	315.635	-1.74719	0.217906	8.5302e-17	1.14805e-14	let-4	TRUE
WBGene00008559	77.5886	-1.87507	0.234027	9.4533e-17	1.25411e-14	F07H5.8	TRUE
WBGene00001165	604.799	-1.27828	0.158958	9.52764e-17	1.25501e-14	efn-4	TRUE
WBGene00001475	617.274	-1.84463	0.230867	9.79831e-17	1.28158e-14	fmi-1	TRUE
WBGene00013960	56.2622	-2.03037	0.253993	1.09106e-16	1.41708e-14	cutl-8	TRUE
WBGene00000435	73.2997	-2.23938	0.281104	1.20729e-16	1.55715e-14	ceh-10	TRUE
WBGene00022111	100.392	-1.57598	0.197445	1.30516e-16	1.67177e-14	Y71F9AL.6	TRUE
WBGene00014199	2967.44	-1.02308	0.127338	1.31741e-16	1.67591e-14	ZK1053.4	TRUE
WBGene00015613	610.68	-2.0497	0.25953	1.90729e-16	2.39352e-14	C08F1.10	TRUE
WBGene00012064	72.953	-2.10976	0.26708	2.32604e-16	2.89943e-14	fbxb-115	TRUE
WBGene00018355	550.205	-1.34479	0.17021	2.79309e-16	3.41289e-14	ceh-86	TRUE
WBGene00044526	164.847	-1.19305	0.150441	2.78714e-16	3.41289e-14	T28A11.22	TRUE
WBGene00007982	976.622	-0.995961	0.125354	2.88459e-16	3.50166e-14	pxd-1	TRUE
WBGene00018697	166.995	-1.16417	0.146969	3.14493e-16	3.76843e-14	F52E1.9	TRUE
WBGene00022745	1409.25	-0.854941	0.107512	3.29267e-16	3.92017e-14	ZK470.2	TRUE
WBGene00018259	339.165	-1.14564	0.145164	3.58541e-16	4.24152e-14	F41B4.3	TRUE
WBGene00013508	341.996	-1.05873	0.134043	4.18199e-16	4.91515e-14	Y71A12B.11	TRUE
WBGene00219303	221.295	-1.6528	0.211008	4.20777e-16	4.91515e-14	Y13C8A.4	TRUE
WBGene00013404	105.532	-2.47777	0.317044	4.50073e-16	5.19206e-14	fbxb-101	TRUE
WBGene00022033	122.138	-2.03122	0.260284	5.3247e-16	6.06722e-14	Y65B4BL.1	TRUE
WBGene00018021	200.438	-1.43536	0.184242	6.07046e-16	6.8748e-14	F34D6.1	TRUE
WBGene00010262	466.158	-1.54888	0.199913	7.81519e-16	8.77779e-14	droe-4	TRUE
WBGene00013440	347.132	-1.49862	0.193137	7.84533e-16	8.77779e-14	nrps-1	TRUE
WBGene00003772	505.959	-1.64447	0.212379	7.8971e-16	8.7828e-14	nlr-1	TRUE
WBGene00021121	1383.61	-1.07897	0.138729	9.5604e-16	1.05068e-13	W09G12.7	TRUE
WBGene00003377	270.996	-2.27672	0.295612	9.84309e-16	1.07539e-13	mls-2	TRUE
WBGene00006547	826.539	-1.0187	0.13092	1.00882e-15	1.09572e-13	tbx-11	TRUE
WBGene00044197	146.326	-1.61273	0.209076	1.04058e-15	1.12365e-13	fbxb-63	TRUE
WBGene00009089	446.481	-1.80823	0.234996	1.10071e-15	1.18171e-13	jmjd-3.2	TRUE
WBGene00021913	2533.74	-1.5448	0.200758	1.19151e-15	1.27184e-13	cec-8	TRUE
WBGene00019703	488.275	-1.3388	0.173616	1.21747e-15	1.29212e-13	fbxb-41	TRUE
WBGene00017571	703.756	-1.56182	0.203335	1.3365e-15	1.41039e-13	jmjd-3.1	TRUE
WBGene00235267	179.745	-1.55926	0.202433	1.34542e-15	1.41178e-13	Y77E11A.23	TRUE
WBGene00013410	77.1828	-1.75613	0.228894	1.39484e-15	1.45541e-13	fbxb-94	TRUE
WBGene00000972	138.363	-2.05374	0.268289	1.506e-15	1.56262e-13	dhs-8	TRUE
WBGene00020053	163.722	-1.87298	0.245128	1.81813e-15	1.85539e-13	R13A5.11	TRUE
WBGene00011383	231.525	-1.54887	0.202942	1.97101e-15	2.00042e-13	T02E9.5	TRUE
WBGene00044798	367.122	-1.64578	0.215769	2.04455e-15	2.06377e-13	tbx-43	TRUE
WBGene00007883	444.019	-1.36108	0.178328	2.2693e-15	2.27825e-13	C33A12.4	TRUE
WBGene00002253	3156.56	-1.13372	0.148861	3.08512e-15	3.04787e-13	lbp-1	TRUE
WBGene00017637	196.456	-1.42469	0.187972	3.33059e-15	3.27297e-13	F20D6.8	TRUE
WBGene00019313	353.745	-1.19453	0.15758	4.04263e-15	3.93108e-13	btb-10	TRUE
WBGene00001105	233.532	-1.89854	0.252226	4.09536e-15	3.96163e-13	dsl-3	TRUE
WBGene00015328	468.782	-1.34944	0.178676	4.26771e-15	4.10696e-13	C02B10.3	TRUE
WBGene00015791	1140.29	-0.777508	0.101627	4.38801e-15	4.15809e-13	C15C7.5	TRUE
WBGene00008066	66.9104	-1.95549	0.259192	4.42246e-15	4.16946e-13	fbxb-65	TRUE
WBGene00001898	11192.6	-1.90314	0.254514	4.50464e-15	4.20426e-13	his-24	TRUE
WBGene00006640	193.471	-1.34744	0.178582	4.49978e-15	4.20426e-13	tsp-14	TRUE
WBGene00007479	1522.47	-2.20561	0.295221	4.59021e-15	4.2627e-13	C09F9.2	TRUE
WBGene00011995	1040.07	-0.883321	0.116065	4.85458e-15	4.48577e-13	rsf-1	TRUE
WBGene00012420	208.701	-2.02856	0.271093	5.02022e-15	4.61587e-13	Y7A9D.1	TRUE
WBGene00013418	162.278	-1.70441	0.227474	5.07152e-15	4.64006e-13	Y65A5A.1	TRUE
WBGene00013082	1184.63	-1.15363	0.153092	5.75246e-15	5.21173e-13	grdn-1	TRUE
WBGene00000516	372.058	-1.41442	0.188394	5.815e-15	5.24282e-13	cki-1	TRUE
WBGene00013048	91.4795	-2.39762	0.321008	6.4067e-15	5.72075e-13	Y50E8A.5	TRUE
WBGene00018106	59.3898	-1.9615	0.261727	6.39976e-15	5.72075e-13	F36H5.8	TRUE
WBGene00012618	48.6845	-2.02329	0.271252	6.59932e-15	5.86455e-13	dct-10	TRUE
WBGene00001123	159.461	-2.12197	0.284936	6.91519e-15	6.11599e-13	dyf-7	TRUE
WBGene00018041	325.484	-1.2124	0.161712	7.15112e-15	6.2946e-13	F35D2.3	TRUE
WBGene00021557	260.336	-1.44735	0.19351	7.18491e-15	6.2946e-13	Y45G5AM.5	TRUE
WBGene00021725	284.989	-1.32173	0.176647	8.01752e-15	6.99105e-13	bath-9	TRUE
WBGene00017381	216.552	-1.46898	0.197714	9.00888e-15	7.81879e-13	ddr-2	TRUE
WBGene00020691	38.3631	-2.17741	0.291931	9.19689e-15	7.94483e-13	igdb-3	TRUE
WBGene00002087	113.719	-1.4251	0.192241	9.73185e-15	8.36804e-13	ins-4	TRUE
WBGene00009743	177.733	-1.67141	0.224982	9.78133e-15	8.37182e-13	sptf-1	TRUE
WBGene00017143	928.894	-1.31416	0.176632	1.00459e-14	8.55884e-13	EEED8.15	TRUE
WBGene00019817	116.601	-1.43689	0.19323	1.13596e-14	9.63388e-13	R02C2.6	TRUE
WBGene00016520	909.075	-1.33051	0.180115	1.46908e-14	1.24024e-12	C39B5.2	TRUE
WBGene00000240	2370.35	-1.16551	0.157515	1.50193e-14	1.26223e-12	pah-1	TRUE
WBGene00013403	106.299	-1.87491	0.254675	1.51938e-14	1.27115e-12	fbxb-100	TRUE
WBGene00013923	272.555	-1.10458	0.149231	1.53022e-14	1.27447e-12	ghi-1	TRUE
WBGene00017028	751.479	-1.4175	0.192296	1.54124e-14	1.27792e-12	dex-1	TRUE
WBGene00022419	233.505	-1.78301	0.243062	1.67601e-14	1.38349e-12	Y102A11A.9	TRUE
WBGene00022349	773.028	-1.9712	0.269236	1.72452e-14	1.41723e-12	Y82E9BR.17	TRUE
WBGene00269373	49.3528	-2.53345	0.345553	1.7596e-14	1.4397e-12	M01D1.12	TRUE
WBGene00007592	856.392	-1.01489	0.136922	1.7917e-14	1.45952e-12	C14H10.2	TRUE
WBGene00001377	495.883	-1.32988	0.180721	1.92116e-14	1.54466e-12	eya-1	TRUE
WBGene00016076	39.5954	-1.9688	0.268043	1.90519e-14	1.54466e-12	C24H12.7	TRUE
WBGene00021469	4095	-1.26693	0.171681	1.91446e-14	1.54466e-12	Y39G10AR.11	TRUE
WBGene00017908	1245.76	-1.25245	0.17021	1.96614e-14	1.56726e-12	F28H1.1	TRUE
WBGene00019815	325.582	-1.12883	0.153013	2.03609e-14	1.61608e-12	kin-34	TRUE
WBGene00016546	98.5237	-2.30451	0.314878	2.04867e-14	1.61915e-12	C40A11.3	TRUE
WBGene00016038	1089.69	-0.966814	0.131021	2.45206e-14	1.92975e-12	cst-2	TRUE
WBGene00009813	2483.1	-1.27106	0.174087	2.56756e-14	2.00367e-12	haly-1	TRUE
WBGene00013511	35.7695	-2.03539	0.279914	2.76253e-14	2.12898e-12	Y71A12B.15	TRUE
WBGene00017713	230.788	-1.1859	0.162065	2.93708e-14	2.25415e-12	F22E5.20	TRUE
WBGene00009861	145.765	-1.26415	0.17286	3.01469e-14	2.30419e-12	fbxb-8	TRUE
WBGene00015824	171.819	-1.55007	0.213146	3.21981e-14	2.45088e-12	C16B8.4	TRUE
WBGene00021463	378.816	-1.76022	0.243435	3.65419e-14	2.77017e-12	zeel-1	TRUE
WBGene00016189	295.253	-1.22262	0.167915	3.70614e-14	2.79813e-12	C28G1.4	TRUE
WBGene00007899	294.921	-2.17275	0.301558	3.93246e-14	2.95699e-12	C33D9.5	TRUE
WBGene00007317	250.706	-1.40659	0.193893	4.06592e-14	3.04501e-12	C05A9.2	TRUE
WBGene00000674	392.418	-1.89085	0.262298	4.11802e-14	3.06296e-12	col-99	TRUE
WBGene00010708	89.0496	-1.19958	0.164671	4.12286e-14	3.06296e-12	phf-33	TRUE
WBGene00001537	486.793	-0.737107	0.10008	4.30852e-14	3.18813e-12	gcy-11	TRUE
WBGene00010792	54.0229	-1.78436	0.247717	4.75548e-14	3.48293e-12	K12G11.6	TRUE
WBGene00019921	37.1268	-2.13492	0.296016	4.76318e-14	3.48293e-12	fbxc-34	TRUE
WBGene00009291	780.936	-1.2832	0.177481	4.85693e-14	3.53756e-12	clec-264	TRUE
WBGene00017834	7035.72	-0.889791	0.121879	4.91357e-14	3.55096e-12	F26F12.3	TRUE
WBGene00020737	29.46	-2.32593	0.322328	4.91335e-14	3.55096e-12	T23F2.4	TRUE
WBGene00021369	5572.31	-1.24036	0.170092	5.01724e-14	3.61183e-12	siah-1	TRUE
WBGene00016071	155.689	-2.19602	0.305392	5.04793e-14	3.61989e-12	C24H12.1	TRUE
WBGene00020801	381.902	-1.15729	0.160116	5.93146e-14	4.22088e-12	T25D10.4	TRUE
WBGene00015779	495.985	-1.13181	0.156596	6.07882e-14	4.30924e-12	lrch-1	TRUE
WBGene00016913	3340.18	-1.2339	0.171501	6.61041e-14	4.66826e-12	lam-2	TRUE
WBGene00014171	562.436	-1.27956	0.177969	6.67118e-14	4.69333e-12	nep-26	TRUE
WBGene00016307	262.376	-1.46302	0.204061	6.71964e-14	4.70958e-12	fbxc-18	TRUE
WBGene00021525	89.0021	-2.14535	0.300352	7.14919e-14	4.9918e-12	Y41D4B.26	TRUE
WBGene00007260	562.679	-1.42262	0.198601	7.46632e-14	5.1937e-12	olrn-1	TRUE
WBGene00017754	37.0293	-1.68701	0.235314	7.77537e-14	5.3885e-12	F23F12.8	TRUE
WBGene00017755	864.217	-1.77825	0.250319	8.96511e-14	6.167e-12	zip-8	TRUE
WBGene00012898	91.9225	-1.18914	0.165709	9.31642e-14	6.38501e-12	Y46G5A.6	TRUE
WBGene00010291	112.614	-1.48644	0.208014	1.01502e-13	6.9309e-12	F58H10.1	TRUE
WBGene00010039	84.2868	-1.74488	0.246046	1.03812e-13	7.03686e-12	F54C8.6	TRUE
WBGene00009361	573.121	-1.54456	0.217748	1.12283e-13	7.58336e-12	F33E2.5	TRUE
WBGene00003903	6958.06	-0.961963	0.134219	1.14992e-13	7.73824e-12	pab-2	TRUE
WBGene00044004	344.846	-1.09274	0.152977	1.20163e-13	8.02803e-12	C24A8.6	TRUE
WBGene00001006	4995.43	-1.1022	0.15471	1.28613e-13	8.56174e-12	dlg-1	TRUE
WBGene00010640	190.752	-1.63146	0.230768	1.35402e-13	8.93634e-12	K07F5.16	TRUE
WBGene00019922	635.954	-1.0221	0.143319	1.35683e-13	8.93634e-12	fbxc-28	TRUE
WBGene00007133	149.015	-1.34008	0.189088	1.36989e-13	8.99047e-12	B0284.3	TRUE
WBGene00006742	776.496	-1.12694	0.158582	1.4293e-13	9.31454e-12	unc-2	TRUE
WBGene00009628	3153.7	-1.66425	0.236648	1.49755e-13	9.72519e-12	tatn-1	TRUE
WBGene00006807	146.164	-1.60877	0.22927	1.71874e-13	1.10841e-11	unc-75	TRUE
WBGene00000482	6032.1	-1.05519	0.148992	1.76666e-13	1.13537e-11	chd-3	TRUE
WBGene00007103	2650.5	-0.712366	0.0993556	1.84635e-13	1.18249e-11	crm-1	TRUE
WBGene00006818	81.4013	-1.8806	0.269339	1.9255e-13	1.22894e-11	unc-86	TRUE
WBGene00013166	61.2585	-1.54993	0.220686	1.99475e-13	1.26878e-11	Y53F4B.20	TRUE
WBGene00219796	123.405	-1.42666	0.202954	2.15038e-13	1.3631e-11	C03D6.9	TRUE
WBGene00002058	910.58	-1.32887	0.189586	2.29363e-13	1.44872e-11	ifd-2	TRUE
WBGene00021726	166.679	-1.64407	0.234918	2.30103e-13	1.44872e-11	bath-10	TRUE
WBGene00000443	1015.93	-0.851082	0.11984	2.36489e-13	1.47393e-11	ceh-20	TRUE
WBGene00023423	63.0865	-2.00086	0.286873	2.37292e-13	1.47399e-11	F43C1.7	TRUE
WBGene00019282	560.846	-1.08028	0.153193	2.40361e-13	1.48807e-11	mps-2	TRUE
WBGene00001075	1553.94	-2.00926	0.289315	2.48757e-13	1.53494e-11	dpy-14	TRUE
WBGene00002265	32323.7	-1.01695	0.142791	2.52805e-13	1.55475e-11	lec-2	TRUE
WBGene00013964	387.427	-1.10861	0.157756	2.5659e-13	1.57282e-11	nlp-73	TRUE
WBGene00010825	87.1257	-1.67811	0.240788	2.66283e-13	1.62686e-11	M01G12.14	TRUE
WBGene00003561	2333.48	-0.818378	0.115742	3.0557e-13	1.85988e-11	ncr-1	TRUE
WBGene00017592	2765.58	-1.14615	0.164091	3.06425e-13	1.85988e-11	F19C7.2	TRUE
WBGene00019748	7509.55	-0.623727	0.0876752	3.47245e-13	2.09395e-11	atg-2	TRUE
WBGene00009697	306.491	-1.43111	0.206212	3.56478e-13	2.14268e-11	F44F1.5	TRUE
WBGene00194713	85.5937	-1.50757	0.217716	4.15567e-13	2.48978e-11	F19B10.13	TRUE
WBGene00007553	886.441	-1.84505	0.269965	5.85979e-13	3.47712e-11	C13G3.1	TRUE
WBGene00019923	226.504	-1.41536	0.205914	5.96233e-13	3.5267e-11	fbxc-29	TRUE
WBGene00016871	386.764	-1.28177	0.186224	6.13386e-13	3.61664e-11	inso-1	TRUE
WBGene00022258	377.254	-0.880811	0.126422	6.20275e-13	3.64569e-11	Y73C8B.1	TRUE
WBGene00219288	92.1006	-1.70359	0.248363	6.58663e-13	3.8591e-11	Y87G2A.25	TRUE
WBGene00044427	35.05	-3.93745	0.580888	6.61836e-13	3.86549e-11	F56A6.5	TRUE
WBGene00013982	113.687	-1.52187	0.222155	6.64282e-13	3.86762e-11	ZK512.1	TRUE
WBGene00017184	989.919	-1.16683	0.169641	6.99479e-13	4.0475e-11	ncam-1	TRUE
WBGene00044066	364.351	-1.91653	0.281682	6.99536e-13	4.0475e-11	fbxb-66	TRUE
WBGene00010495	654.996	-1.33855	0.19584	7.91725e-13	4.56668e-11	K02B12.2	TRUE
WBGene00017208	94.8795	-1.5241	0.223211	8.70492e-13	5.00546e-11	fbxb-35	TRUE
WBGene00004786	3389.56	-0.752531	0.109424	1.02957e-12	5.88378e-11	sex-1	TRUE
WBGene00021458	803.506	-1.2992	0.191278	1.08201e-12	6.12688e-11	Y39G10AL.1	TRUE
WBGene00010868	721.553	-0.927812	0.135292	1.14132e-12	6.42355e-11	somi-1	TRUE
WBGene00018437	291.551	-1.07421	0.15738	1.16228e-12	6.5212e-11	btb-8	TRUE
WBGene00043981	141.095	-1.97567	0.294568	1.16919e-12	6.5212e-11	T14E8.4	TRUE
WBGene00001910	1570.32	-0.724019	0.104848	1.20067e-12	6.67666e-11	C50F4.6	TRUE
WBGene00013543	351.412	-1.39082	0.205556	1.25293e-12	6.94646e-11	Y75B8A.6	TRUE
WBGene00012635	57.6833	-1.57202	0.232333	1.32292e-12	7.291e-11	Y38H8A.1	TRUE
WBGene00013266	1098.55	-1.07419	0.15793	1.33693e-12	7.34641e-11	Y57A10A.26	TRUE
WBGene00018442	63.1664	-1.16256	0.171692	1.37139e-12	7.51355e-11	sdz-18	TRUE
WBGene00016547	103.294	-2.17012	0.32274	1.38689e-12	7.5761e-11	C40A11.4	TRUE
WBGene00006863	1089.78	-0.85331	0.124678	1.40777e-12	7.66762e-11	gyg-1	TRUE
WBGene00003089	263.336	-1.54133	0.229149	1.43504e-12	7.7933e-11	ltd-1	TRUE
WBGene00007351	163.772	-2.28116	0.340495	1.44734e-12	7.83303e-11	C05G5.5	TRUE
WBGene00019700	365.592	-1.15768	0.170878	1.4508e-12	7.83303e-11	btb-11	TRUE
WBGene00045058	300.256	-0.948025	0.139153	1.49014e-12	8.02212e-11	gadr-5	TRUE
WBGene00009926	1400.58	-1.75412	0.262289	1.59032e-12	8.51208e-11	noah-2	TRUE
WBGene00019042	179.147	-1.24447	0.184312	1.61705e-12	8.63028e-11	fbxc-21	TRUE
WBGene00019146	632.751	-2.0634	0.309603	1.66568e-12	8.8644e-11	H02F09.3	TRUE
WBGene00004746	2542.12	-1.04395	0.154169	1.68944e-12	8.96516e-11	sdc-2	TRUE
WBGene00021199	57.494	-1.55942	0.231755	1.75301e-12	9.24942e-11	Y17G9B.2	TRUE
WBGene00000870	1389.22	-1.30696	0.194454	1.76485e-12	9.25945e-11	cyd-1	TRUE
WBGene00022129	1244.43	-1.16056	0.172219	1.79221e-12	9.37654e-11	lron-11	TRUE
WBGene00020726	510.009	-1.23329	0.183206	1.81e-12	9.41868e-11	T23C6.4	TRUE
WBGene00006545	225.436	-1.40986	0.210009	1.85445e-12	9.62086e-11	tbx-8	TRUE
WBGene00004826	424.865	-0.815352	0.119828	2.05478e-12	1.05424e-10	skr-20	TRUE
WBGene00018729	1149.21	-1.46991	0.220576	2.16911e-12	1.10983e-10	F53A9.6	TRUE
WBGene00022557	183.828	-1.34044	0.200222	2.17913e-12	1.11189e-10	fbxb-15	TRUE
WBGene00013171	30.585	-2.31792	0.347905	2.19277e-12	1.11579e-10	Y53F4B.25	TRUE
WBGene00008622	2254.77	-1.13098	0.168558	2.30841e-12	1.17142e-10	F09C8.2	TRUE
WBGene00002117	310.344	-1.45033	0.218251	2.73644e-12	1.37734e-10	ins-34	TRUE
WBGene00002248	1349.25	-1.23652	0.18552	2.77945e-12	1.39521e-10	lam-3	TRUE
WBGene00002827	458.504	-1.27511	0.191402	2.83694e-12	1.42023e-10	let-653	TRUE
WBGene00018730	911.118	-1.22664	0.184376	3.02012e-12	1.4998e-10	F53A9.7	TRUE
WBGene00022103	390.33	-1.55872	0.235695	3.04033e-12	1.50581e-10	cdh-12	TRUE
WBGene00009503	566.953	-1.25837	0.189662	3.32161e-12	1.64075e-10	F37A8.5	TRUE
WBGene00009647	116.143	-1.60274	0.242472	3.51895e-12	1.73362e-10	phlp-2	TRUE
WBGene00004825	904.687	-0.991041	0.148655	3.79478e-12	1.86456e-10	skr-19	TRUE
WBGene00015587	126.914	-0.959635	0.143677	3.88223e-12	1.9025e-10	lido-2	TRUE
WBGene00019840	126.67	-1.62066	0.247207	4.18864e-12	2.04725e-10	R02F11.2	TRUE
WBGene00015610	712.329	-1.1985	0.181386	4.23882e-12	2.06634e-10	C08F1.6	TRUE
WBGene00004813	4088.23	-0.911772	0.136798	4.31175e-12	2.09092e-10	skr-7	TRUE
WBGene00017421	95.9613	-2.14356	0.327243	4.30939e-12	2.09092e-10	cutl-29	TRUE
WBGene00009692	4922.82	-1.51758	0.231521	4.49388e-12	2.17356e-10	F44E5.5	TRUE
WBGene00003018	36.3869	-2.58695	0.394503	4.70403e-12	2.26342e-10	lin-32	TRUE
WBGene00001432	129.39	-1.70595	0.260447	5.03382e-12	2.41584e-10	fkb-7	TRUE
WBGene00001906	333.565	-1.53558	0.234842	5.13711e-12	2.44645e-10	his-32	TRUE
WBGene00011365	60.1204	-1.78841	0.273355	5.38019e-12	2.55566e-10	T02C1.1	TRUE
WBGene00002247	6141.49	-1.08363	0.163264	5.66944e-12	2.67935e-10	lam-1	TRUE
WBGene00007694	934.584	-1.2709	0.19422	6.07566e-12	2.86404e-10	C23H4.6	TRUE
WBGene00009846	131.694	-1.11401	0.169466	6.26018e-12	2.92872e-10	F48F5.2	TRUE
WBGene00020921	656.734	-1.04141	0.158338	6.37445e-12	2.96723e-10	W01C8.5	TRUE
WBGene00009019	97.6245	-1.73423	0.267439	6.44526e-12	2.98523e-10	F21D9.5	TRUE
WBGene00009156	187.185	-1.6464	0.253477	6.4408e-12	2.98523e-10	clec-196	TRUE
WBGene00018256	41.7619	-2.04494	0.315705	6.56888e-12	3.03492e-10	cutl-28	TRUE
WBGene00004236	1076.72	-1.51533	0.233261	6.75037e-12	3.11103e-10	ptr-22	TRUE
WBGene00012226	741.537	-1.44987	0.223152	7.26131e-12	3.31883e-10	W03G11.4	TRUE
WBGene00018803	3096.02	-1.45623	0.224407	7.27272e-12	3.31883e-10	fbxa-24	TRUE
WBGene00007139	575.666	-1.42472	0.219857	8.12013e-12	3.69645e-10	mnp-1	TRUE
WBGene00002048	2435.3	-0.703025	0.106052	8.62272e-12	3.91373e-10	ida-1	TRUE
WBGene00009750	886.603	-1.39409	0.215436	8.63958e-12	3.91373e-10	F46A8.7	TRUE
WBGene00017050	20.2242	-3.53735	0.544185	9.45877e-12	4.2638e-10	D2024.1	TRUE
WBGene00077756	39.5037	-1.98785	0.307571	9.48123e-12	4.2638e-10	Y11D7A.19	TRUE
WBGene00012021	1235.19	-0.84816	0.129314	9.98239e-12	4.47833e-10	T25E12.6	TRUE
WBGene00010808	2867.45	-1.00103	0.153605	1.00585e-11	4.50161e-10	sepa-1	TRUE
WBGene00019514	77.406	-1.93843	0.30167	1.07377e-11	4.79401e-10	K08B4.2	TRUE
WBGene00016355	251.456	-1.33322	0.206857	1.16021e-11	5.14284e-10	lact-5	TRUE
WBGene00013145	81.6476	-2.07395	0.324297	1.19439e-11	5.28176e-10	cutl-2	TRUE
WBGene00003388	696.638	-0.866616	0.132768	1.27463e-11	5.62319e-10	moe-3	TRUE
WBGene00011337	253.52	-0.908975	0.139795	1.32102e-11	5.81406e-10	T01G1.2	TRUE
WBGene00012113	3535.66	-1.39958	0.218679	1.37806e-11	6.05077e-10	T28B8.1	TRUE
WBGene00018783	93.6546	-1.63269	0.255732	1.45152e-11	6.31362e-10	cbs-2	TRUE
WBGene00007211	254.757	-1.29828	0.20282	1.52535e-11	6.61925e-10	BE10.3	TRUE
WBGene00011904	1224.09	-0.749278	0.115013	1.67575e-11	7.25492e-10	hlb-1	TRUE
WBGene00009698	300.46	-2.11173	0.33382	1.70591e-11	7.36834e-10	F44F1.6	TRUE
WBGene00009729	378.486	-1.3744	0.216231	1.84874e-11	7.92996e-10	F45E10.2	TRUE
WBGene00019317	151.008	-1.35812	0.213017	1.92004e-11	8.21682e-10	K02E10.1	TRUE
WBGene00008613	48.571	-1.8642	0.293738	1.9716e-11	8.41805e-10	fbxb-69	TRUE
WBGene00015112	859.23	-1.11712	0.17487	1.99074e-11	8.48026e-10	B0281.5	TRUE
WBGene00006538	602.04	-2.51765	0.40325	2.23738e-11	9.50912e-10	tbb-4	TRUE
WBGene00021198	85.99	-1.33383	0.210108	2.48941e-11	1.05561e-09	npp-26	TRUE
WBGene00009899	1590.32	-0.872186	0.135977	2.52885e-11	1.06989e-09	efl-3	TRUE
WBGene00044698	542.142	-1.08931	0.171466	2.64919e-11	1.11826e-09	K09F5.6	TRUE
WBGene00000004	1012.68	-0.731294	0.113612	2.90614e-11	1.22117e-09	aat-3	TRUE
WBGene00020117	33.0612	-1.50992	0.239556	2.98067e-11	1.24684e-09	R155.3	TRUE
WBGene00022312	29.9563	-1.79335	0.284798	3.04419e-11	1.27056e-09	clec-171	TRUE
WBGene00000857	343.629	-1.25551	0.199151	3.05273e-11	1.27126e-09	cwn-1	TRUE
WBGene00013962	119.005	-1.95565	0.313575	3.16585e-11	1.30945e-09	ZK287.1	TRUE
WBGene00006223	28.0225	-2.04266	0.32738	3.23896e-11	1.33386e-09	str-179	TRUE
WBGene00018452	132.915	-1.35161	0.214486	3.28534e-11	1.34997e-09	F45D11.5	TRUE
WBGene00021529	216.365	-0.960301	0.151285	3.47159e-11	1.41709e-09	Y41G9A.5	TRUE
WBGene00044976	73.0977	-1.60751	0.257228	3.55103e-11	1.44634e-09	T26H2.10	TRUE
WBGene00016298	133.039	-1.40239	0.22394	3.67188e-11	1.49229e-09	fbxc-14	TRUE
WBGene00017262	1211.08	-1.57423	0.252876	3.69605e-11	1.49884e-09	F08F3.4	TRUE
WBGene00019034	53.0828	-1.4337	0.228549	3.74321e-11	1.51465e-09	fbxb-25	TRUE
WBGene00015776	1806.26	-0.839483	0.132003	3.79891e-11	1.53053e-09	dct-1	TRUE
WBGene00020421	53.8873	-1.59519	0.256321	3.93029e-11	1.58003e-09	T10E10.4	TRUE
WBGene00016175	393.459	-3.04131	0.495482	3.99161e-11	1.60121e-09	C27H5.6	TRUE
WBGene00006380	53.284	-2.15585	0.347479	4.01391e-11	1.60669e-09	tab-1	TRUE
WBGene00015388	17.097	-2.28812	0.369444	4.30205e-11	1.71832e-09	C03F11.2	TRUE
WBGene00003072	6312.16	-0.810209	0.127703	4.40617e-11	1.75613e-09	lrp-2	TRUE
WBGene00021204	73.4651	-2.04117	0.329655	4.58346e-11	1.81899e-09	fbxb-77	TRUE
WBGene00019729	1116.5	-0.800176	0.126135	4.59786e-11	1.82081e-09	M02D8.3	TRUE
WBGene00006981	161.701	-1.34294	0.215763	4.66052e-11	1.8417e-09	zig-4	TRUE
WBGene00000958	266.14	-1.18198	0.189102	4.69293e-11	1.84665e-09	dgk-1	TRUE
WBGene00011978	2265.96	-0.635739	0.0993785	4.76387e-11	1.86666e-09	T24B8.4	TRUE
WBGene00007053	12829.1	-0.643591	0.1007	4.91369e-11	1.91727e-09	chd-7	TRUE
WBGene00019407	309.499	-1.22429	0.196394	4.98495e-11	1.941e-09	lect-2	TRUE
WBGene00022307	1608.14	-0.782275	0.123776	5.53828e-11	2.14744e-09	Y77E11A.2	TRUE
WBGene00009939	2152.54	-0.792321	0.125504	5.64221e-11	2.18318e-09	ztf-11	TRUE
WBGene00015926	1225.31	-0.685398	0.107952	5.72471e-11	2.2105e-09	C17H11.6	TRUE
WBGene00004814	1795.7	-1.00024	0.160063	5.7829e-11	2.22834e-09	skr-8	TRUE
WBGene00007672	25.2943	-1.91477	0.311964	6.38563e-11	2.45042e-09	fbxa-136	TRUE
WBGene00004000	330.848	-1.74673	0.285142	6.43397e-11	2.46388e-09	pgp-6	TRUE
WBGene00023244	37.5377	-2.39283	0.389608	6.77118e-11	2.58768e-09	C24H12.3	TRUE
WBGene00008966	64.3287	-1.49509	0.242889	6.84348e-11	2.60653e-09	F20B10.2	TRUE
WBGene00013843	23.4805	-2.835	0.458278	7.06434e-11	2.68315e-09	fbxa-49	TRUE
WBGene00007335	25.7598	-2.77102	0.451115	7.29909e-11	2.75541e-09	C05C12.1	TRUE
WBGene00007007	2284.6	-0.856816	0.137068	7.40182e-11	2.78287e-09	mak-2	TRUE
WBGene00003628	986.717	-0.854844	0.136668	7.46577e-11	2.80125e-09	nhr-35	TRUE
WBGene00017267	443.317	-1.8007	0.295354	7.49219e-11	2.80549e-09	numr-2	TRUE
WBGene00018242	54.3422	-2.32102	0.378646	7.73148e-11	2.88927e-09	F40G9.6	TRUE
WBGene00004820	1387.95	-0.803839	0.128616	8.03619e-11	2.98512e-09	skr-14	TRUE
WBGene00017254	52.8724	-1.79702	0.293416	8.3628e-11	3.10025e-09	fbxb-111	TRUE
WBGene00016359	142.471	-1.93628	0.31851	8.80451e-11	3.25749e-09	fbxb-88	TRUE
WBGene00015356	549.747	-0.92581	0.14924	9.00862e-11	3.32638e-09	tag-278	TRUE
WBGene00235351	18.5475	-2.15314	0.351512	9.20733e-11	3.3796e-09	C32B5.18	TRUE
WBGene00021542	202.904	-1.31751	0.215473	9.69944e-11	3.55321e-09	Y43B11AL.1	TRUE
WBGene00000059	46.1182	-1.21872	0.198862	9.98463e-11	3.65048e-09	acr-20	TRUE
WBGene00021485	121.684	-1.32236	0.216118	1.01555e-10	3.70567e-09	Y40A1A.3	TRUE
WBGene00020673	484.791	-1.06937	0.174028	1.04931e-10	3.81386e-09	T22B7.4	TRUE
WBGene00013899	622.163	-0.761484	0.122318	1.07068e-10	3.87636e-09	ZC443.4	TRUE
WBGene00003092	743.98	-2.43259	0.405649	1.07655e-10	3.89003e-09	lys-3	TRUE
WBGene00009691	3307.02	-1.51209	0.249757	1.09299e-10	3.94178e-09	F44E5.4	TRUE
WBGene00020490	152.918	-0.987948	0.160241	1.09882e-10	3.95513e-09	tmc-1	TRUE
WBGene00194651	251.469	-1.48924	0.245263	1.10256e-10	3.96089e-09	C33D9.13	TRUE
WBGene00001103	169.465	-0.944636	0.153454	1.14011e-10	4.08003e-09	dsl-1	TRUE
WBGene00012096	55.3307	-1.37111	0.225898	1.23252e-10	4.38536e-09	T27E9.6	TRUE
WBGene00019872	376.602	-1.29931	0.21388	1.23696e-10	4.39274e-09	R04E5.9	TRUE
WBGene00003657	82.5334	-1.72456	0.286732	1.46332e-10	5.13765e-09	nhr-67	TRUE
WBGene00000120	2499.36	-0.770321	0.125064	1.58684e-10	5.55034e-09	aly-1	TRUE
WBGene00010491	613.42	-0.817905	0.133111	1.59204e-10	5.55808e-09	K02B7.3	TRUE
WBGene00019970	83.5958	-1.28203	0.212838	1.61279e-10	5.61996e-09	R08F11.7	TRUE
WBGene00302974	489.8	-1.87042	0.313526	1.6294e-10	5.66721e-09	Y65B4BM.3	TRUE
WBGene00017411	45.5479	-1.69547	0.282687	1.67974e-10	5.8205e-09	F13A2.2	TRUE
WBGene00000801	281.982	-0.891388	0.145993	1.72465e-10	5.96499e-09	cars-2	TRUE
WBGene00001440	64.3058	-1.24676	0.207015	1.7988e-10	6.20986e-09	fkh-8	TRUE
WBGene00018489	201.142	-1.33818	0.222949	1.85408e-10	6.38883e-09	F46E10.2	TRUE
WBGene00016545	48.9952	-1.65038	0.27732	1.88894e-10	6.49689e-09	C40A11.2	TRUE
WBGene00003243	1870.57	-0.700765	0.116037	1.89949e-10	6.52112e-09	mig-10	TRUE
WBGene00003595	147.204	-1.36101	0.226909	1.97165e-10	6.75636e-09	ngn-1	TRUE
WBGene00001207	356.728	-1.07176	0.177603	1.99819e-10	6.8347e-09	egl-43	TRUE
WBGene00011231	670.663	-1.13326	0.188596	2.16795e-10	7.36113e-09	R11A5.3	TRUE
WBGene00007271	28.8155	-2.3606	0.399869	2.38642e-10	8.07341e-09	C03C10.5	TRUE
WBGene00020912	109.628	-0.992517	0.164154	2.42787e-10	8.19871e-09	W01A11.7	TRUE
WBGene00006556	340.272	-0.947251	0.15715	2.50682e-10	8.43462e-09	tbx-37	TRUE
WBGene00077441	53.5157	-1.6479	0.277101	2.625e-10	8.78453e-09	C43D7.10	TRUE
WBGene00002069	429.214	-0.954424	0.158444	2.64186e-10	8.82505e-09	ikb-1	TRUE
WBGene00077663	84.5655	-1.49048	0.251497	2.66785e-10	8.89587e-09	F55C9.14	TRUE
WBGene00017912	134.315	-1.43368	0.241478	2.71097e-10	9.02345e-09	fbxb-107	TRUE
WBGene00009696	322.925	-1.07867	0.180405	2.75773e-10	9.14281e-09	F44F1.4	TRUE
WBGene00016114	113.541	-0.913011	0.151401	2.75698e-10	9.14281e-09	flp-27	TRUE
WBGene00022727	150.372	-0.924624	0.153241	2.7616e-10	9.14281e-09	prkl-1	TRUE
WBGene00012814	137.9	-1.25866	0.212256	3.02165e-10	9.98597e-09	Y43F8B.3	TRUE
WBGene00044979	22.8766	-2.00813	0.339071	3.1936e-10	1.05168e-08	Y41E3.19	TRUE
WBGene00045486	92.1137	-1.15718	0.194729	3.39351e-10	1.11553e-08	K05F6.12	TRUE
WBGene00012216	1138.4	-1.03617	0.174403	3.66657e-10	1.20317e-08	W02D9.10	TRUE
WBGene00017911	103.159	-1.39019	0.236086	3.73407e-10	1.221e-08	fbxb-106	TRUE
WBGene00013898	1813.98	-0.605197	0.10068	3.7512e-10	1.22445e-08	ZC443.3	TRUE
WBGene00009797	546.198	-0.971571	0.163173	3.78005e-10	1.2317e-08	F46G10.2	TRUE
WBGene00018376	707.924	-0.789715	0.131349	3.81931e-10	1.24231e-08	F43C9.2	TRUE
WBGene00006424	123.853	-0.964526	0.161594	3.91969e-10	1.27274e-08	ctbp-1	TRUE
WBGene00022741	488.267	-0.992178	0.166838	3.96129e-10	1.284e-08	ZK430.5	TRUE
WBGene00017133	246.471	-1.18571	0.200701	4.03145e-10	1.30446e-08	EEED8.2	TRUE
WBGene00021437	52.1239	-1.32727	0.224402	4.05233e-10	1.30894e-08	lgc-42	TRUE
WBGene00007075	202.939	-0.739336	0.122789	4.30565e-10	1.37877e-08	AC8.3	TRUE
WBGene00017582	2306.84	-0.832454	0.139302	4.299e-10	1.37877e-08	F18G5.6	TRUE
WBGene00001076	1573.9	-1.67667	0.288499	4.46229e-10	1.42402e-08	dpy-17	TRUE
WBGene00018436	114.153	-1.05586	0.178641	4.48174e-10	1.42778e-08	fbxb-11	TRUE
WBGene00012107	604.902	-1.15765	0.197031	4.68563e-10	1.49017e-08	T27F6.8	TRUE
WBGene00018606	174.465	-1.58333	0.272105	4.73284e-10	1.50262e-08	F48E3.6	TRUE
WBGene00012626	148.964	-1.14718	0.195074	4.84876e-10	1.53679e-08	famh-161	TRUE
WBGene00015541	639.401	-1.18835	0.202786	4.96467e-10	1.57085e-08	C06E7.4	TRUE
WBGene00000476	87.0278	-0.987941	0.16662	5.04501e-10	1.59085e-08	cfi-1	TRUE
WBGene00021505	150.729	-1.64246	0.282901	5.13446e-10	1.61631e-08	Y41D4A.3	TRUE
WBGene00001844	1556.35	-0.750967	0.12589	5.5455e-10	1.73395e-08	hid-1	TRUE
WBGene00016805	83.5876	-1.09576	0.186739	5.53712e-10	1.73395e-08	C50D2.1	TRUE
WBGene00044068	224.973	-1.13381	0.1934	5.53398e-10	1.73395e-08	syd-9	TRUE
WBGene00018763	158.168	-0.968858	0.164109	5.60894e-10	1.74875e-08	F53F10.1	TRUE
WBGene00021643	72.3197	-1.18822	0.202249	5.61166e-10	1.74875e-08	ccep-290	TRUE
WBGene00006870	401.02	-1.40586	0.242128	5.72342e-10	1.78059e-08	vab-3	TRUE
WBGene00000961	2856.41	-0.92242	0.156644	6.17282e-10	1.91399e-08	dgn-1	TRUE
WBGene00018716	82.301	-1.12695	0.193205	6.22696e-10	1.92755e-08	F52H2.4	TRUE
WBGene00003977	6348.04	-0.914784	0.155416	6.27104e-10	1.93797e-08	pes-2.1	TRUE
WBGene00003518	580.928	-1.19658	0.20626	6.97552e-10	2.14462e-08	nac-2	TRUE
WBGene00017422	128.947	-1.52639	0.264695	6.98591e-10	2.14462e-08	F13C5.1	TRUE
WBGene00044443	77.6995	-2.01121	0.350521	7.06783e-10	2.16618e-08	ZC21.10	TRUE
WBGene00007862	55.4376	-1.22208	0.210309	7.11286e-10	2.1764e-08	C32C4.1	TRUE
WBGene00019927	91.9312	-1.84883	0.323552	7.31444e-10	2.23072e-08	fbxc-24	TRUE
WBGene00009178	65.0923	-1.90395	0.333788	7.58005e-10	2.30416e-08	uggt-2	TRUE
WBGene00045305	278.799	-1.11777	0.192717	7.65899e-10	2.32435e-08	ZC250.4	TRUE
WBGene00015868	1099.52	-0.917365	0.156841	7.95149e-10	2.40526e-08	C16H3.3	TRUE
WBGene00017901	325.783	-0.99603	0.171089	8.0557e-10	2.43282e-08	igeg-1	TRUE
WBGene00003740	68.6175	-1.16869	0.201484	8.14824e-10	2.45677e-08	nlp-2	TRUE
WBGene00011229	331.829	-0.730923	0.123916	8.61775e-10	2.59412e-08	R11.4	TRUE
WBGene00206528	43.3411	-1.77403	0.308697	8.67808e-10	2.60806e-08	Y53H1A.7	TRUE
WBGene00021719	205.143	-1.3081	0.227426	8.73775e-10	2.62175e-08	fbxb-104	TRUE
WBGene00021773	119.454	-1.29021	0.224537	8.83639e-10	2.64707e-08	fbxb-42	TRUE
WBGene00077761	2485.95	-0.652875	0.110231	8.94448e-10	2.67513e-08	zip-9	TRUE
WBGene00002124	2718.77	-0.665839	0.112571	9.13359e-10	2.7273e-08	inx-2	TRUE
WBGene00007548	333.579	-0.750359	0.127596	9.20674e-10	2.74473e-08	C13C4.4	TRUE
WBGene00007063	561.689	-1.14232	0.198059	9.30548e-10	2.76972e-08	2L52.1	TRUE
WBGene00008138	120.328	-1.4073	0.245488	9.37419e-10	2.78571e-08	C47D12.4	TRUE
WBGene00018387	11.8163	-2.51155	0.438246	9.47347e-10	2.8039e-08	F43C11.10	TRUE
WBGene00020756	184.401	-0.840896	0.143845	9.48071e-10	2.8039e-08	T24A6.20	TRUE
WBGene00013098	32.0499	-1.81227	0.318076	9.59169e-10	2.83118e-08	Y51H4A.1	TRUE
WBGene00007367	31.6903	-2.01889	0.352779	9.79765e-10	2.88386e-08	nhr-150	TRUE
WBGene00010234	4948.87	-1.09731	0.190843	1.06904e-09	3.1367e-08	ttr-50	TRUE
WBGene00195155	33.3854	-1.95131	0.343581	1.10614e-09	3.23023e-08	W04A8.9	TRUE
WBGene00015298	631.54	-1.33689	0.234886	1.12923e-09	3.29249e-08	C01F1.3	TRUE
WBGene00044417	48.9571	-2.2138	0.394558	1.20729e-09	3.50907e-08	C08F1.11	TRUE
WBGene00000561	27.4325	-2.57731	0.457771	1.21173e-09	3.51637e-08	cnd-1	TRUE
WBGene00004740	255.961	-0.883166	0.152652	1.22375e-09	3.53478e-08	scd-2	TRUE
WBGene00050903	43.0531	-2.28859	0.406485	1.22276e-09	3.53478e-08	Y17D7C.4	TRUE
WBGene00010155	42.1283	-1.42326	0.250692	1.23482e-09	3.55569e-08	F56F3.4	TRUE
WBGene00045063	1557.28	-0.616197	0.104699	1.23393e-09	3.55569e-08	Y37A1A.4	TRUE
WBGene00010106	68.7255	-1.55835	0.276112	1.24971e-09	3.59302e-08	fbxb-61	TRUE
WBGene00000695	91.7692	-1.90862	0.338819	1.33221e-09	3.80662e-08	col-121	TRUE
WBGene00013280	82.6672	-1.32966	0.233995	1.32976e-09	3.80662e-08	Y57A10C.1	TRUE
WBGene00018648	42.6129	-1.8939	0.33534	1.33203e-09	3.80662e-08	F49F1.8	TRUE
WBGene00001458	234.092	-0.880717	0.152588	1.38253e-09	3.94436e-08	flp-15	TRUE
WBGene00044567	48.562	-1.85485	0.329469	1.39185e-09	3.96485e-08	C46C11.4	TRUE
WBGene00007182	303.822	-1.15049	0.202507	1.48999e-09	4.23792e-08	fbxb-119	TRUE
WBGene00004013	340.104	-0.814495	0.141191	1.56666e-09	4.44238e-08	pha-4	TRUE
WBGene00008585	522.823	-0.774597	0.133844	1.57771e-09	4.46688e-08	F08G12.1	TRUE
WBGene00017326	30.3866	-2.24056	0.398552	1.59141e-09	4.48517e-08	dmd-5	TRUE
WBGene00019041	85.5349	-1.24783	0.220056	1.58982e-09	4.48517e-08	fbxc-22	TRUE
WBGene00015430	316.169	-0.733339	0.126465	1.60789e-09	4.52476e-08	C04E7.3	TRUE
WBGene00010585	246.696	-1.75535	0.313933	1.6109e-09	4.52637e-08	K05C4.9	TRUE
WBGene00019687	172.661	-1.50759	0.268595	1.63606e-09	4.59012e-08	K12H6.7	TRUE
WBGene00001547	105.619	-1.30658	0.231683	1.66675e-09	4.66916e-08	gcy-22	TRUE
WBGene00016315	218.234	-0.748523	0.12936	1.67533e-09	4.67907e-08	C32D5.7	TRUE
WBGene00020707	31.262	-1.93063	0.347945	1.67397e-09	4.67907e-08	wago-10	TRUE
WBGene00018749	79.2663	-1.34406	0.238676	1.69909e-09	4.73833e-08	F53C3.5	TRUE
WBGene00007935	74.1495	-1.33228	0.235505	1.71307e-09	4.77015e-08	C34E11.2	TRUE
WBGene00003602	672.689	-1.02208	0.179696	1.7248e-09	4.78844e-08	nhr-3	TRUE
WBGene00000037	131.316	-1.33011	0.23616	1.74144e-09	4.82742e-08	ace-3	TRUE
WBGene00002067	89.7254	-1.44041	0.257662	1.90748e-09	5.26414e-08	ifp-1	TRUE
WBGene00019956	152.422	-1.28583	0.228979	1.99822e-09	5.49008e-08	fbxb-75	TRUE
WBGene00018103	96.7826	-1.64226	0.2944	2.04416e-09	5.60802e-08	F36H5.4	TRUE
WBGene00000262	344.595	-1.01435	0.179129	2.0913e-09	5.72602e-08	bra-1	TRUE
WBGene00021415	184.961	-1.14189	0.202528	2.12011e-09	5.7907e-08	nsy-4	TRUE
WBGene00004818	920.479	-0.788322	0.137696	2.1356e-09	5.82444e-08	skr-12	TRUE
WBGene00008221	166.154	-1.00158	0.176949	2.20901e-09	6.00702e-08	nhr-168	TRUE
WBGene00006985	44.5767	-1.18589	0.210687	2.27279e-09	6.15342e-08	zig-8	TRUE
WBGene00002261	2016.04	-0.735097	0.128364	2.3007e-09	6.21088e-08	ldb-1	TRUE
WBGene00019279	99.1943	-1.33526	0.238903	2.30033e-09	6.21088e-08	K01A2.4	TRUE
WBGene00194803	35.0981	-1.96827	0.354824	2.42008e-09	6.52369e-08	C25F9.16	TRUE
WBGene00006308	85.9106	-1.07382	0.190501	2.44008e-09	6.56807e-08	sul-1	TRUE
WBGene00045272	229.987	-1.24939	0.223891	2.46001e-09	6.61212e-08	F59C12.4	TRUE
WBGene00006743	39.3634	-1.39791	0.252213	2.6675e-09	7.14912e-08	unc-3	TRUE
WBGene00271830	203.427	-0.724128	0.126757	2.72709e-09	7.29831e-08	W09G10.9	TRUE
WBGene00020833	177.252	-1.21078	0.217746	2.83236e-09	7.56912e-08	T26C12.3	TRUE
WBGene00017795	160.12	-0.704764	0.12348	2.92275e-09	7.74399e-08	F25F8.1	TRUE
WBGene00021293	695.167	-1.06914	0.191483	2.92281e-09	7.74399e-08	Y25C1A.6	TRUE
WBGene00021494	20.3187	-2.3948	0.436676	2.98043e-09	7.88541e-08	Y40B10B.1	TRUE
WBGene00019705	170.707	-1.69509	0.308634	3.03239e-09	8.01146e-08	fbxb-45	TRUE
WBGene00021068	7631.77	-0.68405	0.119955	3.09159e-09	8.14123e-08	W06H8.6	TRUE
WBGene00008615	130.219	-1.0899	0.195542	3.10014e-09	8.14412e-08	F09C6.1	TRUE
WBGene00019043	109.758	-0.949474	0.169197	3.13719e-09	8.2298e-08	fbxc-26	TRUE
WBGene00016527	23.1288	-2.06853	0.378376	3.14438e-09	8.23703e-08	fbxa-47	TRUE
WBGene00020902	552.393	-1.16272	0.20949	3.18114e-09	8.30989e-08	jmjc-1	TRUE
WBGene00012911	1135.25	-0.858929	0.152663	3.19628e-09	8.3377e-08	acl-7	TRUE
WBGene00002106	109.686	-1.06488	0.190775	3.24932e-09	8.46419e-08	ins-23	TRUE
WBGene00019952	76.0849	-1.37272	0.248427	3.26114e-09	8.47121e-08	fbxb-74	TRUE
WBGene00015115	136.834	-1.14987	0.20729	3.48949e-09	9.05171e-08	B0286.1	TRUE
WBGene00001104	1582.16	-0.864216	0.15407	3.53473e-09	9.15629e-08	dsl-2	TRUE
WBGene00019413	152.098	-1.51179	0.276228	3.5464e-09	9.17372e-08	fbxb-50	TRUE
WBGene00004231	48.265	-1.29611	0.234351	3.56827e-09	9.20749e-08	ptr-17	TRUE
WBGene00235355	61.6624	-1.16069	0.209062	3.56937e-09	9.20749e-08	ZK250.15	TRUE
WBGene00077664	31.3414	-1.614	0.296116	3.86718e-09	9.94807e-08	C43D7.11	TRUE
WBGene00019814	361.087	-0.990527	0.178396	3.96116e-09	1.01757e-07	R02C2.1	TRUE
WBGene00021691	3695.01	-0.680795	0.120327	4.07272e-09	1.04335e-07	Y48G8AL.13	TRUE
WBGene00009949	40.8772	-1.51827	0.277134	4.29677e-09	1.09621e-07	F53A2.1	TRUE
WBGene00235158	122.959	-0.955089	0.172348	4.3853e-09	1.11726e-07	Y37E3.30	TRUE
WBGene00015552	1444.13	-0.741458	0.131995	4.39982e-09	1.11942e-07	C06G3.6	TRUE
WBGene00000979	39.7332	-1.62747	0.298868	4.7324e-09	1.20075e-07	dhs-16	TRUE
WBGene00017116	37.1529	-1.6717	0.309725	4.76142e-09	1.20482e-07	fbxb-78	TRUE
WBGene00017796	381.117	-0.833487	0.149584	4.78114e-09	1.20816e-07	F25G6.1	TRUE
WBGene00008010	279.071	-1.27929	0.235045	5.16413e-09	1.29263e-07	C38D9.2	TRUE
WBGene00007213	38.587	-1.67848	0.310295	5.32926e-09	1.32859e-07	C01A2.1	TRUE
WBGene00002085	160.896	-2.83384	0.531965	5.38005e-09	1.33946e-07	ins-2	TRUE
WBGene00007981	126.996	-0.915946	0.165503	5.42627e-09	1.34916e-07	glb-11	TRUE
WBGene00001546	193.652	-1.00039	0.181944	5.43739e-09	1.35012e-07	gcy-21	TRUE
WBGene00021978	623.82	-1.69186	0.314893	5.47001e-09	1.3564e-07	Y58A7A.4	TRUE
WBGene00011428	214.436	-0.776857	0.139654	5.79241e-09	1.43443e-07	nlp-80	TRUE
WBGene00014156	42.1318	-1.75338	0.325189	5.98523e-09	1.48021e-07	ZK930.6	TRUE
WBGene00010241	21.7057	-1.52337	0.281805	6.02535e-09	1.48815e-07	F58D2.2	TRUE
WBGene00019592	579.107	-0.880647	0.159863	6.19459e-09	1.52792e-07	K09F6.9	TRUE
WBGene00004372	130.4	-1.69441	0.316691	6.62149e-09	1.62244e-07	rig-5	TRUE
WBGene00004816	1248.36	-0.917926	0.167477	6.65011e-09	1.62367e-07	skr-10	TRUE
WBGene00013586	18.485	-2.18199	0.411739	6.64768e-09	1.62367e-07	Y80D3A.8	TRUE
WBGene00013698	460.025	-1.15297	0.212783	6.71977e-09	1.63788e-07	Y106G6D.1	TRUE
WBGene00012261	520.623	-1.70925	0.320457	6.73156e-09	1.6386e-07	lpr-3	TRUE
WBGene00006371	324.406	-0.665952	0.119251	6.81968e-09	1.65788e-07	syx-3	TRUE
WBGene00006750	264.687	-0.73094	0.131772	6.99496e-09	1.69605e-07	unc-10	TRUE
WBGene00016800	24.116	-1.75608	0.329811	7.18144e-09	1.73899e-07	C50C3.2	TRUE
WBGene00011963	51.5604	-1.17102	0.216696	7.6322e-09	1.84095e-07	T23G5.3	TRUE
WBGene00003651	819.652	-0.734521	0.133124	7.94843e-09	1.91474e-07	nhr-61	TRUE
WBGene00001948	82.2006	-1.37035	0.255958	8.08699e-09	1.94307e-07	hlh-1	TRUE
WBGene00018704	661.904	-0.851391	0.155665	8.22531e-09	1.97376e-07	ztf-13	TRUE
WBGene00006745	750.166	-0.722064	0.131073	8.65199e-09	2.06813e-07	unc-5	TRUE
WBGene00004045	238.449	-0.786343	0.143448	8.73338e-09	2.0849e-07	pll-1	TRUE
WBGene00021130	41.5755	-1.70149	0.319674	8.76396e-09	2.08951e-07	W10D9.2	TRUE
WBGene00016089	23.8532	-2.16696	0.414128	8.85238e-09	2.10519e-07	aexr-1	TRUE
WBGene00013692	165.533	-0.869407	0.159278	8.92746e-09	2.12033e-07	Y105E8B.7	TRUE
WBGene00019593	849.614	-1.17937	0.220223	9.12913e-09	2.15994e-07	K09F6.10	TRUE
WBGene00016309	150.767	-1.42514	0.268329	9.20564e-09	2.17527e-07	sdz-4	TRUE
WBGene00013138	31.3375	-1.84918	0.349898	9.51472e-09	2.23976e-07	Y53C10A.10	TRUE
WBGene00008366	1060.95	-1.46001	0.275944	9.76408e-09	2.29555e-07	tpra-1	TRUE
WBGene00219422	44.8585	-1.62266	0.306698	9.92861e-09	2.3254e-07	Y52B11A.20	TRUE
WBGene00008603	489.756	-0.77462	0.141845	1.04455e-08	2.44337e-07	F09B9.4	TRUE
WBGene00003856	42.3833	-1.90195	0.363371	1.06334e-08	2.4842e-07	odr-10	TRUE
WBGene00001945	1111.44	-0.871061	0.161025	1.07874e-08	2.51386e-07	his-71	TRUE
WBGene00019417	53.9736	-1.38702	0.262097	1.07747e-08	2.51386e-07	fbxb-52	TRUE
WBGene00013244	350.385	-0.749107	0.137191	1.09393e-08	2.54606e-07	Y56A3A.33	TRUE
WBGene00004821	1104.14	-0.689747	0.125952	1.11173e-08	2.58425e-07	skr-15	TRUE
WBGene00021299	207.685	-1.11871	0.209642	1.11708e-08	2.59343e-07	Y27F2A.8	TRUE
WBGene00001821	231.188	-0.969308	0.180211	1.12683e-08	2.61068e-07	ham-2	TRUE
WBGene00018358	283.894	-1.19327	0.224505	1.12732e-08	2.61068e-07	erp-44.3	TRUE
WBGene00011977	3721.84	-1.33678	0.255144	1.15795e-08	2.67827e-07	T24B8.3	TRUE
WBGene00011798	187.798	-1.35414	0.257253	1.23278e-08	2.84075e-07	T16G1.4	TRUE
WBGene00003597	779.875	-0.683749	0.125194	1.23769e-08	2.84765e-07	nhl-1	TRUE
WBGene00007813	173.866	-0.749368	0.137959	1.23884e-08	2.84765e-07	jmjd-3.3	TRUE
WBGene00012726	67.7837	-1.18624	0.223422	1.26315e-08	2.89994e-07	Y39G8B.5	TRUE
WBGene00044200	1066.06	-1.2253	0.232025	1.30191e-08	2.98156e-07	H37A05.4	TRUE
WBGene00010102	31.2922	-1.54062	0.293604	1.3254e-08	3.02789e-07	F55C9.5	TRUE
WBGene00016269	656.294	-0.6843	0.125553	1.33322e-08	3.042e-07	C30G4.4	TRUE
WBGene00001882	102.764	-1.27564	0.241954	1.34721e-08	3.0664e-07	his-8	TRUE
WBGene00303015	148.365	-1.25447	0.238131	1.37734e-08	3.13114e-07	F20C5.11	TRUE
WBGene00003889	63.8728	-1.18236	0.223373	1.45092e-08	3.29035e-07	osm-9	TRUE
WBGene00016927	17.6278	-2.09405	0.401836	1.45849e-08	3.30349e-07	nhr-172	TRUE
WBGene00008970	62.2294	-1.70753	0.328867	1.49952e-08	3.38403e-07	F20C5.5	TRUE
WBGene00020867	822.773	-0.906189	0.169876	1.53959e-08	3.46604e-07	shc-2	TRUE
WBGene00020245	516.941	-0.859309	0.160583	1.54752e-08	3.47966e-07	T05B11.1	TRUE
WBGene00018252	276.6	-1.11234	0.210702	1.5588e-08	3.5008e-07	F40H3.6	TRUE
WBGene00003677	137.404	-0.875871	0.163921	1.59467e-08	3.56842e-07	nhr-87	TRUE
WBGene00022181	829.611	-0.753332	0.139862	1.63495e-08	3.65414e-07	pho-9	TRUE
WBGene00022370	106.586	-1.57828	0.304137	1.72219e-08	3.83529e-07	Y92H12BR.4	TRUE
WBGene00014728	31.76	-1.46036	0.280234	1.72515e-08	3.83728e-07	E03A3.1	TRUE
WBGene00017249	121.972	-1.24744	0.238555	1.72739e-08	3.83765e-07	fbxb-108	TRUE
WBGene00008736	21.7528	-1.78517	0.347375	1.76233e-08	3.91059e-07	gnrr-6	TRUE
WBGene00018108	46.9007	-2.05077	0.399241	1.78727e-08	3.96121e-07	F36H5.10	TRUE
WBGene00004335	98.4186	-1.67739	0.324394	1.80439e-08	3.98962e-07	ref-2	TRUE
WBGene00045062	84.1327	-1.13122	0.215384	1.84456e-08	4.0736e-07	Y38H8A.8	TRUE
WBGene00015646	404.155	-1.00402	0.190529	1.88431e-08	4.15152e-07	mlt-10	TRUE
WBGene00015569	1163.86	-1.27632	0.245532	1.89537e-08	4.17093e-07	C07D10.5	TRUE
WBGene00007919	2069.42	-1.0014	0.189147	1.91753e-08	4.2147e-07	cup-16	TRUE
WBGene00015811	6244.9	-0.607386	0.112653	1.95092e-08	4.28303e-07	C16A3.6	TRUE
WBGene00019751	92.9325	-1.16983	0.224097	1.9884e-08	4.36015e-07	M03D4.4	TRUE
WBGene00003593	1412.9	-0.661827	0.122844	1.99131e-08	4.36139e-07	nfm-1	TRUE
WBGene00000437	160.092	-0.875318	0.165352	2.01763e-08	4.40139e-07	ceh-13	TRUE
WBGene00013603	334.626	-0.678613	0.126188	2.01905e-08	4.40139e-07	soem-1	TRUE
WBGene00012151	199.017	-1.25189	0.241169	2.08718e-08	4.54456e-07	VH15N14R.1	TRUE
WBGene00001536	43.9153	-1.22828	0.236129	2.0925e-08	4.55081e-07	gcy-9	TRUE
WBGene00010174	5986.36	-0.84105	0.158775	2.12488e-08	4.61583e-07	F56H9.2	TRUE
WBGene00018352	101.6	-1.34913	0.260295	2.16107e-08	4.68897e-07	fbxc-20	TRUE
WBGene00013408	56.7102	-1.61014	0.313878	2.24552e-08	4.86084e-07	fbxb-93	TRUE
WBGene00003001	794.325	-0.64935	0.121929	2.24949e-08	4.86377e-07	lin-12	TRUE
WBGene00021002	278.647	-1.17591	0.226623	2.31918e-08	5.00863e-07	W03F9.4	TRUE
WBGene00006444	735.025	-0.986206	0.188424	2.32198e-08	5.00885e-07	shn-1	TRUE
WBGene00018485	198.192	-0.922927	0.17544	2.33233e-08	5.02533e-07	F46C8.3	TRUE
WBGene00012796	219.631	-0.879244	0.166802	2.33997e-08	5.03596e-07	Y43F4A.1	TRUE
WBGene00016464	53.0065	-1.67031	0.325853	2.4045e-08	5.14502e-07	C36B7.1	TRUE
WBGene00019285	74.8765	-1.34442	0.262071	2.40317e-08	5.14502e-07	cbn-1	TRUE
WBGene00019641	16.5322	-2.21089	0.431631	2.41016e-08	5.1512e-07	K10G6.4	TRUE
WBGene00006635	427.976	-0.697365	0.130751	2.41933e-08	5.16484e-07	tsp-9	TRUE
WBGene00007958	233.311	-0.818769	0.154979	2.46761e-08	5.25584e-07	C35C5.9	TRUE
WBGene00014149	36.4589	-1.90147	0.372418	2.46639e-08	5.25584e-07	fbxb-70	TRUE
WBGene00020861	81.9954	-1.06751	0.204878	2.52482e-08	5.36538e-07	T27E4.1	TRUE
WBGene00008779	226.587	-0.916472	0.174531	2.53788e-08	5.38697e-07	F14B4.1	TRUE
WBGene00012813	2517.28	-0.830312	0.157993	2.62248e-08	5.54753e-07	Y43F8B.2	TRUE
WBGene00016104	350.332	-0.76407	0.144339	2.6383e-08	5.57464e-07	ddr-1	TRUE
WBGene00007799	597.696	-0.905504	0.173064	2.66302e-08	5.61751e-07	nrx-1	TRUE
WBGene00010434	62.5908	-1.18216	0.228763	2.68924e-08	5.66296e-07	H40L08.3	TRUE
WBGene00020537	85.5039	-1.48003	0.289635	2.70304e-08	5.68556e-07	fbxb-37	TRUE
WBGene00001877	107.13	-1.26393	0.245653	2.70989e-08	5.69352e-07	his-3	TRUE
WBGene00017472	967.379	-0.76476	0.144776	2.75723e-08	5.78645e-07	cst-1	TRUE
WBGene00008424	305.568	-0.667704	0.125379	2.81382e-08	5.89853e-07	D2045.7	TRUE
WBGene00008563	119.719	-2.02877	0.401867	2.88432e-08	6.03952e-07	F07H5.13	TRUE
WBGene00012791	29.0864	-1.82317	0.360154	2.90428e-08	6.07446e-07	Y43D4A.5	TRUE
WBGene00011345	101.937	-1.16308	0.225886	2.92189e-08	6.10441e-07	dma-1	TRUE
WBGene00011060	553.866	-0.942762	0.181243	2.94407e-08	6.14384e-07	R06C1.6	TRUE
WBGene00019278	46.3449	-1.75929	0.346921	2.9834e-08	6.21893e-07	K01A2.3	TRUE
WBGene00008690	143.029	-0.838937	0.160003	2.99696e-08	6.23321e-07	F11C1.1	TRUE
WBGene00013492	88.0562	-1.2268	0.238918	3.02152e-08	6.27727e-07	Y70C5C.1	TRUE
WBGene00044725	119.226	-1.04418	0.201649	3.07116e-08	6.37327e-07	R11G1.7	TRUE
WBGene00015177	166.621	-0.761428	0.144571	3.08551e-08	6.39588e-07	tmc-2	TRUE
WBGene00000439	108.486	-1.27811	0.249399	3.09514e-08	6.40156e-07	ceh-16	TRUE
WBGene00018746	284.856	-0.928634	0.178622	3.09467e-08	6.40156e-07	fbxb-103	TRUE
WBGene00018766	50.1016	-2.04138	0.403346	3.10984e-08	6.42481e-07	F53G2.1	TRUE
WBGene00010691	119.206	-1.04688	0.202326	3.16487e-08	6.53124e-07	K08H2.4	TRUE
WBGene00017536	725.498	-0.634279	0.119485	3.26091e-08	6.71451e-07	F17A9.4	TRUE
WBGene00013455	47.3266	-1.2242	0.239323	3.30432e-08	6.79637e-07	ssu-2	TRUE
WBGene00016304	50.3294	-1.25957	0.246206	3.32857e-08	6.83867e-07	fbxc-41	TRUE
WBGene00005427	52.8865	-1.4472	0.284791	3.33567e-08	6.84569e-07	srh-217	TRUE
WBGene00014051	473.516	-0.934802	0.180683	3.41908e-08	6.99367e-07	spv-1	TRUE
WBGene00022275	12.6545	-2.02663	0.396925	3.4907e-08	7.13231e-07	Y74C9A.1	TRUE
WBGene00018199	162.305	-0.645566	0.121921	3.53065e-08	7.20601e-07	F39E9.7	TRUE
WBGene00020073	936.659	-1.09807	0.21441	3.53998e-08	7.21713e-07	sdz-28	TRUE
WBGene00077769	20.0997	-2.1209	0.420958	3.59772e-08	7.32681e-07	F33E2.10	TRUE
WBGene00003909	29.3193	-1.6272	0.323662	3.6583e-08	7.43387e-07	pag-3	TRUE
WBGene00015781	95.5723	-1.71971	0.342614	3.80983e-08	7.71646e-07	C14F11.6	TRUE
WBGene00009068	127.149	-1.06698	0.208569	3.83627e-08	7.76155e-07	F23A7.3	TRUE
WBGene00001328	4436.45	-0.771022	0.147884	3.8564e-08	7.79378e-07	epi-1	TRUE
WBGene00019613	14.0177	-2.10681	0.419444	3.89444e-08	7.86212e-07	K10B4.1	TRUE
WBGene00010142	534.538	-0.812369	0.156545	4.03e-08	8.12176e-07	F56A8.8	TRUE
WBGene00012922	199.349	-1.53701	0.30638	4.0318e-08	8.12176e-07	Y47D3A.1	TRUE
WBGene00023226	94.8156	-1.10162	0.215514	4.09294e-08	8.22708e-07	B0344.1	TRUE
WBGene00016549	51.8293	-1.83475	0.367583	4.12365e-08	8.27984e-07	C40A11.6	TRUE
WBGene00003883	629.545	-0.629993	0.119536	4.12972e-08	8.28308e-07	osm-1	TRUE
WBGene00020835	80.9574	-1.3381	0.264587	4.19366e-08	8.40225e-07	T27A1.3	TRUE
WBGene00009292	104.586	-0.871393	0.168256	4.24256e-08	8.49106e-07	F31D4.5	TRUE
WBGene00004096	1837.59	-0.658154	0.125529	4.31887e-08	8.62217e-07	pqm-1	TRUE
WBGene00010822	411.273	-0.896098	0.174073	4.32199e-08	8.62217e-07	M01G12.9	TRUE
WBGene00002194	18.4312	-1.91671	0.383968	4.38711e-08	8.74268e-07	kin-6	TRUE
WBGene00019300	568.002	-0.826134	0.160238	4.67372e-08	9.28395e-07	swt-1	TRUE
WBGene00019741	140.043	-0.964289	0.188439	4.67992e-08	9.28634e-07	nhr-201	TRUE
WBGene00010764	22.8053	-1.81409	0.363092	4.78941e-08	9.49346e-07	K10H10.9	TRUE
WBGene00021122	26.2559	-2.01724	0.40559	4.82256e-08	9.54897e-07	W09G12.8	TRUE
WBGene00011437	71.4562	-1.25375	0.248547	4.84458e-08	9.58236e-07	T04F3.2	TRUE
WBGene00021578	11.6275	-2.59888	0.517744	4.93091e-08	9.74274e-07	Y46B2A.3	TRUE
WBGene00015705	46.2698	-1.44404	0.289177	5.14671e-08	1.01583e-06	nhr-152	TRUE
WBGene00011254	46.9163	-1.70235	0.343724	5.15777e-08	1.01694e-06	R12G8.1	TRUE
WBGene00004265	175.371	-0.838283	0.163063	5.16866e-08	1.018e-06	qui-1	TRUE
WBGene00021671	153.029	-0.70304	0.135254	5.19089e-08	1.0213e-06	Y48G1BM.6	TRUE
WBGene00004509	2107.67	-1.13011	0.224772	5.52494e-08	1.08472e-06	rrf-2	TRUE
WBGene00020865	275.223	-0.675802	0.130175	5.83834e-08	1.14504e-06	T27E4.7	TRUE
WBGene00013844	27.9707	-2.015	0.408928	6.00154e-08	1.17457e-06	fbxa-50	TRUE
WBGene00018682	634.106	-0.943694	0.18625	6.07334e-08	1.18737e-06	aagr-4	TRUE
WBGene00006582	416.435	-0.663977	0.128079	6.12154e-08	1.19428e-06	tmd-2	TRUE
WBGene00013816	48.6177	-1.58372	0.318966	6.24496e-08	1.21708e-06	Y116F11A.1	TRUE
WBGene00004951	15953.5	-0.597276	0.114928	6.534e-08	1.26676e-06	spc-1	TRUE
WBGene00001958	109.241	-1.34875	0.272016	6.69637e-08	1.29554e-06	hlh-14	TRUE
WBGene00017340	1142.8	-0.791836	0.15522	6.77141e-08	1.30869e-06	F10D7.3	TRUE
WBGene00045183	29.8993	-2.18155	0.441631	6.85636e-08	1.32373e-06	T28C6.10	TRUE
WBGene00206414	82.7666	-1.19185	0.239737	6.94119e-08	1.33872e-06	F31D5.7	TRUE
WBGene00010100	21.8515	-1.60823	0.325549	6.9637e-08	1.34167e-06	F55C9.3	TRUE
WBGene00003746	349.702	-0.705721	0.137563	7.10183e-08	1.3633e-06	nlp-8	TRUE
WBGene00004958	38.1536	-1.36317	0.276872	7.10535e-08	1.3633e-06	spe-4	TRUE
WBGene00003019	536.445	-0.580479	0.111888	7.22938e-08	1.38567e-06	lin-33	TRUE
WBGene00021915	123.699	-0.88612	0.175431	7.3919e-08	1.4139e-06	Y55D5A.1	TRUE
WBGene00021245	27.4191	-1.64626	0.336095	7.57422e-08	1.44728e-06	Y22D7AL.6	TRUE
WBGene00013312	90.948	-1.03541	0.207057	7.66389e-08	1.46141e-06	hhat-2	TRUE
WBGene00003168	33.7726	-1.10518	0.222352	7.72323e-08	1.47122e-06	mec-4	TRUE
WBGene00007372	2058.45	-0.733209	0.143827	7.79306e-08	1.483e-06	C06B8.7	TRUE
WBGene00019874	13.9612	-2.27644	0.469535	7.92026e-08	1.50258e-06	R05C11.2	TRUE
WBGene00077662	18.0483	-1.68626	0.341725	7.91891e-08	1.50258e-06	T26H2.12	TRUE
WBGene00006814	1174.51	-0.653709	0.127719	8.52593e-08	1.60927e-06	unc-82	TRUE
WBGene00019418	415.712	-1.12648	0.227839	8.56401e-08	1.61482e-06	fbxb-54	TRUE
WBGene00003249	144.002	-0.844685	0.167959	8.83047e-08	1.66e-06	mig-18	TRUE
WBGene00004161	4566.61	-0.699635	0.138273	9.46637e-08	1.77595e-06	pqn-80	TRUE
WBGene00001725	112.823	-1.41841	0.290654	9.62145e-08	1.80322e-06	grl-16	TRUE
WBGene00000092	1521.33	-0.637315	0.124901	9.85978e-08	1.84603e-06	ags-3	TRUE
WBGene00017732	55.6989	-1.28106	0.261531	9.89141e-08	1.85008e-06	F23C8.3	TRUE
WBGene00003601	1875.04	-0.590627	0.116365	9.98587e-08	1.864e-06	nhr-2	TRUE
WBGene00009014	38.9124	-1.45339	0.296533	1.00036e-07	1.86543e-06	F21D5.9	TRUE
WBGene00020262	18.4503	-1.76064	0.360091	1.03714e-07	1.93015e-06	ferl-1	TRUE
WBGene00008314	49.5287	-1.09599	0.221999	1.0446e-07	1.94014e-06	C54G4.4	TRUE
WBGene00023407	426.717	-1.17	0.239124	1.04373e-07	1.94014e-06	cex-1	TRUE
WBGene00017644	197.486	-0.788595	0.157164	1.05056e-07	1.94926e-06	exc-9	TRUE
WBGene00021509	170.486	-0.655648	0.12911	1.07058e-07	1.98245e-06	Y41D4A.7	TRUE
WBGene00017481	535.521	-0.77351	0.154124	1.07302e-07	1.98498e-06	F15B10.3	TRUE
WBGene00006652	110.066	-0.793174	0.158036	1.07669e-07	1.98979e-06	ttx-1	TRUE
WBGene00018767	39.2256	-1.20612	0.245942	1.07893e-07	1.99195e-06	F53G2.2	TRUE
WBGene00044034	49.5998	-1.37665	0.28201	1.0837e-07	1.99876e-06	Y38E10A.28	TRUE
WBGene00206378	23.3258	-1.81565	0.375484	1.09491e-07	2.01745e-06	C14E2.11	TRUE
WBGene00021516	107.121	-0.749149	0.149363	1.16052e-07	2.13409e-06	Y41D4B.14	TRUE
WBGene00001772	222.399	-0.934489	0.189003	1.1716e-07	2.15234e-06	gst-24	TRUE
WBGene00022824	33.1672	-1.55062	0.320269	1.19911e-07	2.20071e-06	ZK813.5	TRUE
WBGene00235266	21.9486	-1.58517	0.32877	1.20528e-07	2.20984e-06	Y77E11A.22	TRUE
WBGene00020542	52.8051	-1.32024	0.273692	1.22846e-07	2.24791e-06	fbxb-82	TRUE
WBGene00010069	28.7786	-2.02681	0.423938	1.23017e-07	2.24881e-06	F54F11.1	TRUE
WBGene00007076	129.71	-0.890405	0.179615	1.23417e-07	2.25392e-06	AC8.4	TRUE
WBGene00009015	22.4219	-1.55109	0.323269	1.24839e-07	2.27541e-06	F21D9.1	TRUE
WBGene00012443	608.927	-0.603027	0.118788	1.25168e-07	2.27917e-06	Y15E3A.4	TRUE
WBGene00043239	12.6073	-2.60474	0.544253	1.29042e-07	2.34511e-06	F08D12.5	TRUE
WBGene00043053	31.5243	-1.34326	0.278577	1.29186e-07	2.34543e-06	F47H4.12	TRUE
WBGene00010095	16.4788	-2.11811	0.446167	1.30152e-07	2.36066e-06	F55C5.6	TRUE
WBGene00206513	17.7953	-2.25221	0.476211	1.30337e-07	2.36171e-06	B0244.15	TRUE
WBGene00022410	577.481	-0.689646	0.13743	1.33515e-07	2.41458e-06	Y97E10C.1	TRUE
WBGene00219207	39.6935	-1.11502	0.228113	1.33661e-07	2.41487e-06	C01F6.14	TRUE
WBGene00003933	155.477	-1.18572	0.244929	1.35623e-07	2.44556e-06	pat-9	TRUE
WBGene00015096	409.669	-0.620524	0.122776	1.36567e-07	2.46019e-06	B0261.8	TRUE
WBGene00019902	559.522	-1.16553	0.241213	1.43419e-07	2.56867e-06	R05G6.10	TRUE
WBGene00008617	117.696	-1.0652	0.218958	1.44684e-07	2.58884e-06	F09C6.3	TRUE
WBGene00013100	133.515	-1.40133	0.292408	1.45792e-07	2.60615e-06	zip-7	TRUE
WBGene00235093	157.439	-1.51979	0.319385	1.49492e-07	2.66104e-06	C54F6.18	TRUE
WBGene00019691	100.498	-0.755879	0.152528	1.57251e-07	2.78922e-06	K12H6.12	TRUE
WBGene00008320	181.156	-0.897294	0.183347	1.5875e-07	2.81074e-06	slc-25A29	TRUE
WBGene00019488	210.231	-0.587217	0.116627	1.65862e-07	2.92273e-06	K07D4.9	TRUE
WBGene00013326	238.113	-0.825392	0.167824	1.66309e-07	2.92783e-06	anoh-2	TRUE
WBGene00004106	5857.09	-0.594346	0.118264	1.66545e-07	2.92921e-06	pqn-15	TRUE
WBGene00018438	1316.2	-0.582506	0.115911	1.68544e-07	2.96156e-06	btb-6	TRUE
WBGene00007409	179.929	-0.669435	0.134351	1.71039e-07	2.99973e-06	C07B5.4	TRUE
WBGene00077636	144.919	-0.994117	0.205189	1.78645e-07	3.13017e-06	Y46G5A.43	TRUE
WBGene00000100	4394.29	-0.83316	0.170366	1.82363e-07	3.1833e-06	ajm-1	TRUE
WBGene00014089	144.407	-0.908467	0.18673	1.82756e-07	3.18716e-06	ZK822.1	TRUE
WBGene00004213	501.988	-0.648825	0.130377	1.85447e-07	3.225e-06	ptp-1	TRUE
WBGene00010838	180.995	-0.780663	0.158727	1.88356e-07	3.26947e-06	M03C11.1	TRUE
WBGene00001204	35.9089	-1.27461	0.266066	1.92065e-07	3.33074e-06	egl-38	TRUE
WBGene00000220	131.372	-1.22228	0.256672	1.94214e-07	3.36173e-06	atf-2	TRUE
WBGene00008915	944.807	-0.821705	0.16879	1.98081e-07	3.42547e-06	F17C11.4	TRUE
WBGene00012131	310.012	-1.12371	0.235191	1.98305e-07	3.42616e-06	T28F3.5	TRUE
WBGene00001891	84.6953	-1.16569	0.24491	1.9905e-07	3.43583e-06	his-17	TRUE
WBGene00017729	31.2043	-1.21892	0.255811	2.00666e-07	3.46051e-06	F22H10.5	TRUE
WBGene00018587	73.4672	-0.83703	0.171012	2.04262e-07	3.51925e-06	F48B9.1	TRUE
WBGene00006662	194.815	-0.63063	0.126902	2.05329e-07	3.53436e-06	twk-7	TRUE
WBGene00003562	187.182	-1.12432	0.235805	2.0845e-07	3.58144e-06	ncr-2	TRUE
WBGene00009951	315.094	-0.590396	0.118431	2.09594e-07	3.59446e-06	F53A2.3	TRUE
WBGene00003006	398.974	-0.84525	0.17392	2.10127e-07	3.60027e-06	lin-17	TRUE
WBGene00015303	102.741	-0.735261	0.149682	2.13025e-07	3.64493e-06	rga-6	TRUE
WBGene00045302	26.368	-1.33547	0.281908	2.13323e-07	3.64493e-06	fbxc-30	TRUE
WBGene00007345	51.055	-1.75074	0.373787	2.14077e-07	3.65161e-06	C05E7.3	TRUE
WBGene00013458	144.975	-0.824001	0.168967	2.14107e-07	3.65161e-06	Y67A10A.9	TRUE
WBGene00003681	192.265	-0.971159	0.201521	2.15093e-07	3.66506e-06	nhr-91	TRUE
WBGene00020361	47.2642	-1.25794	0.266154	2.32245e-07	3.93926e-06	fbxc-19	TRUE
WBGene00010105	95.547	-1.70923	0.368661	2.38669e-07	4.03716e-06	fbxb-62	TRUE
WBGene00003684	52.3343	-1.26297	0.267961	2.47484e-07	4.17866e-06	nhr-94	TRUE
WBGene00014135	169.655	-1.27695	0.272687	2.48724e-07	4.19578e-06	ZK896.4	TRUE
WBGene00019415	368.492	-1.09655	0.231522	2.49419e-07	4.20369e-06	K05F6.4	TRUE
WBGene00007652	139.157	-0.907081	0.188732	2.50785e-07	4.22287e-06	C17G1.5	TRUE
WBGene00021979	784.227	-1.23448	0.262707	2.51576e-07	4.23236e-06	Y58A7A.5	TRUE
WBGene00008612	39.8539	-1.50925	0.323403	2.53992e-07	4.26527e-06	fbxa-103	TRUE
WBGene00023276	84.1001	-0.923835	0.19268	2.56853e-07	4.30942e-06	F25B4.3	TRUE
WBGene00002989	301.769	-0.851024	0.176806	2.65202e-07	4.44148e-06	lim-7	TRUE
WBGene00006980	359.139	-0.828733	0.172183	2.67452e-07	4.47513e-06	zig-3	TRUE
WBGene00007752	3238.68	-0.645032	0.131654	2.68212e-07	4.4838e-06	wdfy-3	TRUE
WBGene00020540	151.828	-0.652237	0.133003	2.70655e-07	4.52057e-06	pals-25	TRUE
WBGene00014999	931.375	-0.749365	0.154525	2.71052e-07	4.52313e-06	AH9.3	TRUE
WBGene00020114	872.573	-0.611664	0.124402	2.73539e-07	4.56055e-06	pde-4	TRUE
WBGene00018966	400.262	-1.04131	0.219949	2.7469e-07	4.57562e-06	F56D2.5	TRUE
WBGene00011049	398.496	-0.802753	0.166852	2.89184e-07	4.79984e-06	sdz-26	TRUE
WBGene00010580	22.5268	-2.04352	0.441354	2.95705e-07	4.89058e-06	K05C4.3	TRUE
WBGene00018318	52.246	-1.03142	0.218423	2.97555e-07	4.91681e-06	F41H10.5	TRUE
WBGene00021966	329.937	-0.931332	0.195971	3.05019e-07	5.03119e-06	Y57G7A.2	TRUE
WBGene00002246	93.0581	-0.970777	0.205042	3.06122e-07	5.0449e-06	lag-2	TRUE
WBGene00008958	294.904	-0.791131	0.164438	3.08729e-07	5.08335e-06	F19H6.3	TRUE
WBGene00020794	21.8224	-1.67231	0.363245	3.12938e-07	5.14809e-06	T25D1.2	TRUE
WBGene00000951	80.9602	-0.961874	0.202972	3.18105e-07	5.22384e-06	deg-3	TRUE
WBGene00008476	775.309	-0.980125	0.207535	3.18073e-07	5.22384e-06	E03H4.8	TRUE
WBGene00020817	65.651	-1.18177	0.252558	3.21695e-07	5.27813e-06	T25G12.11	TRUE
WBGene00017291	160.936	-0.669738	0.137628	3.27848e-07	5.37433e-06	F09E5.14	TRUE
WBGene00017380	461.87	-0.80974	0.169352	3.30271e-07	5.40929e-06	F11D5.1	TRUE
WBGene00022771	28.8407	-1.37001	0.297943	3.34989e-07	5.48172e-06	ZK616.1	TRUE
WBGene00194737	22.3394	-4.69049	1.03725	3.45983e-07	5.65664e-06	Y50D7A.13	TRUE
WBGene00015063	244.897	-1.3846	0.300507	3.46319e-07	5.65715e-06	B0228.6	TRUE
WBGene00011381	34.9351	-1.14152	0.244559	3.48647e-07	5.69017e-06	npr-25	TRUE
WBGene00008863	38.7559	-1.16385	0.248257	3.51666e-07	5.72938e-06	F15D4.6	TRUE
WBGene00020090	607.369	-0.644722	0.132848	3.51445e-07	5.72938e-06	R119.5	TRUE
WBGene00020710	1312.67	-0.729171	0.151832	3.60041e-07	5.86068e-06	T23B3.2	TRUE
WBGene00001803	164.819	-0.91325	0.193588	3.63301e-07	5.90858e-06	lite-1	TRUE
WBGene00016009	509.302	-0.619337	0.127544	3.64586e-07	5.92428e-06	C23F12.4	TRUE
WBGene00018236	145.258	-1.42803	0.310895	3.66139e-07	5.94432e-06	fbxb-71	TRUE
WBGene00022550	149.574	-1.24758	0.26986	3.70241e-07	6.00042e-06	droe-8	TRUE
WBGene00001857	42.8674	-1.36926	0.297345	3.72648e-07	6.02891e-06	hil-6	TRUE
WBGene00009202	1203.29	-0.632341	0.130724	3.7777e-07	6.10114e-06	aptf-4	TRUE
WBGene00015914	108.483	-0.959255	0.203938	3.78129e-07	6.10164e-06	C17F4.8	TRUE
WBGene00001881	102.56	-1.21616	0.263439	3.79057e-07	6.1113e-06	his-7	TRUE
WBGene00015547	4769.82	-0.685862	0.142621	3.81575e-07	6.13593e-06	ain-1	TRUE
WBGene00020672	526.085	-1.10946	0.238802	3.81524e-07	6.13593e-06	T22B7.3	TRUE
WBGene00001249	802.485	-0.62106	0.128136	3.82194e-07	6.14056e-06	elt-1	TRUE
WBGene00020204	55.9535	-1.66204	0.36396	3.83599e-07	6.15781e-06	T04B8.2	TRUE
WBGene00009546	181.951	-1.36357	0.297515	3.86472e-07	6.19857e-06	fbxb-3	TRUE
WBGene00006894	55.9679	-1.2688	0.273799	3.90289e-07	6.24899e-06	ver-1	TRUE
WBGene00000458	425.542	-0.714687	0.149242	4.00347e-07	6.40451e-06	ceh-37	TRUE
WBGene00206361	57.6439	-0.923375	0.195837	4.04099e-07	6.45897e-06	K02G10.15	TRUE
WBGene00006798	1053.18	-0.619709	0.128059	4.05512e-07	6.47599e-06	unc-64	TRUE
WBGene00007419	580.469	-0.799525	0.168654	4.11202e-07	6.55558e-06	C07E3.9	TRUE
WBGene00020544	224.838	-1.14277	0.247528	4.18054e-07	6.65341e-06	fbxb-84	TRUE
WBGene00020748	16.8803	-1.99423	0.436906	4.57005e-07	7.23611e-06	nhr-221	TRUE
WBGene00044278	24.2548	-1.44575	0.315982	4.58933e-07	7.26044e-06	F09C6.14	TRUE
WBGene00006681	260.094	-1.06277	0.230158	4.59872e-07	7.2691e-06	twk-29	TRUE
WBGene00001480	868.542	-0.803676	0.170354	4.60643e-07	7.27511e-06	fmo-5	TRUE
WBGene00018117	264.58	-0.680615	0.1425	4.65318e-07	7.34269e-06	nlp-47	TRUE
WBGene00044029	85.0888	-0.984274	0.211368	4.67485e-07	7.37063e-06	C05D12.7	TRUE
WBGene00003719	75.5614	-1.07609	0.232183	4.7002e-07	7.39804e-06	nhr-129	TRUE
WBGene00014125	278.924	-0.763831	0.161413	4.76147e-07	7.48813e-06	ZK863.8	TRUE
WBGene00007750	291.959	-1.00243	0.216598	4.79726e-07	7.53269e-06	syg-2	TRUE
WBGene00021951	5.89023	-4.02116	0.91174	4.79792e-07	7.53269e-06	srt-24	TRUE
WBGene00022569	413.386	-0.723188	0.152199	4.81334e-07	7.55052e-06	ZC239.6	TRUE
WBGene00044283	121.784	-0.853744	0.182487	4.91889e-07	7.70308e-06	spp-22	TRUE
WBGene00016565	96.9997	-0.7618	0.161445	4.93114e-07	7.71024e-06	C41D11.6	TRUE
WBGene00006611	1120.79	-1.24341	0.27282	5.02646e-07	7.85168e-06	tre-5	TRUE
WBGene00001763	77.2549	-0.86585	0.185206	5.05015e-07	7.88206e-06	gst-15	TRUE
WBGene00050899	65.1303	-2.01694	0.453562	5.11756e-07	7.98056e-06	T10C6.15	TRUE
WBGene00019546	399.101	-0.638059	0.133494	5.12624e-07	7.98739e-06	glct-6	TRUE
WBGene00020170	35.6187	-1.92631	0.42953	5.3239e-07	8.28841e-06	T02G5.14	TRUE
WBGene00019866	22.882	-1.263	0.277909	5.47295e-07	8.5062e-06	R04B3.1	TRUE
WBGene00016308	48.1934	-1.58285	0.351239	5.56073e-07	8.63541e-06	C32B5.15	TRUE
WBGene00016539	575.979	-0.897917	0.193598	5.57399e-07	8.64876e-06	madd-2	TRUE
WBGene00002232	1804.16	-0.648588	0.13667	5.85984e-07	9.05448e-06	kpc-1	TRUE
WBGene00007934	799.824	-0.978932	0.213064	5.96625e-07	9.20358e-06	C34E7.4	TRUE
WBGene00018547	410.464	-1.28476	0.284973	6.00844e-07	9.26097e-06	clec-78	TRUE
WBGene00007044	225.051	-0.97659	0.212577	6.04173e-07	9.30456e-06	cpna-5	TRUE
WBGene00044078	184.734	-0.639966	0.134768	6.08363e-07	9.36133e-06	tag-243	TRUE
WBGene00021260	239.724	-0.667175	0.141002	6.09469e-07	9.37059e-06	Y22D7AR.6	TRUE
WBGene00021187	1082.61	-0.729577	0.155632	6.32937e-07	9.71532e-06	Y9D1A.2	TRUE
WBGene00007079	72.4521	-0.875468	0.189131	6.43805e-07	9.87398e-06	AC8.7	TRUE
WBGene00012710	62.9326	-0.835714	0.180096	6.49736e-07	9.94956e-06	Y39C12A.9	TRUE
WBGene00008847	98.9176	-1.51148	0.339595	6.51167e-07	9.9622e-06	fbxb-102	TRUE
WBGene00002181	644.654	-0.823672	0.177899	6.75195e-07	1.03128e-05	kal-1	TRUE
WBGene00018445	19.3427	-1.66318	0.377293	6.98227e-07	1.06471e-05	fbxb-5	TRUE
WBGene00045366	281.544	-0.789653	0.170281	6.9814e-07	1.06471e-05	Y17D7C.3	TRUE
WBGene00019858	257.014	-1.01341	0.223026	7.16491e-07	1.09077e-05	R03H10.6	TRUE
WBGene00005422	24.502	-1.7672	0.40146	7.19949e-07	1.09496e-05	srh-212	TRUE
WBGene00022319	27.7265	-1.65226	0.372473	7.20426e-07	1.09496e-05	Y82E9BL.2	TRUE
WBGene00020081	319.394	-1.01038	0.222597	7.31915e-07	1.11152e-05	sdz-29	TRUE
WBGene00012186	1144.76	-1.83474	0.421122	7.38335e-07	1.12035e-05	mlt-11	TRUE
WBGene00009342	13954.6	-0.603624	0.128078	7.44716e-07	1.12727e-05	fasn-1	TRUE
WBGene00013234	115.512	-1.34706	0.303079	7.70528e-07	1.1635e-05	fbxb-24	TRUE
WBGene00007248	37.165	-1.17182	0.260048	7.76906e-07	1.17127e-05	catp-4	TRUE
WBGene00020747	38.2785	-1.64265	0.373699	7.76938e-07	1.17127e-05	T24A6.7	TRUE
WBGene00023246	208.296	-0.721791	0.155166	7.79065e-07	1.17353e-05	C33E10.4	TRUE
WBGene00006853	54.1573	-1.36323	0.307512	7.85373e-07	1.18207e-05	unc-130	TRUE
WBGene00219315	23.2816	-1.35371	0.302573	7.88386e-07	1.18564e-05	F07E5.12	TRUE
WBGene00000832	1319.42	-0.585435	0.124082	7.92267e-07	1.18859e-05	ctn-1	TRUE
WBGene00008426	405.553	-0.778124	0.168408	7.93274e-07	1.18881e-05	D2045.9	TRUE
WBGene00044459	83.1912	-1.3846	0.31185	7.98227e-07	1.19464e-05	Y55F3C.9	TRUE
WBGene00020898	26.1827	-1.7868	0.407867	8.0748e-07	1.20751e-05	lido-16	TRUE
WBGene00007916	191.897	-0.910447	0.199945	8.23975e-07	1.22921e-05	C34C6.3	TRUE
WBGene00023245	125.21	-1.30901	0.296082	8.48451e-07	1.26167e-05	C33E10.3	TRUE
WBGene00020648	15.4437	-1.93245	0.443431	8.53516e-07	1.26819e-05	T21D12.7	TRUE
WBGene00008255	212.379	-1.38735	0.314626	8.60615e-07	1.27656e-05	C51E3.10	TRUE
WBGene00017252	87.6067	-1.3295	0.300987	8.71555e-07	1.2888e-05	sdz-10	TRUE
WBGene00000433	15.9504	-1.59203	0.358915	8.86935e-07	1.30896e-05	ceh-8	TRUE
WBGene00010700	4338.49	-0.598854	0.127785	8.87302e-07	1.30896e-05	nipi-3	TRUE
WBGene00009935	135.066	-1.37858	0.312789	8.88337e-07	1.30945e-05	F52E10.4	TRUE
WBGene00003568	888.933	-0.6079	0.129981	9.125e-07	1.34081e-05	ncx-3	TRUE
WBGene00010341	272.313	-1.21378	0.274225	9.3073e-07	1.36652e-05	glo-3	TRUE
WBGene00019690	145.447	-0.783874	0.171006	9.44498e-07	1.38564e-05	set-13	TRUE
WBGene00019994	576.043	-0.824133	0.181011	9.54577e-07	1.39916e-05	cdh-1	TRUE
WBGene00219208	34.579	-1.4269	0.325828	9.55222e-07	1.39916e-05	B0365.9	TRUE
WBGene00017467	674.866	-0.941343	0.20896	9.59344e-07	1.40409e-05	F14F9.4	TRUE
WBGene00012227	17.2323	-1.45819	0.328923	9.74067e-07	1.42452e-05	W03H9.1	TRUE
WBGene00007838	241.322	-0.877389	0.193605	9.84928e-07	1.43927e-05	fbxa-168	TRUE
WBGene00004819	644.465	-0.704194	0.152918	9.89573e-07	1.44396e-05	skr-13	TRUE
WBGene00007531	52.5684	-1.40406	0.320166	9.89697e-07	1.44396e-05	C11H1.7	TRUE
WBGene00004224	64.5204	-1.40874	0.321045	1.01581e-06	1.4809e-05	ptr-10	TRUE
WBGene00009239	89.41	-1.42461	0.326323	1.01818e-06	1.48319e-05	irld-6	TRUE
WBGene00001171	135.024	-0.657609	0.142179	1.0304e-06	1.49747e-05	egl-2	TRUE
WBGene00011582	22.044	-1.32801	0.301953	1.04714e-06	1.51823e-05	ntr-1	TRUE
WBGene00013438	797.978	-0.670261	0.145416	1.06245e-06	1.53803e-05	ztf-29	TRUE
WBGene00020360	284.842	-1.05999	0.238872	1.08306e-06	1.56664e-05	math-41	TRUE
WBGene00009412	46.4414	-1.09209	0.246599	1.09586e-06	1.58269e-05	F35E2.5	TRUE
WBGene00012165	17.7639	-1.5741	0.361078	1.09727e-06	1.5835e-05	cutl-6	TRUE
WBGene00017253	241.436	-0.881734	0.196079	1.11482e-06	1.60633e-05	sdz-9	TRUE
WBGene00016297	11.4184	-1.90366	0.433676	1.12606e-06	1.62126e-05	fbxc-15	TRUE
WBGene00008091	251.513	-0.685099	0.149291	1.12935e-06	1.62447e-05	C44F1.1	TRUE
WBGene00011432	242.654	-0.794714	0.17535	1.13003e-06	1.62447e-05	sdz-30	TRUE
WBGene00006923	4475.13	-0.623128	0.134843	1.13434e-06	1.6294e-05	vhp-1	TRUE
WBGene00008838	153.475	-0.854834	0.189652	1.17102e-06	1.6763e-05	F15A4.2	TRUE
WBGene00011839	387.298	-0.884955	0.197205	1.17251e-06	1.67644e-05	T19C4.5	TRUE
WBGene00012238	63.5706	-1.40455	0.323914	1.21531e-06	1.73364e-05	W04A8.3	TRUE
WBGene00006962	71.7571	-1.07055	0.242055	1.21807e-06	1.73624e-05	xol-1	TRUE
WBGene00022320	27.1678	-1.68777	0.392574	1.23815e-06	1.75946e-05	Y82E9BL.3	TRUE
WBGene00020130	30.3142	-1.17556	0.269461	1.24926e-06	1.77389e-05	igcm-2	TRUE
WBGene00044022	156.464	-0.6781	0.147915	1.25716e-06	1.78374e-05	AC3.9	TRUE
WBGene00021728	72.6535	-0.810506	0.180432	1.26076e-06	1.78749e-05	Y49F6C.6	TRUE
WBGene00044770	121.804	-0.697553	0.15289	1.26186e-06	1.78768e-05	C53C11.5	TRUE
WBGene00003616	572.232	-0.672479	0.147163	1.29115e-06	1.82779e-05	nhr-17	TRUE
WBGene00021774	99.1744	-1.40206	0.325387	1.33199e-06	1.88273e-05	fbxb-43	TRUE
WBGene00006321	289.233	-0.661789	0.144694	1.33464e-06	1.88504e-05	sup-12	TRUE
WBGene00015607	79.0893	-1.36342	0.315916	1.3578e-06	1.91629e-05	fbxb-13	TRUE
WBGene00004402	18.6563	-1.61494	0.377118	1.36434e-06	1.9226e-05	rom-3	TRUE
WBGene00006873	31.3155	-1.42741	0.330476	1.36957e-06	1.92851e-05	vab-7	TRUE
WBGene00019243	123.686	-1.15548	0.265275	1.37437e-06	1.93234e-05	fbxb-72	TRUE
WBGene00013897	31.8506	-1.41117	0.329226	1.38551e-06	1.94653e-05	ZC443.2	TRUE
WBGene00004830	268.355	-0.710498	0.156844	1.3986e-06	1.96194e-05	slo-1	TRUE
WBGene00006388	305.232	-0.691474	0.152157	1.40984e-06	1.97622e-05	taf-7.1	TRUE
WBGene00018033	133.116	-0.629925	0.137529	1.42165e-06	1.98915e-05	F35B3.7	TRUE
WBGene00011698	14.1221	-2.56051	0.618417	1.45996e-06	2.04032e-05	cyp-34A1	TRUE
WBGene00019926	14.9288	-1.59281	0.371772	1.46223e-06	2.04042e-05	fbxc-27	TRUE
WBGene00018209	38.489	-1.70153	0.401505	1.46442e-06	2.04194e-05	F39G3.4	TRUE
WBGene00009730	149.53	-0.735746	0.162961	1.48982e-06	2.0727e-05	myo-6	TRUE
WBGene00010898	36.4947	-1.10598	0.252183	1.48972e-06	2.0727e-05	nphp-1	TRUE
WBGene00011088	34.5064	-1.33692	0.308503	1.49977e-06	2.08498e-05	kmo-2	TRUE
WBGene00017309	50.5605	-1.23395	0.285606	1.50096e-06	2.08507e-05	F09F9.4	TRUE
WBGene00001723	64.1456	-0.966246	0.219094	1.50419e-06	2.08799e-05	grl-14	TRUE
WBGene00011737	7790.14	-0.684361	0.150946	1.5229e-06	2.11081e-05	sqst-1	TRUE
WBGene00016578	167.289	-1.51099	0.354583	1.53195e-06	2.12177e-05	sdz-5	TRUE
WBGene00004052	297.17	-1.25191	0.290587	1.53465e-06	2.12234e-05	parg-2	TRUE
WBGene00004815	1503.42	-0.88294	0.199449	1.53394e-06	2.12234e-05	skr-9	TRUE
WBGene00007855	634.056	-0.620635	0.136076	1.5463e-06	2.13368e-05	C31H5.4	TRUE
WBGene00008023	24.927	-1.1666	0.267371	1.55657e-06	2.14627e-05	C39B10.3	TRUE
WBGene00022180	101.06	-0.949022	0.215591	1.56341e-06	2.1541e-05	Y71H2AM.15	TRUE
WBGene00000396	12808.2	-0.641867	0.141628	1.56994e-06	2.15989e-05	cdh-4	TRUE
WBGene00020580	29.809	-1.49243	0.349439	1.5856e-06	2.1782e-05	T19D12.5	TRUE
WBGene00010104	66.0906	-1.35195	0.314742	1.61232e-06	2.21327e-05	fbxb-60	TRUE
WBGene00018807	197.848	-0.750374	0.167394	1.62433e-06	2.22812e-05	fbxa-146	TRUE
WBGene00044760	89.5597	-1.29712	0.302296	1.63146e-06	2.23625e-05	Y71H2AM.25	TRUE
WBGene00014181	114.062	-0.804643	0.18069	1.65289e-06	2.26228e-05	ZK1010.8	TRUE
WBGene00000562	272.355	-1.2044	0.280059	1.67205e-06	2.28681e-05	cng-1	TRUE
WBGene00015217	1032.9	-0.658676	0.145736	1.68479e-06	2.30254e-05	tes-1	TRUE
WBGene00020318	33.8496	-1.16549	0.269301	1.68736e-06	2.30436e-05	T07F8.1	TRUE
WBGene00012103	134.514	-0.815197	0.183558	1.70191e-06	2.31912e-05	clec-12	TRUE
WBGene00018930	15.7843	-1.78669	0.422466	1.71226e-06	2.3315e-05	F56B3.6	TRUE
WBGene00019649	76.0917	-0.756372	0.169055	1.71533e-06	2.33398e-05	K11D12.9	TRUE
WBGene00023239	15.1374	-1.67923	0.396179	1.72036e-06	2.3374e-05	C18C4.4	TRUE
WBGene00007836	3828.08	-0.797112	0.179478	1.75302e-06	2.37482e-05	C31C9.2	TRUE
WBGene00011382	78.5019	-0.878233	0.200236	1.76369e-06	2.38753e-05	dop-5	TRUE
WBGene00015523	29.6336	-1.11352	0.257468	1.78494e-06	2.41278e-05	ztf-30	TRUE
WBGene00008820	214.12	-0.644893	0.142935	1.84317e-06	2.48788e-05	nlp-55	TRUE
WBGene00044726	33.6383	-1.47664	0.347789	1.8723e-06	2.52353e-05	Y53F4B.43	TRUE
WBGene00008439	1090.51	-0.795471	0.179869	1.88389e-06	2.53731e-05	mfb-1	TRUE
WBGene00011899	71.7595	-0.842661	0.191399	1.91198e-06	2.57178e-05	nlp-68	TRUE
WBGene00011494	16.7172	-1.69201	0.401257	1.9673e-06	2.64008e-05	T05F1.9	TRUE
WBGene00044183	82.2135	-1.22625	0.287433	1.98437e-06	2.66004e-05	F09C6.13	TRUE
WBGene00020220	17.2623	-1.68307	0.393801	2.02032e-06	2.70147e-05	clec-140	TRUE
WBGene00077570	35.7749	-1.49698	0.355319	2.03771e-06	2.72276e-05	F55B12.11	TRUE
WBGene00194650	242.567	-0.694296	0.155813	2.09073e-06	2.78758e-05	C36A4.14	TRUE
WBGene00018999	27.3189	-1.06205	0.247136	2.10766e-06	2.80815e-05	F57B9.8	TRUE
WBGene00016067	89.3069	-0.986565	0.228154	2.11115e-06	2.81078e-05	C24H10.1	TRUE
WBGene00009657	319.959	-0.788904	0.179191	2.12405e-06	2.82592e-05	F43G6.4	TRUE
WBGene00013583	43.0555	-1.10291	0.258018	2.13577e-06	2.83949e-05	ceh-51	TRUE
WBGene00044280	445.389	-0.712727	0.160705	2.16172e-06	2.87193e-05	W02A2.9	TRUE
WBGene00001876	52.3736	-1.20503	0.283787	2.20076e-06	2.91895e-05	his-2	TRUE
WBGene00017048	141.649	-0.643832	0.144143	2.20182e-06	2.91895e-05	D2021.4	TRUE
WBGene00003614	49.0128	-0.814779	0.185787	2.2049e-06	2.92094e-05	nhr-15	TRUE
WBGene00003710	230.179	-0.834431	0.191055	2.25511e-06	2.9832e-05	nhr-120	TRUE
WBGene00017248	9.65586	-1.8803	0.449274	2.2882e-06	3.02482e-05	F08D12.4	TRUE
WBGene00004780	50.5516	-0.872403	0.200569	2.31569e-06	3.05681e-05	ser-7	TRUE
WBGene00019829	117.335	-0.787298	0.179462	2.31765e-06	3.05722e-05	R02E12.5	TRUE
WBGene00018747	35.9893	-1.51404	0.362362	2.36573e-06	3.11181e-05	F53C3.3	TRUE
WBGene00235272	98.8116	-1.30924	0.311754	2.37782e-06	3.12108e-05	Y43B11AL.5	TRUE
WBGene00010920	71.5404	-1.25656	0.296907	2.40667e-06	3.1524e-05	M117.4	TRUE
WBGene00009511	143.264	-0.877259	0.202559	2.41094e-06	3.15563e-05	F37H8.2	TRUE
WBGene00014175	40.5483	-1.08252	0.255198	2.415e-06	3.15872e-05	ZK971.1	TRUE
WBGene00006902	1589.81	-0.719228	0.163338	2.4382e-06	3.18458e-05	vet-6	TRUE
WBGene00044314	47.7845	-1.33764	0.319152	2.45318e-06	3.20189e-05	fbxb-33	TRUE
WBGene00016345	115.014	-1.17581	0.278679	2.50463e-06	3.26446e-05	C33E10.1	TRUE
WBGene00009728	42.9588	-1.09757	0.257883	2.51523e-06	3.27368e-05	sdz-19	TRUE
WBGene00021605	957.291	-1.02416	0.240348	2.51503e-06	3.27368e-05	Y46H3C.5	TRUE
WBGene00001707	183.395	-0.600021	0.134188	2.5174e-06	3.27421e-05	grh-1	TRUE
WBGene00006467	599.342	-0.758878	0.173422	2.54382e-06	3.30625e-05	magu-2	TRUE
WBGene00016455	225.409	-0.975803	0.228063	2.56073e-06	3.3259e-05	C35E7.3	TRUE
WBGene00016006	4410.91	-0.676705	0.153667	2.57943e-06	3.34786e-05	fln-2	TRUE
WBGene00011213	427.641	-0.841308	0.194275	2.59277e-06	3.36046e-05	R10E8.8	TRUE
WBGene00010977	287.95	-1.06735	0.252297	2.67283e-06	3.45459e-05	R02D5.3	TRUE
WBGene00017454	22.4358	-1.282	0.303675	2.7127e-06	3.50368e-05	irld-5	TRUE
WBGene00006165	6.21752	-4.10471	1.01771	2.71632e-06	3.50592e-05	str-114	TRUE
WBGene00014615	39.7937	-1.35038	0.322745	2.71865e-06	3.50649e-05	Y116F11A.4	TRUE
WBGene00206505	13.9523	-1.90077	0.461941	2.74587e-06	3.53424e-05	B0250.18	TRUE
WBGene00017731	16.6739	-1.46015	0.352336	2.779e-06	3.57193e-05	F23C8.1	TRUE
WBGene00009660	322.966	-0.653633	0.147902	2.7821e-06	3.57344e-05	F43G6.8	TRUE
WBGene00021343	87.5135	-0.856477	0.198549	2.78553e-06	3.57538e-05	cutl-23	TRUE
WBGene00021607	1070.27	-0.775566	0.178461	2.82026e-06	3.61495e-05	Y46H3C.7	TRUE
WBGene00015055	240.677	-0.670642	0.152365	2.83492e-06	3.63124e-05	pitr-3	TRUE
WBGene00018444	44.9198	-1.42863	0.344645	2.85396e-06	3.65311e-05	fbxb-48	TRUE
WBGene00010177	807.858	-0.599551	0.1351	2.91729e-06	3.7316e-05	F57A8.1	TRUE
WBGene00005597	13.2683	-1.95662	0.476022	2.9218e-06	3.7332e-05	srj-9	TRUE
WBGene00044348	47.561	-1.04967	0.247197	2.93903e-06	3.75166e-05	Y71G12B.31	TRUE
WBGene00008177	174.338	-1.32881	0.320767	2.96595e-06	3.78083e-05	C48D1.1	TRUE
WBGene00002222	275.398	-1.06245	0.25229	2.99091e-06	3.80741e-05	klp-11	TRUE
WBGene00235340	267.14	-0.623156	0.141098	2.98898e-06	3.80741e-05	C45G7.13	TRUE
WBGene00001875	40.466	-1.08773	0.259749	3.03125e-06	3.85609e-05	his-1	TRUE
WBGene00044503	26.3292	-1.41441	0.342713	3.05369e-06	3.8767e-05	Y73B6A.6	TRUE
WBGene00006365	161.474	-0.628092	0.142281	3.12306e-06	3.96206e-05	syg-1	TRUE
WBGene00001947	18.7646	-1.64085	0.399417	3.15255e-06	3.9913e-05	his-73	TRUE
WBGene00012603	8.84744	-2.26082	0.549777	3.17322e-06	4.00654e-05	nspe-6	TRUE
WBGene00012101	403.934	-0.970681	0.229429	3.18894e-06	4.02004e-05	zip-10	TRUE
WBGene00009842	88.9753	-0.679315	0.155027	3.21798e-06	4.03897e-05	igeg-2	TRUE
WBGene00022781	8314.68	-0.581502	0.131569	3.23776e-06	4.06043e-05	pmt-1	TRUE
WBGene00001913	20.4169	-2.09624	0.520291	3.24223e-06	4.06329e-05	his-39	TRUE
WBGene00021893	311.718	-0.711891	0.163755	3.26024e-06	4.08311e-05	ndnf-1	TRUE
WBGene00013303	67.9932	-0.773902	0.179081	3.26354e-06	4.08449e-05	Y57G11C.5	TRUE
WBGene00003232	40.6827	-0.899979	0.211064	3.26964e-06	4.08936e-05	mgl-1	TRUE
WBGene00016462	19.8784	-1.34923	0.32698	3.28548e-06	4.10641e-05	C35E7.10	TRUE
WBGene00014874	32.9331	-1.27418	0.307861	3.30549e-06	4.12587e-05	Y38H6A.4	TRUE
WBGene00016829	6.95262	-2.58908	0.636387	3.39056e-06	4.2207e-05	sre-54	TRUE
WBGene00012826	32.2713	-1.21199	0.28993	3.40621e-06	4.23168e-05	dyf-19	TRUE
WBGene00020212	43.9718	-1.61385	0.395591	3.45089e-06	4.28306e-05	T04D1.2	TRUE
WBGene00001131	3694.19	-0.608724	0.138733	3.52259e-06	4.35297e-05	dys-1	TRUE
WBGene00016337	21.7474	-1.42157	0.349285	3.5578e-06	4.39355e-05	fbxb-38	TRUE
WBGene00021668	17.3143	-1.69849	0.414036	3.56535e-06	4.39995e-05	Y48G1BM.2	TRUE
WBGene00004230	29.7495	-1.74298	0.434266	3.58852e-06	4.42266e-05	ptr-16	TRUE
WBGene00006306	118.696	-0.68043	0.156483	3.61934e-06	4.45179e-05	sue-1	TRUE
WBGene00016216	129.131	-0.614657	0.140376	3.67829e-06	4.51831e-05	pals-22	TRUE
WBGene00021861	81.1043	-1.05406	0.25316	3.69336e-06	4.53382e-05	Y54F10BM.6	TRUE
WBGene00019320	66.1972	-0.795798	0.186479	3.84969e-06	4.71016e-05	K02E10.6	TRUE
WBGene00005832	158.44	-1.44567	0.35733	3.97214e-06	4.84403e-05	srw-85	TRUE
WBGene00010821	36.9986	-1.7911	0.447154	4.01997e-06	4.89914e-05	M01G12.7	TRUE
WBGene00018976	261.127	-0.742699	0.173281	4.03866e-06	4.91547e-05	daam-1	TRUE
WBGene00044379	83.4046	-1.53888	0.381914	4.04541e-06	4.92046e-05	F40H7.12	TRUE
WBGene00009154	25.5808	-1.30359	0.316654	4.08083e-06	4.96029e-05	F26D2.16	TRUE
WBGene00006097	14.4043	-2.49622	0.626144	4.10859e-06	4.9875e-05	str-31	TRUE
WBGene00015376	24.1824	-1.57125	0.389076	4.12165e-06	4.99683e-05	C03B1.5	TRUE
WBGene00020221	14.9969	-1.98917	0.498755	4.17669e-06	5.05382e-05	T05A7.3	TRUE
WBGene00219369	24.8579	-1.51429	0.372808	4.20052e-06	5.07918e-05	R160.10	TRUE
WBGene00000545	2003.72	-0.591812	0.135775	4.22283e-06	5.09951e-05	clp-4	TRUE
WBGene00018373	409.932	-0.583739	0.133787	4.25355e-06	5.12661e-05	F43B10.1	TRUE
WBGene00019704	95.1686	-1.41071	0.348897	4.26752e-06	5.14012e-05	fbxb-40	TRUE
WBGene00018751	11.5265	-2.35389	0.579471	4.33206e-06	5.21447e-05	F53C3.7	TRUE
WBGene00011263	290.116	-0.84568	0.200959	4.41536e-06	5.301e-05	R13H4.5	TRUE
WBGene00021041	12.6373	-1.96169	0.494506	4.46521e-06	5.35048e-05	clp-10	TRUE
WBGene00019612	525.453	-0.831431	0.197767	4.57432e-06	5.47063e-05	gpcp-1	TRUE
WBGene00017700	14.4954	-1.8849	0.476814	4.68859e-06	5.60008e-05	F22D3.4	TRUE
WBGene00003553	741.326	-0.60261	0.139412	4.82208e-06	5.74106e-05	nas-37	TRUE
WBGene00017475	19.6937	-1.22767	0.301859	4.82644e-06	5.74257e-05	F14H12.8	TRUE
WBGene00003774	40.1021	-1.00145	0.242364	4.88005e-06	5.79893e-05	nmr-1	TRUE
WBGene00016996	106.131	-1.15917	0.284278	4.87971e-06	5.79893e-05	D1005.2	TRUE
WBGene00077689	14.75	-1.61415	0.398428	4.92942e-06	5.85384e-05	Y105E8A.34	TRUE
WBGene00004108	644.941	-1.0414	0.254111	4.93954e-06	5.86212e-05	pqn-18	TRUE
WBGene00007657	233.854	-1.24237	0.307825	5.05098e-06	5.99054e-05	pals-3	TRUE
WBGene00017251	72.59	-1.22647	0.3029	5.12302e-06	6.06436e-05	fbxb-105	TRUE
WBGene00006412	233.1	-0.660527	0.154339	5.17477e-06	6.12172e-05	nlg-1	TRUE
WBGene00016550	44.6622	-1.18552	0.293238	5.35167e-06	6.30689e-05	C40A11.7	TRUE
WBGene00019040	50.3534	-1.51949	0.381507	5.42707e-06	6.39169e-05	fbxb-19	TRUE
WBGene00021165	561.166	-0.728062	0.172517	5.44035e-06	6.40328e-05	Y5H2B.3	TRUE
WBGene00008234	136.86	-0.772112	0.184012	5.45983e-06	6.41806e-05	C50F4.9	TRUE
WBGene00002218	40.5964	-1.01237	0.246718	5.48525e-06	6.44386e-05	klp-6	TRUE
WBGene00008591	40.9838	-1.75687	0.446397	5.54223e-06	6.49834e-05	F08H9.3	TRUE
WBGene00005551	136.197	-1.32644	0.333404	5.60102e-06	6.55912e-05	sri-39	TRUE
WBGene00016948	18.7807	-1.62503	0.409761	5.70711e-06	6.66896e-05	scrt-1	TRUE
WBGene00020541	88.625	-1.27798	0.32035	5.70917e-06	6.66896e-05	fbxb-81	TRUE
WBGene00010742	220.336	-1.03212	0.253352	5.71632e-06	6.67312e-05	K10D6.2	TRUE
WBGene00018134	18.0078	-1.47712	0.368522	5.7419e-06	6.69456e-05	F37A4.4	TRUE
WBGene00007323	13.3469	-2.50926	0.650792	5.84463e-06	6.80579e-05	fbxa-155	TRUE
WBGene00019072	141.271	-0.876959	0.212402	6.12887e-06	7.10559e-05	fbxc-8	TRUE
WBGene00015748	20.343	-1.16461	0.287446	6.19001e-06	7.16306e-05	C14A11.2	TRUE
WBGene00003102	66.5947	-1.12938	0.28157	6.22991e-06	7.20026e-05	mab-5	TRUE
WBGene00006942	975.37	-0.749332	0.179333	6.27643e-06	7.24951e-05	wrk-1	TRUE
WBGene00019039	82.2257	-1.3546	0.34213	6.33216e-06	7.30479e-05	fbxb-18	TRUE
WBGene00019998	339.399	-0.619381	0.145563	6.36476e-06	7.32654e-05	R10H1.1	TRUE
WBGene00001557	71.4622	-0.734575	0.175005	6.37758e-06	7.33441e-05	gcy-37	TRUE
WBGene00000771	32.2321	-1.40001	0.353977	6.42237e-06	7.37223e-05	cpb-2	TRUE
WBGene00219217	37.7062	-1.60858	0.411079	6.45813e-06	7.4087e-05	C08F8.15	TRUE
WBGene00014778	13.1534	-1.65631	0.420907	6.48175e-06	7.42662e-05	F58D12.2	TRUE
WBGene00020881	312.217	-0.649396	0.15367	6.51859e-06	7.45504e-05	T28A11.19	TRUE
WBGene00013811	8.61807	-2.69312	0.689077	6.55592e-06	7.49311e-05	Y116A8C.38	TRUE
WBGene00010099	40.8266	-0.941279	0.230642	6.59069e-06	7.52822e-05	fbxb-117	TRUE
WBGene00017785	171.26	-0.626497	0.147894	6.70255e-06	7.6419e-05	F25E5.4	TRUE
WBGene00000286	248.221	-0.673175	0.16	6.88574e-06	7.83633e-05	cal-2	TRUE
WBGene00001700	25.0024	-1.18388	0.297234	6.98596e-06	7.94552e-05	grd-11	TRUE
WBGene00006140	12.3868	-1.88047	0.485323	7.07245e-06	8.02914e-05	str-81	TRUE
WBGene00009304	97.7242	-0.777947	0.188399	7.07095e-06	8.02914e-05	eva-1	TRUE
WBGene00004008	202.826	-0.802463	0.194868	7.09997e-06	8.05545e-05	pgp-14	TRUE
WBGene00008438	363.81	-0.645546	0.153314	7.25111e-06	8.21689e-05	DH11.5	TRUE
WBGene00013518	73.9098	-0.964832	0.23762	7.29159e-06	8.25772e-05	Y73F8A.5	TRUE
WBGene00007764	537.567	-0.908169	0.223631	7.33118e-06	8.2874e-05	C27B7.7	TRUE
WBGene00017854	148.228	-0.842059	0.205292	7.32731e-06	8.2874e-05	F27C1.4	TRUE
WBGene00011447	19.5817	-1.3951	0.353995	7.42418e-06	8.38743e-05	T04F8.9	TRUE
WBGene00303011	1183.32	-0.730889	0.176352	7.61705e-06	8.57923e-05	F17C11.26	TRUE
WBGene00077539	55.0077	-1.49562	0.385799	7.66304e-06	8.6258e-05	Y52B11A.12	TRUE
WBGene00013746	46.3453	-1.07324	0.27005	7.69977e-06	8.66189e-05	lgc-55	TRUE
WBGene00010587	103.924	-0.726087	0.174789	7.74738e-06	8.7049e-05	sol-2	TRUE
WBGene00012255	67.7286	-1.52872	0.394632	7.78272e-06	8.73933e-05	lpr-6	TRUE
WBGene00009953	559.98	-0.983383	0.245243	7.93845e-06	8.90344e-05	F53A2.9	TRUE
WBGene00005110	23.0475	-1.23047	0.31176	8.16266e-06	9.13834e-05	srd-32	TRUE
WBGene00011824	311.677	-0.790365	0.19279	8.19618e-06	9.17034e-05	T18D3.7	TRUE
WBGene00012065	81.0288	-1.09384	0.276018	8.21672e-06	9.17123e-05	fbxb-2	TRUE
WBGene00194896	25.403	-1.26472	0.3237	8.21588e-06	9.17123e-05	W02H5.11	TRUE
WBGene00206359	50.8324	-1.90177	0.498565	8.20898e-06	9.17123e-05	C05E4.15	TRUE
WBGene00017848	166.502	-0.633189	0.151669	8.29495e-06	9.24743e-05	F27B3.6	TRUE
WBGene00021095	161.316	-1.18985	0.302544	8.36397e-06	9.31878e-05	mlt-8	TRUE
WBGene00016488	27.5494	-1.12619	0.28328	8.38265e-06	9.33399e-05	C36C9.5	TRUE
WBGene00010361	13.8982	-1.46489	0.376309	8.43795e-06	9.38993e-05	H03G16.5	TRUE
WBGene00018754	60.2424	-1.04944	0.263675	8.44897e-06	9.39657e-05	F53C3.11	TRUE
WBGene00012067	17.992	-1.44201	0.370639	8.57697e-06	9.51613e-05	sqst-3	TRUE
WBGene00021709	652.032	-0.689807	0.166897	8.73317e-06	9.68365e-05	ugt-29	TRUE
WBGene00017433	103.764	-0.930609	0.232442	8.85812e-06	9.7988e-05	F13H6.5	TRUE
WBGene00019335	50.5237	-0.92543	0.230316	8.87652e-06	9.81331e-05	K02F6.1	TRUE
WBGene00014244	675.847	-0.583348	0.139105	8.9801e-06	9.91602e-05	ZK1307.1	TRUE
WBGene00008693	32.0099	-1.12941	0.287426	9.13112e-06	0.000100648	F11C1.4	TRUE
WBGene00012066	59.0839	-1.20474	0.308864	9.17811e-06	0.000101046	fbxb-116	TRUE
WBGene00015830	45.0077	-1.10425	0.280517	9.26355e-06	0.000101866	fbxb-98	TRUE
WBGene00019832	133.596	-0.589372	0.140859	9.27481e-06	0.000101869	osg-1	TRUE
WBGene00020889	27.0182	-1.29539	0.331569	9.29489e-06	0.00010203	T28C12.2	TRUE
WBGene00018175	60.7226	-1.01744	0.257473	9.55493e-06	0.000104698	F38B6.6	TRUE
WBGene00019412	28.2315	-1.00776	0.254439	9.64191e-06	0.000105559	fbxb-49	TRUE
WBGene00011665	35.3626	-1.50012	0.392088	9.70308e-06	0.000106134	T09F5.1	TRUE
WBGene00004802	161.602	-0.89405	0.223493	9.7623e-06	0.000106719	sir-2.3	TRUE
WBGene00013124	127.404	-0.901018	0.225333	9.84089e-06	0.000107451	Y52B11A.4	TRUE
WBGene00016037	23.0068	-1.26814	0.32323	9.85259e-06	0.000107516	dop-6	TRUE
WBGene00012989	124.433	-0.678811	0.165325	9.90617e-06	0.000108037	Y48C3A.5	TRUE
WBGene00007670	16.7416	-1.36195	0.353219	9.9444e-06	0.000108327	stg-1	TRUE
WBGene00007863	19.7288	-2.05405	0.543719	9.99121e-06	0.000108709	C32C4.3	TRUE
WBGene00000679	5.4504	-2.76873	0.713496	1.00418e-05	0.000109068	col-105	TRUE
WBGene00008609	12.6413	-1.94253	0.514033	1.00497e-05	0.00010909	F09B12.5	TRUE
WBGene00007247	33.5899	-1.23431	0.319589	1.01272e-05	0.000109803	C01G12.7	TRUE
WBGene00000491	86.5145	-1.06315	0.270809	1.02349e-05	0.000110776	che-12	TRUE
WBGene00006844	175.058	-0.818612	0.203213	1.03348e-05	0.000111728	unc-120	TRUE
WBGene00001170	55.7424	-0.816764	0.202479	1.04208e-05	0.000112526	egl-1	TRUE
WBGene00018926	13.9475	-1.70048	0.450151	1.0475e-05	0.000113046	F56A11.6	TRUE
WBGene00001695	10.9797	-2.11485	0.554582	1.07401e-05	0.000115706	grd-6	TRUE
WBGene00016667	76.9482	-0.686001	0.167976	1.07547e-05	0.000115795	C45E5.4	TRUE
WBGene00010874	17.3059	-1.92281	0.521111	1.08456e-05	0.000116586	M05D6.1	TRUE
WBGene00018748	55.0393	-1.31238	0.342815	1.08667e-05	0.000116664	F53C3.4	TRUE
WBGene00021396	142.167	-0.97993	0.248804	1.10047e-05	0.000118077	cutl-24	TRUE
WBGene00003709	550.89	-0.607265	0.147013	1.11134e-05	0.000119105	nhr-119	TRUE
WBGene00235164	326.142	-1.21027	0.314825	1.12119e-05	0.000119827	K09F6.13	TRUE
WBGene00021092	47.4271	-0.924196	0.234196	1.16264e-05	0.000124031	fbxb-34	TRUE
WBGene00007928	111.76	-0.766371	0.190043	1.17138e-05	0.000124892	C34C12.9	TRUE
WBGene00194683	30.7684	-1.80941	0.482647	1.19032e-05	0.000126693	T20G5.15	TRUE
WBGene00017639	64.7531	-0.885177	0.222934	1.19598e-05	0.000127222	F20D6.10	TRUE
WBGene00018210	241.398	-1.05166	0.27102	1.19958e-05	0.000127459	F39G3.5	TRUE
WBGene00015750	15.7254	-1.65158	0.43893	1.20358e-05	0.00012781	C14A11.5	TRUE
WBGene00008450	101.837	-0.641085	0.156529	1.2271e-05	0.000129937	E01G6.2	TRUE
WBGene00008862	1801.5	-0.94859	0.242097	1.22656e-05	0.000129937	F15D4.5	TRUE
WBGene00010547	4.94095	-3.30506	0.869789	1.24049e-05	0.00013128	K03H1.12	TRUE
WBGene00016570	68.6259	-0.677177	0.166804	1.24316e-05	0.000131488	gnrr-4	TRUE
WBGene00004751	5779.39	-0.619313	0.151429	1.26263e-05	0.000133395	sea-2	TRUE
WBGene00021171	156.402	-0.919631	0.234286	1.26767e-05	0.000133851	Y8A9A.2	TRUE
WBGene00206530	36.7566	-0.875994	0.221576	1.271e-05	0.000134101	Y52B11A.19	TRUE
WBGene00012851	626.421	-0.824133	0.207685	1.27439e-05	0.000134332	Y44A6C.2	TRUE
WBGene00022591	66.8881	-1.25327	0.328574	1.27999e-05	0.000134846	cuti-1	TRUE
WBGene00020116	21.7528	-1.46163	0.383771	1.28533e-05	0.000135255	moa-1	TRUE
WBGene00019760	4994.98	-0.743634	0.185229	1.28985e-05	0.000135653	calu-1	TRUE
WBGene00000902	36.615	-1.22268	0.320408	1.30974e-05	0.000137589	daf-6	TRUE
WBGene00002086	51.4519	-1.0244	0.264389	1.31802e-05	0.000138381	ins-3	TRUE
WBGene00001463	79.4246	-0.61043	0.149169	1.34976e-05	0.000141553	flp-20	TRUE
WBGene00016924	9.75953	-2.00085	0.534095	1.35659e-05	0.00014219	C54F6.6	TRUE
WBGene00018241	162.06	-0.667493	0.164976	1.36329e-05	0.000142811	F40G9.5	TRUE
WBGene00017949	30.7767	-1.28013	0.336467	1.37075e-05	0.000143511	F31D5.6	TRUE
WBGene00010423	9.73379	-2.32218	0.627748	1.37713e-05	0.000144001	zmp-5	TRUE
WBGene00086555	24.8457	-1.27525	0.33615	1.37775e-05	0.000144001	F49B2.7	TRUE
WBGene00012041	81.7637	-1.4647	0.392298	1.38391e-05	0.000144482	T26E3.8	TRUE
WBGene00206462	13.6245	-1.97005	0.529207	1.38996e-05	0.000145032	B0391.14	TRUE
WBGene00018311	167.984	-0.765034	0.192478	1.40606e-05	0.000146383	F41G4.8	TRUE
WBGene00008368	80.8954	-0.942463	0.242839	1.4093e-05	0.000146638	D1053.3	TRUE
WBGene00017711	83.0561	-0.811491	0.20497	1.42197e-05	0.000147767	F22E5.13	TRUE
WBGene00235367	7.53007	-2.16147	0.577754	1.42253e-05	0.000147767	F49F1.17	TRUE
WBGene00002988	125.531	-0.687908	0.170882	1.43018e-05	0.000148478	lim-6	TRUE
WBGene00000288	95.6318	-0.758616	0.190631	1.43225e-05	0.00014861	cal-4	TRUE
WBGene00021011	86.4615	-0.75817	0.190388	1.44036e-05	0.000149285	W03G1.5	TRUE
WBGene00018462	63.7824	-0.943648	0.242476	1.4515e-05	0.000150271	F45E1.1	TRUE
WBGene00008619	5.94534	-2.82512	0.759781	1.45354e-05	0.000150399	nhr-262	TRUE
WBGene00022674	36.2498	-1.3204	0.349146	1.46697e-05	0.00015162	ZK177.9	TRUE
WBGene00013154	51.602	-1.23761	0.32466	1.47528e-05	0.000152224	Y53F4B.7	TRUE
WBGene00016997	2072.83	-0.729266	0.182888	1.47971e-05	0.000152597	cebp-1	TRUE
WBGene00012891	185.812	-0.707918	0.176887	1.48365e-05	0.000152803	sorb-1	TRUE
WBGene00018458	51.0798	-1.09403	0.286825	1.48418e-05	0.000152803	fbxb-30	TRUE
WBGene00008086	34.9086	-1.02487	0.264996	1.49167e-05	0.000153489	C44C10.5	TRUE
WBGene00022570	49.1547	-1.32281	0.35286	1.49597e-05	0.000153846	sdz-35	TRUE
WBGene00194679	42.9405	-0.951728	0.244363	1.50261e-05	0.000154444	T26C11.9	TRUE
WBGene00011706	520.477	-0.94262	0.243735	1.52759e-05	0.000156664	T11B7.1	TRUE
WBGene00045298	88.3836	-0.867028	0.221463	1.52711e-05	0.000156664	fbxc-12	TRUE
WBGene00006886	65.0041	-0.705251	0.176344	1.57514e-05	0.00016083	vap-1	TRUE
WBGene00011400	30.1064	-1.16811	0.307574	1.59366e-05	0.000162543	T03F6.4	TRUE
WBGene00003408	1256.69	-0.735718	0.185577	1.59651e-05	0.000162744	mrp-2	TRUE
WBGene00019337	41.1199	-0.909981	0.234587	1.61332e-05	0.000164188	K02F6.3	TRUE
WBGene00020069	34.6507	-1.02802	0.269279	1.62232e-05	0.000164853	R13H7.2	TRUE
WBGene00018359	11.0102	-1.75689	0.473143	1.62575e-05	0.000165	F42G8.8	TRUE
WBGene00016880	115.567	-1.07645	0.283981	1.6503e-05	0.000167309	fbxb-95	TRUE
WBGene00002127	380.628	-0.687321	0.172341	1.66493e-05	0.000168608	inx-5	TRUE
WBGene00018990	707.077	-0.646415	0.161544	1.71562e-05	0.000173269	klf-1	TRUE
WBGene00005018	1069.79	-1.47	0.400953	1.72311e-05	0.000173837	sqt-3	TRUE
WBGene00021471	29.9802	-1.15271	0.304612	1.72507e-05	0.00017394	Y39G10AR.15	TRUE
WBGene00021969	16.2879	-1.50065	0.407187	1.72955e-05	0.000174173	Y57G7A.6	TRUE
WBGene00022561	41.0573	-0.998039	0.262667	1.7308e-05	0.000174173	btb-13	TRUE
WBGene00235333	13.5804	-1.78577	0.484555	1.72897e-05	0.000174173	C24H12.18	TRUE
WBGene00003878	937.194	-0.687054	0.173191	1.76584e-05	0.000177376	pept-3	TRUE
WBGene00009811	211.704	-1.88826	0.526525	1.77516e-05	0.000178024	F47B8.10	TRUE
WBGene00015348	12.0756	-1.71853	0.463392	1.80072e-05	0.000180101	C02F5.5	TRUE
WBGene00013652	377.497	-0.757627	0.193308	1.82109e-05	0.000182041	sams-2	TRUE
WBGene00010072	45.7165	-0.992008	0.262528	1.8726e-05	0.000186787	F54F12.1	TRUE
WBGene00020678	1415.11	-0.64283	0.161461	1.89464e-05	0.000188783	T22B11.4	TRUE
WBGene00003633	158.793	-0.664534	0.167119	1.89714e-05	0.000188829	nhr-43	TRUE
WBGene00016886	62.1554	-1.02882	0.271431	1.89667e-05	0.000188829	fbxb-96	TRUE
WBGene00017632	61.5732	-1.13732	0.303592	1.90041e-05	0.000189053	F20B6.9	TRUE
WBGene00020655	7.86568	-1.84715	0.501492	1.90308e-05	0.000189218	T21E12.3	TRUE
WBGene00001960	36.9576	-1.1822	0.316464	1.90853e-05	0.000189658	hlh-16	TRUE
WBGene00000969	365.819	-0.583589	0.145654	1.99512e-05	0.000197313	dhs-5	TRUE
WBGene00009115	40.5313	-0.813464	0.210911	2.02789e-05	0.000200234	F25F2.1	TRUE
WBGene00012451	24.9165	-1.48621	0.407332	2.03401e-05	0.000200625	Y17D7B.3	TRUE
WBGene00015837	13.885	-1.77843	0.489633	2.05085e-05	0.000202071	math-8	TRUE
WBGene00003112	108.44	-0.715281	0.182202	2.05818e-05	0.000202579	mab-21	TRUE
WBGene00001904	24.1617	-1.66701	0.462793	2.08309e-05	0.000204813	his-30	TRUE
WBGene00044148	11.9407	-1.46875	0.400662	2.11234e-05	0.00020736	T08D10.4	TRUE
WBGene00013845	145.517	-0.914862	0.240818	2.12313e-05	0.000208309	fbxa-37	TRUE
WBGene00018109	28.9461	-1.18599	0.319822	2.1357e-05	0.000209432	fbxb-12	TRUE
WBGene00015496	12.2128	-1.90468	0.523204	2.15015e-05	0.000210626	C05E11.7	TRUE
WBGene00000449	25.0095	-1.34662	0.372269	2.19689e-05	0.000214978	ceh-27	TRUE
WBGene00001064	109.678	-1.24156	0.33789	2.20826e-05	0.000215805	dpy-2	TRUE
WBGene00001108	25.3598	-1.39482	0.381489	2.21069e-05	0.000215805	dsl-6	TRUE
WBGene00013744	27.7709	-1.57976	0.439824	2.21282e-05	0.000215805	Y111B2A.27	TRUE
WBGene00045411	394.485	-0.94357	0.249998	2.21464e-05	0.000215805	C25F9.11	TRUE
WBGene00011707	95.0805	-0.932102	0.246415	2.21984e-05	0.000216085	T11B7.2	TRUE
WBGene00016300	5.55725	-2.49007	0.676862	2.2377e-05	0.000217482	C32B5.7	TRUE
WBGene00007633	22.266	-1.17625	0.318864	2.24282e-05	0.000217865	C16D2.1	TRUE
WBGene00014729	14.2073	-1.3845	0.383005	2.24846e-05	0.000218299	E03H4.9	TRUE
WBGene00017868	111.044	-0.810869	0.210971	2.25208e-05	0.000218536	slc-28.2	TRUE
WBGene00022823	140.113	-0.67361	0.171765	2.25499e-05	0.000218705	ZK813.4	TRUE
WBGene00206521	16.9138	-1.57684	0.434721	2.29874e-05	0.000222368	T02G5.15	TRUE
WBGene00006372	479.188	-0.671278	0.171332	2.30428e-05	0.000222787	syx-2	TRUE
WBGene00004859	811.039	-0.630975	0.160332	2.34535e-05	0.000226522	sma-5	TRUE
WBGene00006811	215.478	-0.761027	0.197695	2.34815e-05	0.000226675	unc-79	TRUE
WBGene00017213	8.17635	-2.06496	0.575615	2.36659e-05	0.000228217	F07E5.8	TRUE
WBGene00007507	1296.66	-0.842648	0.221774	2.3726e-05	0.000228616	C10C5.3	TRUE
WBGene00086562	23.9931	-1.22457	0.334226	2.37318e-05	0.000228616	T02G6.11	TRUE
WBGene00269431	7.39559	-2.04198	0.558178	2.39449e-05	0.00023031	T16A1.10	TRUE
WBGene00008695	72.5174	-0.694655	0.178294	2.39874e-05	0.000230521	F11C3.1	TRUE
WBGene00000858	85.7664	-0.764236	0.198021	2.41006e-05	0.000231328	cwn-2	TRUE
WBGene00206493	23.8736	-1.18929	0.324101	2.41502e-05	0.000231684	Y38H8A.12	TRUE
WBGene00044168	13.4373	-1.65297	0.465231	2.42392e-05	0.000232299	M05D6.10	TRUE
WBGene00043055	4.9821	-2.83596	0.776234	2.4314e-05	0.000232895	F19B2.10	TRUE
WBGene00015387	52.4079	-1.01296	0.270851	2.43562e-05	0.000233179	kcnl-3	TRUE
WBGene00007853	44.4736	-1.19804	0.327356	2.47911e-05	0.000237221	C31G12.4	TRUE
WBGene00011141	36.5856	-1.20227	0.329229	2.48166e-05	0.000237343	nlp-66	TRUE
WBGene00023404	367.832	-0.743964	0.193215	2.50868e-05	0.000239803	plr-1	TRUE
WBGene00017207	20.592	-1.28101	0.348429	2.52383e-05	0.000241003	fbxb-6	TRUE
WBGene00013782	14.869	-1.63737	0.466027	2.54111e-05	0.000242403	npr-32	TRUE
WBGene00077772	67.9935	-0.746251	0.193347	2.55908e-05	0.000243993	T02G6.10	TRUE
WBGene00009071	194.508	-0.853683	0.225719	2.56542e-05	0.000244472	F23A7.6	TRUE
WBGene00175035	11.9901	-1.58322	0.442735	2.5715e-05	0.0002448	F54C9.14	TRUE
WBGene00194981	110.465	-0.683444	0.175994	2.62141e-05	0.00024904	Y49E10.30	TRUE
WBGene00020947	221.004	-1.02923	0.27924	2.66602e-05	0.000252632	W02F12.2	TRUE
WBGene00008070	16.4996	-1.57423	0.443924	2.71234e-05	0.000256394	C43D7.8	TRUE
WBGene00019248	15.7313	-1.39994	0.388319	2.71262e-05	0.000256394	H27M09.5	TRUE
WBGene00007266	36.5879	-1.1025	0.30026	2.71743e-05	0.000256527	C03A3.1	TRUE
WBGene00001515	151.584	-0.709561	0.184108	2.73619e-05	0.000257965	gap-1	TRUE
WBGene00001065	66.8373	-1.45751	0.409022	2.76219e-05	0.000259803	dpy-3	TRUE
WBGene00008454	67.1615	-0.930962	0.250346	2.76547e-05	0.000259803	E02A10.4	TRUE
WBGene00015666	63.87	-1.01176	0.274503	2.76415e-05	0.000259803	gad-2	TRUE
WBGene00018104	76.9781	-1.19153	0.329311	2.76517e-05	0.000259803	fbxb-53	TRUE
WBGene00018958	800.493	-0.816489	0.215953	2.77288e-05	0.000260368	F56C11.6	TRUE
WBGene00009484	52.9175	-0.746173	0.195569	2.7827e-05	0.000261157	F36G3.3	TRUE
WBGene00010986	29.7815	-1.01577	0.274642	2.79873e-05	0.000262529	sprr-1	TRUE
WBGene00007903	22.9641	-1.14039	0.314449	2.83175e-05	0.000265091	lgc-21	TRUE
WBGene00007289	19.1266	-1.32156	0.367888	2.90555e-05	0.000271726	C04B4.1	TRUE
WBGene00008711	102.065	-0.655875	0.169899	2.9283e-05	0.000273578	F11E6.8	TRUE
WBGene00017930	262.352	-0.745451	0.195405	2.93004e-05	0.000273603	F29G9.1	TRUE
WBGene00021080	126.261	-0.646311	0.166594	2.94494e-05	0.000274856	W08A12.3	TRUE
WBGene00009102	254.677	-0.93395	0.252187	2.98337e-05	0.000277884	F25B3.5	TRUE
WBGene00015002	21.2953	-1.15798	0.319964	2.99348e-05	0.000278536	B0034.1	TRUE
WBGene00009799	73.7095	-0.870541	0.233884	3.10323e-05	0.000288037	lgc-47	TRUE
WBGene00270293	35.265	-1.20043	0.333306	3.1032e-05	0.000288037	F36H5.17	TRUE
WBGene00000518	135.59	-0.615232	0.15853	3.17818e-05	0.0002947	ckk-1	TRUE
WBGene00007530	17.0129	-1.72219	0.493119	3.28486e-05	0.000303985	C11H1.5	TRUE
WBGene00012627	22.9559	-1.52333	0.436945	3.30033e-05	0.000305112	Y38H6C.15	TRUE
WBGene00008758	7.38934	-2.71442	0.764709	3.31052e-05	0.000305812	F13E9.9	TRUE
WBGene00012240	259.083	-0.937796	0.255349	3.31119e-05	0.000305812	W04A8.5	TRUE
WBGene00010980	82.146	-0.65314	0.170122	3.33731e-05	0.000307918	R02D5.7	TRUE
WBGene00016090	8.47912	-2.38249	0.674676	3.35683e-05	0.000309411	aexr-2	TRUE
WBGene00022288	23.1766	-1.20659	0.336434	3.40569e-05	0.000313759	Y75B7B.1	TRUE
WBGene00017370	7.42913	-2.06381	0.593178	3.47043e-05	0.000319407	F10G7.6	TRUE
WBGene00001118	212.461	-0.668336	0.175149	3.49507e-05	0.000321356	dyf-2	TRUE
WBGene00020248	78.2103	-0.591907	0.153229	3.50436e-05	0.000322051	T05C1.1	TRUE
WBGene00018615	188.73	-0.644322	0.168205	3.5591e-05	0.000326596	F48G7.4	TRUE
WBGene00006557	271.044	-0.617997	0.160853	3.57062e-05	0.000327429	tbx-38	TRUE
WBGene00012372	101.655	-0.888725	0.241576	3.62094e-05	0.000330798	W09H1.1	TRUE
WBGene00015113	22.4101	-1.23579	0.346768	3.6227e-05	0.000330798	B0281.6	TRUE
WBGene00017555	17.6758	-1.10017	0.307069	3.6216e-05	0.000330798	nep-10	TRUE
WBGene00019185	211.379	-0.583226	0.150786	3.61863e-05	0.000330798	H10E21.5	TRUE
WBGene00020977	18.933	-1.5214	0.439013	3.62472e-05	0.000330821	oac-52	TRUE
WBGene00011251	25.0468	-1.37457	0.392113	3.63958e-05	0.000332013	glb-22	TRUE
WBGene00019166	507.61	-0.792758	0.212904	3.67243e-05	0.000334681	tat-2	TRUE
WBGene00011260	20.9971	-1.32118	0.378113	3.68742e-05	0.000335883	cnnm-5	TRUE
WBGene00044539	25.9484	-1.40697	0.403039	3.79553e-05	0.000345391	K09H11.9	TRUE
WBGene00206417	13.8158	-1.76544	0.513127	3.79382e-05	0.000345391	W04H10.6	TRUE
WBGene00000493	45.8105	-1.11807	0.314051	3.89696e-05	0.000353754	che-14	TRUE
WBGene00022838	13.6245	-1.32354	0.37404	3.99461e-05	0.000362266	ZK993.2	TRUE
WBGene00044643	62.3768	-0.800173	0.216605	4.00923e-05	0.000363413	H17B01.5	TRUE
WBGene00020834	233.324	-0.874071	0.239071	4.01283e-05	0.000363563	T27A1.2	TRUE
WBGene00015969	46.4601	-0.869396	0.237147	4.04415e-05	0.000365865	glb-6	TRUE
WBGene00050912	38.7283	-1.04342	0.291339	4.0732e-05	0.000368313	F43E2.12	TRUE
WBGene00021213	24.1981	-0.989715	0.27241	4.09113e-05	0.000369754	Y18H1A.9	TRUE
WBGene00019436	191.525	-0.657675	0.173582	4.11934e-05	0.000371943	K06A9.2	TRUE
WBGene00014196	6.83066	-1.94237	0.562498	4.18309e-05	0.000377332	ZK1053.1	TRUE
WBGene00019920	11.613	-1.64007	0.479047	4.19635e-05	0.000378344	acs-15	TRUE
WBGene00235381	70.5424	-0.995195	0.2772	4.22135e-05	0.000380229	Y74C9A.9	TRUE
WBGene00006663	209.087	-0.747485	0.201092	4.24045e-05	0.000381764	twk-8	TRUE
WBGene00044631	34.2147	-1.30321	0.373536	4.35749e-05	0.000391921	bus-18	TRUE
WBGene00000706	15.5462	-1.21505	0.345139	4.36887e-05	0.000392754	col-132	TRUE
WBGene00022635	122.172	-0.698307	0.186857	4.42456e-05	0.000397183	ZC581.9	TRUE
WBGene00009893	7.526	-3.15819	0.963957	4.43437e-05	0.000397742	F49E11.7	TRUE
WBGene00013388	145.694	-0.949348	0.264565	4.4372e-05	0.000397742	Y62F5A.10	TRUE
WBGene00269419	28.2376	-1.32113	0.381671	4.44219e-05	0.000397997	K05F6.15	TRUE
WBGene00012499	245.575	-0.845064	0.232165	4.54532e-05	0.000406649	Y24F12A.4	TRUE
WBGene00019070	91.9893	-0.782642	0.212398	4.55951e-05	0.000407722	F58H7.5	TRUE
WBGene00016072	23.1222	-0.994188	0.277571	4.56576e-05	0.000408084	C24H12.2	TRUE
WBGene00012688	44.3791	-1.02916	0.290606	4.59055e-05	0.000410103	Y39B6A.29	TRUE
WBGene00019272	79.1624	-1.40512	0.409866	4.63084e-05	0.000413008	H42K12.3	TRUE
WBGene00018742	21.2815	-1.19555	0.343228	4.65877e-05	0.000414601	F53B3.3	TRUE
WBGene00013068	2.07419	-5.37192	2.51234	4.73714e-05	0.000421172	Y51A2B.4	TRUE
WBGene00016738	62.8722	-0.700296	0.188211	4.77842e-05	0.000424233	C47D2.1	TRUE
WBGene00022559	116.615	-0.624246	0.165563	4.78286e-05	0.000424424	fbxb-20	TRUE
WBGene00044514	23.7136	-1.36652	0.397272	4.84461e-05	0.000429494	R09E12.9	TRUE
WBGene00009331	28.1097	-1.21273	0.35002	4.85192e-05	0.000429731	F32D8.7	TRUE
WBGene00008900	421.107	-1.0718	0.305549	4.86344e-05	0.000430547	F16H6.10	TRUE
WBGene00020196	26.8006	-1.18583	0.337631	4.90587e-05	0.000433889	T03G11.3	TRUE
WBGene00005408	13.0471	-1.51599	0.439881	5.00266e-05	0.000441399	srh-195	TRUE
WBGene00015258	64.2711	-0.748885	0.203906	5.01118e-05	0.00044194	B0554.5	TRUE
WBGene00019931	908.286	-0.993544	0.281185	5.01906e-05	0.000442425	R07C12.1	TRUE
WBGene00011873	5.82097	-2.24969	0.653959	5.03347e-05	0.000443485	T20G5.12	TRUE
WBGene00015117	38.0895	-1.10945	0.315188	5.07828e-05	0.000447009	B0294.1	TRUE
WBGene00004001	81.7636	-1.11626	0.321025	5.11853e-05	0.000450126	pgp-7	TRUE
WBGene00003838	52.9937	-3.57377	1.13501	5.19489e-05	0.000456192	ocr-1	TRUE
WBGene00017466	140.043	-1.8259	0.554394	5.22424e-05	0.000458553	F14F9.3	TRUE
WBGene00020223	17.7633	-1.62761	0.47932	5.23071e-05	0.000458904	T05A7.6	TRUE
WBGene00000659	35.8061	-0.940903	0.264565	5.26633e-05	0.000461593	col-84	TRUE
WBGene00008659	25.3026	-1.19732	0.347062	5.26447e-05	0.000461593	clec-151	TRUE
WBGene00013809	63.6261	-0.892482	0.250694	5.30679e-05	0.000464701	Y116A8C.33	TRUE
WBGene00000452	13.7449	-1.36061	0.392946	5.34313e-05	0.000467252	ceh-31	TRUE
WBGene00012937	15.8764	-1.47332	0.431035	5.34347e-05	0.000467252	Y47D3A.31	TRUE
WBGene00269388	145.682	-0.91629	0.257967	5.38751e-05	0.000470438	F45C12.17	TRUE
WBGene00015268	269.01	-0.731939	0.199723	5.39884e-05	0.000471206	BE0003N10.3	TRUE
WBGene00021741	128.402	-0.668307	0.180902	5.40273e-05	0.000471324	Y50D4B.2	TRUE
WBGene00008095	21.2836	-1.08754	0.311738	5.41156e-05	0.000471873	C44H4.6	TRUE
WBGene00012624	256.055	-0.706597	0.192148	5.44723e-05	0.000474093	fbxa-150	TRUE
WBGene00021019	64.7515	-0.740286	0.201866	5.49077e-05	0.000477212	W04B5.2	TRUE
WBGene00010290	261.816	-0.591649	0.157523	5.51853e-05	0.000479176	F58H1.7	TRUE
WBGene00000174	68.8057	-0.881806	0.2476	5.54485e-05	0.000481236	aqp-6	TRUE
WBGene00001894	76.388	-1.18986	0.345847	5.58583e-05	0.000484114	his-20	TRUE
WBGene00015158	41.8919	-0.742672	0.203379	5.65513e-05	0.000489207	B0361.4	TRUE
WBGene00013761	15.6736	-1.29346	0.380419	5.75776e-05	0.000496927	Y113G7B.11	TRUE
WBGene00018699	16.1727	-1.50296	0.443744	5.76042e-05	0.000496927	F52E1.12	TRUE
WBGene00000685	115.221	-0.92781	0.262555	5.77793e-05	0.000497974	col-111	TRUE
WBGene00011484	45.2351	-0.796206	0.219461	5.83249e-05	0.000502211	T05E11.8	TRUE
WBGene00016782	93.1914	-0.70405	0.193086	5.83216e-05	0.000502211	phat-3	TRUE
WBGene00044342	31.6728	-1.11533	0.32342	5.87332e-05	0.000505024	T05B11.7	TRUE
WBGene00004232	85.6366	-0.660316	0.178941	5.89005e-05	0.00050576	ptr-18	TRUE
WBGene00003669	189.684	-0.621753	0.167288	5.91514e-05	0.000507445	nhr-79	TRUE
WBGene00012068	28.3694	-1.10433	0.320018	5.96479e-05	0.000511468	oac-49	TRUE
WBGene00044500	277.403	-0.705779	0.193161	5.99723e-05	0.000513776	T19E7.6	TRUE
WBGene00003649	76.1295	-0.973386	0.278171	6.00539e-05	0.000514035	nhr-59	TRUE
WBGene00022262	241.731	-0.722938	0.19895	6.06593e-05	0.000517988	Y73C8C.3	TRUE
WBGene00007164	8.94589	-1.57998	0.472406	6.07008e-05	0.000518105	fbxa-139	TRUE
WBGene00000610	8.9526	-1.91915	0.579097	6.08923e-05	0.0005195	col-33	TRUE
WBGene00012770	18.6885	-1.42088	0.421319	6.09293e-05	0.000519543	srt-47	TRUE
WBGene00013053	6.49842	-2.56175	0.781272	6.30778e-05	0.000536175	Y50E8A.10	TRUE
WBGene00001893	124.953	-1.25926	0.373008	6.31484e-05	0.000536531	his-19	TRUE
WBGene00011443	20.3591	-1.20295	0.353816	6.35872e-05	0.000539518	cutl-11	TRUE
WBGene00014198	26.057	-1.04654	0.302501	6.37561e-05	0.000540457	ZK1053.3	TRUE
WBGene00002094	13.5183	-1.34251	0.395553	6.53255e-05	0.000551998	ins-11	TRUE
WBGene00010534	2.57811	-3.90304	1.44474	6.55791e-05	0.000553469	fbxa-102	TRUE
WBGene00008449	31.0201	-1.4682	0.439806	6.61523e-05	0.000557715	E01G6.1	TRUE
WBGene00011508	41.8499	-1.17323	0.348723	6.68241e-05	0.000563123	T05H10.3	TRUE
WBGene00005715	34.2216	-1.15624	0.341162	6.80235e-05	0.000572161	srv-4	TRUE
WBGene00010494	2.09651	-5.39302	2.54544	6.80506e-05	0.000572161	K02B9.3	TRUE
WBGene00077582	14.5176	-1.48731	0.451406	6.90627e-05	0.000578837	F14H8.8	TRUE
WBGene00019928	22.8489	-1.09474	0.320004	6.97471e-05	0.000583783	clec-44	TRUE
WBGene00008310	58.6775	-0.71657	0.198494	7.03366e-05	0.000587657	C54E10.6	TRUE
WBGene00001946	16831.8	-0.595837	0.160581	7.06709e-05	0.000589655	his-72	TRUE
WBGene00010240	7.76482	-1.99482	0.60048	7.14369e-05	0.000593911	gadr-1	TRUE
WBGene00011551	17.4249	-1.15503	0.339788	7.21286e-05	0.000598857	T06G6.12	TRUE
WBGene00020118	16.9275	-1.40428	0.429041	7.24547e-05	0.000601296	R155.4	TRUE
WBGene00009690	9.84157	-1.66026	0.504229	7.24945e-05	0.000601358	F44E5.3	TRUE
WBGene00003675	167.928	-0.677454	0.187276	7.42283e-05	0.000614368	nhr-85	TRUE
WBGene00008015	31.0798	-1.40825	0.4262	7.4468e-05	0.000615529	fbxa-174	TRUE
WBGene00018771	26.4168	-1.38692	0.422167	7.44048e-05	0.000615529	duox-2	TRUE
WBGene00010574	18.5186	-1.50295	0.461249	7.61889e-05	0.000628937	K04H4.5	TRUE
WBGene00004264	103.445	-1.04072	0.30588	7.64165e-05	0.000630513	qua-1	TRUE
WBGene00018725	342.848	-0.8522	0.243883	7.65672e-05	0.000631476	kreg-1	TRUE
WBGene00021212	4.01415	-4.53434	1.64412	7.7571e-05	0.00063947	Y18H1A.8	TRUE
WBGene00003890	76.6461	-0.682542	0.189601	7.79855e-05	0.000642602	osm-10	TRUE
WBGene00017400	11.0351	-1.44229	0.432921	7.91627e-05	0.000651147	stg-2	TRUE
WBGene00014145	16.6348	-1.17306	0.352855	7.96273e-05	0.000654678	ZK899.7	TRUE
WBGene00002983	73.5811	-0.848376	0.243484	8.04738e-05	0.000660468	lgx-1	TRUE
WBGene00015546	9.46808	-1.67462	0.520707	8.08273e-05	0.000662491	C06G1.2	TRUE
WBGene00005318	2.10721	-5.39519	2.5604	8.10767e-05	0.000664242	srh-99	TRUE
WBGene00019414	63.3568	-0.963242	0.281785	8.18347e-05	0.000668683	fbxb-51	TRUE
WBGene00015545	65.7312	-0.841658	0.241521	8.21756e-05	0.000671173	C06G1.1	TRUE
WBGene00005655	683.928	-0.833897	0.239391	8.22175e-05	0.00067122	srr-4	TRUE
WBGene00004764	36.2371	-0.88752	0.256404	8.23053e-05	0.000671642	sel-7	TRUE
WBGene00022628	5.9231	-2.69774	0.848849	8.35738e-05	0.000680797	ZC513.3	TRUE
WBGene00020639	112.119	-1.05021	0.311676	8.39867e-05	0.000683261	fbxa-71	TRUE
WBGene00008883	12.1013	-1.54886	0.473209	8.5107e-05	0.000691467	F16B12.7	TRUE
WBGene00001519	74.5931	-0.635851	0.176338	8.66524e-05	0.000702793	gar-3	TRUE
WBGene00001951	18.669	-1.03295	0.304244	8.70742e-05	0.000705757	hlh-4	TRUE
WBGene00010101	42.7815	-1.25265	0.381672	8.70939e-05	0.000705757	fbxb-57	TRUE
WBGene00017692	90.1567	-0.839855	0.241953	8.7791e-05	0.000710786	F22B7.1	TRUE
WBGene00023267	9.50079	-1.85169	0.58224	8.78774e-05	0.000711175	F07G11.6	TRUE
WBGene00018468	534.423	-0.860484	0.249446	8.79812e-05	0.000711687	cla-1	TRUE
WBGene00017810	12.2895	-1.80687	0.568318	8.86485e-05	0.000715545	clec-157	TRUE
WBGene00021977	5111.69	-0.662541	0.184604	9.06175e-05	0.00072922	Y58A7A.3	TRUE
WBGene00022555	82.1638	-0.906841	0.265309	9.05838e-05	0.00072922	btb-12	TRUE
WBGene00022146	649.553	-0.714747	0.202387	9.10421e-05	0.000732002	Y71G12B.6	TRUE
WBGene00020451	118.716	-0.703319	0.198199	9.18007e-05	0.000737463	fbxa-11	TRUE
WBGene00004257	217.72	-0.695981	0.19649	9.27533e-05	0.000744471	pxn-2	TRUE
WBGene00006683	220.633	-0.620863	0.172485	9.30201e-05	0.000746277	twk-31	TRUE
WBGene00022323	32.461	-1.08302	0.324896	9.33326e-05	0.000748151	Y82E9BL.6	TRUE
WBGene00004219	174.981	-1.1231	0.341791	9.55918e-05	0.000763205	ptr-4	TRUE
WBGene00014884	59.3703	-0.75701	0.217065	9.62161e-05	0.000765976	Y39E4B.14	TRUE
WBGene00001903	48.023	-1.4928	0.466113	9.67461e-05	0.000768683	his-29	TRUE
WBGene00020638	52.902	-1.17042	0.358566	9.70063e-05	0.000770286	fbxa-43	TRUE
WBGene00001506	10.2568	-1.66065	0.516029	9.72651e-05	0.000772011	fut-2	TRUE
WBGene00006714	178.083	-0.615822	0.171507	9.81337e-05	0.00077824	ubc-19	TRUE
WBGene00001989	41.0733	-0.740359	0.21116	9.89413e-05	0.000783894	hot-4	TRUE
WBGene00010940	28.9117	-0.830145	0.241323	0.000100041	0.000790661	M163.8	TRUE
WBGene00022866	14.1349	-1.22419	0.37624	0.000100425	0.000793023	ZK1240.1	TRUE
WBGene00017681	164.914	-0.854238	0.250196	0.000100496	0.000793251	slc-17.5	TRUE
WBGene00018608	26.3293	-0.898591	0.264715	0.000100663	0.000794226	F48E3.9	TRUE
WBGene00219436	9.52348	-1.49048	0.465135	0.000102399	0.000806216	C49H3.16	TRUE
WBGene00010876	35.6396	-1.10637	0.336222	0.000103307	0.000812674	M05D6.3	TRUE
WBGene00044768	33.6212	-1.32418	0.411925	0.0001035	0.000813848	M117.7	TRUE
WBGene00013313	114.631	-0.918632	0.272905	0.000104233	0.000818917	Y57G11C.18	TRUE
WBGene00001437	105.083	-0.873464	0.257157	0.000105284	0.000826126	fkh-5	TRUE
WBGene00012267	48.81	-1.33641	0.417585	0.000106631	0.000834929	W04G5.7	TRUE
WBGene00021054	49.3989	-0.98391	0.295624	0.000107276	0.000839274	fbxb-118	TRUE
WBGene00044303	42.9664	-0.92941	0.275717	0.000107652	0.000841504	hst-3.2	TRUE
WBGene00000451	22.9072	-1.00555	0.300808	0.00010803	0.000843752	ceh-30	TRUE
WBGene00003008	28.2754	-0.999344	0.299075	0.000108284	0.000845377	lin-22	TRUE
WBGene00018828	259.37	-0.584388	0.163162	0.000108517	0.000846489	sdz-21	TRUE
WBGene00189944	14.8041	-1.39337	0.43069	0.000108588	0.000846565	E03A3.10	TRUE
WBGene00007244	172.076	-0.596548	0.166885	0.000108879	0.000848239	C01G12.3	TRUE
WBGene00011596	127.903	-0.94793	0.284497	0.000109659	0.000853244	T07G12.5	TRUE
WBGene00009457	9.54783	-1.47261	0.466651	0.00011055	0.000859102	F36A2.10	TRUE
WBGene00008762	61.9832	-0.715063	0.205179	0.000110617	0.000859257	ztf-2	TRUE
WBGene00020365	53.3289	-0.732472	0.210205	0.000111275	0.000864007	T08G2.2	TRUE
WBGene00005148	44.2464	-3.52306	1.19779	0.000111575	0.00086538	srd-71	TRUE
WBGene00005567	14.2065	-1.16079	0.355522	0.000112582	0.000871749	sri-55	TRUE
WBGene00012116	21.2718	-1.00962	0.30575	0.000112605	0.000871749	del-4	TRUE
WBGene00012124	122.541	-0.610395	0.171701	0.000113913	0.000879713	T28D6.4	TRUE
WBGene00045495	136.566	-0.703153	0.201559	0.00011575	0.000890438	F11C1.7	TRUE
WBGene00017505	10.5488	-1.59611	0.50893	0.000115857	0.00089065	F16B4.3	TRUE
WBGene00044733	41.2263	-1.36402	0.432398	0.000116178	0.000892752	W08F4.13	TRUE
WBGene00019507	31.5873	-1.2959	0.409794	0.000116247	0.000892909	K07H8.7	TRUE
WBGene00011578	170.495	-0.84441	0.249975	0.000117243	0.000899819	npr-20	TRUE
WBGene00001517	88.2865	-0.661212	0.188825	0.000117696	0.000902919	gar-1	TRUE
WBGene00000211	356.696	-0.634145	0.180041	0.000118202	0.000906389	asm-1	TRUE
WBGene00013475	21.6641	-1.16242	0.361765	0.000118246	0.000906389	Y69E1A.3	TRUE
WBGene00014179	28.9342	-1.18141	0.362681	0.000118611	0.000908437	ZK1010.5	TRUE
WBGene00014790	12.419	-1.18773	0.366348	0.000119866	0.000917293	H03G16.3	TRUE
WBGene00003386	55.7992	-0.703642	0.202461	0.000120165	0.00091845	mod-1	TRUE
WBGene00007285	46.4769	-0.741633	0.215153	0.000121041	0.000923077	C04A11.1	TRUE
WBGene00013842	44.6268	-0.944608	0.283655	0.000121119	0.000923077	fbxa-34	TRUE
WBGene00019484	39.1573	-0.881605	0.262211	0.000121268	0.000923832	K07D4.4	TRUE
WBGene00004169	795.661	-0.646893	0.184712	0.000122017	0.00092802	pqn-89	TRUE
WBGene00000176	1066.44	-0.598617	0.169356	0.000123363	0.000936719	aqp-8	TRUE
WBGene00004174	71.2627	-1.20326	0.375913	0.000123302	0.000936719	abu-14	TRUE
WBGene00014024	32.8985	-0.97566	0.296686	0.000124546	0.000944547	ZK637.4	TRUE
WBGene00020527	29.2391	-0.98376	0.298297	0.000124534	0.000944547	T15B7.15	TRUE
WBGene00007551	84.5352	-0.748064	0.218227	0.000125229	0.000949335	C13C4.7	TRUE
WBGene00175027	20.1482	-1.26066	0.394678	0.000125571	0.000951153	W02F12.8	TRUE
WBGene00012290	64.2676	-0.815325	0.241398	0.00012587	0.000952255	W05H12.2	TRUE
WBGene00021919	140.044	-0.619286	0.176207	0.000126213	0.000954459	cutl-25	TRUE
WBGene00006615	120.336	-0.58287	0.164368	0.000126573	0.000955624	trp-2	TRUE
WBGene00010869	4.26166	-2.6686	0.856981	0.000127005	0.000958497	M05B5.1	TRUE
WBGene00000492	26.2318	-1.04056	0.316577	0.000128101	0.000965595	che-13	TRUE
WBGene00010047	2493.23	-0.645491	0.185287	0.00013073	0.000980544	F54D1.6	TRUE
WBGene00010239	82.114	-0.728596	0.212689	0.000130664	0.000980544	F58B4.6	TRUE
WBGene00044085	2.85343	-3.28465	1.16071	0.000130771	0.000980544	Y105C5B.30	TRUE
WBGene00018880	18.4687	-1.14345	0.35901	0.000131081	0.000981724	acc-3	TRUE
WBGene00021180	68.7254	-1.15638	0.362746	0.000131012	0.000981724	Y9C9A.13	TRUE
WBGene00004104	65.4864	-0.808882	0.238915	0.000132153	0.000988517	pqn-13	TRUE
WBGene00021799	116.508	-0.580165	0.16342	0.000132298	0.000989198	Y53G8AL.1	TRUE
WBGene00044692	214.058	-1.45351	0.471114	0.00013255	0.000990685	fbxb-91	TRUE
WBGene00304173	40.1792	-1.21143	0.3809	0.000132758	0.000991723	F07E5.13	TRUE
WBGene00006717	13.718	-1.2356	0.385091	0.000133548	0.00099654	ubc-22	TRUE
WBGene00015634	27.2983	-0.934867	0.281354	0.000134465	0.00100258	C09D4.3	TRUE
WBGene00014731	31.8315	-0.783073	0.231492	0.000134633	0.00100343	F02E9.8	TRUE
WBGene00020051	197.672	-0.667165	0.192591	0.000135118	0.00100623	mfsd-6	TRUE
WBGene00021435	165.598	-0.762652	0.224812	0.000135917	0.00101137	Y39A3A.4	TRUE
WBGene00012456	22.5925	-1.21167	0.381344	0.000136115	0.00101204	Y17D7C.2	TRUE
WBGene00006242	4.10663	-2.98594	0.959588	0.000137626	0.00102204	str-209	TRUE
WBGene00015957	62.7964	-0.74208	0.217557	0.000137738	0.00102247	del-9	TRUE
WBGene00016454	105.977	-0.6692	0.192928	0.000137858	0.00102295	C35E7.2	TRUE
WBGene00018245	57.4201	-0.9101	0.276668	0.000138793	0.00102866	F40G9.9	TRUE
WBGene00206362	513.176	-0.770017	0.227705	0.00013912	0.00103067	B0041.11	TRUE
WBGene00012412	18.9249	-1.08583	0.335934	0.000139973	0.00103533	Y7A5A.6	TRUE
WBGene00001555	63.0473	-0.849495	0.255982	0.000140446	0.00103841	gcy-35	TRUE
WBGene00185119	31.5984	-1.16111	0.365436	0.000140629	0.00103904	F16H6.11	TRUE
WBGene00018472	9.35867	-1.52567	0.48569	0.000142279	0.00104909	nep-16	TRUE
WBGene00044439	333.149	-0.710188	0.207788	0.000142285	0.00104909	Y51H7C.15	TRUE
WBGene00017635	87.4268	-0.735186	0.216829	0.000142375	0.00104934	F20D6.5	TRUE
WBGene00077765	51.8554	-1.0262	0.316675	0.000142888	0.00105228	T20F10.8	TRUE
WBGene00013814	13.5937	-1.38827	0.448657	0.000144452	0.00106156	Y116A8C.43	TRUE
WBGene00007658	403.126	-0.802515	0.239725	0.000144886	0.0010632	pals-4	TRUE
WBGene00013233	130.396	-1.04568	0.325558	0.000144797	0.0010632	sdz-33	TRUE
WBGene00009747	11.5283	-1.59633	0.527473	0.000145012	0.00106329	F46A8.4	TRUE
WBGene00011160	4.11847	-3.63842	1.35057	0.000144963	0.00106329	R09D1.4	TRUE
WBGene00004149	32.829	-1.51913	0.50047	0.000146736	0.00107338	trpl-5	TRUE
WBGene00013717	86.0189	-0.64487	0.186202	0.000147661	0.00107888	madf-10	TRUE
WBGene00008002	31.7824	-0.787818	0.233746	0.000148988	0.00108686	nlp-48	TRUE
WBGene00006544	22.0254	-1.9651	0.647855	0.000150002	0.0010934	tbx-7	TRUE
WBGene00018965	27.725	-1.02253	0.31525	0.0001505	0.00109574	F56D2.3	TRUE
WBGene00017894	115.876	-0.78543	0.234527	0.000151731	0.00110384	F28B12.1	TRUE
WBGene00011389	6.02642	-2.18167	0.729574	0.000152098	0.00110521	T02G6.6	TRUE
WBGene00012498	555.641	-0.876041	0.266716	0.000152779	0.00110929	Y24F12A.3	TRUE
WBGene00010848	118.024	-0.668793	0.194941	0.000153175	0.0011113	M04B2.6	TRUE
WBGene00019788	472.151	-1.28057	0.414281	0.000153732	0.0011149	M116.1	TRUE
WBGene00016575	241.296	-0.58588	0.167966	0.000156492	0.00113315	lido-10	TRUE
WBGene00009786	19.2944	-1.19612	0.382439	0.00015737	0.00113839	F46F2.1	TRUE
WBGene00012614	4.6498	-2.32776	0.748756	0.000157399	0.00113839	Y38H6A.3	TRUE
WBGene00014074	43.544	-0.992768	0.307348	0.000158381	0.0011446	ZK757.2	TRUE
WBGene00008611	98.4998	-1.02311	0.320946	0.000158484	0.0011449	fbxb-68	TRUE
WBGene00044181	22.8863	-1.25169	0.402429	0.000159897	0.00115421	F09C6.11	TRUE
WBGene00020985	40.283	-0.922286	0.283721	0.000159963	0.00115423	W03D8.2	TRUE
WBGene00014092	500.991	-0.736646	0.219203	0.000160776	0.00115875	ZK822.5	TRUE
WBGene00016468	57.8635	-0.780925	0.233592	0.000161157	0.00116059	C36B7.5	TRUE
WBGene00009603	5.52508	-2.21361	0.727489	0.000163661	0.00117448	srt-33	TRUE
WBGene00014998	29.8904	-0.865802	0.263928	0.000163648	0.00117448	AH9.1	TRUE
WBGene00015626	29.9692	-0.987505	0.308055	0.000163549	0.00117448	C09B9.1	TRUE
WBGene00021185	43.7928	-0.693624	0.20427	0.000163718	0.00117448	Y9C12A.1	TRUE
WBGene00022615	383.556	-0.644953	0.188149	0.00016431	0.00117791	ZC449.5	TRUE
WBGene00003245	260.965	-0.595041	0.171573	0.000164517	0.00117884	mig-13	TRUE
WBGene00011704	67.6678	-1.24207	0.403	0.00016584	0.00118741	sdz-31	TRUE
WBGene00001981	93.5242	-0.640778	0.186992	0.000167325	0.00119598	hnd-1	TRUE
WBGene00009863	7.86613	-1.97143	0.648353	0.000167177	0.00119598	F49B2.3	TRUE
WBGene00010921	31.9802	-1.12739	0.357685	0.000167359	0.00119598	fbxb-4	TRUE
WBGene00001577	1293.46	-0.631606	0.184252	0.000167694	0.00119791	gem-4	TRUE
WBGene00006767	278.955	-0.800843	0.24287	0.000170711	0.00121666	unc-31	TRUE
WBGene00012581	253.415	-0.677679	0.200171	0.00017094	0.00121736	Y38E10A.3	TRUE
WBGene00021382	17.3526	-1.20879	0.386053	0.000173541	0.00123399	Y37F4.1	TRUE
WBGene00010396	142.551	-0.583816	0.168586	0.000174604	0.00124012	H13N06.2	TRUE
WBGene00219554	14.8813	-1.31201	0.428892	0.000174892	0.00124169	W03D2.11	TRUE
WBGene00017725	2.14853	-3.60593	1.4439	0.000175572	0.00124557	F22H10.1	TRUE
WBGene00013713	20.4646	-1.12363	0.354274	0.000175861	0.001247	Y106G6G.4	TRUE
WBGene00013387	28.5277	-0.897242	0.276861	0.000177237	0.00125482	Y62F5A.9	TRUE
WBGene00019863	101.203	-0.622612	0.181332	0.000178226	0.00126103	R04A9.3	TRUE
WBGene00016747	20.9318	-0.957617	0.2984	0.000179035	0.00126626	nmur-1	TRUE
WBGene00021639	62.502	-0.802191	0.242622	0.000180668	0.00127685	Y47G6A.13	TRUE
WBGene00235271	20.2992	-1.49514	0.501906	0.000184542	0.00130135	C49C8.8	TRUE
WBGene00008016	38.2697	-0.909898	0.282882	0.000184999	0.00130398	C38D9.8	TRUE
WBGene00001905	90.922	-0.954889	0.299275	0.000187524	0.00131813	his-31	TRUE
WBGene00014922	12.0983	-1.22485	0.395792	0.000187801	0.00131823	Y57G11B.4	TRUE
WBGene00235338	20.7499	-1.23679	0.402152	0.000188934	0.00132318	C24H12.19	TRUE
WBGene00019797	59.6497	-1.11895	0.361027	0.000191553	0.0013395	fbxb-31	TRUE
WBGene00010832	6.29781	-2.34748	0.818917	0.000191693	0.00133997	M02G9.3	TRUE
WBGene00001615	153.371	-0.619188	0.18215	0.000192427	0.0013446	glr-4	TRUE
WBGene00007224	19.2413	-1.15707	0.37216	0.00019351	0.001351	C01G6.2	TRUE
WBGene00018750	81.279	-0.678108	0.201577	0.00019377	0.00135195	F53C3.6	TRUE
WBGene00002051	55.4278	-1.04419	0.332792	0.000194286	0.00135403	ifa-3	TRUE
WBGene00018213	13.5064	-1.19882	0.385418	0.00019525	0.00136023	F39H12.2	TRUE
WBGene00019239	91.6206	-1.14821	0.374446	0.000196409	0.00136728	H24K24.2	TRUE
WBGene00020699	40.0137	-0.944033	0.298565	0.000196892	0.0013691	T22F3.10	TRUE
WBGene00022690	25.6155	-1.08533	0.346711	0.000196871	0.0013691	math-49	TRUE
WBGene00077495	10.3016	-1.45081	0.491541	0.00019926	0.00138453	Y20C6A.4	TRUE
WBGene00021449	59.4197	-0.745681	0.225758	0.000199517	0.0013858	mltn-7	TRUE
WBGene00015182	21.4933	-1.20289	0.394564	0.000200129	0.00138953	B0416.7	TRUE
WBGene00014122	13.5285	-1.47649	0.489503	0.00020057	0.00139146	ZK863.1	TRUE
WBGene00020986	6.97896	-1.6409	0.53684	0.000200566	0.00139146	W03D8.3	TRUE
WBGene00009991	68.5085	-0.628769	0.185577	0.000202342	0.00140175	F53F4.8	TRUE
WBGene00185102	25.4829	-0.905508	0.283056	0.000203202	0.00140718	Y105C5A.1268	TRUE
WBGene00206366	29.8494	-1.12055	0.365158	0.000203696	0.00140956	C03H5.9	TRUE
WBGene00009362	12.7965	-1.40978	0.465244	0.000204919	0.00141644	F33E2.6	TRUE
WBGene00021172	2.94843	-3.22206	1.22506	0.000209325	0.00144366	Y8A9A.3	TRUE
WBGene00010717	20.7631	-1.04727	0.338697	0.000211576	0.00145703	K09C8.7	TRUE
WBGene00019416	145.109	-0.795974	0.24543	0.000211819	0.00145816	fbxb-44	TRUE
WBGene00050940	9.89462	-1.50617	0.508762	0.000212137	0.00145981	C25D7.16	TRUE
WBGene00015771	8.94468	-1.50753	0.503058	0.000212811	0.00146336	got-1.3	TRUE
WBGene00206380	68.2487	-1.05695	0.341649	0.000219753	0.00150663	C42D4.18	TRUE
WBGene00001886	86.3239	-1.09224	0.356172	0.000220701	0.00151091	his-12	TRUE
WBGene00016255	5.63557	-1.75995	0.587633	0.000222223	0.0015202	C30E1.6	TRUE
WBGene00000544	60.4743	-0.703606	0.212981	0.000225449	0.00154057	clp-3	TRUE
WBGene00013588	77.4944	-0.703114	0.213202	0.000226089	0.00154437	nlp-42	TRUE
WBGene00005292	30.2616	-1.06874	0.34838	0.000228222	0.00155665	srh-71	TRUE
WBGene00012282	37.6658	-1.61319	0.560948	0.000228879	0.00155942	W05E10.5	TRUE
WBGene00022416	50.2828	-0.666227	0.200062	0.000230611	0.00156892	Y102A11A.6	TRUE
WBGene00012333	11.3327	-1.3958	0.464336	0.000231464	0.00157414	sre-43	TRUE
WBGene00010795	210.352	-0.613923	0.18318	0.000233859	0.00158927	M01A8.1	TRUE
WBGene00021025	25.0749	-0.994596	0.318476	0.00023519	0.00159714	cutl-13	TRUE
WBGene00012500	7.31093	-1.67653	0.575717	0.000237484	0.00160984	hpo-2	TRUE
WBGene00022032	17.0079	-1.14109	0.372708	0.000238295	0.0016141	Y65B4A.9	TRUE
WBGene00015934	39.0581	-0.971915	0.311751	0.000239081	0.00161883	ceh-48	TRUE
WBGene00008187	3.92657	-2.65726	0.889423	0.000240555	0.00162703	C49A1.5	TRUE
WBGene00022837	16.3856	-1.18656	0.393701	0.000241268	0.00163067	ceh-45	TRUE
WBGene00008186	6.73432	-1.88938	0.642349	0.000241587	0.00163163	best-11	TRUE
WBGene00007116	218.453	-1.11757	0.370544	0.000242896	0.0016381	B0198.3	TRUE
WBGene00010589	36.4245	-0.789299	0.245615	0.000245641	0.0016542	cyp-33D1	TRUE
WBGene00015261	43.4187	-0.807854	0.252472	0.000246554	0.00165915	B0563.1	TRUE
WBGene00045379	26.9974	-1.1156	0.368119	0.000249912	0.00167628	C45B11.6	TRUE
WBGene00005516	6.4725	-2.56543	0.920833	0.000250483	0.00167829	sri-4	TRUE
WBGene00016078	19.0437	-1.28361	0.433515	0.00025213	0.00168629	C24H12.9	TRUE
WBGene00005586	12.1453	-1.68698	0.590655	0.000252366	0.00168725	sri-74	TRUE
WBGene00017258	493.996	-0.654913	0.198879	0.00025378	0.00169488	F08F1.4	TRUE
WBGene00020793	16.4707	-1.47209	0.500101	0.000254008	0.00169579	T25D1.1	TRUE
WBGene00010520	31.1158	-0.761533	0.23706	0.000255274	0.00170363	cpx-2	TRUE
WBGene00009513	5.03214	-2.40538	0.826571	0.000256711	0.00171138	sfxn-1.2	TRUE
WBGene00219327	22.4744	-1.44232	0.503557	0.000257484	0.0017153	ZK822.9	TRUE
WBGene00021152	54.4808	-0.805667	0.254621	0.000260408	0.00173291	mgl-3	TRUE
WBGene00001453	354.746	-0.600477	0.180355	0.000261293	0.00173711	flp-10	TRUE
WBGene00013512	4.57905	-2.18856	0.754399	0.000262065	0.0017402	nhr-276	TRUE
WBGene00004281	22.8117	-0.949762	0.306837	0.000262402	0.00174181	rab-28	TRUE
WBGene00013263	418.027	-0.583451	0.174475	0.000263216	0.00174534	txdc-12.1	TRUE
WBGene00004748	3.54038	-3.01882	1.09717	0.000267213	0.00176806	sdf-9	TRUE
WBGene00000704	30.0774	-1.37896	0.473026	0.000267843	0.00177049	col-130	TRUE
WBGene00008997	75.9655	-0.679648	0.207922	0.000267866	0.00177049	lgc-31	TRUE
WBGene00001111	14.4278	-1.27667	0.43433	0.00027272	0.00179809	duo-2	TRUE
WBGene00015799	7.22988	-1.63613	0.570756	0.00027382	0.0018047	C15H9.3	TRUE
WBGene00008616	23.989	-0.943265	0.306591	0.000274687	0.00180913	fbxa-44	TRUE
WBGene00016519	5.87519	-1.96097	0.66738	0.000276978	0.00182164	srz-56	TRUE
WBGene00020224	35.6468	-0.7355	0.228987	0.000277806	0.00182515	T05A7.7	TRUE
WBGene00009114	9.79488	-1.71362	0.605144	0.000281509	0.00184701	F25D7.5	TRUE
WBGene00018724	325.776	-0.681186	0.210004	0.000281532	0.00184701	F53A9.1	TRUE
WBGene00045393	26.6428	-1.38033	0.477005	0.00028251	0.00185147	F26D11.13	TRUE
WBGene00021672	5.64254	-1.9434	0.690176	0.000284506	0.00186389	Y48G1BM.7	TRUE
WBGene00004120	115.528	-0.924009	0.300914	0.000284895	0.00186513	pqn-32	TRUE
WBGene00013620	5.95827	-1.98182	0.700224	0.000286401	0.00187366	fbxa-111	TRUE
WBGene00044205	16.2606	-1.53688	0.533824	0.000289393	0.00189057	T13F3.8	TRUE
WBGene00044442	16.2656	-1.19582	0.405635	0.00029027	0.0018953	T08A9.13	TRUE
WBGene00007977	23.3107	-0.866336	0.279007	0.000292618	0.00190829	gska-3	TRUE
WBGene00019531	12.7981	-1.24273	0.429074	0.000293842	0.00191358	scrm-5	TRUE
WBGene00007484	16.5441	-1.14356	0.382953	0.000300011	0.00194829	C09G1.2	TRUE
WBGene00017703	55.1441	-0.582983	0.176007	0.000300739	0.00195233	F22E5.1	TRUE
WBGene00017631	69.5534	-0.874342	0.283778	0.000308638	0.00199802	F20B6.7	TRUE
WBGene00022504	20.3875	-0.9963	0.331865	0.000310616	0.00200803	mam-1	TRUE
WBGene00003849	39.2988	-0.757503	0.240742	0.00031168	0.00201351	odr-2	TRUE
WBGene00019145	5.40211	-1.97069	0.69806	0.00031212	0.00201565	H02F09.2	TRUE
WBGene00000981	853.195	-0.639832	0.197223	0.000312299	0.00201611	dhs-18	TRUE
WBGene00011644	16.0157	-1.06166	0.35658	0.000315974	0.00203646	T09B9.3	TRUE
WBGene00020048	9.09121	-1.44858	0.501465	0.000317313	0.00204421	lgc-12	TRUE
WBGene00018712	10.2869	-1.46591	0.529096	0.000322111	0.00207153	F52G3.4	TRUE
WBGene00269436	90.4534	-0.639635	0.197749	0.000324523	0.00208271	F13A2.14	TRUE
WBGene00202501	34.7462	-0.744041	0.235314	0.000325727	0.00208971	Y57E12B.10	TRUE
WBGene00008564	1462.45	-0.609302	0.186994	0.000326655	0.00209423	acox-1.1	TRUE
WBGene00015409	40.0094	-0.974189	0.326731	0.000327051	0.00209604	C03H5.7	TRUE
WBGene00005571	14.4774	-1.03391	0.347372	0.000327659	0.00209848	sri-59	TRUE
WBGene00001512	24.0018	-0.929102	0.304697	0.000328603	0.00210381	gab-1	TRUE
WBGene00010345	42.7447	-0.628498	0.193692	0.000329257	0.00210639	F59F5.7	TRUE
WBGene00015988	45.388	-0.741216	0.235068	0.000329346	0.00210639	lido-18	TRUE
WBGene00000734	10.6397	-2.72531	1.04765	0.000329875	0.00210904	col-161	TRUE
WBGene00011693	2.70095	-3.03433	1.22518	0.000331808	0.00211961	T10G3.2	TRUE
WBGene00014976	9.82368	-1.29542	0.452283	0.000333242	0.00212618	Y116A8C.7	TRUE
WBGene00004854	155.042	-0.665368	0.207727	0.000338998	0.00215905	slt-1	TRUE
WBGene00077652	29.1165	-1.19582	0.415217	0.000345658	0.00219559	ZK228.12	TRUE
WBGene00019055	44.7909	-0.703746	0.22145	0.000349022	0.00221393	F58F9.1	TRUE
WBGene00045253	148.273	-0.782927	0.252114	0.000349223	0.00221445	F46C3.6	TRUE
WBGene00008269	29.2754	-1.31885	0.468499	0.000352184	0.0022295	C53A5.11	TRUE
WBGene00003966	30.9678	-0.781172	0.250653	0.00035257	0.00223034	pdl-1	TRUE
WBGene00006666	49.4088	-0.719595	0.22867	0.000354008	0.00223716	twk-11	TRUE
WBGene00015616	11.596	-1.24643	0.432355	0.000355606	0.00224516	C08G5.3	TRUE
WBGene00019601	4.42948	-2.56214	0.916795	0.00035569	0.00224516	K09H11.4	TRUE
WBGene00017408	36.8018	-1.03865	0.354276	0.000358144	0.00225945	sdz-11	TRUE
WBGene00000603	41.3874	-1.17602	0.411326	0.000358382	0.00226018	col-14	TRUE
WBGene00020760	183.978	-0.713623	0.226875	0.000358833	0.00226226	T24C4.4	TRUE
WBGene00045177	17.2519	-1.11031	0.376581	0.000360316	0.00227006	T21D12.14	TRUE
WBGene00006712	52.3648	-0.691484	0.218511	0.000361243	0.0022743	ubc-17	TRUE
WBGene00005905	2.0927	-3.41892	1.51393	0.000363536	0.00228493	srx-14	TRUE
WBGene00001701	7.40807	-2.07856	0.766293	0.000364644	0.00229096	grd-12	TRUE
WBGene00022536	21.3412	-1.39627	0.499439	0.000370563	0.00232124	ZC178.2	TRUE
WBGene00000039	315.811	-1.23305	0.437744	0.000375786	0.00234999	acn-1	TRUE
WBGene00009328	25.3847	-0.99983	0.338672	0.000376624	0.00235365	F32D8.3	TRUE
WBGene00017096	6.69758	-2.25306	0.825251	0.000378939	0.00236493	E02C12.11	TRUE
WBGene00010936	51.155	-0.817312	0.267167	0.000379116	0.00236524	ztf-14	TRUE
WBGene00005569	14.9503	-1.27897	0.454155	0.000381306	0.00237571	sri-57	TRUE
WBGene00044525	22.2625	-0.983907	0.334026	0.000381267	0.00237571	Y73C8B.5	TRUE
WBGene00008267	21.1622	-1.14395	0.398832	0.000383466	0.00238757	C53A5.9	TRUE
WBGene00012632	44.5827	-0.854679	0.281533	0.000386319	0.00240372	Y38H6C.20	TRUE
WBGene00006869	512.221	-0.639292	0.201012	0.000389235	0.00242024	vab-2	TRUE
WBGene00010375	52.9208	-1.0666	0.370437	0.0003966	0.00246191	H09F14.1	TRUE
WBGene00001210	59.1213	-0.916192	0.30825	0.000402605	0.00249133	egl-46	TRUE
WBGene00018204	100.516	-0.877589	0.293625	0.00040268	0.00249133	F39F10.4	TRUE
WBGene00012378	8.42056	-1.39934	0.500848	0.000403603	0.00249454	W10G6.1	TRUE
WBGene00002177	26.2294	-0.775078	0.253115	0.00040905	0.00252318	jkk-1	TRUE
WBGene00000296	35.7307	-0.840423	0.277848	0.000410114	0.00252806	cat-2	TRUE
WBGene00023315	5.40928	-2.24182	0.834558	0.000410388	0.00252891	K02E7.8	TRUE
WBGene00016293	11.7492	-1.13465	0.392616	0.000412281	0.00253805	C31H2.3	TRUE
WBGene00017117	37.0789	-0.995268	0.344004	0.000413151	0.00254256	fbxb-80	TRUE
WBGene00020260	70.1899	-0.761475	0.248959	0.000414317	0.00254805	T05E7.4	TRUE
WBGene00003058	10.4006	-1.50779	0.549222	0.000415588	0.00255418	lov-1	TRUE
WBGene00005711	5.75837	-2.02652	0.769945	0.000426176	0.00261406	sru-48	TRUE
WBGene00015894	23.443	-1.50671	0.555955	0.000427067	0.00261668	acdh-2	TRUE
WBGene00017335	131.804	-0.623517	0.196725	0.000427045	0.00261668	F10D2.10	TRUE
WBGene00010686	45.7045	-0.953649	0.324443	0.000427621	0.00261773	K08F9.3	TRUE
WBGene00003650	44.2475	-0.729496	0.235713	0.000428381	0.00262152	nhr-60	TRUE
WBGene00017586	52.8791	-0.724825	0.234257	0.000429597	0.0026255	F19B10.4	TRUE
WBGene00016003	183.483	-1.00055	0.346148	0.000435775	0.00265627	C18H9.5	TRUE
WBGene00014904	209.283	-0.793125	0.262185	0.00043795	0.00266603	Y49E10.26	TRUE
WBGene00021478	16.195	-0.966079	0.327896	0.000441141	0.00268457	Y39H10A.1	TRUE
WBGene00010573	144.848	-1.02658	0.35853	0.000448263	0.00272256	K04H4.2	TRUE
WBGene00001159	147.343	-0.798104	0.265996	0.000456218	0.00276521	eff-1	TRUE
WBGene00000625	45.0677	-0.701204	0.228161	0.000466403	0.00281799	col-48	TRUE
WBGene00006416	20.5116	-1.02053	0.357647	0.000478098	0.00287742	sams-5	TRUE
WBGene00016242	8.34015	-1.9393	0.728953	0.000490105	0.0029392	C30A5.10	TRUE
WBGene00008517	21.8032	-0.872442	0.296748	0.000497004	0.0029729	F02C12.3	TRUE
WBGene00009101	120.519	-0.963056	0.335533	0.0004979	0.00297634	F25B3.4	TRUE
WBGene00014753	6.33079	-1.83559	0.695929	0.000498884	0.00298127	F40D4.14	TRUE
WBGene00077556	4.34652	-2.62881	1.00407	0.000500051	0.00298536	Y18D10A.27	TRUE
WBGene00016247	29.58	-1.05488	0.370157	0.000501168	0.00299106	C30B5.6	TRUE
WBGene00016416	9.28571	-1.42142	0.520615	0.000506381	0.00301539	C34F11.5	TRUE
WBGene00013812	16.9827	-0.984139	0.344843	0.000507821	0.00302203	Y116A8C.40	TRUE
WBGene00009549	29.1867	-0.765634	0.253708	0.000516711	0.00306829	F38H4.5	TRUE
WBGene00018561	191.238	-0.878493	0.302175	0.000516751	0.00306829	gadr-3	TRUE
WBGene00001717	45.5612	-0.779127	0.260977	0.000517376	0.00307004	grl-8	TRUE
WBGene00007163	11.7387	-1.55463	0.589804	0.000521633	0.00309234	fbxa-154	TRUE
WBGene00000044	23.8183	-0.843303	0.285444	0.000527753	0.00312158	acr-5	TRUE
WBGene00001477	1711.63	-1.55411	0.604351	0.000527771	0.00312158	fmo-2	TRUE
WBGene00010753	10.3113	-1.7941	0.698436	0.000532635	0.00314651	K10G4.4	TRUE
WBGene00011677	44.7608	-0.71311	0.235851	0.000533968	0.00315275	cyp-13A1	TRUE
WBGene00020853	10.0054	-1.46334	0.543329	0.000541356	0.00318587	fbxa-137	TRUE
WBGene00001765	5.48936	-1.75167	0.659559	0.00054222	0.00318893	gst-17	TRUE
WBGene00000531	74.7762	-0.63124	0.204583	0.000551912	0.00323645	clh-4	TRUE
WBGene00019662	55.8289	-0.645981	0.210122	0.000552293	0.00323645	K11H12.6	TRUE
WBGene00021261	15.3512	-1.12402	0.411996	0.000551967	0.00323645	Y22D7AR.7	TRUE
WBGene00019640	8.78067	-1.33172	0.490441	0.00055296	0.00323774	dos-2	TRUE
WBGene00002120	15.0516	-1.08827	0.392002	0.000553525	0.00324003	ins-37	TRUE
WBGene00013409	48.4903	-0.862209	0.295839	0.000557287	0.00326102	fbxb-56	TRUE
WBGene00019423	12.5212	-1.39211	0.524142	0.000564262	0.00329147	K05G3.2	TRUE
WBGene00000373	622.466	-0.755089	0.254694	0.000569689	0.00331272	cyp-14A5	TRUE
WBGene00016512	7.14948	-1.70484	0.651184	0.000571976	0.00332498	C38C3.3	TRUE
WBGene00010320	105.391	-0.582714	0.186973	0.00057247	0.00332681	F59B10.4	TRUE
WBGene00022352	10.9889	-1.53353	0.585788	0.000574059	0.00333188	Y82E9BR.20	TRUE
WBGene00001553	37.4	-0.729928	0.242477	0.00057468	0.00333443	gcy-33	TRUE
WBGene00011630	17.6997	-0.859404	0.294763	0.00057637	0.00333991	T08G11.3	TRUE
WBGene00007305	18.9424	-1.01313	0.357257	0.000585477	0.00337809	ttbk-5	TRUE
WBGene00077490	218.533	-0.648255	0.212534	0.000587303	0.00338442	M03A1.8	TRUE
WBGene00004002	154.671	-0.867883	0.302133	0.000588488	0.00338914	pgp-8	TRUE
WBGene00000650	94.1712	-1.10963	0.408866	0.000588702	0.00338933	col-74	TRUE
WBGene00005811	12.1028	-2.10121	0.858545	0.000591159	0.00340242	srw-64	TRUE
WBGene00004218	226.406	-0.653764	0.215638	0.000601508	0.00345556	ptr-3	TRUE
WBGene00017382	28.2382	-1.07719	0.39472	0.00060696	0.00348149	F11D5.5	TRUE
WBGene00018432	5.36001	-1.68578	0.634385	0.000614057	0.00351568	irld-33	TRUE
WBGene00023399	60.5416	-0.752231	0.255553	0.000614687	0.00351712	ZC239.1	TRUE
WBGene00012455	4.74412	-2.6658	1.02939	0.000618288	0.00353247	Y17D7C.1	TRUE
WBGene00020228	93.7891	-1.11251	0.411592	0.000618255	0.00353247	T05A8.2	TRUE
WBGene00219300	4.28549	-2.16042	0.846494	0.000623172	0.003558	W10G6.6	TRUE
WBGene00019180	118.354	-0.619344	0.20261	0.000628147	0.0035831	H10D18.5	TRUE
WBGene00007925	93.0983	-0.650016	0.214722	0.000631498	0.00359449	C34C12.6	TRUE
WBGene00013315	13.0983	-1.19932	0.444879	0.000632068	0.00359663	Y57G11C.20	TRUE
WBGene00012388	4.0804	-2.11401	0.797505	0.00063283	0.00359986	Y6B3B.3	TRUE
WBGene00019015	25.4904	-0.895911	0.316461	0.000636284	0.0036173	F57F4.1	TRUE
WBGene00013970	99.9804	-0.628057	0.206602	0.000648703	0.00368001	klu-1	TRUE
WBGene00019706	5.74239	-1.72238	0.675924	0.000649568	0.00368379	M01D7.1	TRUE
WBGene00009853	13.1979	-1.34206	0.509465	0.000650323	0.00368583	arrd-27	TRUE
WBGene00003387	102.791	-0.598092	0.195418	0.000651135	0.00368818	mod-5	TRUE
WBGene00017918	3.59578	-2.16957	0.833462	0.000655875	0.00371276	F29A7.8	TRUE
WBGene00045248	20.9291	-0.969872	0.346415	0.000656337	0.00371424	ZK180.7	TRUE
WBGene00009721	53.1709	-1.06015	0.389733	0.000659921	0.00373225	F45D3.1	TRUE
WBGene00002103	59.8547	-1.03725	0.382064	0.000662009	0.00374064	ins-20	TRUE
WBGene00270319	38.6221	-0.771047	0.263968	0.000663937	0.0037504	F26A1.19	TRUE
WBGene00021598	32.9902	-0.905046	0.318288	0.000664951	0.00375338	Y46E12BR.1	TRUE
WBGene00235121	39.1353	-0.798883	0.275153	0.000671838	0.00377686	LLC1.121	TRUE
WBGene00023325	4.01285	-2.2346	0.856474	0.00067432	0.00378487	K10F12.1	TRUE
WBGene00000719	7.01863	-3.4652	1.42202	0.000682365	0.00382656	col-146	TRUE
WBGene00006470	1851.09	-0.700476	0.237323	0.000686805	0.00384681	tag-120	TRUE
WBGene00015570	31.1992	-0.672101	0.225899	0.000691072	0.00386489	C07F11.2	TRUE
WBGene00009653	159.843	-0.729091	0.249032	0.000692198	0.00387002	F43D9.1	TRUE
WBGene00018713	34.0679	-0.77006	0.265146	0.000694394	0.00387996	F52G3.5	TRUE
WBGene00019776	36.7942	-0.756313	0.259029	0.000698118	0.00389959	M6.4	TRUE
WBGene00019549	10.6049	-1.51272	0.607088	0.000699781	0.00390653	K09C4.4	TRUE
WBGene00020587	83.7734	-0.824328	0.28958	0.000702981	0.00391851	ugt-9	TRUE
WBGene00006509	9.80059	-1.19433	0.444598	0.000712037	0.00396542	tag-164	TRUE
WBGene00013794	277.646	-0.686229	0.232899	0.000722696	0.00401034	dct-13	TRUE
WBGene00015199	18.3046	-1.08671	0.406817	0.000724237	0.0040177	B0454.8	TRUE
WBGene00009149	7.52386	-1.45515	0.563655	0.000728746	0.00403789	F26D2.10	TRUE
WBGene00000710	2.51316	-2.97209	1.31076	0.000732553	0.00405656	col-137	TRUE
WBGene00019177	18.2221	-0.849042	0.299766	0.000735988	0.00407073	H10D18.1	TRUE
WBGene00012621	28.9606	-0.797044	0.278657	0.00073664	0.00407312	Y38H6C.8	TRUE
WBGene00008324	9.81297	-1.56628	0.62277	0.000738352	0.00408137	C55A1.7	TRUE
WBGene00014064	70.3989	-0.651696	0.219588	0.000741421	0.0040959	sdz-37	TRUE
WBGene00005106	21.4724	-1.0681	0.402055	0.000743641	0.0041045	srd-28	TRUE
WBGene00003850	66.4372	-0.883651	0.317097	0.000745594	0.00411283	odr-3	TRUE
WBGene00022108	23.7511	-0.828212	0.29264	0.000747669	0.00411817	Y71F9AL.2	TRUE
WBGene00219452	24.7947	-1.19065	0.461755	0.000748362	0.00411954	F21D9.11	TRUE
WBGene00077650	6.7594	-1.85291	0.749722	0.000756561	0.00415974	ZK262.14	TRUE
WBGene00185077	14.6986	-1.26116	0.489878	0.000757281	0.00416232	F58D2.4	TRUE
WBGene00269338	3.85062	-2.254	0.894651	0.000758472	0.00416532	R07C3.16	TRUE
WBGene00012883	19.1695	-1.00056	0.369271	0.000764943	0.00419713	Y45F10D.2	TRUE
WBGene00013155	61.9584	-0.726394	0.249648	0.000768005	0.00421098	Y53F4B.8	TRUE
WBGene00001551	26.6333	-0.876849	0.313209	0.000772962	0.00423221	gcy-31	TRUE
WBGene00009389	211.955	-0.700728	0.240871	0.000782354	0.00427247	F35B12.10	TRUE
WBGene00020533	5.33683	-2.16316	0.909924	0.000783499	0.0042762	T16A1.2	TRUE
WBGene00044695	17.1256	-1.0764	0.404987	0.000783473	0.0042762	fbxb-27	TRUE
WBGene00022639	9.325	-1.35656	0.535689	0.000786494	0.00428877	nhr-253	TRUE
WBGene00005392	5.57886	-1.67879	0.664773	0.000795104	0.00432809	srh-177	TRUE
WBGene00008193	4.34797	-2.10278	0.866581	0.000800472	0.00434967	C49C3.3	TRUE
WBGene00020667	5.46479	-1.57522	0.624057	0.000802622	0.00436007	T22B2.3	TRUE
WBGene00005511	6.28635	-1.44083	0.564678	0.000813858	0.00441424	srh-307	TRUE
WBGene00022417	11.8425	-1.16852	0.450709	0.000814018	0.00441424	Y102A11A.7	TRUE
WBGene00001069	76.4829	-1.1012	0.420905	0.000814516	0.00441565	dpy-7	TRUE
WBGene00001884	64.927	-0.858523	0.30837	0.000815048	0.00441595	his-10	TRUE
WBGene00010219	72.2057	-0.892435	0.325453	0.000825302	0.0044598	F57G9.3	TRUE
WBGene00050875	5.77341	-1.79321	0.755734	0.00082996	0.00447895	bah-1	TRUE
WBGene00012137	25.2204	-0.925317	0.340026	0.000834818	0.00449422	asic-2	TRUE
WBGene00013752	53.2425	-0.732129	0.254875	0.000842116	0.00452433	nlp-69	TRUE
WBGene00010143	14.7337	-1.09268	0.415351	0.000854882	0.00458231	F56A12.2	TRUE
WBGene00022104	64.8367	-0.693996	0.239781	0.000858236	0.00459764	acsd-1	TRUE
WBGene00010223	46.6127	-0.772673	0.274157	0.000861562	0.00461413	F58A3.3	TRUE
WBGene00021278	31.1872	-0.711528	0.247041	0.000863194	0.0046202	Y23H5B.7	TRUE
WBGene00012098	14.2622	-1.18611	0.459118	0.000864177	0.00462413	fbxb-86	TRUE
WBGene00006952	19.9662	-1.15065	0.445577	0.000865147	0.00462799	wrt-6	TRUE
WBGene00005089	13.384	-1.57255	0.654188	0.00087213	0.00466132	srd-11	TRUE
WBGene00000049	10.8131	-1.42119	0.580684	0.000872889	0.00466403	acr-10	TRUE
WBGene00015373	9.24551	-1.24932	0.501659	0.000873736	0.00466721	C03B1.2	TRUE
WBGene00021175	17.2505	-1.11048	0.426877	0.000875451	0.00467503	math-46	TRUE
WBGene00006227	9.90519	-1.19621	0.461937	0.000880377	0.00469728	str-183	TRUE
WBGene00020864	5.25234	-1.76048	0.716459	0.000880923	0.00469814	oac-50	TRUE
WBGene00007741	25.4527	-0.892133	0.327885	0.000894957	0.00476276	glb-8	TRUE
WBGene00021403	37.5802	-0.742046	0.260685	0.000896165	0.00476782	Y38C1AB.1	TRUE
WBGene00022204	58.2485	-0.60412	0.204096	0.000898436	0.00477836	Y73B3A.2	TRUE
WBGene00022689	4.51516	-1.82743	0.756034	0.000899727	0.00478234	math-48	TRUE
WBGene00021140	2.09699	-3.19054	1.64174	0.000903178	0.00479278	clec-131	TRUE
WBGene00020586	40.3299	-0.697402	0.244171	0.000904769	0.00479985	frpr-18	TRUE
WBGene00020217	3.65715	-2.11113	0.83699	0.000910381	0.00482549	T04G9.6	TRUE
WBGene00021953	8.62679	-1.1435	0.442666	0.000914313	0.00484218	Y55H10A.2	TRUE
WBGene00010365	148.055	-0.645397	0.221535	0.00091888	0.00485944	H04D03.4	TRUE
WBGene00001109	6.35981	-1.74544	0.730462	0.000921649	0.00486783	dsl-7	TRUE
WBGene00018471	23.5137	-0.736038	0.26038	0.000921777	0.00486783	F45E4.6	TRUE
WBGene00016463	35.2908	-0.724054	0.252461	0.000928063	0.00489407	C35E7.11	TRUE
WBGene00044435	33.3654	-0.788143	0.282377	0.00092951	0.00489892	Y20F4.8	TRUE
WBGene00012958	178.862	-0.797474	0.287592	0.000930737	0.0049026	Y47H10A.2	TRUE
WBGene00020971	4.29866	-1.84623	0.75452	0.000930678	0.0049026	W03B1.1	TRUE
WBGene00016012	17.6148	-1.11376	0.430289	0.000933879	0.00491776	C23G10.5	TRUE
WBGene00044694	154.293	-1.00349	0.383748	0.000934363	0.00491891	fbxb-90	TRUE
WBGene00007230	4.44336	-1.72096	0.702281	0.000937995	0.00493469	C01G10.1	TRUE
WBGene00019169	6.91696	-1.92138	0.858357	0.000939274	0.00493917	H06I04.5	TRUE
WBGene00000616	40.319	-1.34363	0.55157	0.000948137	0.00497591	col-39	TRUE
WBGene00002107	64.7466	-0.712871	0.250425	0.000955834	0.00501347	ins-24	TRUE
WBGene00009748	12.9389	-1.19637	0.481153	0.00097366	0.00509116	F46A8.5	TRUE
WBGene00020293	24.9895	-0.77883	0.279079	0.000973517	0.00509116	nep-20	TRUE
WBGene00014061	72.8182	-0.672234	0.234486	0.000974872	0.00509606	ZK673.5	TRUE
WBGene00044359	11.3622	-1.23305	0.501225	0.000975613	0.0050985	C16C4.17	TRUE
WBGene00015935	46.6867	-0.809335	0.29541	0.00097937	0.00511526	C17H12.10	TRUE
WBGene00001366	876.297	-0.604339	0.206724	0.000992808	0.00517525	exc-5	TRUE
WBGene00023288	6.79301	-1.5699	0.661895	0.000996372	0.00519237	F49F1.13	TRUE
WBGene00235092	23.7888	-1.00529	0.387827	0.0010006	0.00521148	C54F6.17	TRUE
WBGene00077751	16.2865	-1.02002	0.393984	0.00100393	0.00522733	irld-27	TRUE
WBGene00017338	48.0691	-0.71489	0.253042	0.00101311	0.00526481	F10D7.1	TRUE
WBGene00014170	2.09958	-3.20425	1.6811	0.00101456	0.0052709	ZK945.8	TRUE
WBGene00015701	36.8331	-0.732038	0.262102	0.00103289	0.00534964	C11D2.3	TRUE
WBGene00021720	10.1344	-1.40123	0.583622	0.00103959	0.00537474	Y49F6B.8	TRUE
WBGene00011497	185.799	-0.670412	0.235651	0.00104014	0.0053752	T05F1.13	TRUE
WBGene00011360	8.20606	-1.54996	0.654612	0.00104157	0.00538108	lgc-18	TRUE
WBGene00219450	11.7695	-1.00226	0.387731	0.00104256	0.00538257	F53B6.13	TRUE
WBGene00013318	22.0742	-1.00416	0.382769	0.00104595	0.00539471	Y57G11C.23	TRUE
WBGene00021911	9.00098	-1.38093	0.569241	0.00104959	0.00540781	Y55B1BR.1	TRUE
WBGene00008306	4.22073	-2.23443	0.940206	0.00105977	0.00544936	C54E10.1	TRUE
WBGene00006576	20.0615	-1.04795	0.409423	0.00106156	0.00545704	tkr-1	TRUE
WBGene00019798	29.5975	-1.09506	0.438591	0.00106275	0.00546013	fbxb-32	TRUE
WBGene00010315	75.6191	-0.707704	0.252195	0.00106592	0.00547191	F59B2.13	TRUE
WBGene00020554	65.922	-0.821271	0.303751	0.0010702	0.00549236	T19A5.3	TRUE
WBGene00000046	17.2714	-0.965605	0.369095	0.00107294	0.00550339	acr-7	TRUE
WBGene00013088	6.03833	-1.7518	0.766427	0.00107465	0.00551064	Y51B9A.6	TRUE
WBGene00019229	10.852	-1.4962	0.633842	0.00107938	0.00553183	ipla-5	TRUE
WBGene00189954	66.6546	-0.987206	0.383098	0.00108768	0.00556977	F40G9.18	TRUE
WBGene00021434	46.9169	-0.729158	0.261825	0.00108824	0.00557106	Y39A3A.3	TRUE
WBGene00009788	21.4123	-0.969318	0.374448	0.00108957	0.00557637	F46F2.4	TRUE
WBGene00012387	59.1401	-0.626294	0.217541	0.00109424	0.00559288	Y6B3B.1	TRUE
WBGene00012396	45.5659	-0.591662	0.204051	0.00110877	0.00565435	Y6D1A.2	TRUE
WBGene00005105	31.7035	-0.784559	0.288723	0.0011127	0.00567085	srd-27	TRUE
WBGene00010133	364.364	-0.822799	0.306641	0.00111415	0.00567555	F55H12.2	TRUE
WBGene00001968	7.32916	-1.58201	0.68494	0.00111448	0.00567567	hlh-29	TRUE
WBGene00003760	1.83382	-3.02559	1.61196	0.00111658	0.00568326	nlp-22	TRUE
WBGene00016516	1.78791	-2.98136	1.58659	0.00111945	0.00569632	C38C3.8	TRUE
WBGene00005934	2.63593	-2.77951	1.40731	0.00112037	0.00569788	srx-43	TRUE
WBGene00019318	40.6237	-1.02515	0.401426	0.00112686	0.00572774	K02E10.4	TRUE
WBGene00022328	11.8295	-1.22383	0.498519	0.00112815	0.00573199	Y82E9BL.12	TRUE
WBGene00011267	65.5644	-1.15898	0.474531	0.00114475	0.00579645	fbxb-85	TRUE
WBGene00002182	142.877	-0.733957	0.266176	0.00114531	0.00579758	kap-1	TRUE
WBGene00017211	26.2971	-1.03683	0.407614	0.00114559	0.00579758	fbxb-36	TRUE
WBGene00006970	111.313	-0.646426	0.227744	0.00115614	0.00583852	zag-1	TRUE
WBGene00020134	90.1143	-0.654217	0.23071	0.00115746	0.00584012	T01B6.1	TRUE
WBGene00006429	7.79858	-1.19571	0.485008	0.00115998	0.00584646	arrd-3	TRUE
WBGene00009956	9.80451	-1.2031	0.492696	0.0011652	0.00586645	F53B2.5	TRUE
WBGene00019547	124.828	-0.776075	0.28762	0.00116772	0.00587752	K09C4.1	TRUE
WBGene00010008	26.4539	-0.906319	0.345771	0.00117783	0.00591398	F53H4.3	TRUE
WBGene00008039	8.38854	-1.41175	0.598551	0.00119013	0.00596283	C40H1.3	TRUE
WBGene00015100	76.0121	-0.916016	0.353317	0.00119606	0.00598934	B0280.2	TRUE
WBGene00044164	5.814	-1.61577	0.707443	0.00119702	0.00599088	Y46G5A.39	TRUE
WBGene00195214	4.78564	-1.92258	0.870211	0.0011985	0.00599669	F11C1.10	TRUE
WBGene00013157	25.79	-0.855708	0.324087	0.00121072	0.00604807	Y53F4B.10	TRUE
WBGene00077699	3.29288	-2.20155	0.942863	0.00122408	0.00609838	C45B11.8	TRUE
WBGene00015679	6.80081	-1.78432	0.79138	0.00122475	0.00610012	C10F3.7	TRUE
WBGene00010031	16.4992	-0.948855	0.368631	0.0012274	0.00611002	F54B11.8	TRUE
WBGene00044037	9.02495	-1.35093	0.577256	0.00123088	0.0061256	ZK892.8	TRUE
WBGene00044143	34.4636	-0.804027	0.300223	0.00123119	0.0061256	K09E9.4	TRUE
WBGene00044182	39.4694	-0.965589	0.376004	0.00123312	0.00613356	F09C6.12	TRUE
WBGene00013194	3.68988	-2.44874	1.12086	0.00124075	0.00616164	Y54E2A.9	TRUE
WBGene00015028	50.8705	-0.649974	0.229994	0.00123994	0.00616164	B0207.5	TRUE
WBGene00044304	71.6173	-0.847393	0.321111	0.0012405	0.00616164	F52B10.3	TRUE
WBGene00004907	8.88768	-1.40752	0.610589	0.0012419	0.00616301	snf-8	TRUE
WBGene00023314	14.5016	-1.05812	0.425409	0.00124203	0.00616301	H31G24.2	TRUE
WBGene00219239	9.15522	-1.41767	0.611461	0.00124661	0.00618245	K05F6.14	TRUE
WBGene00017977	3.96749	-1.91154	0.817293	0.0012489	0.00618944	F32B5.3	TRUE
WBGene00011996	14.2639	-0.96088	0.377019	0.00125421	0.00621185	T24F1.4	TRUE
WBGene00020657	31.1854	-0.725625	0.265167	0.00126643	0.00626233	lgc-53	TRUE
WBGene00206488	6.37242	-1.46863	0.622532	0.00128296	0.00632892	ZK757.10	TRUE
WBGene00020579	3944.33	-0.66251	0.237603	0.00129857	0.00638898	T19D12.4	TRUE
WBGene00020011	33.3756	-0.870136	0.332599	0.0013065	0.00642459	R11G1.2	TRUE
WBGene00044531	6.38883	-1.50798	0.649739	0.0013082	0.00643121	F13A2.9	TRUE
WBGene00044536	27.2837	-0.787718	0.294554	0.00131138	0.00644177	F14F9.8	TRUE
WBGene00022688	6.66625	-1.70973	0.776559	0.00131554	0.00645706	math-47	TRUE
WBGene00010035	17.5094	-0.912762	0.355911	0.00131599	0.00645754	F54C8.1	TRUE
WBGene00012926	74.4698	-0.711366	0.260238	0.00131675	0.00645959	Y47D3A.13	TRUE
WBGene00007523	5.50757	-1.74078	0.770893	0.00131723	0.00646022	C11G6.2	TRUE
WBGene00009410	19.4648	-0.90367	0.347498	0.00132068	0.00647374	F35E2.2	TRUE
WBGene00016697	39.0006	-1.24771	0.535917	0.00132742	0.00650335	cyp-33C2	TRUE
WBGene00045386	29.1377	-0.752678	0.279521	0.00133665	0.00654337	nlp-76	TRUE
WBGene00010475	300.249	-0.625173	0.223037	0.00133806	0.00654682	K01F9.2	TRUE
WBGene00003532	6.38955	-1.35538	0.567241	0.00136723	0.00667549	nas-13	TRUE
WBGene00000051	44.9066	-0.776622	0.293427	0.00137171	0.00669562	acr-12	TRUE
WBGene00021186	1021.53	-0.7188	0.266157	0.00138395	0.00674472	Y9D1A.1	TRUE
WBGene00007902	71.4436	-1.11936	0.467631	0.00138856	0.00676008	C33D9.9	TRUE
WBGene00007134	33.0707	-1.22546	0.52706	0.00140389	0.00682577	pals-28	TRUE
WBGene00021931	34.8139	-0.635222	0.228599	0.00140616	0.00683504	Y55F3AM.14	TRUE
WBGene00018914	8.80365	-1.33731	0.578422	0.00141033	0.00685043	F56A4.6	TRUE
WBGene00001878	35.4335	-0.967032	0.38725	0.0014166	0.00687676	his-4	TRUE
WBGene00012228	60.6041	-0.72913	0.270768	0.00141753	0.00687768	W03H9.2	TRUE
WBGene00020277	10.0613	-1.07994	0.437883	0.0014203	0.00688753	T06A1.1	TRUE
WBGene00011104	18.223	-1.06899	0.441104	0.00143262	0.00693639	cut-5	TRUE
WBGene00019037	202.389	-0.825076	0.318637	0.00143999	0.00696301	fbxb-17	TRUE
WBGene00206500	11.2896	-1.06032	0.430763	0.00144264	0.00697217	F55C9.15	TRUE
WBGene00019032	4.99437	-1.45525	0.62175	0.00144547	0.00698315	srsx-17	TRUE
WBGene00003571	54.127	-0.872667	0.344361	0.00145387	0.007017	ncx-6	TRUE
WBGene00018542	9.52472	-1.12892	0.469912	0.00145515	0.00701989	nhr-187	TRUE
WBGene00005556	6.31228	-1.34975	0.584171	0.00146402	0.00705718	sri-44	TRUE
WBGene00011910	15.0343	-1.26436	0.541788	0.00146606	0.00706151	alg-3	TRUE
WBGene00005082	6.34057	-1.81368	0.837803	0.0014693	0.00707526	srd-4	TRUE
WBGene00000446	21.4632	-0.821545	0.3182	0.00148033	0.00711733	ceh-23	TRUE
WBGene00044639	20.6879	-0.839509	0.326329	0.00148371	0.00713172	C24H12.12	TRUE
WBGene00010749	349.181	-0.639757	0.232544	0.00149144	0.00716145	K10D11.5	TRUE
WBGene00009387	36.4312	-0.66596	0.242983	0.00150404	0.00721077	glb-15	TRUE
WBGene00022478	18.9877	-0.958747	0.386436	0.00150383	0.00721077	fbxa-35	TRUE
WBGene00011672	3744.05	-0.673998	0.247537	0.00151347	0.00725035	cyp-13A5	TRUE
WBGene00018842	12.2931	-1.04842	0.434699	0.00151452	0.00725165	F54H12.2	TRUE
WBGene00005748	2.94332	-2.8962	1.33058	0.00153415	0.0073324	srw-1	TRUE
WBGene00015263	66.2294	-0.66674	0.245952	0.00154679	0.00738639	B0563.6	TRUE
WBGene00009605	4.43851	-1.72315	0.754463	0.00156268	0.00745726	F40G12.10	TRUE
WBGene00016110	26.2789	-0.875323	0.346137	0.00156641	0.00747315	npr-11	TRUE
WBGene00000861	1.34659	-4.23679	2.58223	0.00157216	0.00749479	cwp-3	TRUE
WBGene00017259	12.2094	-1.11453	0.468586	0.00157206	0.00749479	F08F1.9	TRUE
WBGene00019756	6.49397	-1.39699	0.626213	0.00157675	0.00751477	M03E7.4	TRUE
WBGene00006195	11.6547	-1.22422	0.540694	0.00157843	0.0075189	str-148	TRUE
WBGene00011121	10.0882	-1.12826	0.469856	0.00157958	0.00752053	R07E5.17	TRUE
WBGene00015119	9.16083	-1.21202	0.529293	0.00160939	0.00764088	B0302.2	TRUE
WBGene00018248	32.1558	-0.724184	0.27534	0.00161651	0.00767077	F40G9.14	TRUE
WBGene00016938	8.03528	-1.31604	0.589551	0.00162989	0.0077222	C54H2.4	TRUE
WBGene00016801	69.9653	-0.780981	0.30162	0.00163222	0.00772754	C50C3.5	TRUE
WBGene00016899	18.7744	-0.792548	0.305612	0.00163645	0.00774365	C53C11.1	TRUE
WBGene00013747	6.67539	-1.70569	0.777372	0.00164533	0.00777379	spe-19	TRUE
WBGene00007127	1.97934	-3.00366	1.76182	0.001659	0.00781849	srbc-78	TRUE
WBGene00006449	10.3101	-1.7801	0.873835	0.00166107	0.00782427	alg-4	TRUE
WBGene00012669	14.1339	-0.885169	0.352569	0.00167145	0.00785729	Y39B6A.7	TRUE
WBGene00003527	35.2504	-0.64672	0.237983	0.00168042	0.0078934	nas-8	TRUE
WBGene00020227	33.4226	-1.02919	0.433925	0.0016802	0.0078934	T05A8.1	TRUE
WBGene00022485	62.9699	-0.761731	0.293789	0.00168895	0.00792144	fbxa-63	TRUE
WBGene00008013	7.78223	-1.42535	0.663183	0.00169865	0.00795487	C38D9.5	TRUE
WBGene00019119	1.63821	-2.79332	1.62537	0.00170021	0.00795817	F59E12.3	TRUE
WBGene00011705	147.631	-0.794517	0.310897	0.00172027	0.0080379	clp-9	TRUE
WBGene00009927	50.0914	-0.845198	0.337362	0.00172235	0.00804556	F52B11.5	TRUE
WBGene00194667	9.48489	-1.15301	0.490546	0.00173332	0.00809274	Y105C5A.1271	TRUE
WBGene00044716	2.46671	-2.32597	1.14647	0.00173734	0.00810946	ZK1225.12	TRUE
[truncated: 60 more rows]

## Sheet: 1D_DGE_allsiggenes_LLvsSL
gene	baseMean	log2FoldChange	lfcSE	pvalue	padj	symbol	threshold
WBGene00000004	1012.68	-0.731294	0.113612	2.90614e-11	1.22117e-09	aat-3	TRUE
WBGene00000037	131.316	-1.33011	0.23616	1.74144e-09	4.82742e-08	ace-3	TRUE
WBGene00000039	315.811	-1.23305	0.437744	0.000375786	0.00234999	acn-1	TRUE
WBGene00000044	23.8183	-0.843303	0.285444	0.000527753	0.00312158	acr-5	TRUE
WBGene00000046	17.2714	-0.965605	0.369095	0.00107294	0.00550339	acr-7	TRUE
WBGene00000049	10.8131	-1.42119	0.580684	0.000872889	0.00466403	acr-10	TRUE
WBGene00000051	44.9066	-0.776622	0.293427	0.00137171	0.00669562	acr-12	TRUE
WBGene00000059	46.1182	-1.21872	0.198862	9.98463e-11	3.65048e-09	acr-20	TRUE
WBGene00000092	1521.33	-0.637315	0.124901	9.85978e-08	1.84603e-06	ags-3	TRUE
WBGene00000100	4394.29	-0.83316	0.170366	1.82363e-07	3.1833e-06	ajm-1	TRUE
WBGene00000118	509.329	0.852331	0.163973	3.61393e-08	7.35175e-07	alh-12	TRUE
WBGene00000120	2499.36	-0.770321	0.125064	1.58684e-10	5.55034e-09	aly-1	TRUE
WBGene00000133	72.0006	1.75813	0.27055	6.33522e-12	2.95638e-10	amt-1	TRUE
WBGene00000170	4102.9	-2.38573	0.244045	8.31319e-24	6.71308e-21	aqp-2	TRUE
WBGene00000174	68.8057	-0.881806	0.2476	5.54485e-05	0.000481236	aqp-6	TRUE
WBGene00000176	1066.44	-0.598617	0.169356	0.000123363	0.000936719	aqp-8	TRUE
WBGene00000211	356.696	-0.634145	0.180041	0.000118202	0.000906389	asm-1	TRUE
WBGene00000212	516.18	1.07094	0.22117	1.57385e-07	2.78922e-06	asm-2	TRUE
WBGene00000213	233.192	1.80909	0.451334	3.78087e-06	4.63206e-05	asm-3	TRUE
WBGene00000215	2958.7	2.0725	0.274663	2.91064e-15	2.89087e-13	asp-2	TRUE
WBGene00000216	15703.5	0.967617	0.208962	4.69372e-07	7.39411e-06	asp-3	TRUE
WBGene00000217	7945.74	0.995104	0.151537	7.19574e-12	3.29991e-10	asp-4	TRUE
WBGene00000218	9026.02	1.02245	0.258704	1.02538e-05	0.000110917	asp-5	TRUE
WBGene00000220	131.372	-1.22228	0.256672	1.94214e-07	3.36173e-06	atf-2	TRUE
WBGene00000239	194.491	1.10417	0.196248	2.14067e-09	5.82972e-08	bas-1	TRUE
WBGene00000240	2370.35	-1.16551	0.157515	1.50193e-14	1.26223e-12	pah-1	TRUE
WBGene00000262	344.595	-1.01435	0.179129	2.0913e-09	5.72602e-08	bra-1	TRUE
WBGene00000281	420.158	0.619201	0.115344	2.4952e-08	5.30852e-07	cah-3	TRUE
WBGene00000283	268.471	0.800026	0.180886	2.38192e-06	3.12425e-05	cah-5	TRUE
WBGene00000286	248.221	-0.673175	0.16	6.88574e-06	7.83633e-05	cal-2	TRUE
WBGene00000288	95.6318	-0.758616	0.190631	1.43225e-05	0.00014861	cal-4	TRUE
WBGene00000296	35.7307	-0.840423	0.277848	0.000410114	0.00252806	cat-2	TRUE
WBGene00000301	12294.9	-1.61393	0.169689	3.10368e-22	1.60124e-19	cav-1	TRUE
WBGene00000302	57.4244	1.53119	0.330297	2.37005e-07	4.01267e-06	cav-2	TRUE
WBGene00000373	622.466	-0.755089	0.254694	0.000569689	0.00331272	cyp-14A5	TRUE
WBGene00000396	12808.2	-0.641867	0.141628	1.56994e-06	2.15989e-05	cdh-4	TRUE
WBGene00000401	144.506	-2.20673	0.26235	2.88822e-18	5.70669e-16	cdh-9	TRUE
WBGene00000425	553.863	-1.88574	0.227029	7.30501e-18	1.33016e-15	ced-11	TRUE
WBGene00000433	15.9504	-1.59203	0.358915	8.86935e-07	1.30896e-05	ceh-8	TRUE
WBGene00000435	73.2997	-2.23938	0.281104	1.20729e-16	1.55715e-14	ceh-10	TRUE
WBGene00000437	160.092	-0.875318	0.165352	2.01763e-08	4.40139e-07	ceh-13	TRUE
WBGene00000439	108.486	-1.27811	0.249399	3.09514e-08	6.40156e-07	ceh-16	TRUE
WBGene00000443	1015.93	-0.851082	0.11984	2.36489e-13	1.47393e-11	ceh-20	TRUE
WBGene00000446	21.4632	-0.821545	0.3182	0.00148033	0.00711733	ceh-23	TRUE
WBGene00000448	233.525	-2.00088	0.217745	2.75518e-21	1.19005e-18	pros-1	TRUE
WBGene00000449	25.0095	-1.34662	0.372269	2.19689e-05	0.000214978	ceh-27	TRUE
WBGene00000451	22.9072	-1.00555	0.300808	0.00010803	0.000843752	ceh-30	TRUE
WBGene00000452	13.7449	-1.36061	0.392946	5.34313e-05	0.000467252	ceh-31	TRUE
WBGene00000453	2021.43	-1.69472	0.190986	5.3089e-20	1.67122e-17	ceh-32	TRUE
WBGene00000458	425.542	-0.714687	0.149242	4.00347e-07	6.40451e-06	ceh-37	TRUE
WBGene00000463	1383.06	-2.16951	0.225341	4.14818e-23	2.56814e-20	ceh-43	TRUE
WBGene00000469	340.33	-3.01031	0.299041	5.43752e-25	8.12537e-22	ces-2	TRUE
WBGene00000476	87.0278	-0.987941	0.16662	5.04501e-10	1.59085e-08	cfi-1	TRUE
WBGene00000478	683.324	-2.02192	0.213278	1.87813e-22	1.02596e-19	cfz-2	TRUE
WBGene00000482	6032.1	-1.05519	0.148992	1.76666e-13	1.13537e-11	chd-3	TRUE
WBGene00000491	86.5145	-1.06315	0.270809	1.02349e-05	0.000110776	che-12	TRUE
WBGene00000492	26.2318	-1.04056	0.316577	0.000128101	0.000965595	che-13	TRUE
WBGene00000493	45.8105	-1.11807	0.314051	3.89696e-05	0.000353754	che-14	TRUE
WBGene00000503	13725.3	-1.5335	0.171074	2.34831e-20	7.93002e-18	cht-1	TRUE
WBGene00000516	372.058	-1.41442	0.188394	5.815e-15	5.24282e-13	cki-1	TRUE
WBGene00000518	135.59	-0.615232	0.15853	3.17818e-05	0.0002947	ckk-1	TRUE
WBGene00000531	74.7762	-0.63124	0.204583	0.000551912	0.00323645	clh-4	TRUE
WBGene00000544	60.4743	-0.703606	0.212981	0.000225449	0.00154057	clp-3	TRUE
WBGene00000545	2003.72	-0.591812	0.135775	4.22283e-06	5.09951e-05	clp-4	TRUE
WBGene00000551	17.162	1.01907	0.399887	0.00115366	0.00583048	clx-1	TRUE
WBGene00000561	27.4325	-2.57731	0.457771	1.21173e-09	3.51637e-08	cnd-1	TRUE
WBGene00000562	272.355	-1.2044	0.280059	1.67205e-06	2.28681e-05	cng-1	TRUE
WBGene00000597	507.358	2.27934	0.315002	2.65797e-14	2.06555e-12	col-8	TRUE
WBGene00000598	4.99133	-1.64282	0.813182	0.00201022	0.0091322	col-9	TRUE
WBGene00000603	41.3874	-1.17602	0.411326	0.000358382	0.00226018	col-14	TRUE
WBGene00000608	248.072	2.37182	0.546944	7.42255e-07	1.12538e-05	col-19	TRUE
WBGene00000609	148.556	2.46383	0.52403	1.34404e-07	2.42593e-06	col-20	TRUE
WBGene00000610	8.9526	-1.91915	0.579097	6.08923e-05	0.0005195	col-33	TRUE
WBGene00000616	40.319	-1.34363	0.55157	0.000948137	0.00497591	col-39	TRUE
WBGene00000625	45.0677	-0.701204	0.228161	0.000466403	0.00281799	col-48	TRUE
WBGene00000650	94.1712	-1.10963	0.408866	0.000588702	0.00338933	col-74	TRUE
WBGene00000656	454.84	3.37848	0.524848	6.10385e-12	2.87005e-10	col-80	TRUE
WBGene00000659	35.8061	-0.940903	0.264565	5.26633e-05	0.000461593	col-84	TRUE
WBGene00000666	9.16495	-1.7076	0.869429	0.00209135	0.00942371	col-91	TRUE
WBGene00000670	5803.4	0.696355	0.20251	0.000120932	0.000923077	col-95	TRUE
WBGene00000673	375.075	1.16172	0.32121	2.99025e-05	0.000278386	col-98	TRUE
WBGene00000674	392.418	-1.89085	0.262298	4.11802e-14	3.06296e-12	col-99	TRUE
WBGene00000675	2821.68	2.49783	0.432084	4.26819e-10	1.37151e-08	col-101	TRUE
WBGene00000679	5.4504	-2.76873	0.713496	1.00418e-05	0.000109068	col-105	TRUE
WBGene00000680	4152.12	1.60219	0.274425	4.17769e-10	1.34475e-08	col-106	TRUE
WBGene00000685	115.221	-0.92781	0.262555	5.77793e-05	0.000497974	col-111	TRUE
WBGene00000693	2081.93	2.74936	0.424086	5.12385e-12	2.44641e-10	col-119	TRUE
WBGene00000695	91.7692	-1.90862	0.338819	1.33221e-09	3.80662e-08	col-121	TRUE
WBGene00000696	8295.58	1.9303	0.364163	8.05869e-09	1.93878e-07	col-122	TRUE
WBGene00000698	431.337	2.30493	0.404775	7.19817e-10	2.19887e-08	col-124	TRUE
WBGene00000704	30.0774	-1.37896	0.473026	0.000267843	0.00177049	col-130	TRUE
WBGene00000706	15.5462	-1.21505	0.345139	4.36887e-05	0.000392754	col-132	TRUE
WBGene00000710	2.51316	-2.97209	1.31076	0.000732553	0.00405656	col-137	TRUE
WBGene00000713	1370.87	3.47903	0.492202	7.87708e-14	5.4387e-12	col-140	TRUE
WBGene00000715	68.9854	1.10143	0.285939	1.33617e-05	0.000140207	col-142	TRUE
WBGene00000716	2274.03	2.38985	0.427287	1.32037e-09	3.7903e-08	col-143	TRUE
WBGene00000719	7.01863	-3.4652	1.42202	0.000682365	0.00382656	col-146	TRUE
WBGene00000731	93.5692	1.20542	0.30896	8.9552e-06	9.89441e-05	col-158	TRUE
WBGene00000733	374.614	1.45499	0.561458	0.00058579	0.00337885	col-160	TRUE
WBGene00000734	10.6397	-2.72531	1.04765	0.000329875	0.00210904	col-161	TRUE
WBGene00000751	1111.24	3.14513	0.4603	4.34165e-13	2.59285e-11	col-178	TRUE
WBGene00000752	130.857	3.71163	0.497948	3.79844e-15	3.71307e-13	col-179	TRUE
WBGene00000754	7226.86	1.9606	0.289245	9.67216e-13	5.54448e-11	col-181	TRUE
WBGene00000757	4851.52	1.91829	0.284773	1.1692e-12	6.5212e-11	col-184	TRUE
WBGene00000771	32.2321	-1.40001	0.353977	6.42237e-06	7.37223e-05	cpb-2	TRUE
WBGene00000779	1904.78	0.877588	0.212477	5.86979e-06	6.8308e-05	cpn-3	TRUE
WBGene00000781	28815.6	1.15299	0.176078	6.88192e-12	3.16381e-10	cpr-1	TRUE
WBGene00000785	3429.01	1.11954	0.229613	1.27129e-07	2.3126e-06	cpr-5	TRUE
WBGene00000786	12736.2	0.810027	0.141525	1.89783e-09	5.24531e-08	cpr-6	TRUE
WBGene00000792	1057.12	-1.5636	0.175341	4.08052e-20	1.32961e-17	crb-1	TRUE
WBGene00000801	281.982	-0.891388	0.145993	1.72465e-10	5.96499e-09	cars-2	TRUE
WBGene00000822	940.07	0.90996	0.215094	3.59361e-06	4.426e-05	csq-1	TRUE
WBGene00000832	1319.42	-0.585435	0.124082	7.92267e-07	1.18859e-05	ctn-1	TRUE
WBGene00000853	38.6237	0.909453	0.257594	5.86149e-05	0.000504474	cut-6	TRUE
WBGene00000857	343.629	-1.25551	0.199151	3.05273e-11	1.27126e-09	cwn-1	TRUE
WBGene00000858	85.7664	-0.764236	0.198021	2.41006e-05	0.000231328	cwn-2	TRUE
WBGene00000861	1.34659	-4.23679	2.58223	0.00157216	0.00749479	cwp-3	TRUE
WBGene00000870	1389.22	-1.30696	0.194454	1.76485e-12	9.25945e-11	cyd-1	TRUE
WBGene00000902	36.615	-1.22268	0.320408	1.30974e-05	0.000137589	daf-6	TRUE
WBGene00000951	80.9602	-0.961874	0.202972	3.18105e-07	5.22384e-06	deg-3	TRUE
WBGene00000958	266.14	-1.18198	0.189102	4.69293e-11	1.84665e-09	dgk-1	TRUE
WBGene00000961	2856.41	-0.92242	0.156644	6.17282e-10	1.91399e-08	dgn-1	TRUE
WBGene00000966	197.22	1.36608	0.229836	2.4403e-10	8.22571e-09	dhs-2	TRUE
WBGene00000967	748.581	1.07158	0.116765	5.74474e-21	2.28693e-18	dhs-3	TRUE
WBGene00000969	365.819	-0.583589	0.145654	1.99512e-05	0.000197313	dhs-5	TRUE
WBGene00000971	19.7781	1.29891	0.51088	0.000718392	0.00399397	dhs-7	TRUE
WBGene00000972	138.363	-2.05374	0.268289	1.506e-15	1.56262e-13	dhs-8	TRUE
WBGene00000979	39.7332	-1.62747	0.298868	4.7324e-09	1.20075e-07	dhs-16	TRUE
WBGene00000981	853.195	-0.639832	0.197223	0.000312299	0.00201611	dhs-18	TRUE
WBGene00000989	416.344	2.25584	0.563199	3.16312e-06	4.00195e-05	dhs-26	TRUE
WBGene00001006	4995.43	-1.1022	0.15471	1.28613e-13	8.56174e-12	dlg-1	TRUE
WBGene00001064	109.678	-1.24156	0.33789	2.20826e-05	0.000215805	dpy-2	TRUE
WBGene00001065	66.8373	-1.45751	0.409022	2.76219e-05	0.000259803	dpy-3	TRUE
WBGene00001069	76.4829	-1.1012	0.420905	0.000814516	0.00441565	dpy-7	TRUE
WBGene00001075	1553.94	-2.00926	0.289315	2.48757e-13	1.53494e-11	dpy-14	TRUE
WBGene00001076	1573.9	-1.67667	0.288499	4.46229e-10	1.42402e-08	dpy-17	TRUE
WBGene00001103	169.465	-0.944636	0.153454	1.14011e-10	4.08003e-09	dsl-1	TRUE
WBGene00001104	1582.16	-0.864216	0.15407	3.53473e-09	9.15629e-08	dsl-2	TRUE
WBGene00001105	233.532	-1.89854	0.252226	4.09536e-15	3.96163e-13	dsl-3	TRUE
WBGene00001108	25.3598	-1.39482	0.381489	2.21069e-05	0.000215805	dsl-6	TRUE
WBGene00001109	6.35981	-1.74544	0.730462	0.000921649	0.00486783	dsl-7	TRUE
WBGene00001111	14.4278	-1.27667	0.43433	0.00027272	0.00179809	duo-2	TRUE
WBGene00001118	212.461	-0.668336	0.175149	3.49507e-05	0.000321356	dyf-2	TRUE
WBGene00001123	159.461	-2.12197	0.284936	6.91519e-15	6.11599e-13	dyf-7	TRUE
WBGene00001131	3694.19	-0.608724	0.138733	3.52259e-06	4.35297e-05	dys-1	TRUE
WBGene00001159	147.343	-0.798104	0.265996	0.000456218	0.00276521	eff-1	TRUE
WBGene00001165	604.799	-1.27828	0.158958	9.52764e-17	1.25501e-14	efn-4	TRUE
WBGene00001170	55.7424	-0.816764	0.202479	1.04208e-05	0.000112526	egl-1	TRUE
WBGene00001171	135.024	-0.657609	0.142179	1.0304e-06	1.49747e-05	egl-2	TRUE
WBGene00001204	35.9089	-1.27461	0.266066	1.92065e-07	3.33074e-06	egl-38	TRUE
WBGene00001207	356.728	-1.07176	0.177603	1.99819e-10	6.8347e-09	egl-43	TRUE
WBGene00001210	59.1213	-0.916192	0.30825	0.000402605	0.00249133	egl-46	TRUE
WBGene00001249	802.485	-0.62106	0.128136	3.82194e-07	6.14056e-06	elt-1	TRUE
WBGene00001263	3903.95	0.673974	0.220756	0.000542398	0.00318897	emb-9	TRUE
WBGene00001328	4436.45	-0.771022	0.147884	3.8564e-08	7.79378e-07	epi-1	TRUE
WBGene00001366	876.297	-0.604339	0.206724	0.000992808	0.00517525	exc-5	TRUE
WBGene00001377	495.883	-1.32988	0.180721	1.92116e-14	1.54466e-12	eya-1	TRUE
WBGene00001387	1943.6	1.51829	0.247413	7.37754e-11	2.77937e-09	far-3	TRUE
WBGene00001399	320.459	1.79069	0.253238	1.0341e-13	7.03526e-12	fat-7	TRUE
WBGene00001432	129.39	-1.70595	0.260447	5.03382e-12	2.41584e-10	fkb-7	TRUE
WBGene00001437	105.083	-0.873464	0.257157	0.000105284	0.000826126	fkh-5	TRUE
WBGene00001440	64.3058	-1.24676	0.207015	1.7988e-10	6.20986e-09	fkh-8	TRUE
WBGene00001453	354.746	-0.600477	0.180355	0.000261293	0.00173711	flp-10	TRUE
WBGene00001458	234.092	-0.880717	0.152588	1.38253e-09	3.94436e-08	flp-15	TRUE
WBGene00001463	79.4246	-0.61043	0.149169	1.34976e-05	0.000141553	flp-20	TRUE
WBGene00001475	617.274	-1.84463	0.230867	9.79831e-17	1.28158e-14	fmi-1	TRUE
WBGene00001477	1711.63	-1.55411	0.604351	0.000527771	0.00312158	fmo-2	TRUE
WBGene00001480	868.542	-0.803676	0.170354	4.60643e-07	7.27511e-06	fmo-5	TRUE
WBGene00001506	10.2568	-1.66065	0.516029	9.72651e-05	0.000772011	fut-2	TRUE
WBGene00001512	24.0018	-0.929102	0.304697	0.000328603	0.00210381	gab-1	TRUE
WBGene00001515	151.584	-0.709561	0.184108	2.73619e-05	0.000257965	gap-1	TRUE
WBGene00001517	88.2865	-0.661212	0.188825	0.000117696	0.000902919	gar-1	TRUE
WBGene00001519	74.5931	-0.635851	0.176338	8.66524e-05	0.000702793	gar-3	TRUE
WBGene00001536	43.9153	-1.22828	0.236129	2.0925e-08	4.55081e-07	gcy-9	TRUE
WBGene00001537	486.793	-0.737107	0.10008	4.30852e-14	3.18813e-12	gcy-11	TRUE
WBGene00001544	477.552	-1.17453	0.145373	8.40867e-17	1.13996e-14	gcy-19	TRUE
WBGene00001546	193.652	-1.00039	0.181944	5.43739e-09	1.35012e-07	gcy-21	TRUE
WBGene00001547	105.619	-1.30658	0.231683	1.66675e-09	4.66916e-08	gcy-22	TRUE
WBGene00001551	26.6333	-0.876849	0.313209	0.000772962	0.00423221	gcy-31	TRUE
WBGene00001553	37.4	-0.729928	0.242477	0.00057468	0.00333443	gcy-33	TRUE
WBGene00001555	63.0473	-0.849495	0.255982	0.000140446	0.00103841	gcy-35	TRUE
WBGene00001557	71.4622	-0.734575	0.175005	6.37758e-06	7.33441e-05	gcy-37	TRUE
WBGene00001577	1293.46	-0.631606	0.184252	0.000167694	0.00119791	gem-4	TRUE
WBGene00001578	590.784	1.28329	0.175259	2.48009e-14	1.94357e-12	ges-1	TRUE
WBGene00001581	2616.46	1.51736	0.594387	0.000616091	0.00352407	gfi-1	TRUE
WBGene00001603	7.25128	-1.53443	0.746222	0.00209353	0.00942849	gln-2	TRUE
WBGene00001604	4183.28	0.663313	0.220753	0.00065948	0.0037309	gln-3	TRUE
WBGene00001615	153.371	-0.619188	0.18215	0.000192427	0.0013446	glr-4	TRUE
WBGene00001633	411.204	0.856108	0.153014	4.02556e-09	1.03269e-07	gly-8	TRUE
WBGene00001677	15.9339	-1.10167	0.483028	0.00199059	0.00905713	gpa-15	TRUE
WBGene00001693	5.55017	2.08404	0.790564	0.000399334	0.00247723	grd-4	TRUE
WBGene00001695	10.9797	-2.11485	0.554582	1.07401e-05	0.000115706	grd-6	TRUE
WBGene00001700	25.0024	-1.18388	0.297234	6.98596e-06	7.94552e-05	grd-11	TRUE
WBGene00001701	7.40807	-2.07856	0.766293	0.000364644	0.00229096	grd-12	TRUE
WBGene00001707	183.395	-0.600021	0.134188	2.5174e-06	3.27421e-05	grh-1	TRUE
WBGene00001717	45.5612	-0.779127	0.260977	0.000517376	0.00307004	grl-8	TRUE
WBGene00001723	64.1456	-0.966246	0.219094	1.50419e-06	2.08799e-05	grl-14	TRUE
WBGene00001725	112.823	-1.41841	0.290654	9.62145e-08	1.80322e-06	grl-16	TRUE
WBGene00001752	154.273	1.10714	0.262426	2.73643e-06	3.52452e-05	gst-4	TRUE
WBGene00001754	114.503	0.925704	0.251733	3.35088e-05	0.000309016	gst-6	TRUE
WBGene00001758	99.6299	1.75959	0.317314	2.09334e-09	5.72602e-08	gst-10	TRUE
WBGene00001763	77.2549	-0.86585	0.185206	5.05015e-07	7.88206e-06	gst-15	TRUE
WBGene00001765	5.48936	-1.75167	0.659559	0.00054222	0.00318893	gst-17	TRUE
WBGene00001772	222.399	-0.934489	0.189003	1.1716e-07	2.15234e-06	gst-24	TRUE
WBGene00001774	54.3123	1.17233	0.299757	8.85645e-06	9.7988e-05	gst-26	TRUE
WBGene00001775	156.395	0.956135	0.219937	1.91587e-06	2.57478e-05	gst-27	TRUE
WBGene00001777	24.2509	1.5226	0.377131	3.40447e-06	4.23168e-05	gst-29	TRUE
WBGene00001803	164.819	-0.91325	0.193588	3.63301e-07	5.90858e-06	lite-1	TRUE
WBGene00001806	8.50944	1.14734	0.465841	0.00117674	0.00591063	gur-5	TRUE
WBGene00001820	1142.58	-1.71929	0.208081	1.10423e-17	1.95323e-15	ham-1	TRUE
WBGene00001821	231.188	-0.969308	0.180211	1.12683e-08	2.61068e-07	ham-2	TRUE
WBGene00001828	824.917	-2.45618	0.303825	3.67077e-17	5.49816e-15	hch-1	TRUE
WBGene00001844	1556.35	-0.750967	0.12589	5.5455e-10	1.73395e-08	hid-1	TRUE
WBGene00001853	5827.44	-1.34927	0.164027	2.34289e-17	3.71919e-15	hil-2	TRUE
WBGene00001854	4024.91	-2.13672	0.247504	3.57193e-19	8.84553e-17	hil-3	TRUE
WBGene00001857	42.8674	-1.36926	0.297345	3.72648e-07	6.02891e-06	hil-6	TRUE
WBGene00001858	383.673	-2.68125	0.314507	9.42536e-19	2.11477e-16	hil-7	TRUE
WBGene00001875	40.466	-1.08773	0.259749	3.03125e-06	3.85609e-05	his-1	TRUE
WBGene00001876	52.3736	-1.20503	0.283787	2.20076e-06	2.91895e-05	his-2	TRUE
WBGene00001877	107.13	-1.26393	0.245653	2.70989e-08	5.69352e-07	his-3	TRUE
WBGene00001878	35.4335	-0.967032	0.38725	0.0014166	0.00687676	his-4	TRUE
WBGene00001880	85.9455	-0.759533	0.30133	0.00207807	0.00938609	his-6	TRUE
WBGene00001881	102.56	-1.21616	0.263439	3.79057e-07	6.1113e-06	his-7	TRUE
WBGene00001882	102.764	-1.27564	0.241954	1.34721e-08	3.0664e-07	his-8	TRUE
WBGene00001884	64.927	-0.858523	0.30837	0.000815048	0.00441595	his-10	TRUE
WBGene00001886	86.3239	-1.09224	0.356172	0.000220701	0.00151091	his-12	TRUE
WBGene00001891	84.6953	-1.16569	0.24491	1.9905e-07	3.43583e-06	his-17	TRUE
WBGene00001893	124.953	-1.25926	0.373008	6.31484e-05	0.000536531	his-19	TRUE
WBGene00001894	76.388	-1.18986	0.345847	5.58583e-05	0.000484114	his-20	TRUE
WBGene00001898	11192.6	-1.90314	0.254514	4.50464e-15	4.20426e-13	his-24	TRUE
WBGene00001903	48.023	-1.4928	0.466113	9.67461e-05	0.000768683	his-29	TRUE
WBGene00001904	24.1617	-1.66701	0.462793	2.08309e-05	0.000204813	his-30	TRUE
WBGene00001905	90.922	-0.954889	0.299275	0.000187524	0.00131813	his-31	TRUE
WBGene00001906	333.565	-1.53558	0.234842	5.13711e-12	2.44645e-10	his-32	TRUE
WBGene00001910	1570.32	-0.724019	0.104848	1.20067e-12	6.67666e-11	C50F4.6	TRUE
WBGene00001913	20.4169	-2.09624	0.520291	3.24223e-06	4.06329e-05	his-39	TRUE
WBGene00001914	63.2103	-0.649317	0.2421	0.00180045	0.0083391	his-40	TRUE
WBGene00001945	1111.44	-0.871061	0.161025	1.07874e-08	2.51386e-07	his-71	TRUE
WBGene00001946	16831.8	-0.595837	0.160581	7.06709e-05	0.000589655	his-72	TRUE
WBGene00001947	18.7646	-1.64085	0.399417	3.15255e-06	3.9913e-05	his-73	TRUE
WBGene00001948	82.2006	-1.37035	0.255958	8.08699e-09	1.94307e-07	hlh-1	TRUE
WBGene00001951	18.669	-1.03295	0.304244	8.70742e-05	0.000705757	hlh-4	TRUE
WBGene00001958	109.241	-1.34875	0.272016	6.69637e-08	1.29554e-06	hlh-14	TRUE
WBGene00001960	36.9576	-1.1822	0.316464	1.90853e-05	0.000189658	hlh-16	TRUE
WBGene00001968	7.32916	-1.58201	0.68494	0.00111448	0.00567567	hlh-29	TRUE
WBGene00001976	2092.07	-1.64656	0.189584	3.04077e-19	7.84392e-17	hmg-11	TRUE
WBGene00001981	93.5242	-0.640778	0.186992	0.000167325	0.00119598	hnd-1	TRUE
WBGene00001989	41.0733	-0.740359	0.21116	9.89413e-05	0.000783894	hot-4	TRUE
WBGene00002026	1586.47	-0.58062	0.215834	0.0021232	0.00953898	hsp-70	TRUE
WBGene00002048	2435.3	-0.703025	0.106052	8.62272e-12	3.91373e-10	ida-1	TRUE
WBGene00002051	55.4278	-1.04419	0.332792	0.000194286	0.00135403	ifa-3	TRUE
WBGene00002058	910.58	-1.32887	0.189586	2.29363e-13	1.44872e-11	ifd-2	TRUE
WBGene00002067	89.7254	-1.44041	0.257662	1.90748e-09	5.26414e-08	ifp-1	TRUE
WBGene00002069	429.214	-0.954424	0.158444	2.64186e-10	8.82505e-09	ikb-1	TRUE
WBGene00002085	160.896	-2.83384	0.531965	5.38005e-09	1.33946e-07	ins-2	TRUE
WBGene00002086	51.4519	-1.0244	0.264389	1.31802e-05	0.000138381	ins-3	TRUE
WBGene00002087	113.719	-1.4251	0.192241	9.73185e-15	8.36804e-13	ins-4	TRUE
WBGene00002091	64.4918	-1.01368	0.440955	0.00203382	0.00923349	ins-8	TRUE
WBGene00002094	13.5183	-1.34251	0.395553	6.53255e-05	0.000551998	ins-11	TRUE
WBGene00002103	59.8547	-1.03725	0.382064	0.000662009	0.00374064	ins-20	TRUE
WBGene00002106	109.686	-1.06488	0.190775	3.24932e-09	8.46419e-08	ins-23	TRUE
WBGene00002107	64.7466	-0.712871	0.250425	0.000955834	0.00501347	ins-24	TRUE
WBGene00002117	310.344	-1.45033	0.218251	2.73644e-12	1.37734e-10	ins-34	TRUE
WBGene00002120	15.0516	-1.08827	0.392002	0.000553525	0.00324003	ins-37	TRUE
WBGene00002124	2718.77	-0.665839	0.112571	9.13359e-10	2.7273e-08	inx-2	TRUE
WBGene00002127	380.628	-0.687321	0.172341	1.66493e-05	0.000168608	inx-5	TRUE
WBGene00002177	26.2294	-0.775078	0.253115	0.00040905	0.00252318	jkk-1	TRUE
WBGene00002181	644.654	-0.823672	0.177899	6.75195e-07	1.03128e-05	kal-1	TRUE
WBGene00002182	142.877	-0.733957	0.266176	0.00114531	0.00579758	kap-1	TRUE
WBGene00002194	18.4312	-1.91671	0.383968	4.38711e-08	8.74268e-07	kin-6	TRUE
WBGene00002218	40.5964	-1.01237	0.246718	5.48525e-06	6.44386e-05	klp-6	TRUE
WBGene00002222	275.398	-1.06245	0.25229	2.99091e-06	3.80741e-05	klp-11	TRUE
WBGene00002232	1804.16	-0.648588	0.13667	5.85984e-07	9.05448e-06	kpc-1	TRUE
WBGene00002233	246.043	-1.59291	0.170052	7.06174e-22	3.36302e-19	kqt-1	TRUE
WBGene00002234	131.35	1.22887	0.230287	9.398e-09	2.2179e-07	kqt-2	TRUE
WBGene00002246	93.0581	-0.970777	0.205042	3.06122e-07	5.0449e-06	lag-2	TRUE
WBGene00002247	6141.49	-1.08363	0.163264	5.66944e-12	2.67935e-10	lam-1	TRUE
WBGene00002248	1349.25	-1.23652	0.18552	2.77945e-12	1.39521e-10	lam-3	TRUE
WBGene00002253	3156.56	-1.13372	0.148861	3.08512e-15	3.04787e-13	lbp-1	TRUE
WBGene00002258	1741.31	0.60239	0.111889	2.36027e-08	5.0679e-07	lbp-6	TRUE
WBGene00002259	96.0765	0.915038	0.291437	0.000227518	0.001553	lbp-7	TRUE
WBGene00002261	2016.04	-0.735097	0.128364	2.3007e-09	6.21088e-08	ldb-1	TRUE
WBGene00002265	32323.7	-1.01695	0.142791	2.52805e-13	1.55475e-11	lec-2	TRUE
WBGene00002268	2109.6	0.585145	0.178953	0.000343986	0.00218722	lec-5	TRUE
WBGene00002269	3492.08	1.01982	0.182475	3.14916e-09	8.23792e-08	lec-6	TRUE
WBGene00002272	518.178	1.62559	0.266355	7.90634e-11	2.94278e-09	lec-9	TRUE
WBGene00002280	6962.59	0.766453	0.237736	0.000251193	0.00168062	let-2	TRUE
WBGene00002282	315.635	-1.74719	0.217906	8.5302e-17	1.14805e-14	let-4	TRUE
WBGene00002827	458.504	-1.27511	0.191402	2.83694e-12	1.42023e-10	let-653	TRUE
WBGene00002983	73.5811	-0.848376	0.243484	8.04738e-05	0.000660468	lgx-1	TRUE
WBGene00002988	125.531	-0.687908	0.170882	1.43018e-05	0.000148478	lim-6	TRUE
WBGene00002989	301.769	-0.851024	0.176806	2.65202e-07	4.44148e-06	lim-7	TRUE
WBGene00003001	794.325	-0.64935	0.121929	2.24949e-08	4.86377e-07	lin-12	TRUE
WBGene00003006	398.974	-0.84525	0.17392	2.10127e-07	3.60027e-06	lin-17	TRUE
WBGene00003008	28.2754	-0.999344	0.299075	0.000108284	0.000845377	lin-22	TRUE
WBGene00003018	36.3869	-2.58695	0.394503	4.70403e-12	2.26342e-10	lin-32	TRUE
WBGene00003019	536.445	-0.580479	0.111888	7.22938e-08	1.38567e-06	lin-33	TRUE
WBGene00003058	10.4006	-1.50779	0.549222	0.000415588	0.00255418	lov-1	TRUE
WBGene00003072	6312.16	-0.810209	0.127703	4.40617e-11	1.75613e-09	lrp-2	TRUE
WBGene00003089	263.336	-1.54133	0.229149	1.43504e-12	7.7933e-11	ltd-1	TRUE
WBGene00003090	3668.19	1.73947	0.211473	1.48037e-17	2.52246e-15	lys-1	TRUE
WBGene00003091	822.113	3.00598	0.295566	1.37109e-25	2.82946e-22	lys-2	TRUE
WBGene00003092	743.98	-2.43259	0.405649	1.07655e-10	3.89003e-09	lys-3	TRUE
WBGene00003093	2118.34	1.41662	0.259309	4.12337e-09	1.05487e-07	lys-4	TRUE
WBGene00003096	34476.8	1.20814	0.156893	9.3209e-16	1.03046e-13	lys-7	TRUE
WBGene00003097	1642.28	1.59574	0.196246	3.46784e-17	5.27936e-15	lys-8	TRUE
WBGene00003099	52.5975	1.27316	0.496663	0.000729111	0.0040387	lys-10	TRUE
WBGene00003102	66.5947	-1.12938	0.28157	6.22991e-06	7.20026e-05	mab-5	TRUE
WBGene00003112	108.44	-0.715281	0.182202	2.05818e-05	0.000202579	mab-21	TRUE
WBGene00003168	33.7726	-1.10518	0.222352	7.72323e-08	1.47122e-06	mec-4	TRUE
WBGene00003232	40.6827	-0.899979	0.211064	3.26964e-06	4.08936e-05	mgl-1	TRUE
WBGene00003243	1870.57	-0.700765	0.116037	1.89949e-10	6.52112e-09	mig-10	TRUE
WBGene00003245	260.965	-0.595041	0.171573	0.000164517	0.00117884	mig-13	TRUE
WBGene00003249	144.002	-0.844685	0.167959	8.83047e-08	1.66e-06	mig-18	TRUE
WBGene00003369	1675.87	0.669106	0.189482	0.000105431	0.000826928	mlc-1	TRUE
WBGene00003377	270.996	-2.27672	0.295612	9.84309e-16	1.07539e-13	mls-2	TRUE
WBGene00003386	55.7992	-0.703642	0.202461	0.000120165	0.00091845	mod-1	TRUE
WBGene00003387	102.791	-0.598092	0.195418	0.000651135	0.00368818	mod-5	TRUE
WBGene00003388	696.638	-0.866616	0.132768	1.27463e-11	5.62319e-10	moe-3	TRUE
WBGene00003408	1256.69	-0.735718	0.185577	1.59651e-05	0.000162744	mrp-2	TRUE
WBGene00003485	476.01	1.04366	0.219898	2.6108e-07	4.37638e-06	mua-6	TRUE
WBGene00003495	1360.52	0.7189	0.223942	0.000287788	0.00188141	mup-2	TRUE
WBGene00003497	1472.15	0.784098	0.167651	5.93887e-07	9.16896e-06	mup-4	TRUE
WBGene00003518	580.928	-1.19658	0.20626	6.97552e-10	2.14462e-08	nac-2	TRUE
WBGene00003527	35.2504	-0.64672	0.237983	0.00168042	0.0078934	nas-8	TRUE
WBGene00003530	3452.78	0.991645	0.169355	6.81967e-10	2.10402e-08	nas-11	TRUE
WBGene00003532	6.38955	-1.35538	0.567241	0.00136723	0.00667549	nas-13	TRUE
WBGene00003553	741.326	-0.60261	0.139412	4.82208e-06	5.74106e-05	nas-37	TRUE
WBGene00003561	2333.48	-0.818378	0.115742	3.0557e-13	1.85988e-11	ncr-1	TRUE
WBGene00003562	187.182	-1.12432	0.235805	2.0845e-07	3.58144e-06	ncr-2	TRUE
WBGene00003568	888.933	-0.6079	0.129981	9.125e-07	1.34081e-05	ncx-3	TRUE
WBGene00003571	54.127	-0.872667	0.344361	0.00145387	0.007017	ncx-6	TRUE
WBGene00003593	1412.9	-0.661827	0.122844	1.99131e-08	4.36139e-07	nfm-1	TRUE
WBGene00003595	147.204	-1.36101	0.226909	1.97165e-10	6.75636e-09	ngn-1	TRUE
WBGene00003597	779.875	-0.683749	0.125194	1.23769e-08	2.84765e-07	nhl-1	TRUE
WBGene00003601	1875.04	-0.590627	0.116365	9.98587e-08	1.864e-06	nhr-2	TRUE
WBGene00003602	672.689	-1.02208	0.179696	1.7248e-09	4.78844e-08	nhr-3	TRUE
WBGene00003614	49.0128	-0.814779	0.185787	2.2049e-06	2.92094e-05	nhr-15	TRUE
WBGene00003616	572.232	-0.672479	0.147163	1.29115e-06	1.82779e-05	nhr-17	TRUE
WBGene00003623	279.03	-1.68774	0.199387	2.21823e-18	4.52738e-16	nhr-25	TRUE
WBGene00003628	986.717	-0.854844	0.136668	7.46577e-11	2.80125e-09	nhr-35	TRUE
WBGene00003633	158.793	-0.664534	0.167119	1.89714e-05	0.000188829	nhr-43	TRUE
WBGene00003649	76.1295	-0.973386	0.278171	6.00539e-05	0.000514035	nhr-59	TRUE
WBGene00003650	44.2475	-0.729496	0.235713	0.000428381	0.00262152	nhr-60	TRUE
WBGene00003651	819.652	-0.734521	0.133124	7.94843e-09	1.91474e-07	nhr-61	TRUE
WBGene00003657	82.5334	-1.72456	0.286732	1.46332e-10	5.13765e-09	nhr-67	TRUE
WBGene00003669	189.684	-0.621753	0.167288	5.91514e-05	0.000507445	nhr-79	TRUE
WBGene00003675	167.928	-0.677454	0.187276	7.42283e-05	0.000614368	nhr-85	TRUE
WBGene00003677	137.404	-0.875871	0.163921	1.59467e-08	3.56842e-07	nhr-87	TRUE
WBGene00003681	192.265	-0.971159	0.201521	2.15093e-07	3.66506e-06	nhr-91	TRUE
WBGene00003684	52.3343	-1.26297	0.267961	2.47484e-07	4.17866e-06	nhr-94	TRUE
WBGene00003709	550.89	-0.607265	0.147013	1.11134e-05	0.000119105	nhr-119	TRUE
WBGene00003710	230.179	-0.834431	0.191055	2.25511e-06	2.9832e-05	nhr-120	TRUE
WBGene00003719	75.5614	-1.07609	0.232183	4.7002e-07	7.39804e-06	nhr-129	TRUE
WBGene00003734	27.8402	1.12263	0.368964	0.000242484	0.00163591	nhx-6	TRUE
WBGene00003738	1527.43	0.872803	0.142044	1.43109e-10	5.03402e-09	nid-1	TRUE
WBGene00003740	68.6175	-1.16869	0.201484	8.14824e-10	2.45677e-08	nlp-2	TRUE
WBGene00003746	349.702	-0.705721	0.137563	7.10183e-08	1.3633e-06	nlp-8	TRUE
WBGene00003760	1.83382	-3.02559	1.61196	0.00111658	0.00568326	nlp-22	TRUE
WBGene00003764	87.6775	0.859537	0.339549	0.00159584	0.00759017	nlp-26	TRUE
WBGene00003766	569.015	0.756735	0.20034	3.27321e-05	0.000303057	nlp-28	TRUE
WBGene00003772	505.959	-1.64447	0.212379	7.8971e-16	8.7828e-14	nlr-1	TRUE
WBGene00003774	40.1021	-1.00145	0.242364	4.88005e-06	5.79893e-05	nmr-1	TRUE
WBGene00003786	5353.51	1.01027	0.20336	9.21566e-08	1.73066e-06	npa-1	TRUE
WBGene00003838	52.9937	-3.57377	1.13501	5.19489e-05	0.000456192	ocr-1	TRUE
WBGene00003844	3730.46	-1.47326	0.181134	4.14676e-17	6.06439e-15	odc-1	TRUE
WBGene00003849	39.2988	-0.757503	0.240742	0.00031168	0.00201351	odr-2	TRUE
WBGene00003850	66.4372	-0.883651	0.317097	0.000745594	0.00411283	odr-3	TRUE
WBGene00003856	42.3833	-1.90195	0.363371	1.06334e-08	2.4842e-07	odr-10	TRUE
WBGene00003860	70.8234	0.623696	0.208181	0.000753368	0.00414587	oig-2	TRUE
WBGene00003878	937.194	-0.687054	0.173191	1.76584e-05	0.000177376	pept-3	TRUE
WBGene00003883	629.545	-0.629993	0.119536	4.12972e-08	8.28308e-07	osm-1	TRUE
WBGene00003889	63.8728	-1.18236	0.223373	1.45092e-08	3.29035e-07	osm-9	TRUE
WBGene00003890	76.6461	-0.682542	0.189601	7.79855e-05	0.000642602	osm-10	TRUE
WBGene00003903	6958.06	-0.961963	0.134219	1.14992e-13	7.73824e-12	pab-2	TRUE
WBGene00003909	29.3193	-1.6272	0.323662	3.6583e-08	7.43387e-07	pag-3	TRUE
WBGene00003933	155.477	-1.18572	0.244929	1.35623e-07	2.44556e-06	pat-9	TRUE
WBGene00003934	2656.28	0.907417	0.185943	1.68928e-07	2.96551e-06	pat-10	TRUE
WBGene00003939	19.7421	-0.946538	0.405542	0.00220883	0.00985695	pax-3	TRUE
WBGene00003956	562.275	0.994739	0.300941	0.000118441	0.000907509	pcp-1	TRUE
WBGene00003957	51.3288	1.63704	0.477884	3.85267e-05	0.000349905	pcp-2	TRUE
WBGene00003966	30.9678	-0.781172	0.250653	0.00035257	0.00223034	pdl-1	TRUE
WBGene00003977	6348.04	-0.914784	0.155416	6.27104e-10	1.93797e-08	pes-2.1	TRUE
WBGene00003997	428.796	0.685243	0.158054	3.62661e-06	4.45777e-05	pgp-3	TRUE
WBGene00004000	330.848	-1.74673	0.285142	6.43397e-11	2.46388e-09	pgp-6	TRUE
WBGene00004001	81.7636	-1.11626	0.321025	5.11853e-05	0.000450126	pgp-7	TRUE
WBGene00004002	154.671	-0.867883	0.302133	0.000588488	0.00338914	pgp-8	TRUE
WBGene00004007	19.6059	0.887304	0.299191	0.000465878	0.00281573	pgp-13	TRUE
WBGene00004008	202.826	-0.802463	0.194868	7.09997e-06	8.05545e-05	pgp-14	TRUE
WBGene00004013	340.104	-0.814495	0.141191	1.56666e-09	4.44238e-08	pha-4	TRUE
WBGene00004026	36.581	0.676426	0.254997	0.00180041	0.0083391	phy-3	TRUE
WBGene00004045	238.449	-0.786343	0.143448	8.73338e-09	2.0849e-07	pll-1	TRUE
WBGene00004048	428.278	-1.68301	0.197405	1.26214e-18	2.75786e-16	plx-2	TRUE
WBGene00004052	297.17	-1.25191	0.290587	1.53465e-06	2.12234e-05	parg-2	TRUE
WBGene00004062	279.204	1.11306	0.233954	2.21457e-07	3.76314e-06	pmp-5	TRUE
WBGene00004096	1837.59	-0.658154	0.125529	4.31887e-08	8.62217e-07	pqm-1	TRUE
WBGene00004104	65.4864	-0.808882	0.238915	0.000132153	0.000988517	pqn-13	TRUE
WBGene00004106	5857.09	-0.594346	0.118264	1.66545e-07	2.92921e-06	pqn-15	TRUE
WBGene00004108	644.941	-1.0414	0.254111	4.93954e-06	5.86212e-05	pqn-18	TRUE
WBGene00004112	741.946	1.45515	0.217063	1.75795e-12	9.24942e-11	pqn-22	TRUE
WBGene00004113	464.655	0.760036	0.0916262	2.44417e-17	3.84708e-15	pqn-24	TRUE
WBGene00004120	115.528	-0.924009	0.300914	0.000284895	0.00186513	pqn-32	TRUE
WBGene00004149	32.829	-1.51913	0.50047	0.000146736	0.00107338	trpl-5	TRUE
WBGene00004161	4566.61	-0.699635	0.138273	9.46637e-08	1.77595e-06	pqn-80	TRUE
WBGene00004169	795.661	-0.646893	0.184712	0.000122017	0.00092802	pqn-89	TRUE
WBGene00004174	71.2627	-1.20326	0.375913	0.000123302	0.000936719	abu-14	TRUE
WBGene00004213	501.988	-0.648825	0.130377	1.85447e-07	3.225e-06	ptp-1	TRUE
WBGene00004218	226.406	-0.653764	0.215638	0.000601508	0.00345556	ptr-3	TRUE
WBGene00004219	174.981	-1.1231	0.341791	9.55918e-05	0.000763205	ptr-4	TRUE
WBGene00004224	64.5204	-1.40874	0.321045	1.01581e-06	1.4809e-05	ptr-10	TRUE
WBGene00004230	29.7495	-1.74298	0.434266	3.58852e-06	4.42266e-05	ptr-16	TRUE
WBGene00004231	48.265	-1.29611	0.234351	3.56827e-09	9.20749e-08	ptr-17	TRUE
WBGene00004232	85.6366	-0.660316	0.178941	5.89005e-05	0.00050576	ptr-18	TRUE
WBGene00004236	1076.72	-1.51533	0.233261	6.75037e-12	3.11103e-10	ptr-22	TRUE
WBGene00004257	217.72	-0.695981	0.19649	9.27533e-05	0.000744471	pxn-2	TRUE
WBGene00004264	103.445	-1.04072	0.30588	7.64165e-05	0.000630513	qua-1	TRUE
WBGene00004265	175.371	-0.838283	0.163063	5.16866e-08	1.018e-06	qui-1	TRUE
WBGene00004281	22.8117	-0.949762	0.306837	0.000262402	0.00174181	rab-28	TRUE
WBGene00004335	98.4186	-1.67739	0.324394	1.80439e-08	3.98962e-07	ref-2	TRUE
WBGene00004372	130.4	-1.69441	0.316691	6.62149e-09	1.62244e-07	rig-5	TRUE
WBGene00004402	18.6563	-1.61494	0.377118	1.36434e-06	1.9226e-05	rom-3	TRUE
WBGene00004509	2107.67	-1.13011	0.224772	5.52494e-08	1.08472e-06	rrf-2	TRUE
WBGene00004740	255.961	-0.883166	0.152652	1.22375e-09	3.53478e-08	scd-2	TRUE
WBGene00004746	2542.12	-1.04395	0.154169	1.68944e-12	8.96516e-11	sdc-2	TRUE
WBGene00004748	3.54038	-3.01882	1.09717	0.000267213	0.00176806	sdf-9	TRUE
WBGene00004751	5779.39	-0.619313	0.151429	1.26263e-05	0.000133395	sea-2	TRUE
WBGene00004764	36.2371	-0.88752	0.256404	8.23053e-05	0.000671642	sel-7	TRUE
WBGene00004780	50.5516	-0.872403	0.200569	2.31569e-06	3.05681e-05	ser-7	TRUE
WBGene00004786	3389.56	-0.752531	0.109424	1.02957e-12	5.88378e-11	sex-1	TRUE
WBGene00004802	161.602	-0.89405	0.223493	9.7623e-06	0.000106719	sir-2.3	TRUE
WBGene00004813	4088.23	-0.911772	0.136798	4.31175e-12	2.09092e-10	skr-7	TRUE
WBGene00004814	1795.7	-1.00024	0.160063	5.7829e-11	2.22834e-09	skr-8	TRUE
WBGene00004815	1503.42	-0.88294	0.199449	1.53394e-06	2.12234e-05	skr-9	TRUE
WBGene00004816	1248.36	-0.917926	0.167477	6.65011e-09	1.62367e-07	skr-10	TRUE
WBGene00004818	920.479	-0.788322	0.137696	2.1356e-09	5.82444e-08	skr-12	TRUE
WBGene00004819	644.465	-0.704194	0.152918	9.89573e-07	1.44396e-05	skr-13	TRUE
WBGene00004820	1387.95	-0.803839	0.128616	8.03619e-11	2.98512e-09	skr-14	TRUE
WBGene00004821	1104.14	-0.689747	0.125952	1.11173e-08	2.58425e-07	skr-15	TRUE
WBGene00004825	904.687	-0.991041	0.148655	3.79478e-12	1.86456e-10	skr-19	TRUE
WBGene00004826	424.865	-0.815352	0.119828	2.05478e-12	1.05424e-10	skr-20	TRUE
WBGene00004827	646.643	-1.55456	0.191736	4.44835e-17	6.40459e-15	skr-21	TRUE
WBGene00004830	268.355	-0.710498	0.156844	1.3986e-06	1.96194e-05	slo-1	TRUE
WBGene00004854	155.042	-0.665368	0.207727	0.000338998	0.00215905	slt-1	TRUE
WBGene00004859	811.039	-0.630975	0.160332	2.34535e-05	0.000226522	sma-5	TRUE
WBGene00004875	853.011	1.14671	0.195256	4.98375e-10	1.57421e-08	smd-1	TRUE
WBGene00004907	8.88768	-1.40752	0.610589	0.0012419	0.00616301	snf-8	TRUE
WBGene00004910	172.254	-0.636497	0.241688	0.00211067	0.0094919	snf-11	TRUE
WBGene00004949	1000.03	-2.04919	0.204325	8.17834e-25	8.43868e-22	sox-2	TRUE
WBGene00004951	15953.5	-0.597276	0.114928	6.534e-08	1.26676e-06	spc-1	TRUE
WBGene00004958	38.1536	-1.36317	0.276872	7.10535e-08	1.3633e-06	spe-4	TRUE
WBGene00004986	837.107	1.05805	0.184364	1.21359e-09	3.51637e-08	spp-1	TRUE
WBGene00004987	879.091	0.715076	0.138572	5.91815e-08	1.15947e-06	spp-2	TRUE
WBGene00004988	901.636	0.825178	0.153886	1.5667e-08	3.51006e-07	spp-3	TRUE
WBGene00004989	43.7809	1.82438	0.386754	1.55318e-07	2.75786e-06	spp-4	TRUE
WBGene00004990	5922.35	0.890063	0.132264	2.91406e-12	1.45101e-10	spp-5	TRUE
WBGene00004994	728.38	1.08666	0.420199	0.000945972	0.00496736	spp-9	TRUE
WBGene00004999	7476.05	0.943473	0.177512	1.69935e-08	3.78895e-07	spp-14	TRUE
WBGene00005001	228.681	0.779106	0.142771	9.91939e-09	2.3254e-07	spp-16	TRUE
WBGene00005002	1386.39	1.48248	0.218863	1.08058e-12	6.12688e-11	spp-17	TRUE
WBGene00005018	1069.79	-1.47	0.400953	1.72311e-05	0.000173837	sqt-3	TRUE
WBGene00005040	119.494	0.863999	0.157114	6.94985e-09	1.68731e-07	sra-14	TRUE
WBGene00005082	6.34057	-1.81368	0.837803	0.0014693	0.00707526	srd-4	TRUE
WBGene00005089	13.384	-1.57255	0.654188	0.00087213	0.00466132	srd-11	TRUE
WBGene00005105	31.7035	-0.784559	0.288723	0.0011127	0.00567085	srd-27	TRUE
WBGene00005106	21.4724	-1.0681	0.402055	0.000743641	0.0041045	srd-28	TRUE
WBGene00005110	23.0475	-1.23047	0.31176	8.16266e-06	9.13834e-05	srd-32	TRUE
WBGene00005148	44.2464	-3.52306	1.19779	0.000111575	0.00086538	srd-71	TRUE
WBGene00005292	30.2616	-1.06874	0.34838	0.000228222	0.00155665	srh-71	TRUE
WBGene00005318	2.10721	-5.39519	2.5604	8.10767e-05	0.000664242	srh-99	TRUE
WBGene00005392	5.57886	-1.67879	0.664773	0.000795104	0.00432809	srh-177	TRUE
WBGene00005408	13.0471	-1.51599	0.439881	5.00266e-05	0.000441399	srh-195	TRUE
WBGene00005422	24.502	-1.7672	0.40146	7.19949e-07	1.09496e-05	srh-212	TRUE
WBGene00005427	52.8865	-1.4472	0.284791	3.33567e-08	6.84569e-07	srh-217	TRUE
WBGene00005511	6.28635	-1.44083	0.564678	0.000813858	0.00441424	srh-307	TRUE
WBGene00005516	6.4725	-2.56543	0.920833	0.000250483	0.00167829	sri-4	TRUE
WBGene00005551	136.197	-1.32644	0.333404	5.60102e-06	6.55912e-05	sri-39	TRUE
WBGene00005556	6.31228	-1.34975	0.584171	0.00146402	0.00705718	sri-44	TRUE
WBGene00005567	14.2065	-1.16079	0.355522	0.000112582	0.000871749	sri-55	TRUE
WBGene00005569	14.9503	-1.27897	0.454155	0.000381306	0.00237571	sri-57	TRUE
WBGene00005571	14.4774	-1.03391	0.347372	0.000327659	0.00209848	sri-59	TRUE
WBGene00005586	12.1453	-1.68698	0.590655	0.000252366	0.00168725	sri-74	TRUE
WBGene00005597	13.2683	-1.95662	0.476022	2.9218e-06	3.7332e-05	srj-9	TRUE
WBGene00005642	466.306	0.890118	0.146802	2.16315e-10	7.35827e-09	srp-1	TRUE
WBGene00005655	683.928	-0.833897	0.239391	8.22175e-05	0.00067122	srr-4	TRUE
WBGene00005711	5.75837	-2.02652	0.769945	0.000426176	0.00261406	sru-48	TRUE
WBGene00005715	34.2216	-1.15624	0.341162	6.80235e-05	0.000572161	srv-4	TRUE
WBGene00005748	2.94332	-2.8962	1.33058	0.00153415	0.0073324	srw-1	TRUE
WBGene00005811	12.1028	-2.10121	0.858545	0.000591159	0.00340242	srw-64	TRUE
WBGene00005832	158.44	-1.44567	0.35733	3.97214e-06	4.84403e-05	srw-85	TRUE
WBGene00005833	94.5634	-0.657179	0.252542	0.00218919	0.0097834	srw-86	TRUE
WBGene00005905	2.0927	-3.41892	1.51393	0.000363536	0.00228493	srx-14	TRUE
WBGene00005906	3.07376	-2.0325	0.983869	0.00222175	0.00988925	srx-15	TRUE
WBGene00005934	2.63593	-2.77951	1.40731	0.00112037	0.00569788	srx-43	TRUE
WBGene00006050	55.3178	0.864144	0.312948	0.000845773	0.00454004	ssq-1	TRUE
WBGene00006063	2055.73	-1.3549	0.15664	5.10076e-19	1.21457e-16	sto-1	TRUE
WBGene00006097	14.4043	-2.49622	0.626144	4.10859e-06	4.9875e-05	str-31	TRUE
WBGene00006140	12.3868	-1.88047	0.485323	7.07245e-06	8.02914e-05	str-81	TRUE
WBGene00006163	44.1983	-0.744764	0.291171	0.00196303	0.00894708	str-112	TRUE
WBGene00006165	6.21752	-4.10471	1.01771	2.71632e-06	3.50592e-05	str-114	TRUE
WBGene00006191	7.98607	1.49696	0.571196	0.000566536	0.00330012	str-144	TRUE
WBGene00006195	11.6547	-1.22422	0.540694	0.00157843	0.0075189	str-148	TRUE
WBGene00006223	28.0225	-2.04266	0.32738	3.23896e-11	1.33386e-09	str-179	TRUE
WBGene00006227	9.90519	-1.19621	0.461937	0.000880377	0.00469728	str-183	TRUE
WBGene00006242	4.10663	-2.98594	0.959588	0.000137626	0.00102204	str-209	TRUE
WBGene00006287	6.94324	-1.14481	0.505899	0.00209145	0.00942371	str-261	TRUE
WBGene00006306	118.696	-0.68043	0.156483	3.61934e-06	4.45179e-05	sue-1	TRUE
WBGene00006308	85.9106	-1.07382	0.190501	2.44008e-09	6.56807e-08	sul-1	TRUE
WBGene00006321	289.233	-0.661789	0.144694	1.33464e-06	1.88504e-05	sup-12	TRUE
WBGene00006331	14010.8	-1.65461	0.168667	7.99468e-24	6.71308e-21	sup-26	TRUE
WBGene00006365	161.474	-0.628092	0.142281	3.12306e-06	3.96206e-05	syg-1	TRUE
WBGene00006366	1591.26	-2.29631	0.253039	7.26552e-21	2.8113e-18	sym-1	TRUE
WBGene00006371	324.406	-0.665952	0.119251	6.81968e-09	1.65788e-07	syx-3	TRUE
WBGene00006372	479.188	-0.671278	0.171332	2.30428e-05	0.000222787	syx-2	TRUE
WBGene00006380	53.284	-2.15585	0.347479	4.01391e-11	1.60669e-09	tab-1	TRUE
WBGene00006388	305.232	-0.691474	0.152157	1.40984e-06	1.97622e-05	taf-7.1	TRUE
WBGene00006408	201.375	1.35581	0.259223	1.49138e-08	3.36976e-07	tag-18	TRUE
WBGene00006412	233.1	-0.660527	0.154339	5.17477e-06	6.12172e-05	nlg-1	TRUE
WBGene00006416	20.5116	-1.02053	0.357647	0.000478098	0.00287742	sams-5	TRUE
WBGene00006424	123.853	-0.964526	0.161594	3.91969e-10	1.27274e-08	ctbp-1	TRUE
WBGene00006429	7.79858	-1.19571	0.485008	0.00115998	0.00584646	arrd-3	TRUE
WBGene00006444	735.025	-0.986206	0.188424	2.32198e-08	5.00885e-07	shn-1	TRUE
WBGene00006449	10.3101	-1.7801	0.873835	0.00166107	0.00782427	alg-4	TRUE
WBGene00006452	1358.22	1.06107	0.216899	1.24133e-07	2.26476e-06	heh-1	TRUE
WBGene00006467	599.342	-0.758878	0.173422	2.54382e-06	3.30625e-05	magu-2	TRUE
WBGene00006470	1851.09	-0.700476	0.237323	0.000686805	0.00384681	tag-120	TRUE
WBGene00006509	9.80059	-1.19433	0.444598	0.000712037	0.00396542	tag-164	TRUE
WBGene00006538	602.04	-2.51765	0.40325	2.23738e-11	9.50912e-10	tbb-4	TRUE
WBGene00006544	22.0254	-1.9651	0.647855	0.000150002	0.0010934	tbx-7	TRUE
WBGene00006545	225.436	-1.40986	0.210009	1.85445e-12	9.62086e-11	tbx-8	TRUE
WBGene00006547	826.539	-1.0187	0.13092	1.00882e-15	1.09572e-13	tbx-11	TRUE
WBGene00006556	340.272	-0.947251	0.15715	2.50682e-10	8.43462e-09	tbx-37	TRUE
WBGene00006557	271.044	-0.617997	0.160853	3.57062e-05	0.000327429	tbx-38	TRUE
WBGene00006575	2948.17	-1.78905	0.182996	1.12218e-23	8.68424e-21	tir-1	TRUE
WBGene00006576	20.0615	-1.04795	0.409423	0.00106156	0.00545704	tkr-1	TRUE
WBGene00006582	416.435	-0.663977	0.128079	6.12154e-08	1.19428e-06	tmd-2	TRUE
WBGene00006585	312.994	0.65406	0.183015	9.39782e-05	0.000752028	tni-3	TRUE
WBGene00006587	821.906	1.44516	0.298144	9.93415e-08	1.85621e-06	tnt-2	TRUE
WBGene00006610	135.995	0.659935	0.185197	9.4538e-05	0.000756182	tre-4	TRUE
WBGene00006611	1120.79	-1.24341	0.27282	5.02646e-07	7.85168e-06	tre-5	TRUE
WBGene00006615	120.336	-0.58287	0.164368	0.000126573	0.000955624	trp-2	TRUE
WBGene00006627	461.716	-0.990295	0.425555	0.0019629	0.00894708	tsp-1	TRUE
WBGene00006634	66.7814	0.830187	0.189982	2.37003e-06	3.11462e-05	tsp-8	TRUE
WBGene00006635	427.976	-0.697365	0.130751	2.41933e-08	5.16484e-07	tsp-9	TRUE
WBGene00006640	193.471	-1.34744	0.178582	4.49978e-15	4.20426e-13	tsp-14	TRUE
WBGene00006652	110.066	-0.793174	0.158036	1.07669e-07	1.98979e-06	ttx-1	TRUE
WBGene00006660	296.687	0.690385	0.175644	2.03158e-05	0.000200492	twk-5	TRUE
WBGene00006662	194.815	-0.63063	0.126902	2.05329e-07	3.53436e-06	twk-7	TRUE
WBGene00006663	209.087	-0.747485	0.201092	4.24045e-05	0.000381764	twk-8	TRUE
WBGene00006666	49.4088	-0.719595	0.22867	0.000354008	0.00223716	twk-11	TRUE
WBGene00006672	77.9528	0.792355	0.206155	2.29487e-05	0.000222108	twk-18	TRUE
WBGene00006681	260.094	-1.06277	0.230158	4.59872e-07	7.2691e-06	twk-29	TRUE
WBGene00006683	220.633	-0.620863	0.172485	9.30201e-05	0.000746277	twk-31	TRUE
WBGene00006692	50.4618	0.770473	0.212548	5.67407e-05	0.000490617	twk-42	TRUE
WBGene00006712	52.3648	-0.691484	0.218511	0.000361243	0.0022743	ubc-17	TRUE
WBGene00006714	178.083	-0.615822	0.171507	9.81337e-05	0.00077824	ubc-19	TRUE
WBGene00006717	13.718	-1.2356	0.385091	0.000133548	0.00099654	ubc-22	TRUE
WBGene00006742	776.496	-1.12694	0.158582	1.4293e-13	9.31454e-12	unc-2	TRUE
WBGene00006743	39.3634	-1.39791	0.252213	2.6675e-09	7.14912e-08	unc-3	TRUE
WBGene00006745	750.166	-0.722064	0.131073	8.65199e-09	2.06813e-07	unc-5	TRUE
WBGene00006750	264.687	-0.73094	0.131772	6.99496e-09	1.69605e-07	unc-10	TRUE
WBGene00006754	4898	0.804983	0.228119	6.80361e-05	0.000572161	unc-15	TRUE
WBGene00006764	1565.37	1.37031	0.284722	1.31512e-07	2.38067e-06	unc-27	TRUE
WBGene00006767	278.955	-0.800843	0.24287	0.000170711	0.00121666	unc-31	TRUE
WBGene00006775	511.084	-2.60266	0.277366	4.46489e-22	2.21818e-19	unc-39	TRUE
WBGene00006798	1053.18	-0.619709	0.128059	4.05512e-07	6.47599e-06	unc-64	TRUE
WBGene00006807	146.164	-1.60877	0.22927	1.71874e-13	1.10841e-11	unc-75	TRUE
WBGene00006811	215.478	-0.761027	0.197695	2.34815e-05	0.000226675	unc-79	TRUE
WBGene00006814	1174.51	-0.653709	0.127719	8.52593e-08	1.60927e-06	unc-82	TRUE
WBGene00006818	81.4013	-1.8806	0.269339	1.9255e-13	1.22894e-11	unc-86	TRUE
WBGene00006819	2536.29	0.707679	0.190759	4.81091e-05	0.00042671	unc-87	TRUE
WBGene00006844	175.058	-0.818612	0.203213	1.03348e-05	0.000111728	unc-120	TRUE
WBGene00006852	605.052	-2.11192	0.241104	1.32484e-19	3.61856e-17	unc-129	TRUE
WBGene00006853	54.1573	-1.36323	0.307512	7.85373e-07	1.18207e-05	unc-130	TRUE
WBGene00006863	1089.78	-0.85331	0.124678	1.40777e-12	7.66762e-11	gyg-1	TRUE
WBGene00006869	512.221	-0.639292	0.201012	0.000389235	0.00242024	vab-2	TRUE
WBGene00006870	401.02	-1.40586	0.242128	5.72342e-10	1.78059e-08	vab-3	TRUE
WBGene00006873	31.3155	-1.42741	0.330476	1.36957e-06	1.92851e-05	vab-7	TRUE
WBGene00006886	65.0041	-0.705251	0.176344	1.57514e-05	0.00016083	vap-1	TRUE
WBGene00006894	55.9679	-1.2688	0.273799	3.90289e-07	6.24899e-06	ver-1	TRUE
WBGene00006902	1589.81	-0.719228	0.163338	2.4382e-06	3.18458e-05	vet-6	TRUE
WBGene00006923	4475.13	-0.623128	0.134843	1.13434e-06	1.6294e-05	vhp-1	TRUE
WBGene00006925	10268	2.11815	0.23932	6.74874e-20	2.02168e-17	vit-1	TRUE
WBGene00006927	13691.6	3.83144	0.382669	7.7692e-25	8.43868e-22	vit-3	TRUE
WBGene00006928	25925.9	3.81149	0.38748	4.98386e-24	4.40787e-21	vit-4	TRUE
WBGene00006929	457885	1.02843	0.222454	4.93176e-07	7.71024e-06	vit-5	TRUE
WBGene00006939	279.121	-1.54969	0.174784	6.9318e-20	2.04356e-17	wee-1.2	TRUE
WBGene00006942	975.37	-0.749332	0.179333	6.27643e-06	7.24951e-05	wrk-1	TRUE
WBGene00006952	19.9662	-1.15065	0.445577	0.000865147	0.00462799	wrt-6	TRUE
WBGene00006956	561.984	-2.23398	0.261752	9.45062e-19	2.11477e-16	wrt-10	TRUE
WBGene00006962	71.7571	-1.07055	0.242055	1.21807e-06	1.73624e-05	xol-1	TRUE
WBGene00006970	111.313	-0.646426	0.227744	0.00115614	0.00583852	zag-1	TRUE
WBGene00006980	359.139	-0.828733	0.172183	2.67452e-07	4.47513e-06	zig-3	TRUE
WBGene00006981	161.701	-1.34294	0.215763	4.66052e-11	1.8417e-09	zig-4	TRUE
WBGene00006985	44.5767	-1.18589	0.210687	2.27279e-09	6.15342e-08	zig-8	TRUE
WBGene00007007	2284.6	-0.856816	0.137068	7.40182e-11	2.78287e-09	mak-2	TRUE
WBGene00007044	225.051	-0.97659	0.212577	6.04173e-07	9.30456e-06	cpna-5	TRUE
WBGene00007053	12829.1	-0.643591	0.1007	4.91369e-11	1.91727e-09	chd-7	TRUE
WBGene00007063	561.689	-1.14232	0.198059	9.30548e-10	2.76972e-08	2L52.1	TRUE
WBGene00007071	1190.85	1.07174	0.171183	4.85376e-11	1.89787e-09	AC3.5	TRUE
WBGene00007075	202.939	-0.739336	0.122789	4.30565e-10	1.37877e-08	AC8.3	TRUE
WBGene00007076	129.71	-0.890405	0.179615	1.23417e-07	2.25392e-06	AC8.4	TRUE
WBGene00007079	72.4521	-0.875468	0.189131	6.43805e-07	9.87398e-06	AC8.7	TRUE
WBGene00007103	2650.5	-0.712366	0.0993556	1.84635e-13	1.18249e-11	crm-1	TRUE
WBGene00007112	636.089	0.985365	0.276426	4.63521e-05	0.000413099	B0035.13	TRUE
WBGene00007116	218.453	-1.11757	0.370544	0.000242896	0.0016381	B0198.3	TRUE
WBGene00007121	273.352	-1.67657	0.1843	8.82686e-21	3.21454e-18	B0250.4	TRUE
WBGene00007127	1.97934	-3.00366	1.76182	0.001659	0.00781849	srbc-78	TRUE
WBGene00007133	149.015	-1.34008	0.189088	1.36989e-13	8.99047e-12	B0284.3	TRUE
WBGene00007134	33.0707	-1.22546	0.52706	0.00140389	0.00682577	pals-28	TRUE
WBGene00007139	575.666	-1.42472	0.219857	8.12013e-12	3.69645e-10	mnp-1	TRUE
WBGene00007147	56.9033	0.594647	0.189593	0.000502814	0.002998	B0334.9	TRUE
WBGene00007153	3737.85	1.54919	0.196773	2.91348e-16	3.51377e-14	clec-41	TRUE
WBGene00007163	11.7387	-1.55463	0.589804	0.000521633	0.00309234	fbxa-154	TRUE
WBGene00007164	8.94589	-1.57998	0.472406	6.07008e-05	0.000518105	fbxa-139	TRUE
WBGene00007182	303.822	-1.15049	0.202507	1.48999e-09	4.23792e-08	fbxb-119	TRUE
WBGene00007211	254.757	-1.29828	0.20282	1.52535e-11	6.61925e-10	BE10.3	TRUE
WBGene00007213	38.587	-1.67848	0.310295	5.32926e-09	1.32859e-07	C01A2.1	TRUE
WBGene00007224	19.2413	-1.15707	0.37216	0.00019351	0.001351	C01G6.2	TRUE
WBGene00007230	4.44336	-1.72096	0.702281	0.000937995	0.00493469	C01G10.1	TRUE
WBGene00007244	172.076	-0.596548	0.166885	0.000108879	0.000848239	C01G12.3	TRUE
WBGene00007247	33.5899	-1.23431	0.319589	1.01272e-05	0.000109803	C01G12.7	TRUE
WBGene00007248	37.165	-1.17182	0.260048	7.76906e-07	1.17127e-05	catp-4	TRUE
WBGene00007254	89.453	0.834003	0.23714	7.20346e-05	0.000598596	C01H6.4	TRUE
WBGene00007260	562.679	-1.42262	0.198601	7.46632e-14	5.1937e-12	olrn-1	TRUE
WBGene00007266	36.5879	-1.1025	0.30026	2.71743e-05	0.000256527	C03A3.1	TRUE
WBGene00007271	28.8155	-2.3606	0.399869	2.38642e-10	8.07341e-09	C03C10.5	TRUE
WBGene00007283	208.532	0.695047	0.184923	4.10436e-05	0.00037077	clec-222	TRUE
WBGene00007285	46.4769	-0.741633	0.215153	0.000121041	0.000923077	C04A11.1	TRUE
WBGene00007289	19.1266	-1.32156	0.367888	2.90555e-05	0.000271726	C04B4.1	TRUE
WBGene00007290	3186.21	0.676736	0.131686	7.33505e-08	1.40447e-06	C04B4.2	TRUE
WBGene00007305	18.9424	-1.01313	0.357257	0.000585477	0.00337809	ttbk-5	TRUE
WBGene00007317	250.706	-1.40659	0.193893	4.06592e-14	3.04501e-12	C05A9.2	TRUE
WBGene00007321	164.254	-2.2541	0.244587	2.59119e-21	1.14586e-18	C05B5.4	TRUE
WBGene00007323	13.3469	-2.50926	0.650792	5.84463e-06	6.80579e-05	fbxa-155	TRUE
WBGene00007331	909.487	1.6896	0.290576	4.37038e-10	1.39709e-08	pho-11	TRUE
WBGene00007335	25.7598	-2.77102	0.451115	7.29909e-11	2.75541e-09	C05C12.1	TRUE
WBGene00007345	51.055	-1.75074	0.373787	2.14077e-07	3.65161e-06	C05E7.3	TRUE
WBGene00007351	163.772	-2.28116	0.340495	1.44734e-12	7.83303e-11	C05G5.5	TRUE
WBGene00007362	305.455	1.28201	0.268074	1.61778e-07	2.85889e-06	cyp-35C1	TRUE
WBGene00007367	31.6903	-2.01889	0.352779	9.79765e-10	2.88386e-08	nhr-150	TRUE
WBGene00007372	2058.45	-0.733209	0.143827	7.79306e-08	1.483e-06	C06B8.7	TRUE
WBGene00007374	17.7867	-0.80264	0.31948	0.00212234	0.00953766	C06C3.3	TRUE
WBGene00007394	348.498	0.681817	0.154983	2.73316e-06	3.52276e-05	C06H5.6	TRUE
WBGene00007409	179.929	-0.669435	0.134351	1.71039e-07	2.99973e-06	C07B5.4	TRUE
WBGene00007419	580.469	-0.799525	0.168654	4.11202e-07	6.55558e-06	C07E3.9	TRUE
WBGene00007452	14.6508	0.933783	0.383014	0.00179769	0.00833236	C08F11.3	TRUE
WBGene00007455	636.097	1.11127	0.229125	1.41593e-07	2.54087e-06	ugt-22	TRUE
WBGene00007479	1522.47	-2.20561	0.295221	4.59021e-15	4.2627e-13	C09F9.2	TRUE
WBGene00007484	16.5441	-1.14356	0.382953	0.000300011	0.00194829	C09G1.2	TRUE
WBGene00007507	1296.66	-0.842648	0.221774	2.3726e-05	0.000228616	C10C5.3	TRUE
WBGene00007509	238.467	0.728298	0.232385	0.00035977	0.00226739	C10C5.5	TRUE
WBGene00007515	83.581	0.764647	0.224418	0.000124188	0.000942597	C10C6.7	TRUE
WBGene00007523	5.50757	-1.74078	0.770893	0.00131723	0.00646022	C11G6.2	TRUE
WBGene00007530	17.0129	-1.72219	0.493119	3.28486e-05	0.000303985	C11H1.5	TRUE
WBGene00007531	52.5684	-1.40406	0.320166	9.89697e-07	1.44396e-05	C11H1.7	TRUE
WBGene00007533	137.035	1.36748	0.371769	1.84736e-05	0.000184467	cbl-1	TRUE
WBGene00007548	333.579	-0.750359	0.127596	9.20674e-10	2.74473e-08	C13C4.4	TRUE
WBGene00007551	84.5352	-0.748064	0.218227	0.000125229	0.000949335	C13C4.7	TRUE
WBGene00007553	886.441	-1.84505	0.269965	5.85979e-13	3.47712e-11	C13G3.1	TRUE
WBGene00007565	449.302	0.811894	0.244543	0.000157826	0.00114103	clec-48	TRUE
WBGene00007592	856.392	-1.01489	0.136922	1.7917e-14	1.45952e-12	C14H10.2	TRUE
WBGene00007598	52.538	0.661284	0.221737	0.000690539	0.00386418	C15A11.4	TRUE
WBGene00007605	248.163	2.40692	0.295816	2.16373e-17	3.4644e-15	hrg-7	TRUE
WBGene00007633	22.266	-1.17625	0.318864	2.24282e-05	0.000217865	C16D2.1	TRUE
WBGene00007652	139.157	-0.907081	0.188732	2.50785e-07	4.22287e-06	C17G1.5	TRUE
WBGene00007657	233.854	-1.24237	0.307825	5.05098e-06	5.99054e-05	pals-3	TRUE
WBGene00007658	403.126	-0.802515	0.239725	0.000144886	0.0010632	pals-4	TRUE
WBGene00007670	16.7416	-1.36195	0.353219	9.9444e-06	0.000108327	stg-1	TRUE
WBGene00007672	25.2943	-1.91477	0.311964	6.38563e-11	2.45042e-09	fbxa-136	TRUE
WBGene00007691	64.5196	1.25019	0.28965	1.37127e-06	1.92944e-05	C23H4.2	TRUE
WBGene00007692	115.383	1.38827	0.21325	6.12441e-12	2.87244e-10	C23H4.3	TRUE
WBGene00007694	934.584	-1.2709	0.19422	6.07566e-12	2.86404e-10	C23H4.6	TRUE
WBGene00007741	25.4527	-0.892133	0.327885	0.000894957	0.00476276	glb-8	TRUE
WBGene00007743	144.841	0.669328	0.165954	1.4333e-05	0.000148636	C26C6.9	TRUE
WBGene00007750	291.959	-1.00243	0.216598	4.79726e-07	7.53269e-06	syg-2	TRUE
WBGene00007752	3238.68	-0.645032	0.131654	2.68212e-07	4.4838e-06	wdfy-3	TRUE
WBGene00007764	537.567	-0.908169	0.223631	7.33118e-06	8.2874e-05	C27B7.7	TRUE
WBGene00007773	1148.48	0.645967	0.12777	1.21958e-07	2.23386e-06	C27C12.3	TRUE
WBGene00007799	597.696	-0.905504	0.173064	2.66302e-08	5.61751e-07	nrx-1	TRUE
WBGene00007813	173.866	-0.749368	0.137959	1.23884e-08	2.84765e-07	jmjd-3.3	TRUE
WBGene00007829	25.9952	1.02809	0.31906	0.000141364	0.00104354	oac-5	TRUE
WBGene00007833	183.302	0.963253	0.269583	4.65354e-05	0.000414335	oac-6	TRUE
WBGene00007836	3828.08	-0.797112	0.179478	1.75302e-06	2.37482e-05	C31C9.2	TRUE
WBGene00007838	241.322	-0.877389	0.193605	9.84928e-07	1.43927e-05	fbxa-168	TRUE
WBGene00007853	44.4736	-1.19804	0.327356	2.47911e-05	0.000237221	C31G12.4	TRUE
WBGene00007855	634.056	-0.620635	0.136076	1.5463e-06	2.13368e-05	C31H5.4	TRUE
WBGene00007862	55.4376	-1.22208	0.210309	7.11286e-10	2.1764e-08	C32C4.1	TRUE
WBGene00007863	19.7288	-2.05405	0.543719	9.99121e-06	0.000108709	C32C4.3	TRUE
WBGene00007864	10.1694	1.34175	0.565778	0.00117422	0.00590226	irg-6	TRUE
WBGene00007867	65.5118	2.21289	0.419989	7.55692e-09	1.82753e-07	C32H11.4	TRUE
WBGene00007875	116.239	1.79586	0.32512	2.22914e-09	6.04406e-08	dod-24	TRUE
WBGene00007883	444.019	-1.36108	0.178328	2.2693e-15	2.27825e-13	C33A12.4	TRUE
WBGene00007899	294.921	-2.17275	0.301558	3.93246e-14	2.95699e-12	C33D9.5	TRUE
WBGene00007900	709.362	-2.15659	0.214589	6.70385e-25	8.30699e-22	C33D9.6	TRUE
WBGene00007902	71.4436	-1.11936	0.467631	0.00138856	0.00676008	C33D9.9	TRUE
WBGene00007903	22.9641	-1.14039	0.314449	2.83175e-05	0.000265091	lgc-21	TRUE
WBGene00007916	191.897	-0.910447	0.199945	8.23975e-07	1.22921e-05	C34C6.3	TRUE
WBGene00007919	2069.42	-1.0014	0.189147	1.91753e-08	4.2147e-07	cup-16	TRUE
WBGene00007925	93.0983	-0.650016	0.214722	0.000631498	0.00359449	C34C12.6	TRUE
WBGene00007928	111.76	-0.766371	0.190043	1.17138e-05	0.000124892	C34C12.9	TRUE
WBGene00007934	799.824	-0.978932	0.213064	5.96625e-07	9.20358e-06	C34E7.4	TRUE
WBGene00007935	74.1495	-1.33228	0.235505	1.71307e-09	4.77015e-08	C34E11.2	TRUE
WBGene00007958	233.311	-0.818769	0.154979	2.46761e-08	5.25584e-07	C35C5.9	TRUE
WBGene00007977	23.3107	-0.866336	0.279007	0.000292618	0.00190829	gska-3	TRUE
WBGene00007981	126.996	-0.915946	0.165503	5.42627e-09	1.34916e-07	glb-11	TRUE
WBGene00007982	976.622	-0.995961	0.125354	2.88459e-16	3.50166e-14	pxd-1	TRUE
WBGene00007989	232.97	1.29712	0.233872	2.86928e-09	7.65677e-08	fipr-22	TRUE
WBGene00007992	38.2077	0.910823	0.294	0.00026809	0.00177134	fipr-24	TRUE
WBGene00008002	31.7824	-0.787818	0.233746	0.000148988	0.00108686	nlp-48	TRUE
WBGene00008010	279.071	-1.27929	0.235045	5.16413e-09	1.29263e-07	C38D9.2	TRUE
WBGene00008013	7.78223	-1.42535	0.663183	0.00169865	0.00795487	C38D9.5	TRUE
WBGene00008015	31.0798	-1.40825	0.4262	7.4468e-05	0.000615529	fbxa-174	TRUE
WBGene00008016	38.2697	-0.909898	0.282882	0.000184999	0.00130398	C38D9.8	TRUE
WBGene00008023	24.927	-1.1666	0.267371	1.55657e-06	2.14627e-05	C39B10.3	TRUE
WBGene00008039	8.38854	-1.41175	0.598551	0.00119013	0.00596283	C40H1.3	TRUE
WBGene00008066	66.9104	-1.95549	0.259192	4.42246e-15	4.16946e-13	fbxb-65	TRUE
WBGene00008068	24.6545	2.14621	0.318811	1.0458e-12	5.95819e-11	sdz-6	TRUE
WBGene00008070	16.4996	-1.57423	0.443924	2.71234e-05	0.000256394	C43D7.8	TRUE
WBGene00008086	34.9086	-1.02487	0.264996	1.49167e-05	0.000153489	C44C10.5	TRUE
WBGene00008091	251.513	-0.685099	0.149291	1.12935e-06	1.62447e-05	C44F1.1	TRUE
WBGene00008095	21.2836	-1.08754	0.311738	5.41156e-05	0.000471873	C44H4.6	TRUE
WBGene00008138	120.328	-1.4073	0.245488	9.37419e-10	2.78571e-08	C47D12.4	TRUE
WBGene00008167	281.796	1.13669	0.330418	5.76415e-05	0.000497017	acox-1.5	TRUE
WBGene00008177	174.338	-1.32881	0.320767	2.96595e-06	3.78083e-05	C48D1.1	TRUE
WBGene00008186	6.73432	-1.88938	0.642349	0.000241587	0.00163163	best-11	TRUE
WBGene00008187	3.92657	-2.65726	0.889423	0.000240555	0.00162703	C49A1.5	TRUE
WBGene00008193	4.34797	-2.10278	0.866581	0.000800472	0.00434967	C49C3.3	TRUE
WBGene00008194	6514.19	0.704151	0.163877	3.50994e-06	4.34311e-05	C49C3.4	TRUE
WBGene00008220	395.844	1.23753	0.245558	4.65146e-08	9.24963e-07	C50B6.7	TRUE
WBGene00008221	166.154	-1.00158	0.176949	2.20901e-09	6.00702e-08	nhr-168	TRUE
WBGene00008230	10.986	-0.998426	0.416065	0.0018617	0.00856512	pfk-1.2	TRUE
WBGene00008234	136.86	-0.772112	0.184012	5.45983e-06	6.41806e-05	C50F4.9	TRUE
WBGene00008255	212.379	-1.38735	0.314626	8.60615e-07	1.27656e-05	C51E3.10	TRUE
WBGene00008260	108.063	0.646545	0.141822	1.4611e-06	2.04038e-05	C52G5.2	TRUE
WBGene00008267	21.1622	-1.14395	0.398832	0.000383466	0.00238757	C53A5.9	TRUE
WBGene00008269	29.2754	-1.31885	0.468499	0.000352184	0.0022295	C53A5.11	TRUE
WBGene00008284	181.303	0.626495	0.145218	4.69236e-06	5.60098e-05	C53D6.7	TRUE
WBGene00008296	146.224	1.426	0.237011	1.41501e-10	4.98689e-09	cdr-2	TRUE
WBGene00008306	4.22073	-2.23443	0.940206	0.00105977	0.00544936	C54E10.1	TRUE
WBGene00008310	58.6775	-0.71657	0.198494	7.03366e-05	0.000587657	C54E10.6	TRUE
WBGene00008314	49.5287	-1.09599	0.221999	1.0446e-07	1.94014e-06	C54G4.4	TRUE
WBGene00008320	181.156	-0.897294	0.183347	1.5875e-07	2.81074e-06	slc-25A29	TRUE
WBGene00008324	9.81297	-1.56628	0.62277	0.000738352	0.00408137	C55A1.7	TRUE
WBGene00008341	541.577	1.44869	0.234698	5.8519e-11	2.25026e-09	ttr-44	TRUE
WBGene00008354	39.8524	1.39781	0.344701	3.71265e-06	4.55449e-05	gcsh-1	TRUE
WBGene00008366	1060.95	-1.46001	0.275944	9.76408e-09	2.29555e-07	tpra-1	TRUE
WBGene00008368	80.8954	-0.942463	0.242839	1.4093e-05	0.000146638	D1053.3	TRUE
WBGene00008375	83.2357	1.0738	0.22377	1.79702e-07	3.14276e-06	D1054.8	TRUE
WBGene00008390	145.659	2.14676	0.341521	1.83719e-11	7.89864e-10	D1086.3	TRUE
WBGene00008424	305.568	-0.667704	0.125379	2.81382e-08	5.89853e-07	D2045.7	TRUE
WBGene00008426	405.553	-0.778124	0.168408	7.93274e-07	1.18881e-05	D2045.9	TRUE
WBGene00008438	363.81	-0.645546	0.153314	7.25111e-06	8.21689e-05	DH11.5	TRUE
WBGene00008439	1090.51	-0.795471	0.179869	1.88389e-06	2.53731e-05	mfb-1	TRUE
WBGene00008449	31.0201	-1.4682	0.439806	6.61523e-05	0.000557715	E01G6.1	TRUE
WBGene00008450	101.837	-0.641085	0.156529	1.2271e-05	0.000129937	E01G6.2	TRUE
WBGene00008454	67.1615	-0.930962	0.250346	2.76547e-05	0.000259803	E02A10.4	TRUE
WBGene00008476	775.309	-0.980125	0.207535	3.18073e-07	5.22384e-06	E03H4.8	TRUE
WBGene00008485	39.8773	1.51658	0.346847	8.97564e-07	1.322e-05	ugt-43	TRUE
WBGene00008486	477.728	1.43907	0.282862	2.99623e-08	6.23321e-07	ugt-44	TRUE
WBGene00008493	11.1223	2.22521	0.591409	9.22298e-06	0.00010148	F01D5.2	TRUE
WBGene00008517	21.8032	-0.872442	0.296748	0.000497004	0.0029729	F02C12.3	TRUE
WBGene00008559	77.5886	-1.87507	0.234027	9.4533e-17	1.25411e-14	F07H5.8	TRUE
WBGene00008563	119.719	-2.02877	0.401867	2.88432e-08	6.03952e-07	F07H5.13	TRUE
WBGene00008564	1462.45	-0.609302	0.186994	0.000326655	0.00209423	acox-1.1	TRUE
WBGene00008567	170.669	2.24099	0.214959	1.35442e-26	3.14446e-23	acox-1.4	TRUE
WBGene00008584	17.287	1.09178	0.343306	0.000151872	0.00110443	irg-4	TRUE
WBGene00008585	522.823	-0.774597	0.133844	1.57771e-09	4.46688e-08	F08G12.1	TRUE
WBGene00008591	40.9838	-1.75687	0.446397	5.54223e-06	6.49834e-05	F08H9.3	TRUE
WBGene00008595	367.901	0.735569	0.165034	1.85999e-06	2.50876e-05	clec-56	TRUE
WBGene00008603	489.756	-0.77462	0.141845	1.04455e-08	2.44337e-07	F09B9.4	TRUE
WBGene00008607	495.141	1.10242	0.244486	7.46106e-07	1.12845e-05	F09B12.3	TRUE
WBGene00008609	12.6413	-1.94253	0.514033	1.00497e-05	0.00010909	F09B12.5	TRUE
WBGene00008611	98.4998	-1.02311	0.320946	0.000158484	0.0011449	fbxb-68	TRUE
WBGene00008612	39.8539	-1.50925	0.323403	2.53992e-07	4.26527e-06	fbxa-103	TRUE
WBGene00008613	48.571	-1.8642	0.293738	1.9716e-11	8.41805e-10	fbxb-69	TRUE
WBGene00008615	130.219	-1.0899	0.195542	3.10014e-09	8.14412e-08	F09C6.1	TRUE
WBGene00008616	23.989	-0.943265	0.306591	0.000274687	0.00180913	fbxa-44	TRUE
WBGene00008617	117.696	-1.0652	0.218958	1.44684e-07	2.58884e-06	F09C6.3	TRUE
WBGene00008619	5.94534	-2.82512	0.759781	1.45354e-05	0.000150399	nhr-262	TRUE
WBGene00008622	2254.77	-1.13098	0.168558	2.30841e-12	1.17142e-10	F09C8.2	TRUE
WBGene00008629	336.355	0.747607	0.231721	0.00025026	0.0016774	cpt-5	TRUE
WBGene00008634	24.4602	1.4602	0.582514	0.000687684	0.00385029	F10A3.4	TRUE
WBGene00008654	1434.5	0.873472	0.133673	1.13254e-11	5.03222e-10	pfas-1	TRUE
WBGene00008659	25.3026	-1.19732	0.347062	5.26447e-05	0.000461593	clec-151	TRUE
WBGene00008680	57.9984	0.584389	0.205171	0.00133219	0.00652329	F11A5.15	TRUE
WBGene00008690	143.029	-0.838937	0.160003	2.99696e-08	6.23321e-07	F11C1.1	TRUE
WBGene00008693	32.0099	-1.12941	0.287426	9.13112e-06	0.000100648	F11C1.4	TRUE
WBGene00008695	72.5174	-0.694655	0.178294	2.39874e-05	0.000230521	F11C3.1	TRUE
WBGene00008707	1071.51	1.74035	0.406352	1.19437e-06	1.70507e-05	F11E6.3	TRUE
WBGene00008711	102.065	-0.655875	0.169899	2.9283e-05	0.000273578	F11E6.8	TRUE
WBGene00008731	52.4098	-0.597713	0.221154	0.00197998	0.00901329	F13B12.3	TRUE
WBGene00008736	21.7528	-1.78517	0.347375	1.76233e-08	3.91059e-07	gnrr-6	TRUE
WBGene00008741	1501.88	2.34887	0.267574	9.1665e-20	2.57954e-17	F13D12.6	TRUE
WBGene00008758	7.38934	-2.71442	0.764709	3.31052e-05	0.000305812	F13E9.9	TRUE
WBGene00008760	525.921	-1.80006	0.184661	1.44967e-23	9.97212e-21	F13E9.11	TRUE
WBGene00008762	61.9832	-0.715063	0.205179	0.000110617	0.000859257	ztf-2	TRUE
WBGene00008779	226.587	-0.916472	0.174531	2.53788e-08	5.38697e-07	F14B4.1	TRUE
WBGene00008782	422.184	-1.25152	0.144189	4.61955e-19	1.11427e-16	sdz-14	TRUE
WBGene00008784	699.958	-1.15848	0.126176	5.299e-21	2.18707e-18	F14B6.3	TRUE
WBGene00008799	18.0024	0.940768	0.353569	0.000914169	0.00484218	F14E5.1	TRUE
WBGene00008820	214.12	-0.644893	0.142935	1.84317e-06	2.48788e-05	nlp-55	TRUE
WBGene00008829	69.6278	1.67028	0.267657	3.17263e-11	1.30945e-09	cyp-35D1	TRUE
WBGene00008838	153.475	-0.854834	0.189652	1.17102e-06	1.6763e-05	F15A4.2	TRUE
WBGene00008847	98.9176	-1.51148	0.339595	6.51167e-07	9.9622e-06	fbxb-102	TRUE
WBGene00008850	907.612	1.17262	0.185832	3.11806e-11	1.29267e-09	F15B9.6	TRUE
WBGene00008862	1801.5	-0.94859	0.242097	1.22656e-05	0.000129937	F15D4.5	TRUE
WBGene00008863	38.7559	-1.16385	0.248257	3.51666e-07	5.72938e-06	F15D4.6	TRUE
WBGene00008883	12.1013	-1.54886	0.473209	8.5107e-05	0.000691467	F16B12.7	TRUE
WBGene00008900	421.107	-1.0718	0.305549	4.86344e-05	0.000430547	F16H6.10	TRUE
WBGene00008915	944.807	-0.821705	0.16879	1.98081e-07	3.42547e-06	F17C11.4	TRUE
WBGene00008953	79.874	0.84134	0.219036	2.04428e-05	0.000201531	F19C6.4	TRUE
WBGene00008958	294.904	-0.791131	0.164438	3.08729e-07	5.08335e-06	F19H6.3	TRUE
WBGene00008964	248.365	0.699553	0.198702	0.000102029	0.000803816	mltn-9	TRUE
WBGene00008966	64.3287	-1.49509	0.242889	6.84348e-11	2.60653e-09	F20B10.2	TRUE
WBGene00008970	62.2294	-1.70753	0.328867	1.49952e-08	3.38403e-07	F20C5.5	TRUE
WBGene00008971	746.338	-2.00645	0.23637	1.50841e-18	3.2202e-16	F20C5.6	TRUE
WBGene00008988	64.5892	0.763041	0.305669	0.00213052	0.00956493	F20G2.5	TRUE
WBGene00008993	88.9428	0.719684	0.23837	0.000538635	0.00317287	F21A3.3	TRUE
WBGene00008997	75.9655	-0.679648	0.207922	0.000267866	0.00177049	lgc-31	TRUE
WBGene00009014	38.9124	-1.45339	0.296533	1.00036e-07	1.86543e-06	F21D5.9	TRUE
WBGene00009015	22.4219	-1.55109	0.323269	1.24839e-07	2.27541e-06	F21D9.1	TRUE
WBGene00009019	97.6245	-1.73423	0.267439	6.44526e-12	2.98523e-10	F21D9.5	TRUE
WBGene00009020	150.178	-1.94875	0.241612	5.73357e-17	8.12898e-15	F21D9.6	TRUE
WBGene00009048	128.634	1.15961	0.197139	4.14131e-10	1.33536e-08	cth-1	TRUE
WBGene00009068	127.149	-1.06698	0.208569	3.83627e-08	7.76155e-07	F23A7.3	TRUE
WBGene00009071	194.508	-0.853683	0.225719	2.56542e-05	0.000244472	F23A7.6	TRUE
WBGene00009089	446.481	-1.80823	0.234996	1.10071e-15	1.18171e-13	jmjd-3.2	TRUE
WBGene00009091	86.0828	0.690399	0.178499	2.60623e-05	0.000247725	F23D12.7	TRUE
WBGene00009101	120.519	-0.963056	0.335533	0.0004979	0.00297634	F25B3.4	TRUE
WBGene00009102	254.677	-0.93395	0.252187	2.98337e-05	0.000277884	F25B3.5	TRUE
WBGene00009104	19.7571	1.25889	0.422919	0.000250769	0.00167839	F25C8.1	TRUE
WBGene00009114	9.79488	-1.71362	0.605144	0.000281509	0.00184701	F25D7.5	TRUE
WBGene00009115	40.5313	-0.813464	0.210911	2.02789e-05	0.000200234	F25F2.1	TRUE
WBGene00009146	63.9798	0.954175	0.227255	3.81873e-06	4.67537e-05	F26C11.1	TRUE
WBGene00009149	7.52386	-1.45515	0.563655	0.000728746	0.00403789	F26D2.10	TRUE
WBGene00009154	25.5808	-1.30359	0.316654	4.08083e-06	4.96029e-05	F26D2.16	TRUE
WBGene00009156	187.185	-1.6464	0.253477	6.4408e-12	2.98523e-10	clec-196	TRUE
WBGene00009178	65.0923	-1.90395	0.333788	7.58005e-10	2.30416e-08	uggt-2	TRUE
WBGene00009202	1203.29	-0.632341	0.130724	3.7777e-07	6.10114e-06	aptf-4	TRUE
WBGene00009212	1711.68	-1.37739	0.162764	2.50959e-18	5.01189e-16	atz-1	TRUE
WBGene00009215	4882.91	1.65503	0.36388	4.22878e-07	6.72441e-06	thn-2	TRUE
WBGene00009237	334.299	1.2042	0.232124	2.18566e-08	4.73678e-07	F28H7.3	TRUE
WBGene00009239	89.41	-1.42461	0.326323	1.01818e-06	1.48319e-05	irld-6	TRUE
WBGene00009257	20.0652	-0.846919	0.336435	0.00180519	0.00835481	F29G6.1	TRUE
WBGene00009291	780.936	-1.2832	0.177481	4.85693e-14	3.53756e-12	clec-264	TRUE
WBGene00009292	104.586	-0.871393	0.168256	4.24256e-08	8.49106e-07	F31D4.5	TRUE
WBGene00009297	39.5884	-0.802662	0.323549	0.00203583	0.00923668	sdz-16	TRUE
WBGene00009300	634.422	0.603259	0.158666	4.43711e-05	0.000397742	F31F6.1	TRUE
WBGene00009301	448.348	0.5801	0.12426	1.02452e-06	1.49009e-05	F31F6.2	TRUE
WBGene00009302	370.791	0.59727	0.126418	7.43566e-07	1.12645e-05	F31F6.3	TRUE
WBGene00009304	97.7242	-0.777947	0.188399	7.07095e-06	8.02914e-05	eva-1	TRUE
WBGene00009328	25.3847	-0.99983	0.338672	0.000376624	0.00235365	F32D8.3	TRUE
WBGene00009331	28.1097	-1.21273	0.35002	4.85192e-05	0.000429731	F32D8.7	TRUE
WBGene00009340	413.124	0.959248	0.146717	9.2275e-12	4.16989e-10	best-14	TRUE
WBGene00009342	13954.6	-0.603624	0.128078	7.44716e-07	1.12727e-05	fasn-1	TRUE
WBGene00009343	95.5915	-2.76575	0.322045	7.19855e-19	1.67123e-16	F32H2.6	TRUE
WBGene00009361	573.121	-1.54456	0.217748	1.12283e-13	7.58336e-12	F33E2.5	TRUE
WBGene00009362	12.7965	-1.40978	0.465244	0.000204919	0.00141644	F33E2.6	TRUE
WBGene00009387	36.4312	-0.66596	0.242983	0.00150404	0.00721077	glb-15	TRUE
WBGene00009389	211.955	-0.700728	0.240871	0.000782354	0.00427247	F35B12.10	TRUE
WBGene00009393	1469.49	0.842531	0.178069	4.08708e-07	6.52142e-06	clec-62	TRUE
WBGene00009396	1876.78	0.823414	0.14077	9.60341e-10	2.83118e-08	clec-65	TRUE
WBGene00009410	19.4648	-0.90367	0.347498	0.00132068	0.00647374	F35E2.2	TRUE
WBGene00009412	46.4414	-1.09209	0.246599	1.09586e-06	1.58269e-05	F35E2.5	TRUE
WBGene00009429	79.4531	1.28055	0.287091	7.07813e-07	1.07844e-05	irg-5	TRUE
WBGene00009430	1803.35	0.908456	0.159993	2.21481e-09	6.01398e-08	F35E12.6	TRUE
WBGene00009431	55.9843	1.37061	0.287116	1.4158e-07	2.54087e-06	dct-17	TRUE
WBGene00009457	9.54783	-1.47261	0.466651	0.00011055	0.000859102	F36A2.10	TRUE
WBGene00009484	52.9175	-0.746173	0.195569	2.7827e-05	0.000261157	F36G3.3	TRUE
WBGene00009488	63.0436	1.04921	0.239862	1.5223e-06	2.11081e-05	oac-20	TRUE
WBGene00009503	566.953	-1.25837	0.189662	3.32161e-12	1.64075e-10	F37A8.5	TRUE
WBGene00009510	27.5999	-1.24495	0.555943	0.0017383	0.00811022	F37D6.4	TRUE
WBGene00009511	143.264	-0.877259	0.202559	2.41094e-06	3.15563e-05	F37H8.2	TRUE
WBGene00009513	5.03214	-2.40538	0.826571	0.000256711	0.00171138	sfxn-1.2	TRUE
WBGene00009514	1712.66	1.16494	0.263077	1.01959e-06	1.48407e-05	F37H8.5	TRUE
WBGene00009518	281.692	1.29424	0.23089	1.9483e-09	5.36882e-08	clec-166	TRUE
WBGene00009520	15.3774	1.91332	0.543067	2.35622e-05	0.000227335	clec-168	TRUE
WBGene00009523	43.8183	0.877245	0.279203	0.000242411	0.00163591	clec-165	TRUE
WBGene00009526	68.9623	1.55209	0.401761	7.6015e-06	8.56691e-05	clec-169	TRUE
WBGene00009546	181.951	-1.36357	0.297515	3.86472e-07	6.19857e-06	fbxb-3	TRUE
WBGene00009549	29.1867	-0.765634	0.253708	0.000516711	0.00306829	F38H4.5	TRUE
WBGene00009573	137.82	1.24019	0.350308	3.49364e-05	0.000321356	F40E10.5	TRUE
WBGene00009603	5.52508	-2.21361	0.727489	0.000163661	0.00117448	srt-33	TRUE
WBGene00009605	4.43851	-1.72315	0.754463	0.00156268	0.00745726	F40G12.10	TRUE
WBGene00009626	197.197	1.22801	0.25136	1.05724e-07	1.95969e-06	F42A8.1	TRUE
WBGene00009628	3153.7	-1.66425	0.236648	1.49755e-13	9.72519e-12	tatn-1	TRUE
WBGene00009634	334.828	0.800481	0.225223	6.82988e-05	0.00057321	nspc-9	TRUE
WBGene00009639	553.852	0.622768	0.201157	0.000542947	0.00319018	nspc-15	TRUE
WBGene00009645	67.2539	1.476	0.244763	1.28639e-10	4.55956e-09	F42G10.1	TRUE
WBGene00009647	116.143	-1.60274	0.242472	3.51895e-12	1.73362e-10	phlp-2	TRUE
WBGene00009653	159.843	-0.729091	0.249032	0.000692198	0.00387002	F43D9.1	TRUE
WBGene00009657	319.959	-0.788904	0.179191	2.12405e-06	2.82592e-05	F43G6.4	TRUE
WBGene00009660	322.966	-0.653633	0.147902	2.7821e-06	3.57344e-05	F43G6.8	TRUE
WBGene00009663	270.695	0.62861	0.156554	1.69892e-05	0.000171863	hda-5	TRUE
WBGene00009675	11.6149	-1.18393	0.547208	0.00214138	0.00960671	F44A6.3	TRUE
WBGene00009690	9.84157	-1.66026	0.504229	7.24945e-05	0.000601358	F44E5.3	TRUE
WBGene00009691	3307.02	-1.51209	0.249757	1.09299e-10	3.94178e-09	F44E5.4	TRUE
WBGene00009692	4922.82	-1.51758	0.231521	4.49388e-12	2.17356e-10	F44E5.5	TRUE
WBGene00009696	322.925	-1.07867	0.180405	2.75773e-10	9.14281e-09	F44F1.4	TRUE
WBGene00009697	306.491	-1.43111	0.206212	3.56478e-13	2.14268e-11	F44F1.5	TRUE
WBGene00009698	300.46	-2.11173	0.33382	1.70591e-11	7.36834e-10	F44F1.6	TRUE
WBGene00009706	20.4811	0.826618	0.313965	0.00129411	0.00637376	argk-1	TRUE
WBGene00009721	53.1709	-1.06015	0.389733	0.000659921	0.00373225	F45D3.1	TRUE
WBGene00009728	42.9588	-1.09757	0.257883	2.51523e-06	3.27368e-05	sdz-19	TRUE
WBGene00009729	378.486	-1.3744	0.216231	1.84874e-11	7.92996e-10	F45E10.2	TRUE
WBGene00009730	149.53	-0.735746	0.162961	1.48982e-06	2.0727e-05	myo-6	TRUE
WBGene00009743	177.733	-1.67141	0.224982	9.78133e-15	8.37182e-13	sptf-1	TRUE
WBGene00009747	11.5283	-1.59633	0.527473	0.000145012	0.00106329	F46A8.4	TRUE
WBGene00009748	12.9389	-1.19637	0.481153	0.00097366	0.00509116	F46A8.5	TRUE
WBGene00009750	886.603	-1.39409	0.215436	8.63958e-12	3.91373e-10	F46A8.7	TRUE
WBGene00009773	263.464	0.953397	0.224879	3.1904e-06	4.02004e-05	lipl-2	TRUE
WBGene00009786	19.2944	-1.19612	0.382439	0.00015737	0.00113839	F46F2.1	TRUE
WBGene00009788	21.4123	-0.969318	0.374448	0.00108957	0.00557637	F46F2.4	TRUE
WBGene00009796	622.104	0.91823	0.230532	1.00737e-05	0.000109287	F46G10.1	TRUE
WBGene00009797	546.198	-0.971571	0.163173	3.78005e-10	1.2317e-08	F46G10.2	TRUE
WBGene00009799	73.7095	-0.870541	0.233884	3.10323e-05	0.000288037	lgc-47	TRUE
WBGene00009811	211.704	-1.88826	0.526525	1.77516e-05	0.000178024	F47B8.10	TRUE
WBGene00009813	2483.1	-1.27106	0.174087	2.56756e-14	2.00367e-12	haly-1	TRUE
WBGene00009824	76.2268	1.20605	0.241269	6.3006e-08	1.22663e-06	gpdh-1	TRUE
WBGene00009827	183.591	-2.78136	0.342223	3.23248e-17	4.96172e-15	hmg-6	TRUE
WBGene00009842	88.9753	-0.679315	0.155027	3.21798e-06	4.03897e-05	igeg-2	TRUE
WBGene00009846	131.694	-1.11401	0.169466	6.26018e-12	2.92872e-10	F48F5.2	TRUE
WBGene00009853	13.1979	-1.34206	0.509465	0.000650323	0.00368583	arrd-27	TRUE
WBGene00009861	145.765	-1.26415	0.17286	3.01469e-14	2.30419e-12	fbxb-8	TRUE
WBGene00009863	7.86613	-1.97143	0.648353	0.000167177	0.00119598	F49B2.3	TRUE
WBGene00009864	10.612	-1.27254	0.579897	0.00182739	0.00843998	F49B2.4	TRUE
WBGene00009883	113.315	1.14652	0.310842	2.23199e-05	0.000217106	F49C12.14	TRUE
WBGene00009893	7.526	-3.15819	0.963957	4.43437e-05	0.000397742	F49E11.7	TRUE
WBGene00009899	1590.32	-0.872186	0.135977	2.52885e-11	1.06989e-09	efl-3	TRUE
WBGene00009926	1400.58	-1.75412	0.262289	1.59032e-12	8.51208e-11	noah-2	TRUE
WBGene00009927	50.0914	-0.845198	0.337362	0.00172235	0.00804556	F52B11.5	TRUE
WBGene00009935	135.066	-1.37858	0.312789	8.88337e-07	1.30945e-05	F52E10.4	TRUE
WBGene00009939	2152.54	-0.792321	0.125504	5.64221e-11	2.18318e-09	ztf-11	TRUE
WBGene00009949	40.8772	-1.51827	0.277134	4.29677e-09	1.09621e-07	F53A2.1	TRUE
WBGene00009951	315.094	-0.590396	0.118431	2.09594e-07	3.59446e-06	F53A2.3	TRUE
WBGene00009953	559.98	-0.983383	0.245243	7.93845e-06	8.90344e-05	F53A2.9	TRUE
WBGene00009956	9.80451	-1.2031	0.492696	0.0011652	0.00586645	F53B2.5	TRUE
WBGene00009972	10.8877	-0.995348	0.426072	0.00208124	0.00938984	oac-33	TRUE
WBGene00009991	68.5085	-0.628769	0.185577	0.000202342	0.00140175	F53F4.8	TRUE
WBGene00010005	117.179	1.11444	0.241237	4.31806e-07	6.8605e-06	cnc-7	TRUE
WBGene00010008	26.4539	-0.906319	0.345771	0.00117783	0.00591398	F53H4.3	TRUE
WBGene00010031	16.4992	-0.948855	0.368631	0.0012274	0.00611002	F54B11.8	TRUE
WBGene00010035	17.5094	-0.912762	0.355911	0.00131599	0.00645754	F54C8.1	TRUE
WBGene00010039	84.2868	-1.74488	0.246046	1.03812e-13	7.03686e-12	F54C8.6	TRUE
WBGene00010047	2493.23	-0.645491	0.185287	0.00013073	0.000980544	F54D1.6	TRUE
WBGene00010049	5449.16	0.741468	0.132462	5.13184e-09	1.28802e-07	F54D5.3	TRUE
WBGene00010050	400.988	1.5123	0.231415	5.08403e-12	2.43365e-10	F54D5.4	TRUE
WBGene00010069	28.7786	-2.02681	0.423938	1.23017e-07	2.24881e-06	F54F11.1	TRUE
WBGene00010072	45.7165	-0.992008	0.262528	1.8726e-05	0.000186787	F54F12.1	TRUE
WBGene00010085	1647.86	0.738296	0.136437	1.42688e-08	3.2398e-07	F55B11.3	TRUE
WBGene00010095	16.4788	-2.11811	0.446167	1.30152e-07	2.36066e-06	F55C5.6	TRUE
WBGene00010099	40.8266	-0.941279	0.230642	6.59069e-06	7.52822e-05	fbxb-117	TRUE
WBGene00010100	21.8515	-1.60823	0.325549	6.9637e-08	1.34167e-06	F55C9.3	TRUE
WBGene00010101	42.7815	-1.25265	0.381672	8.70939e-05	0.000705757	fbxb-57	TRUE
WBGene00010102	31.2922	-1.54062	0.293604	1.3254e-08	3.02789e-07	F55C9.5	TRUE
WBGene00010104	66.0906	-1.35195	0.314742	1.61232e-06	2.21327e-05	fbxb-60	TRUE
WBGene00010105	95.547	-1.70923	0.368661	2.38669e-07	4.03716e-06	fbxb-62	TRUE
WBGene00010106	68.7255	-1.55835	0.276112	1.24971e-09	3.59302e-08	fbxb-61	TRUE
WBGene00010116	142.916	0.632609	0.236176	0.00191105	0.00873802	F55F3.2	TRUE
WBGene00010118	23.961	1.56909	0.377593	2.3625e-06	3.10975e-05	F55F3.4	TRUE
WBGene00010124	607.767	1.16112	0.279835	3.45219e-06	4.28306e-05	F55G11.4	TRUE
WBGene00010128	17.081	1.12597	0.480913	0.00148599	0.00714083	F55G11.8	TRUE
WBGene00010133	364.364	-0.822799	0.306641	0.00111415	0.00567555	F55H12.2	TRUE
WBGene00010142	534.538	-0.812369	0.156545	4.03e-08	8.12176e-07	F56A8.8	TRUE
WBGene00010143	14.7337	-1.09268	0.415351	0.000854882	0.00458231	F56A12.2	TRUE
WBGene00010155	42.1283	-1.42326	0.250692	1.23482e-09	3.55569e-08	F56F3.4	TRUE
WBGene00010174	5986.36	-0.84105	0.158775	2.12488e-08	4.61583e-07	F56H9.2	TRUE
WBGene00010177	807.858	-0.599551	0.1351	2.91729e-06	3.7316e-05	F57A8.1	TRUE
WBGene00010204	6167.13	0.861059	0.20343	4.17682e-06	5.05382e-05	F57F5.1	TRUE
WBGene00010216	150.073	1.21675	0.378889	0.000111638	0.00086538	F57G8.7	TRUE
WBGene00010219	72.2057	-0.892435	0.325453	0.000825302	0.0044598	F57G9.3	TRUE
WBGene00010221	2609.6	-1.52882	0.189964	7.08961e-17	9.682e-15	F57G12.1	TRUE
WBGene00010223	46.6127	-0.772673	0.274157	0.000861562	0.00461413	F58A3.3	TRUE
WBGene00010234	4948.87	-1.09731	0.190843	1.06904e-09	3.1367e-08	ttr-50	TRUE
WBGene00010239	82.114	-0.728596	0.212689	0.000130664	0.000980544	F58B4.6	TRUE
WBGene00010240	7.76482	-1.99482	0.60048	7.14369e-05	0.000593911	gadr-1	TRUE
WBGene00010241	21.7057	-1.52337	0.281805	6.02535e-09	1.48815e-07	F58D2.2	TRUE
WBGene00010262	466.158	-1.54888	0.199913	7.81519e-16	8.77779e-14	droe-4	TRUE
WBGene00010277	34.5758	0.829424	0.260517	0.000245774	0.0016545	F58G6.7	TRUE
WBGene00010290	261.816	-0.591649	0.157523	5.51853e-05	0.000479176	F58H1.7	TRUE
WBGene00010291	112.614	-1.48644	0.208014	1.01502e-13	6.9309e-12	F58H10.1	TRUE
WBGene00010315	75.6191	-0.707704	0.252195	0.00106592	0.00547191	F59B2.13	TRUE
WBGene00010320	105.391	-0.582714	0.186973	0.00057247	0.00332681	F59B10.4	TRUE
WBGene00010341	272.313	-1.21378	0.274225	9.3073e-07	1.36652e-05	glo-3	TRUE
WBGene00010345	42.7447	-0.628498	0.193692	0.000329257	0.00210639	F59F5.7	TRUE
WBGene00010361	13.8982	-1.46489	0.376309	8.43795e-06	9.38993e-05	H03G16.5	TRUE
WBGene00010365	148.055	-0.645397	0.221535	0.00091888	0.00485944	H04D03.4	TRUE
WBGene00010375	52.9208	-1.0666	0.370437	0.0003966	0.00246191	H09F14.1	TRUE
WBGene00010396	142.551	-0.583816	0.168586	0.000174604	0.00124012	H13N06.2	TRUE
WBGene00010411	9.82639	1.64661	0.655546	0.000612118	0.00350675	H25K10.1	TRUE
WBGene00010413	25.8383	1.57745	0.330676	1.36921e-07	2.4618e-06	H25K10.4	TRUE
WBGene00010423	9.73379	-2.32218	0.627748	1.37713e-05	0.000144001	zmp-5	TRUE
WBGene00010434	62.5908	-1.18216	0.228763	2.68924e-08	5.66296e-07	H40L08.3	TRUE
WBGene00010475	300.249	-0.625173	0.223037	0.00133806	0.00654682	K01F9.2	TRUE
WBGene00010491	613.42	-0.817905	0.133111	1.59204e-10	5.55808e-09	K02B7.3	TRUE
WBGene00010494	2.09651	-5.39302	2.54544	6.80506e-05	0.000572161	K02B9.3	TRUE
WBGene00010495	654.996	-1.33855	0.19584	7.91725e-13	4.56668e-11	K02B12.2	TRUE
WBGene00010504	120.566	0.714755	0.16502	3.51631e-06	4.3481e-05	K02D3.1	TRUE
WBGene00010520	31.1158	-0.761533	0.23706	0.000255274	0.00170363	cpx-2	TRUE
WBGene00010528	197.968	1.5256	0.216303	1.41023e-13	9.22261e-12	K03D3.2	TRUE
WBGene00010534	2.57811	-3.90304	1.44474	6.55791e-05	0.000553469	fbxa-102	TRUE
WBGene00010547	4.94095	-3.30506	0.869789	1.24049e-05	0.00013128	K03H1.12	TRUE
WBGene00010555	2805.34	0.873639	0.155483	3.09466e-09	8.14123e-08	K04C1.5	TRUE
WBGene00010558	250.018	-1.2342	0.152592	6.82566e-17	9.41517e-15	ptp-4	TRUE
WBGene00010573	144.848	-1.02658	0.35853	0.000448263	0.00272256	K04H4.2	TRUE
WBGene00010574	18.5186	-1.50295	0.461249	7.61889e-05	0.000628937	K04H4.5	TRUE
WBGene00010580	22.5268	-2.04352	0.441354	2.95705e-07	4.89058e-06	K05C4.3	TRUE
WBGene00010585	246.696	-1.75535	0.313933	1.6109e-09	4.52637e-08	K05C4.9	TRUE
WBGene00010587	103.924	-0.726087	0.174789	7.74738e-06	8.7049e-05	sol-2	TRUE
WBGene00010589	36.4245	-0.789299	0.245615	0.000245641	0.0016542	cyp-33D1	TRUE
WBGene00010593	155.543	0.878887	0.247261	5.74926e-05	0.000496496	gsnl-1	TRUE
WBGene00010595	87.5094	0.934022	0.178307	2.62015e-08	5.54753e-07	haao-1	TRUE
WBGene00010597	1169.84	0.902368	0.122349	2.69242e-14	2.08359e-12	K06A4.7	TRUE
WBGene00010605	12636.4	0.77827	0.14585	1.56353e-08	3.50718e-07	K06G5.1	TRUE
WBGene00010621	32857.6	0.584621	0.145588	1.53314e-05	0.000157061	egg-6	TRUE
WBGene00010640	190.752	-1.63146	0.230768	1.35402e-13	8.93634e-12	K07F5.16	TRUE
WBGene00010658	187.639	1.90941	0.274614	2.33842e-13	1.46234e-11	K08D8.4	TRUE
WBGene00010659	162.453	2.32052	0.264804	1.02022e-19	2.82815e-17	K08D8.5	TRUE
WBGene00010686	45.7045	-0.953649	0.324443	0.000427621	0.00261773	K08F9.3	TRUE
WBGene00010691	119.206	-1.04688	0.202326	3.16487e-08	6.53124e-07	K08H2.4	TRUE
WBGene00010700	4338.49	-0.598854	0.127785	8.87302e-07	1.30896e-05	nipi-3	TRUE
WBGene00010705	33.2665	0.902483	0.298735	0.000331871	0.00211961	cyp-14A1	TRUE
WBGene00010708	89.0496	-1.19958	0.164671	4.12286e-14	3.06296e-12	phf-33	TRUE
WBGene00010717	20.7631	-1.04727	0.338697	0.000211576	0.00145703	K09C8.7	TRUE
WBGene00010740	114.521	0.676375	0.25638	0.00186315	0.00856964	K10D3.6	TRUE
WBGene00010742	220.336	-1.03212	0.253352	5.71632e-06	6.67312e-05	K10D6.2	TRUE
WBGene00010746	20.274	1.05003	0.36797	0.000434988	0.00265321	K10D11.2	TRUE
WBGene00010749	349.181	-0.639757	0.232544	0.00149144	0.00716145	K10D11.5	TRUE
WBGene00010753	10.3113	-1.7941	0.698436	0.000532635	0.00314651	K10G4.4	TRUE
WBGene00010764	22.8053	-1.81409	0.363092	4.78941e-08	9.49346e-07	K10H10.9	TRUE
WBGene00010769	927.256	0.87318	0.235469	3.32335e-05	0.000306782	asah-1	TRUE
WBGene00010792	54.0229	-1.78436	0.247717	4.75548e-14	3.48293e-12	K12G11.6	TRUE
WBGene00010793	1256.12	1.82338	0.215404	1.866e-18	3.8508e-16	LLC1.2	TRUE
WBGene00010795	210.352	-0.613923	0.18318	0.000233859	0.00158927	M01A8.1	TRUE
WBGene00010808	2867.45	-1.00103	0.153605	1.00585e-11	4.50161e-10	sepa-1	TRUE
WBGene00010821	36.9986	-1.7911	0.447154	4.01997e-06	4.89914e-05	M01G12.7	TRUE
WBGene00010822	411.273	-0.896098	0.174073	4.32199e-08	8.62217e-07	M01G12.9	TRUE
WBGene00010825	87.1257	-1.67811	0.240788	2.66283e-13	1.62686e-11	M01G12.14	TRUE
WBGene00010832	6.29781	-2.34748	0.818917	0.000191693	0.00133997	M02G9.3	TRUE
WBGene00010837	10.6856	-1.09456	0.500292	0.00222853	0.00990441	M03B6.5	TRUE
WBGene00010838	180.995	-0.780663	0.158727	1.88356e-07	3.26947e-06	M03C11.1	TRUE
WBGene00010848	118.024	-0.668793	0.194941	0.000153175	0.0011113	M04B2.6	TRUE
WBGene00010868	721.553	-0.927812	0.135292	1.14132e-12	6.42355e-11	somi-1	TRUE
WBGene00010869	4.26166	-2.6686	0.856981	0.000127005	0.000958497	M05B5.1	TRUE
WBGene00010874	17.3059	-1.92281	0.521111	1.08456e-05	0.000116586	M05D6.1	TRUE
WBGene00010876	35.6396	-1.10637	0.336222	0.000103307	0.000812674	M05D6.3	TRUE
WBGene00010893	154.938	-2.90435	0.320456	1.07302e-20	3.83252e-18	cutl-9	TRUE
WBGene00010898	36.4947	-1.10598	0.252183	1.48972e-06	2.0727e-05	nphp-1	TRUE
WBGene00010901	4505.08	0.789621	0.134955	1.02967e-09	3.02595e-08	M28.10	TRUE
WBGene00010904	499.381	0.827608	0.192341	3.0333e-06	3.85609e-05	ugt-62	TRUE
WBGene00010920	71.5404	-1.25656	0.296907	2.40667e-06	3.1524e-05	M117.4	TRUE
WBGene00010921	31.9802	-1.12739	0.357685	0.000167359	0.00119598	fbxb-4	TRUE
WBGene00010935	2521.44	-1.34819	0.149339	1.69511e-20	5.83023e-18	M163.1	TRUE
WBGene00010936	51.155	-0.817312	0.267167	0.000379116	0.00236524	ztf-14	TRUE
WBGene00010940	28.9117	-0.830145	0.241323	0.000100041	0.000790661	M163.8	TRUE
WBGene00010976	457.306	-1.52508	0.176072	4.31132e-19	1.05361e-16	R02D5.1	TRUE
WBGene00010977	287.95	-1.06735	0.252297	2.67283e-06	3.45459e-05	R02D5.3	TRUE
WBGene00010980	82.146	-0.65314	0.170122	3.33731e-05	0.000307918	R02D5.7	TRUE
WBGene00010986	29.7815	-1.01577	0.274642	2.79873e-05	0.000262529	sprr-1	TRUE
WBGene00011049	398.496	-0.802753	0.166852	2.89184e-07	4.79984e-06	sdz-26	TRUE
WBGene00011060	553.866	-0.942762	0.181243	2.94407e-08	6.14384e-07	R06C1.6	TRUE
WBGene00011083	63.9976	0.672508	0.239029	0.00111987	0.00569689	glo-1	TRUE
WBGene00011088	34.5064	-1.33692	0.308503	1.49977e-06	2.08498e-05	kmo-2	TRUE
WBGene00011101	175.364	-2.09118	0.25763	3.7416e-17	5.55942e-15	R07D5.2	TRUE
WBGene00011104	18.223	-1.06899	0.441104	0.00143262	0.00693639	cut-5	TRUE
WBGene00011121	10.0882	-1.12826	0.469856	0.00157958	0.00752053	R07E5.17	TRUE
WBGene00011141	36.5856	-1.20227	0.329229	2.48166e-05	0.000237343	nlp-66	TRUE
WBGene00011160	4.11847	-3.63842	1.35057	0.000144963	0.00106329	R09D1.4	TRUE
WBGene00011181	263.216	0.975743	0.15954	1.36706e-10	4.83626e-09	R09H10.3	TRUE
WBGene00011182	1320.06	1.1267	0.279457	6.17365e-06	7.14858e-05	R09H10.5	TRUE
WBGene00011213	427.641	-0.841308	0.194275	2.59277e-06	3.36046e-05	R10E8.8	TRUE
WBGene00011222	645.971	0.800174	0.180435	1.7506e-06	2.37328e-05	R10H10.3	TRUE
WBGene00011227	128.05	-1.66473	0.165016	5.68728e-25	8.12537e-22	nlp-67	TRUE
WBGene00011229	331.829	-0.730923	0.123916	8.61775e-10	2.59412e-08	R11.4	TRUE
WBGene00011231	670.663	-1.13326	0.188596	2.16795e-10	7.36113e-09	R11A5.3	TRUE
WBGene00011251	25.0468	-1.37457	0.392113	3.63958e-05	0.000332013	glb-22	TRUE
WBGene00011254	46.9163	-1.70235	0.343724	5.15777e-08	1.01694e-06	R12G8.1	TRUE
WBGene00011258	231.341	0.665091	0.154624	4.42772e-06	5.30898e-05	best-15	TRUE
WBGene00011260	20.9971	-1.32118	0.378113	3.68742e-05	0.000335883	cnnm-5	TRUE
WBGene00011262	70.5528	1.77067	0.28365	2.76643e-11	1.1651e-09	pho-8	TRUE
WBGene00011263	290.116	-0.84568	0.200959	4.41536e-06	5.301e-05	R13H4.5	TRUE
WBGene00011267	65.5644	-1.15898	0.474531	0.00114475	0.00579645	fbxb-85	TRUE
WBGene00011328	176.673	-2.33498	0.232112	6.70892e-25	8.30699e-22	T01D3.3	TRUE
WBGene00011330	1507.1	1.53852	0.247026	3.32008e-11	1.36123e-09	T01D3.6	TRUE
WBGene00011337	253.52	-0.908975	0.139795	1.32102e-11	5.81406e-10	T01G1.2	TRUE
WBGene00011345	101.937	-1.16308	0.225886	2.92189e-08	6.10441e-07	dma-1	TRUE
WBGene00011360	8.20606	-1.54996	0.654612	0.00104157	0.00538108	lgc-18	TRUE
WBGene00011362	19.918	1.71176	0.547217	9.62142e-05	0.000765976	cest-1	TRUE
WBGene00011365	60.1204	-1.78841	0.273355	5.38019e-12	2.55566e-10	T02C1.1	TRUE
WBGene00011381	34.9351	-1.14152	0.244559	3.48647e-07	5.69017e-06	npr-25	TRUE
WBGene00011382	78.5019	-0.878233	0.200236	1.76369e-06	2.38753e-05	dop-5	TRUE
WBGene00011383	231.525	-1.54887	0.202942	1.97101e-15	2.00042e-13	T02E9.5	TRUE
WBGene00011389	6.02642	-2.18167	0.729574	0.000152098	0.00110521	T02G6.6	TRUE
WBGene00011400	30.1064	-1.16811	0.307574	1.59366e-05	0.000162543	T03F6.4	TRUE
WBGene00011407	135.997	1.08902	0.199343	5.31715e-09	1.32736e-07	ppat-1	TRUE
WBGene00011416	69.7496	0.736553	0.219193	0.000157225	0.00113801	T04A11.1	TRUE
WBGene00011428	214.436	-0.776857	0.139654	5.79241e-09	1.43443e-07	nlp-80	TRUE
WBGene00011432	242.654	-0.794714	0.17535	1.13003e-06	1.62447e-05	sdz-30	TRUE
WBGene00011437	71.4562	-1.25375	0.248547	4.84458e-08	9.58236e-07	T04F3.2	TRUE
WBGene00011443	20.3591	-1.20295	0.353816	6.35872e-05	0.000539518	cutl-11	TRUE
WBGene00011446	1806.03	0.686807	0.156505	2.77742e-06	3.57193e-05	T04F8.8	TRUE
WBGene00011447	19.5817	-1.3951	0.353995	7.42418e-06	8.38743e-05	T04F8.9	TRUE
WBGene00011475	725.758	-1.30896	0.129882	7.30046e-25	8.43868e-22	T05D4.2	TRUE
WBGene00011484	45.2351	-0.796206	0.219461	5.83249e-05	0.000502211	T05E11.8	TRUE
WBGene00011487	135.873	2.26084	0.52282	7.9098e-07	1.18762e-05	T05E12.6	TRUE
WBGene00011494	16.7172	-1.69201	0.401257	1.9673e-06	2.64008e-05	T05F1.9	TRUE
WBGene00011497	185.799	-0.670412	0.235651	0.00104014	0.0053752	T05F1.13	TRUE
WBGene00011505	2051.26	0.712458	0.181549	2.09665e-05	0.000206037	pzf-1	TRUE
WBGene00011508	41.8499	-1.17323	0.348723	6.68241e-05	0.000563123	T05H10.3	TRUE
WBGene00011522	7686.37	-1.3384	0.138034	3.00337e-23	1.92351e-20	srap-1	TRUE
WBGene00011540	240.016	0.70278	0.172386	1.11298e-05	0.000119212	T06E6.10	TRUE
WBGene00011551	17.4249	-1.15503	0.339788	7.21286e-05	0.000598857	T06G6.12	TRUE
WBGene00011556	96.5945	1.12137	0.282256	7.79285e-06	8.74542e-05	vglu-3	TRUE
WBGene00011571	2154.16	0.94909	0.1507	4.67148e-11	1.84211e-09	ttr-46	TRUE
WBGene00011573	556.937	0.631222	0.113235	7.60823e-09	1.83755e-07	anmt-3	TRUE
WBGene00011578	170.495	-0.84441	0.249975	0.000117243	0.000899819	npr-20	TRUE
WBGene00011582	22.044	-1.32801	0.301953	1.04714e-06	1.51823e-05	ntr-1	TRUE
WBGene00011596	127.903	-0.94793	0.284497	0.000109659	0.000853244	T07G12.5	TRUE
WBGene00011630	17.6997	-0.859404	0.294763	0.00057637	0.00333991	T08G11.3	TRUE
WBGene00011644	16.0157	-1.06166	0.35658	0.000315974	0.00203646	T09B9.3	TRUE
WBGene00011665	35.3626	-1.50012	0.392088	9.70308e-06	0.000106134	T09F5.1	TRUE
WBGene00011668	193.009	1.14666	0.248873	4.32847e-07	6.87116e-06	clec-47	TRUE
WBGene00011672	3744.05	-0.673998	0.247537	0.00151347	0.00725035	cyp-13A5	TRUE
WBGene00011677	44.7608	-0.71311	0.235851	0.000533968	0.00315275	cyp-13A1	TRUE
WBGene00011693	2.70095	-3.03433	1.22518	0.000331808	0.00211961	T10G3.2	TRUE
WBGene00011698	14.1221	-2.56051	0.618417	1.45996e-06	2.04032e-05	cyp-34A1	TRUE
WBGene00011699	324.579	1.13257	0.234252	1.49579e-07	2.66104e-06	cyp-34A2	TRUE
WBGene00011704	67.6678	-1.24207	0.403	0.00016584	0.00118741	sdz-31	TRUE
WBGene00011705	147.631	-0.794517	0.310897	0.00172027	0.0080379	clp-9	TRUE
WBGene00011706	520.477	-0.94262	0.243735	1.52759e-05	0.000156664	T11B7.1	TRUE
WBGene00011707	95.0805	-0.932102	0.246415	2.21984e-05	0.000216085	T11B7.2	TRUE
WBGene00011736	659.208	0.808373	0.149722	1.34139e-08	3.05688e-07	T12D8.9	TRUE
WBGene00011737	7790.14	-0.684361	0.150946	1.5229e-06	2.11081e-05	sqst-1	TRUE
WBGene00011753	104.71	2.72159	0.33189	1.26648e-17	2.21909e-15	T13F3.6	TRUE
WBGene00011798	187.798	-1.35414	0.257253	1.23278e-08	2.84075e-07	T16G1.4	TRUE
WBGene00011803	190.879	1.41454	0.280283	3.71074e-08	7.53219e-07	T16G12.1	TRUE
WBGene00011824	311.677	-0.790365	0.19279	8.19618e-06	9.17034e-05	T18D3.7	TRUE
WBGene00011831	1587.4	0.930296	0.185644	8.37194e-08	1.58504e-06	T19B10.2	TRUE
WBGene00011833	215.849	0.582731	0.198318	0.00101557	0.00527467	T19B10.5	TRUE
WBGene00011839	387.298	-0.884955	0.197205	1.17251e-06	1.67644e-05	T19C4.5	TRUE
WBGene00011856	1838.46	1.18693	0.224218	1.28597e-08	2.94868e-07	T20D3.2	TRUE
WBGene00011869	776.041	0.775516	0.298148	0.00163626	0.00774365	dod-6	TRUE
WBGene00011870	80.3295	0.616382	0.202629	0.000665072	0.00375338	T20G5.8	TRUE
WBGene00011873	5.82097	-2.24969	0.653959	5.03347e-05	0.000443485	T20G5.12	TRUE
WBGene00011891	1580.88	0.819386	0.133594	1.67018e-10	5.79819e-09	del-6	TRUE
WBGene00011899	71.7595	-0.842661	0.191399	1.91198e-06	2.57178e-05	nlp-68	TRUE
WBGene00011904	1224.09	-0.749278	0.115013	1.67575e-11	7.25492e-10	hlb-1	TRUE
WBGene00011910	15.0343	-1.26436	0.541788	0.00146606	0.00706151	alg-3	TRUE
WBGene00011927	32.9821	-0.737188	0.290278	0.00207089	0.00936204	T22C8.6	TRUE
WBGene00011963	51.5604	-1.17102	0.216696	7.6322e-09	1.84095e-07	T23G5.3	TRUE
WBGene00011977	3721.84	-1.33678	0.255144	1.15795e-08	2.67827e-07	T24B8.3	TRUE
WBGene00011978	2265.96	-0.635739	0.0993785	4.76387e-11	1.86666e-09	T24B8.4	TRUE
WBGene00011979	378.61	3.06773	0.274338	2.69775e-30	1.67018e-26	T24B8.5	TRUE
WBGene00011995	1040.07	-0.883321	0.116065	4.85458e-15	4.48577e-13	rsf-1	TRUE
WBGene00011996	14.2639	-0.96088	0.377019	0.00125421	0.00621185	T24F1.4	TRUE
WBGene00012018	3256.86	1.41156	0.477566	0.000228581	0.00155795	T25C12.3	TRUE
WBGene00012021	1235.19	-0.84816	0.129314	9.98239e-12	4.47833e-10	T25E12.6	TRUE
WBGene00012041	81.7637	-1.4647	0.392298	1.38391e-05	0.000144482	T26E3.8	TRUE
WBGene00012055	6.10625	1.49145	0.743563	0.00215776	0.00966851	srsx-36	TRUE
WBGene00012063	113.667	-1.84558	0.216425	1.38979e-18	3.00147e-16	fbxb-1	TRUE
WBGene00012064	72.953	-2.10976	0.26708	2.32604e-16	2.89943e-14	fbxb-115	TRUE
WBGene00012065	81.0288	-1.09384	0.276018	8.21672e-06	9.17123e-05	fbxb-2	TRUE
WBGene00012066	59.0839	-1.20474	0.308864	9.17811e-06	0.000101046	fbxb-116	TRUE
WBGene00012067	17.992	-1.44201	0.370639	8.57697e-06	9.51613e-05	sqst-3	TRUE
WBGene00012068	28.3694	-1.10433	0.320018	5.96479e-05	0.000511468	oac-49	TRUE
WBGene00012096	55.3307	-1.37111	0.225898	1.23252e-10	4.38536e-09	T27E9.6	TRUE
WBGene00012098	14.2622	-1.18611	0.459118	0.000864177	0.00462413	fbxb-86	TRUE
WBGene00012101	403.934	-0.970681	0.229429	3.18894e-06	4.02004e-05	zip-10	TRUE
WBGene00012103	134.514	-0.815197	0.183558	1.70191e-06	2.31912e-05	clec-12	TRUE
WBGene00012107	604.902	-1.15765	0.197031	4.68563e-10	1.49017e-08	T27F6.8	TRUE
WBGene00012113	3535.66	-1.39958	0.218679	1.37806e-11	6.05077e-10	T28B8.1	TRUE
WBGene00012116	21.2718	-1.00962	0.30575	0.000112605	0.000871749	del-4	TRUE
WBGene00012123	29.858	2.15286	0.352737	7.87655e-11	2.93757e-09	T28D6.3	TRUE
WBGene00012124	122.541	-0.610395	0.171701	0.000113913	0.000879713	T28D6.4	TRUE
WBGene00012131	310.012	-1.12371	0.235191	1.98305e-07	3.42616e-06	T28F3.5	TRUE
WBGene00012134	492.749	0.683393	0.208434	0.000249582	0.00167525	T28F3.8	TRUE
WBGene00012137	25.2204	-0.925317	0.340026	0.000834818	0.00449422	asic-2	TRUE
WBGene00012151	199.017	-1.25189	0.241169	2.08718e-08	4.54456e-07	VH15N14R.1	TRUE
WBGene00012162	41.8666	0.708161	0.245353	0.000818923	0.00443048	sek-6	TRUE
WBGene00012165	17.7639	-1.5741	0.361078	1.09727e-06	1.5835e-05	cutl-6	TRUE
WBGene00012186	1144.76	-1.83474	0.421122	7.38335e-07	1.12035e-05	mlt-11	TRUE
WBGene00012199	13.5824	-0.978933	0.405521	0.0018467	0.00850874	mltn-3	TRUE
WBGene00012201	244.839	0.762298	0.201977	3.21073e-05	0.000297421	W02B12.1	TRUE
WBGene00012216	1138.4	-1.03617	0.174403	3.66657e-10	1.20317e-08	W02D9.10	TRUE
WBGene00012225	188.569	0.581773	0.127273	1.56782e-06	2.15857e-05	W03G11.3	TRUE
WBGene00012226	741.537	-1.44987	0.223152	7.26131e-12	3.31883e-10	W03G11.4	TRUE
WBGene00012227	17.2323	-1.45819	0.328923	9.74067e-07	1.42452e-05	W03H9.1	TRUE
WBGene00012228	60.6041	-0.72913	0.270768	0.00141753	0.00687768	W03H9.2	TRUE
WBGene00012231	742.54	0.689656	0.146757	6.58348e-07	1.00638e-05	W04A4.2	TRUE
WBGene00012238	63.5706	-1.40455	0.323914	1.21531e-06	1.73364e-05	W04A8.3	TRUE
WBGene00012239	1747.61	-2.03863	0.210747	2.72724e-23	1.80904e-20	W04A8.4	TRUE
WBGene00012240	259.083	-0.937796	0.255349	3.31119e-05	0.000305812	W04A8.5	TRUE
WBGene00012251	165.54	1.31685	0.230748	1.09204e-09	3.19409e-08	clec-49	TRUE
WBGene00012253	3757.07	1.25211	0.198564	2.97757e-11	1.24684e-09	clec-50	TRUE
WBGene00012255	67.7286	-1.52872	0.394632	7.78272e-06	8.73933e-05	lpr-6	TRUE
WBGene00012261	520.623	-1.70925	0.320457	6.73156e-09	1.6386e-07	lpr-3	TRUE
WBGene00012267	48.81	-1.33641	0.417585	0.000106631	0.000834929	W04G5.7	TRUE
WBGene00012282	37.6658	-1.61319	0.560948	0.000228879	0.00155942	W05E10.5	TRUE
WBGene00012290	64.2676	-0.815325	0.241398	0.00012587	0.000952255	W05H12.2	TRUE
WBGene00012291	142.143	0.745434	0.163207	1.0593e-06	1.53466e-05	W06A7.2	TRUE
WBGene00012307	16.8488	-1.07585	0.473668	0.00204002	0.00924678	W06F12.3	TRUE
WBGene00012325	8.1089	1.72642	0.697652	0.000614448	0.00351684	W07A12.8	TRUE
WBGene00012333	11.3327	-1.3958	0.464336	0.000231464	0.00157414	sre-43	TRUE
WBGene00012372	101.655	-0.888725	0.241576	3.62094e-05	0.000330798	W09H1.1	TRUE
WBGene00012378	8.42056	-1.39934	0.500848	0.000403603	0.00249454	W10G6.1	TRUE
WBGene00012387	59.1401	-0.626294	0.217541	0.00109424	0.00559288	Y6B3B.1	TRUE
[truncated: 1,444 more rows]

## Sheet: 1D_DGE_sigUPgenes_LLvsSL
gene	baseMean	log2FoldChange	lfcSE	pvalue	padj	symbol	threshold
[truncated: 591 more rows]

[truncated: 2 more sheets: 1E_WormCat_LLvsSL_SigDownGenes, 1E_WormCat_LLvsSL_SigUpGenes]
