# Supplementary material for: The efficacy of longevity interventions in Caenorhabditis elegans is determined by the early life activity of RNA splicing factors
Source: PLoS Biol. 2025 Nov 21;23(11):e3003504. doi: 10.1371/journal.pbio.3003504 (PMC12671814; doi:10.1371/journal.pbio.3003504)
Supplement: S3 Data — (XLSX) [file pbio.3003504.s020.xlsx]

## Sheet: File Info
	Data supplement for Dutta et al Figure 3
	Please refer to corresponding figure legends for details on data analysis

## Sheet: 3A_Data_0904-Day 2
38 hours after L4 stage synchronization
		Area	Mean	Min	Max		sub Background		Normalize to N2 EV
N2	1	1807.31	568.815	40	2797		488.815		0.906436
EV RNAi	2	1535.84	493.688	40	2081		413.688		0.767124
	3	2892.59	507.829	40	1927		427.829		0.793346
	4	4212	701.71	40	2704		621.71		1.15287
	5	2180.67	785.564	40	2787		705.564		1.30837
	6	2617.95	591.57	40	2277		511.57		0.948632
	7	2066.77	502.676	40	1464		422.676		0.783791
	8	2537.58	839.624	40	3530		759.624		1.40861
	9	2452.78	642.51	40	2463		562.51		1.04309
	10	709.383	677.089	40	3085		597.089		1.10721					EV	repo-1	sfa-1
	11	634.711	558.46	40	2287		478.46		0.887234				N2	1	0.920264	0.853382
	12	2059.8	612.916	40	2404		532.916		0.988215				age-1	1.28893	1.45882	1.25976
	13	4003.17	715.278	40	3545		635.278		1.17803				clk-1	1.21055	1.06061	1.19433
	14	3113.44	830.498	40	3669		750.498		1.39169				raga-1	1.30757	2.40275	1.89958
	15	2642.62	593.752	40	2709		513.752		0.952678
	16	4361.34	749.842	40	3356		669.842		1.24212
	17	2666.04	660.151	40	4075		580.151		1.07581
	18	3005.86	449.849	40	2721		369.849		0.685831
	19	1640.25	452.174	40	1804		372.174		0.690142
	20	4823.93	519.57	40	2750		439.57		0.815118
	21	2111.06	551.134	40	2412		471.134	539.271	0.873649	1
N2	1	2833.1	825.148	41	3980		745.148		1.38177
repo-1 RNAi	2	1405.48	596.188	40	1624		516.188		0.957195
	3	2182.57	563.424	40	2920		483.424		0.896439
	4	1574.44	639.463	54	4095		559.463		1.03744
	5	3000.16	701.023	40	3034		621.023		1.1516
	6	2657.18	657.131	40	2503		577.131		1.07021
	7	666.984	532.253	40	1921		452.253		0.838637
	8	392.977	733.304	40	2892		653.304		1.21146
	9	2145.87	566.25	40	2046		486.25		0.90168
	10	2845.76	537.402	40	1494		457.402		0.848185
	11	1543.43	426.521	40	2453		346.521		0.642573
	12	1254.23	549.791	40	1704		469.791		0.871159
	13	1516.22	492.467	40	1911		412.467		0.76486
	14	2664.77	386.672	40	1293		306.672		0.568678
	15	2997.63	599.107	40	1977		519.107		0.962608
	16	1561.15	696.001	40	2327		616.001		1.14228
	17	2612.25	477.959	40	1995		397.959		0.737957
	18	2118.02	500.023	40	1369		420.023		0.778871
	19	1866.16	516.609	40	2569		436.609		0.809628
	20	1563.05	599.957	40	2025		519.957		0.964184
	21	2676.16	505.018	40	1977		425.018		0.788134
	22	1787.69	548.962	40	1790		468.962		0.869622	0.920264
N2	1	3975.96	594.478	40	4095		514.478		0.954024
sfa-1 RNAi	2	2535.05	842.273	40	3786		762.273		1.41352
	3	968.836	706.782	40	4095		626.782		1.16228
	4	2258.51	532.272	40	4095		452.272		0.838672
	5	1168.81	604.048	40	2945		524.048		0.97177
	6	1160.58	688.068	40	3552		608.068		1.12757
	7	1483.94	548.067	40	4095		468.067		0.867962
	8	2296.48	329.862	40	4095		249.862		0.463333
	9	1145.39	411.239	40	2703		331.239		0.614234
	10	1768.08	437.737	40	3091		357.737		0.663371
	11	1292.84	339.922	40	1235		259.922		0.481987
	12	853.031	951.715	40	4095		871.715		1.61647
	13	930.867	417.08	40	1304		337.08		0.625066
	14	3372.26	634.24	40	3073		554.24		1.02776
	15	2616.05	522.463	40	2816		442.463		0.820483
	16	2477.46	366.402	40	1739		286.402		0.531091
	17	4033.55	539.292	40	3624		459.292		0.85169
	18	1725.68	436.41	40	2137		356.41		0.66091
	19	1199.81	529.994	40	4095		449.994		0.834448
	20	1201.71	424.048	40	4095		344.048		0.637987
	21	1845.91	359.892	40	2276		279.892		0.519019
	22	1611.77	827.186	40	4095		747.186		1.38555
	23	2174.98	343.221	40	2536		263.221		0.488105
	24	2370.52	675.018	40	4095		595.018		1.10337
	25	1392.82	558.264	40	1798		478.264		0.886871
	26	1202.34	599.613	40	4095		519.613		0.963546
	27	2071.83	365.939	40	1812		285.939		0.530232	0.853382
age-1	1	1551.66	693.918	43	2837		613.918		1.13842
EV RNAi	2	1881.35	1012.25	137	3866		932.254		1.72873
	3	2066.13	970.843	81	3695		890.843		1.65194
	4	3024.21	868.292	40	4095		788.292		1.46177
	5	2481.26	637.708	40	2665		557.708		1.03419
	6	1902.23	687.877	40	3711		607.877		1.12722
	7	1584.56	564.993	40	2296		484.993		0.899349
	8	1823.77	631.559	40	4068		551.559		1.02279
	9	3130.52	853.438	40	3296		773.438		1.43423
	10	2064.23	705.417	40	3049		625.417		1.15974
	11	4625.86	649.012	40	3846		569.012		1.05515
	12	5018.2	1077.74	40	4095		997.737		1.85016
	13	2223.07	808.399	40	3934		728.399		1.35071
	14	3807	815.363	40	4095		735.363		1.36362
	15	2307.23	738.546	40	3478		658.546		1.22118
	16	2321.79	617.655	40	3315		537.655		0.997003
	17	2018.67	943.208	40	4000		863.208		1.60069
	18	2180.67	812.243	40	4095		732.243		1.35784
	19	2371.78	723.625	40	3741		643.625		1.19351
	20	2003.48	714.62	40	4095		634.62		1.17681
	21	2378.11	750.034	40	3344		670.034		1.24248	1.28893
age-1	1	3056.48	931.012	40	4095		851.012		1.57808
repo-1 RNAi	2	1954.12	1406.7	84	4091		1326.7		2.46017
	3	1643.41	1149.26	40	4095		1069.26		1.98278
	4	2340.77	950.273	40	3636		870.273		1.61379
	5	2401.52	1248.24	40	4095		1168.24		2.16634
	6	1636.45	692.428	40	4095		612.428		1.13566
	7	3248.86	969.224	40	4090		889.224		1.64894
	8	1804.78	443.606	40	1715		363.606		0.674254
	9	3174.19	749.491	40	3279		669.491		1.24147
	10	3383.02	798.651	40	4095		718.651		1.33263
	11	1548.49	800.054	40	3973		720.054		1.33523
	12	3293.16	837.061	40	4072		757.061		1.40386
	13	2940.05	894.95	40	3675		814.95		1.51121
	14	2352.16	512.561	40	1938		432.561		0.802121
	15	3412.76	797.208	40	3272		717.208		1.32996
	16	4065.19	1109.31	40	4095		1029.31		1.9087
	17	3512.11	862.45	40	4058		782.45		1.45094
	18	2185.1	478.903	40	2998		398.903		0.739707
	19	2736.91	821.199	40	4095		741.199		1.37445
	20	3739.92	1219.29	40	4095		1139.29		2.11265
	21	3021.05	818.095	40	2980		738.095		1.36869
	22	2430.63	765.093	40	4095		685.093		1.2704
	23	2762.86	942.555	40	4095		862.555		1.59948
	24	2617.95	630.261	40	3031		550.261		1.02038
	25	2297.74	839.61	40	3655		759.61		1.40859	1.45882
age-1	1	2392.03	779.864	40	3785		699.864		1.2978
sfa-1 RNAi	2	2855.88	558.151	40	2375		478.151		0.886661
	3	1040.34	1541.13	40	4095		1461.13		2.70945
	4	1786.43	645.026	40	2736		565.026		1.04776
	5	927.07	815.971	40	2835		735.971		1.36475
	6	1921.22	992.829	40	3815		912.829		1.69271
	7	847.336	954.736	61	3785		874.736		1.62207
	8	1336.5	679.461	40	3153		599.461		1.11161
	9	1146.02	642.824	40	2814		562.824		1.04367
	10	878.977	587.912	40	2410		507.912		0.941849
	11	1288.41	675.568	40	4095		595.568		1.10439
	12	1566.84	882.553	40	4095		802.553		1.48822
	13	1564.94	470.562	40	2091		390.562		0.72424
	14	1539	646.381	40	3182		566.381		1.05027
	15	1387.12	904.519	93	3126		824.519		1.52895
	16	1230.82	779.89	40	4039		699.89		1.29784
	17	1243.48	691.711	40	3083		611.711		1.13433
	18	777.094	838.797	40	3023		758.797		1.40708
	19	1611.14	855.12	40	4095		775.12		1.43735
	20	2829.94	720.13	40	4095		640.13		1.18703
	21	2164.85	665.143	40	3399		585.143		1.08506
	22	1418.13	507.477	40	2167		427.477		0.792694
	23	1194.75	785.855	40	3033		705.855		1.3089
	24	1611.77	618.647	40	2604		538.647		0.998842
	25	1337.13	743.508	40	2902		663.508		1.23038	1.25976
clk-1	1	1273.22	796.603	40	2481		716.603		1.32884
EV RNAi	2	2771.09	760.206	40	2933		680.206		1.26134
	3	3844.97	761.039	40	3206		681.039		1.26289
	4	4696.1	956.879	40	3830		876.879		1.62604
	5	4391.09	832.303	40	3472		752.303		1.39504
	6	4150.62	716.848	40	3089		636.848		1.18094
	7	3041.93	713.642	40	3484		633.642		1.175
	8	3979.76	608.438	40	3195		528.438		0.979911
	9	5604.19	684.023	40	4029		604.023		1.12007
	10	3870.28	754.116	40	3837		674.116		1.25005
	11	4515.75	601.838	40	3242		521.838		0.967672
	12	4923.91	861.571	40	4095		781.571		1.44931
	13	4025.32	710.703	40	2911		630.703		1.16955
	14	4088.6	776.478	40	3203		696.478		1.29152
	15	3458.95	654.869	40	2966		574.869		1.06601
	16	4039.88	723.304	40	3852		643.304		1.19291
	17	3481.73	680.219	40	4095		600.219		1.11302
	18	3322.27	536.186	40	2167		456.186		0.84593
	19	3179.88	821.701	40	3884		741.701		1.37538
	20	3870.28	789.709	40	3887		709.709		1.31605
	21	3629.81	648.415	40	2982		568.415		1.05404	1.21055
clk-1	1	3019.78	550.642	40	2150		470.642		0.872737
repo-1 RNAi	2	2664.77	712.126	40	3274		632.126		1.17219
	3	2402.16	661.857	40	2402		581.857		1.07897
	4	1864.9	663.212	40	2688		583.212		1.08148
	5	2338.88	623.037	40	3049		543.037		1.00698
	6	2542.64	640.036	40	2461		560.036		1.0385
	7	1417.5	847.07	58	2885		767.07		1.42242
	8	2648.32	581.336	40	2385		501.336		0.929654
	9	3819.66	753.924	40	2826		673.924		1.24969
	10	1709.23	596.177	40	2386		516.177		0.957175
	11	2573.65	632.204	40	3244		552.204		1.02398
	12	2609.72	531.697	40	2244		451.697		0.837606
	13	2716.03	611.623	40	2595		531.623		0.985817
	14	2776.78	651.874	40	2507		571.874		1.06046
	15	2582.51	685.794	40	3175		605.794		1.12336
	16	3234.94	565.198	40	2258		485.198		0.899729
	17	2839.43	584.117	40	2971		504.117		0.934811
	18	2910.94	685.825	40	3097		605.825		1.12341
	19	3232.41	623.999	40	2765		543.999		1.00877
	20	2453.41	621.947	40	3982		541.947		1.00496
	21	3381.12	653.214	40	3225		573.214		1.06294
	22	3088.76	837.184	40	3055		757.184		1.40409
	23	2812.85	601.66	40	2950		521.66		0.967342
	24	2305.97	832.788	40	2925		752.788		1.39594
	25	3214.69	650.3	40	2776		570.3		1.05754
	26	3953.18	449.155	40	1914		369.155		0.684544
	27	3605.77	754.805	40	2758		674.805		1.25133	1.06061
clk-1	1	3422.25	911.331	40	3956		831.331		1.54158
sfa-1 RNAi	2	2758.43	849.681	40	3124		769.681		1.42726
	3	3624.75	1222.41	173	4095		1142.41		2.11843
	4	1330.81	820.664	40	4095		740.664		1.37345
	5	4962.52	995.318	40	4095		915.318		1.69732
	6	2254.71	919.528	40	3934		839.528		1.55678
	7	5255.51	765.155	40	3657		685.155		1.27052
	8	3017.25	598.84	40	2559		518.84		0.962113
	9	2791.34	670.993	40	3088		590.993		1.09591
	10	1909.83	651.239	40	3014		571.239		1.05928
	11	1919.32	687.222	40	2707		607.222		1.126
	12	1368.77	770.777	40	3219		690.777		1.28095
	13	2093.34	727.425	40	2239		647.425		1.20056
	14	3362.77	631.521	40	3412		551.521		1.02272
	15	3909.52	552.78	40	3538		472.78		0.876701
	16	2867.27	718.848	40	3100		638.848		1.18465
	17	2808.42	532.423	40	2330		452.423		0.838952
	18	2170.55	486.11	40	2097		406.11		0.753072
	19	2781.84	597.932	40	3079		517.932		0.960429
	20	1857.31	689.282	40	2443		609.282		1.12982
	21	2357.86	673.177	40	3229		593.177		1.09996
	22	2892.59	672.205	40	2873		592.205		1.09816
	23	1612.41	633.588	40	2766		553.588		1.02655
	24	3269.11	599.186	40	2828		519.186		0.962755	1.19433
raga-1	1	3050.16	846.337	40	3609		766.337		1.42106
EV RNAi	2	1290.31	848.212	40	3422		768.212		1.42454
	3	1981.97	939.316	40	3339		859.316		1.59348
	4	1470.66	755.443	40	2542		675.443		1.25251
	5	1437.12	820.12	40	2701		740.12		1.37244
	6	1529.51	1070.15	41	3675		990.149		1.83609
	7	3862.05	887.789	40	3248		807.789		1.49793
	8	2474.93	867.622	40	3554		787.622		1.46053
	9	3199.5	738.465	40	3103		658.465		1.22103
	10	1435.85	892.258	40	3255		812.258		1.50621
	11	1652.27	812.735	40	2705		732.735		1.35875
	12	2050.31	790.549	40	4095		710.549		1.31761
	13	2213.58	641.465	40	2516		561.465		1.04115
	14	2217.38	880.239	50	3262		800.239		1.48393
	15	2079.42	691.159	40	3034		611.159		1.13331
	16	2235.09	727.059	40	3776		647.059		1.19988
	17	2748.3	433.395	40	2428		353.395		0.655319
	18	2146.5	798.222	40	3398		718.222		1.33184
	19	2488.22	834.652	40	3346		754.652		1.39939
	20	1670.62	800.567	40	3268		720.567		1.33619
	21	2239.52	711.818	40	3322		631.818		1.17161
	22	2307.23	835.769	40	3852		755.769		1.40146
	23	2240.16	571.138	40	2877		491.138		0.910744
	24	2542.01	745.224	40	2690		665.224		1.23356
	25	2237.62	688.718	40	3607		608.718		1.12878	1.30757
raga-1	1	3458.95	1896.49	350	4095		1816.49		3.36842
repo-1 RNAi	2	3140.02	1420.78	74	4095		1340.78		2.48629
	3	3280.5	1312.43	58	4095		1232.43		2.28537
	4	1112.48	1174.58	123	3974		1094.58		2.02973
	5	2307.23	1247.58	60	4095		1167.58		2.1651
	6	1937.04	772.498	40	2768		692.498		1.28414
	7	2995.73	1726.62	71	4095		1646.62		3.05342
	8	2406.59	1370.72	83	4095		1290.72		2.39346
	9	2319.89	1495.47	157	4095		1415.47		2.62479
	10	1987.66	1382.22	137	4095		1302.22		2.41478
	11	2367.98	1023.18	40	4095		943.179		1.74899
	12	3087.49	1115.57	48	4095		1035.57		1.92031
	13	4217.69	1314.65	48	4095		1234.65		2.28947
	14	4239.84	1373.1	40	4095		1293.1		2.39787
	15	1406.74	1423.2	40	4095		1343.2		2.49077
	16	2003.48	1700.72	144	4095		1620.72		3.00539
	17	2009.18	908.354	40	4095		828.354		1.53606
	18	2002.85	2017.42	312	4095		1937.42		3.59266
	19	2039.56	1068.28	40	4095		988.276		1.83261
	20	2418.61	1093.95	40	4095		1013.95		1.88022
	21	5568.12	1620.21	128	4095		1540.21		2.8561
	22	2081.95	1808.17	275	4095		1728.17		3.20464	2.40275
raga-1	1	2881.2	923.876	40	4095		843.876		1.56484
sfa-1 RNAi	2	1663.03	1198.99	40	3979		1118.99		2.07501
	3	1389.66	781.064	40	2685		701.064		1.30002
	4	2004.12	767.267	40	3209		687.267		1.27444
	5	1127.04	1180.19	135	3417		1100.19		2.04015
	6	2046.52	1498.07	40	4095		1418.07		2.62961
	7	3669.05	1113.55	48	3871		1033.55		1.91656
	8	1323.21	1370.04	122	4095		1290.04		2.39218
	9	1800.98	1010.54	48	3596		930.544		1.72556
	10	1632.66	856.753	40	2616		776.753		1.44037
	11	2428.1	1322.7	40	4095		1242.7		2.30441
	12	3338.09	1110.76	40	4095		1030.76		1.9114
	13	2953.34	909.948	40	3217		829.948		1.53902
	14	3502.62	996.349	40	4095		916.349		1.69924
	15	3495.02	1496.29	40	4095		1416.29		2.6263
	16	4679.65	1169.02	40	4095		1089.02		2.01943
	17	3895.59	1211.49	40	4095		1131.49		2.09819
	18	3744.35	1483.63	160	4095		1403.63		2.60283
	19	3489.96	957.162	40	4095		877.162		1.62657
	20	3996.84	1002.42	40	3727		922.425		1.7105
	21	3798.14	1055.01	40	4056		975.011		1.80802
	22	4178.46	1141.44	40	4095		1061.44		1.96829
	23	3885.47	928.791	40	4095		848.791		1.57396
	24	3232.41	1078.48	40	4095		998.482		1.85154
	25	2097.77	969.201	64	4095		889.201		1.64889
	26	1985.77	816.065	40	2875		736.065		1.36493
	27	1823.77	1088.32	121	4022		1008.32		1.86979
	28	2891.32	1485.51	188	4095		1405.51		2.60631	1.89958

## Sheet: 3A_Data_0907-Day 5
		Area	Mean	Min	Max		sub Background		Normalize to N2 EV
N2	1	6452.16	964.71	40	4095		914.71		1.07731
EV RNAi	2	3551.34	1078.04	40	4095		1028.04		1.21079
	3	4103.79	1055.7	40	4095		1005.7		1.18447
	4	6278.77	661.345	40	4076		611.345		0.72002
	5	3729.16	1053.3	65	4039		1003.3		1.18165
	6	4274.02	999.935	40	3802		949.935		1.1188
	7	4373.37	1010.87	40	4095		960.869		1.13168
	8	3915.21	888.488	40	4095		838.488		0.98754					EV	repo-1	sfa-1
	9	3811.43	959.682	40	4095		909.682		1.07139				N2	1	0.677969	0.509499
	10	4572.07	855.051	40	3871		805.051		0.94816				age-1	1.18349	0.848945	0.782441
	11	6607.83	900.415	40	4095		850.415		1.00159				clk-1	0.321947	0.464115
	12	5221.34	850.017	40	3991		800.017		0.942231				raga-1	0.986186	1.05618	1.1041
	13	2981.18	859.839	40	4095		809.839		0.953799
	14	4282.88	1014.94	40	4095		964.938		1.13647
	15	4048.1	989.389	40	4095		939.389		1.10638
	16	3694.99	572.576	40	3042		522.576		0.615471
	17	8157.59	887.781	40	4095		837.781		0.986708
	18	8232.26	776.302	40	4095		726.302		0.855412
	19	7631.72	769.793	40	4095		719.793		0.847746
	20	6905.88	870.059	40	4095		820.059		0.965835
	21	5804.16	945.08	40	3924		895.08		1.05419
	22	4920.75	816.167	40	4095		766.167	849.067	0.902363	1
N2	1	2181.3	677.905	40	2775		627.905		0.739524
repo-1 RNAi	2	1978.17	791.36	40	2934		741.36		0.873147
	3	3889.27	585.332	40	2348		535.332		0.630494
	4	1395.35	923.468	76	2721		873.468		1.02874
	5	1656.07	659.434	40	3023		609.434		0.717769
	6	1464.33	638.624	40	1612		588.624		0.69326
	7	1549.12	610.724	40	3591		560.724		0.6604
	8	1560.52	424.502	40	1776		374.502		0.441075
	9	1638.98	699.416	40	3364		649.416		0.764858
	10	2064.23	505.944	40	1713		455.944		0.536994
	11	1542.8	392.418	40	1938		342.418		0.403287
	12	851.133	648.339	40	1696		598.339		0.704702
	13	1492.81	377.203	40	1709		327.203		0.385368
	14	2167.38	824.308	52	3698		774.308		0.911952	0.677969
N2	1	2637.56	303.904	40	1443		253.904		0.299039
sfa-1 RNAi	2	3230.51	452.078	40	4054		402.078		0.473553
some worms had intestine completely depleted from lipid droplet, some worms had very large lipid droplets - I did not quantify neither of these	3	1381.43	388.256	40	1222		338.256		0.398386
	4	2185.1	258.403	40	1766		208.403		0.245449
	5	3102.05	544.302	40	4095		494.302		0.582171
	6	3044.46	357.374	40	1673		307.374		0.362014
	7	2180.67	308.288	40	1014		258.288		0.304202
	8	1814.27	355.29	40	1131		305.29		0.359559
	9	1749.09	711.522	40	3371		661.522		0.779116
	10	2192.7	260.208	40	789		210.208		0.247575
	11	3598.8	420.179	40	2304		370.179		0.435983
	12	2266.73	641.833	40	3768		591.833		0.697039
	13	1717.45	787.08	40	3515		737.08		0.868106
	14	2067.4	836.09	40	3811		786.09		0.925828
	15	2064.23	561.895	40	3284		511.895		0.602891
	16	2885.62	534.875	40	3145		484.875		0.571068	0.509499
age-1	1	5942.11	1046.96	40	4095		996.959		1.17418
EV RNAi	2	6290.79	954.225	40	4095		904.225		1.06496
	3	4586.62	1172.11	40	4095		1122.11		1.32158
	4	6098.41	1401.87	40	4095		1351.87		1.59218
	5	5999.06	873.686	40	4095		823.686		0.970107
	6	4239.21	1059.27	40	4095		1009.27		1.18868
	7	6716.67	960.949	40	4095		910.949		1.07288
	8	6867.28	833.114	40	4095		783.114		0.922323
	9	3740.55	1313.62	78	4095		1263.62		1.48825
	10	5723.16	1174.88	40	4095		1124.88		1.32485
	11	4087.34	1246.33	40	4095		1196.33		1.40899
	12	4747.99	990.063	40	4095		940.063		1.10717
	13	6949.55	896.425	40	4095		846.425		0.996888
	14	6667.94	968.337	40	4095		918.337		1.08158
	15	6829.31	909.025	40	4095		859.025		1.01173
	16	7343.16	1070.47	40	4095		1020.47		1.20188
	17	6579.98	993.095	40	4095		943.095		1.11074
	18	4226.56	1015.57	40	4095		965.574		1.13722
	19	6936.89	983.118	40	4095		933.118		1.09899
	20	6493.29	1234.13	40	4095		1184.13		1.39462	1.18349
age-1	1	1748.46	1248.25	71	4095		1198.25		1.41125
repo-1 RNAi	2	2845.12	1110.63	40	4095		1060.63		1.24917
	3	1537.73	1210.95	83	4072		1160.95		1.36733
	4	2217.38	880.213	40	4015		830.213		0.977794
	5	2807.16	839.386	40	3385		789.386		0.92971
	6	2447.72	426.986	40	1537		376.986		0.444
	7	5863.01	349.489	40	4012		299.489		0.352727
	8	5446.62	1029.73	40	4095		979.727		1.15389
	9	2414.18	623.312	40	2986		573.312		0.675226
	10	2344.57	856.296	40	4095		806.296		0.949626
	11	2524.92	449.81	40	4095		399.81		0.470882
	12	1614.31	741.893	40	4095		691.893		0.814886
	13	3491.23	1185.64	40	4095		1135.64		1.33752
	14	1990.19	796.297	40	3034		746.297		0.878961
	15	1975.01	686.662	40	4044		636.662		0.749837
	16	2108.53	565.772	40	2317		515.772		0.607457
	17	1222.59	455.206	40	2624		405.206		0.477237
	18	2082.59	558.854	40	2365		508.854		0.59931
	19	1512.42	748.325	40	3966		698.325		0.822462
	20	2726.16	740.446	40	3219		690.446		0.813182
	21	5448.52	818.486	40	4095		768.486		0.905095
	22	1040.98	715.44	40	3020		665.44		0.783731
	23	1006.17	690.596	40	4095		640.596		0.75447	0.848945
age-1	1	3804.47	676.63	40	3915		626.63		0.738022
sfa-1 RNAi	2	3596.91	662.939	40	3932		612.939		0.721897
	3	4148.09	518.252	40	3171		468.252		0.55149
	4	4148.09	518.252	40	3171		468.252		0.55149
	5	1974.38	514.479	40	2339		464.479		0.547046
	6	2698.95	613.963	40	2751		563.963		0.664215
	7	2900.18	435.58	40	1991		385.58		0.454122
	8	3574.76	1058.94	40	4095		1008.94		1.18829
	9	2586.3	228.866	40	1716		178.866		0.210662
	10	2545.17	915.263	40	4095		865.263		1.01908
	11	2229.4	829.803	40	4095		779.803		0.918423
	12	4803.68	726.083	40	4095		676.083		0.796266
	13	1595.95	594.464	40	2940		544.464		0.64125
	14	1788.33	1123.45	40	4042		1073.45		1.26427
	15	2318.62	602.663	40	2753		552.663		0.650906
	16	1865.53	1210.45	40	4095		1160.45		1.36673
	17	2522.39	913.785	40	4095		863.785		1.01733	0.782441
clk-1	1	4322.74	253.43	40	1147		203.43		0.239592
EV RNAi	2	5365.62	441.098	40	2131		391.098		0.460621
	3	6820.45	350.265	40	1931		300.265		0.353641
	4	6140.18	482.766	40	3240		432.766		0.509696
	5	5299.17	293.321	40	1645		243.321		0.286575
	6	4899.23	253.63	40	1612		203.63		0.239828
	7	5588.37	449.196	40	3003		399.196		0.470158
	8	5631.4	373.59	40	1974		323.59		0.381112
	9	4996.06	231.206	40	1375		181.206		0.213418
	10	3899.39	337.064	40	1580		287.064		0.338093
	11	2280.66	327.016	40	1706		277.016		0.326259
	12	3835.48	206.581	40	1013		156.581		0.184415
	13	4105.06	222.675	40	1104		172.675		0.20337
	14	5185.27	312.036	40	1880		262.036		0.308616
	15	4174.03	337.3	40	1904		287.3		0.338371
	16	5504.84	343.341	40	2815		293.341		0.345486
	17	6368.62	321.874	40	2540		271.874		0.320203
	18	5250.44	250.9	40	1547		200.9		0.236613
	19	3333.66	356.443	40	1886		306.443		0.360917	0.321947
clk-1	1	3199.5	412.371	40	1799		362.371		0.426787
repo-1 RNAi	2	3368.46	442.591	40	2423		392.591		0.462379
	3	2528.72	445.254	40	1740		395.254		0.465516
	4	2519.86	517.116	40	2356		467.116		0.550152
	5	3534.89	440.062	40	1970		390.062		0.459401
	6	3883.57	393.137	40	1941		343.137		0.404134
	7	3791.18	395.452	40	2160		345.452		0.406861
	8	2062.34	502.311	40	2440		452.311		0.532715
	9	2517.33	447.846	40	2691		397.846		0.468568
	10	3699.42	438.538	40	2416		388.538		0.457606
	11	2641.36	494.741	40	3056		444.741		0.5238
	12	4027.85	458.068	40	2198		408.068		0.480608
	13	1525.08	509.419	40	2531		459.419		0.541087
	14	3986.09	361.428	40	1696		311.428		0.366788
	15	2090.81	402.632	40	2001		352.632		0.415317	0.464115
raga-1	1	2726.79	952.084	40	3669		902.084		1.06244
EV RNAi	2	3679.17	678.364	40	2707		628.364		0.740064
	3	7003.97	929.238	40	4095		879.238		1.03553
	4	5740.88	955.428	40	4078		905.428		1.06638
	5	3569.7	882.221	40	4095		832.221		0.980159
	6	3399.47	1161.32	40	4092		1111.32		1.30887
	7	3724.73	1012.96	40	4095		962.957		1.13414
	8	3021.05	900.42	40	3387		850.42		1.00159
	9	2503.41	1160.44	40	3778		1110.44		1.30783
	10	3889.27	897.12	40	4095		847.12		0.997707
	11	2933.72	818.346	40	3068		768.346		0.90493
	12	3276.7	776.296	40	3298		726.296		0.855405
	13	3493.12	957.337	40	3993		907.337		1.06863
	14	5014.41	941.336	40	4095		891.336		1.04978
	15	5307.4	1075.2	40	4095		1025.2		1.20744
	16	5313.73	839.134	40	4002		789.134		0.929413
	17	1946.53	847.386	40	4035		797.386		0.939132
	18	2605.92	555.898	40	3641		505.898		0.595828
	19	4050.63	856.515	40	3578		806.515		0.949884
	20	3455.79	805.951	40	3810		755.951		0.890331
	21	2926.76	504.119	40	2953		454.119		0.534845
	22	2407.22	964.842	40	4095		914.842		1.07747
	23	2407.22	964.842	40	4095		914.842		1.07747
	24	5645.32	650.538	40	4095		600.538		0.707292
	25	5212.48	1096.12	40	4095		1046.12		1.23208	0.986186
raga-1	1	2639.46	1771.12	104	4095		1721.12		2.02707
repo-1 RNAi	2	1756.06	951.538	40	4095		901.538		1.0618
	3	2771.72	851.136	40	3106		801.136		0.943549
	4	2519.86	1330.63	70	4095		1280.63		1.50828
	5	863.789	1113.43	40	3566		1063.43		1.25247
	6	3392.51	1665.64	40	4095		1615.64		1.90285
	7	2071.83	891.286	40	3683		841.286		0.990836
	8	2340.77	627.346	40	3379		577.346		0.679977
	9	4010.77	692.965	40	3330		642.965		0.757261
	10	3412.12	879.043	40	4088		829.043		0.976416
	11	6067.41	856.878	40	4095		806.878		0.950311
	12	4892.27	435.884	40	4095		385.884		0.45448
	13	1892.11	830.807	40	3525		780.807		0.919606
	14	1976.91	717.044	40	2889		667.044		0.78562
	15	4696.1	1324.14	40	4095		1274.14		1.50064
	16	3803.2	775.475	40	3600		725.475		0.854438
	17	4344.89	812.147	40	3706		762.147		0.897629
	18	3381.75	1259.19	40	4095		1209.19		1.42415
	19	2090.81	615.939	40	3397		565.939		0.666542
	20	2754	785.398	40	3940		735.398		0.866125
	21	3199.5	1087.05	40	4005		1037.05		1.22139
	22	1824.4	616.023	40	2867		566.023		0.666641
	23	3422.25	978.996	40	4095		928.996		1.09414
	24	2389.5	853.277	40	3809		803.277		0.94607	1.05618
raga-1	1	3734.86	363.856	40	1621		313.856		0.369648
sfa-1 RNAi	2	2357.23	855.609	40	4083		805.609		0.948817
	3	2215.48	1056.96	40	4095		1006.96		1.18597
	4	2230.03	362.961	40	1242		312.961		0.368594
	5	2218.64	1147.26	91	4095		1097.26		1.29231
	6	1399.78	1849.82	79	4095		1799.82		2.11976
	7	1214.37	1877.72	113	4095		1827.72		2.15262
	8	2927.39	1425.07	73	4095		1375.07		1.61951
	9	723.305	956.16	40	3087		906.16		1.06724
	10	1695.94	1018.16	40	3545		968.16		1.14026
	11	2177.51	1040.97	40	4095		990.973		1.16713
	12	1749.73	413.964	40	2812		363.964		0.428663
	13	2950.17	1041.54	40	4095		991.539		1.1678
	14	1579.5	821.558	40	4095		771.558		0.908713
	15	3838.64	1541.56	149	4095		1491.56		1.7567
	16	1886.41	417.124	40	1882		367.124		0.432385
	17	811.266	596.378	40	2625		546.378		0.643504	1.1041

## Sheet: 3A_Data_1002-Day 1
24 hours after L4 stage synchronization
		Area	Mean	Min	Max		sub Background		Normalize to N2 EV
N2	1	4232.88	680.183	40	2641		630.183		1.20345
EV RNAi	2	5670	588.588	40	3981		538.588		1.02853
	3	3822.82	584.391	40	2826		534.391		1.02051
	4	3502.62	695.76	40	3711		645.76		1.23319
	5	4118.34	579.813	40	3314		529.813		1.01177
	6	2725.52	536.058	40	2990		486.058		0.928214
	7	4354.38	603.494	40	3728		553.494		1.05699
	8	1860.47	483.89	40	2045		433.89		0.82859
	9	3487.43	569.175	40	2465		519.175		0.991457
	10	3707.02	521.083	40	3019		471.083		0.899616
	11	3021.05	583.199	40	2515		533.199		1.01824
	12	1897.17	559.177	40	3335		509.177		0.972364
	13	1668.73	545.944	40	1857		495.944		0.947093
	14	3603.87	604.741	40	3453		554.741		1.05938
	15	2164.22	437.994	40	2337		387.994		0.740943
	16	1610.51	530.503	40	2066		480.503		0.917606
	17	3394.41	574.296	40	2609		524.296		1.00124
	18	3707.65	572.064	40	3131		522.064		0.996974
	19	3932.93	675.04	40	3368		625.04		1.19362
	20	4006.97	547.581	40	3433		497.581	523.649	0.950219	1
							-50		-0.0954839
							-50		-0.0954839
N2	1	3315.94	646.699	40	2948		596.699		1.1395
repo-1 RNAi	2	2562.89	296.157	40	1440		246.157		0.47008
	3	808.734	342.026	40	1487		292.026		0.557675
	4	1973.11	297.793	40	1071		247.793		0.473205
	5	1572.54	301.321	40	1242		251.321		0.479942
	6	1955.39	487.549	40	2434		437.549		0.835577
	7	1499.77	547.138	40	2539		497.138		0.949373
	8	1385.86	476.071	40	2275		426.071		0.813658
	9	3581.72	567.196	40	2851		517.196		0.987677
	10	313.875	346.649	40	1101		296.649		0.566504
	11	1290.94	285.438	40	1414		235.438		0.449611
	12	2288.88	580.968	40	3307		530.968		1.01398
	13	2517.33	362.318	40	1528		312.318		0.596427
	14	2779.95	435.183	40	3107		385.183		0.735575
	15	2843.86	518.855	40	2539		468.855		0.895362	0.730943
							-50		-0.0954839
							-50		-0.0954839
N2	1	1334.6	581.554	40	3296		531.554		1.0151
sfa-1 RNAi	2	1591.52	437.259	40	2275		387.259		0.73954
	3	3369.73	514.114	40	2262		464.114		0.886308
	4	506.25	488.559	40	1722		438.559		0.837506
	5	1314.98	550.823	40	2184		500.823		0.95641
	6	1960.45	601.273	40	2771		551.273		1.05275
	7	2666.67	567.714	40	2081		517.714		0.988667
	8	1578.87	461.009	40	2018		411.009		0.784895
	9	710.016	451.467	40	1662		401.467		0.766672
	10	1862.37	507.882	40	2397		457.882		0.874407
	11	835.312	430.767	40	2237		380.767		0.727142
	12	1934.51	552.747	40	2321		502.747		0.960084
	13	2026.27	441.636	40	2040		391.636		0.747898
	14	1638.35	415.228	40	1936		365.228		0.697468
	15	1504.19	461.033	40	2235		411.033		0.78494
	16	2788.17	431.42	40	2396		381.42		0.728389
	17	3865.85	437.968	40	2323		387.968		0.740894
	18	2081.32	592.671	40	2193		542.671		1.03633
	19	1730.74	453.637	40	1691		403.637		0.770816
	20	624.586	578.279	40	2349		528.279		1.00884
	21	1523.81	461.716	40	2461		411.716		0.786245
	22	1318.15	484.262	40	2917		434.262		0.8293
	23	2162.95	519.6	40	2648		469.6		0.896784
	24	478.406	535.336	40	2661		485.336		0.926835
	25	1053	601.21	40	2050		551.21		1.05263
	26	799.875	584.396	40	2081		534.396		1.02052	0.869899
							-50		-0.0954839
							-50		-0.0954839
eat-2	1	1205.51	386.025	40	1645		336.025		0.641699
EV RNAi	2	1788.96	464.029	40	1436		414.029		0.790662
	3	428.414	317.285	40	1111		267.285		0.510428
	4	2045.88	407.184	40	1731		357.184		0.682106
	5	1239.05	429.419	40	1051		379.419		0.724568
	6	1926.91	296.938	40	1431		246.938		0.471572
	7	1557.98	343.277	40	1622		293.277		0.560064
	8	1024.52	413.974	40	1247		363.974		0.695073
	9	1445.98	478.481	40	1860		428.481		0.81826
	10	678.375	421.108	40	1012		371.108		0.708696
	11	409.43	438.043	40	1187		388.043		0.741037
	12	375.258	473.017	40	1689		423.017		0.807826
	13	1885.78	434.488	40	1794		384.488		0.734248
	14	2012.98	345.346	40	1272		295.346		0.564016
	15	196.805	251.312	40	868		201.312		0.384441
	16	1617.47	352.028	40	1426		302.028		0.576776
	17	1590.89	472.889	40	2280		422.889		0.807581
	18	1333.97	267.727	40	1070		217.727		0.415788
	19	1401.05	214.464	40	785		164.464		0.314073	0.62889
							-50		-0.0954839
							-50		-0.0954839
eat-2	1	2199.02	696.743	40	3238		646.743		1.23507
sfa-1 RNAi	2	954.914	732.342	40	2337		682.342		1.30305
	3	1012.5	738.711	40	2833		688.711		1.31522
	4	767.602	568.96	40	2500		518.96		0.991046
	5	3012.19	854.208	40	3839		804.208		1.53578
	6	3263.41	863.333	40	3213		813.333		1.5532
	7	2698.31	856.643	40	4095		806.643		1.54043
	8	1370.04	734.49	40	2696		684.49		1.30715
	9	1657.34	634.138	40	2889		584.138		1.11552
	10	2741.34	737.156	40	3695		687.156		1.31225
	11	689.133	963.085	40	2936		913.085		1.7437
	12	1778.84	704.371	40	4086		654.371		1.24964
	13	1481.41	548.742	40	1798		498.742		0.952436
	14	482.203	827.961	40	3289		777.961		1.48565
	15	2323.05	792.128	40	3863		742.128		1.41722
	16	2837.53	782.386	40	4095		732.386		1.39862
	17	2945.74	818.817	40	3298		768.817		1.46819
	18	934.664	495.052	40	2174		445.052		0.849906
	19	1369.41	693.57	40	3017		643.57		1.22901
	20	1803.52	633.311	40	2596		583.311		1.11394
	21	1346.62	653.843	40	2478		603.843		1.15315
	22	1971.84	798.474	40	3649		748.474		1.42934
	23	3072.3	872.356	40	3177		822.356		1.57043
	24	2204.72	824.766	40	3667		774.766		1.47955
	25	2842.59	1003.65	40	3669		953.654		1.82117
	26	2607.19	1023.26	40	4095		973.264		1.85862
	27	2653.38	1024.04	40	3171		974.037		1.8601
	28	2673	983.904	69	3956		933.904		1.78346
	29	826.453	698.458	40	3133		648.458		1.23835	1.39004
							-50		-0.0954839
							-50		-0.0954839
eat-2	1	3349.48	660.785	40	3310		610.785		1.1664
repo-1 RNAi	2	3295.69	809.299	40	4095		759.299		1.45002
	3	2763.49	577.434	40	3121		527.434		1.00723
	4	1966.78	797.839	40	4017		747.839		1.42813
	5	1721.25	857.256	40	3160		807.256		1.5416
	6	2635.03	560.639	40	3275		510.639		0.975156
	7	3693.73	876.14	40	4095		826.14		1.57766
	8	1566.21	1054.72	40	4017		1004.72		1.91869
	9	839.109	763.572	40	3095		713.572		1.36269
	10	3403.27	755.904	40	3134		705.904		1.34805
	11	1983.87	779.882	40	3507		729.882		1.39384
	12	1362.44	785.612	40	4095		735.612		1.40478
	13	931.5	747.329	40	2905		697.329		1.33167
	14	2114.86	865.232	40	3053		815.232		1.55683
	15	1062.49	910.072	40	3549		860.072		1.64246
	16	665.086	793.859	40	2644		743.859		1.42053
	17	1335.23	873.209	40	3181		823.209		1.57206
	18	1557.35	855.166	40	3387		805.166		1.53761
	19	3492.49	714.56	40	3152		664.56		1.2691
	20	3013.45	676.692	40	2996		626.692		1.19678
	21	2953.97	803.146	40	3603		753.146		1.43827
	22	3414.02	671.951	40	3428		621.951		1.18773
	23	964.406	876.791	40	3448		826.791		1.5789
	24	3220.38	870.904	40	3623		820.904		1.56766	1.41141

## Sheet: 3B_Data_0904-Day 2
38 hours after L4 stage synchronization
		Area	Mean	Min	Max		sub Background		Normalize to N2 EV
N2	1	1807.31	568.815	40	2797		488.815		0.906436
EV RNAi	2	1535.84	493.688	40	2081		413.688		0.767124
	3	2892.59	507.829	40	1927		427.829		0.793346
	4	4212	701.71	40	2704		621.71		1.15287
	5	2180.67	785.564	40	2787		705.564		1.30837
	6	2617.95	591.57	40	2277		511.57		0.948632
	7	2066.77	502.676	40	1464		422.676		0.783791
	8	2537.58	839.624	40	3530		759.624		1.40861
	9	2452.78	642.51	40	2463		562.51		1.04309
	10	709.383	677.089	40	3085		597.089		1.10721					EV	repo-1	sfa-1
	11	634.711	558.46	40	2287		478.46		0.887234				N2	1	0.920264	0.853382
	12	2059.8	612.916	40	2404		532.916		0.988215				age-1	1.28893	1.45882	1.25976
	13	4003.17	715.278	40	3545		635.278		1.17803				clk-1	1.21055	1.06061	1.19433
	14	3113.44	830.498	40	3669		750.498		1.39169				raga-1	1.30757	2.40275	1.89958
	15	2642.62	593.752	40	2709		513.752		0.952678
	16	4361.34	749.842	40	3356		669.842		1.24212
	17	2666.04	660.151	40	4075		580.151		1.07581
	18	3005.86	449.849	40	2721		369.849		0.685831
	19	1640.25	452.174	40	1804		372.174		0.690142
	20	4823.93	519.57	40	2750		439.57		0.815118
	21	2111.06	551.134	40	2412		471.134	539.271	0.873649	1
N2	1	2833.1	825.148	41	3980		745.148		1.38177
repo-1 RNAi	2	1405.48	596.188	40	1624		516.188		0.957195
	3	2182.57	563.424	40	2920		483.424		0.896439
	4	1574.44	639.463	54	4095		559.463		1.03744
	5	3000.16	701.023	40	3034		621.023		1.1516
	6	2657.18	657.131	40	2503		577.131		1.07021
	7	666.984	532.253	40	1921		452.253		0.838637
	8	392.977	733.304	40	2892		653.304		1.21146
	9	2145.87	566.25	40	2046		486.25		0.90168
	10	2845.76	537.402	40	1494		457.402		0.848185
	11	1543.43	426.521	40	2453		346.521		0.642573
	12	1254.23	549.791	40	1704		469.791		0.871159
	13	1516.22	492.467	40	1911		412.467		0.76486
	14	2664.77	386.672	40	1293		306.672		0.568678
	15	2997.63	599.107	40	1977		519.107		0.962608
	16	1561.15	696.001	40	2327		616.001		1.14228
	17	2612.25	477.959	40	1995		397.959		0.737957
	18	2118.02	500.023	40	1369		420.023		0.778871
	19	1866.16	516.609	40	2569		436.609		0.809628
	20	1563.05	599.957	40	2025		519.957		0.964184
	21	2676.16	505.018	40	1977		425.018		0.788134
	22	1787.69	548.962	40	1790		468.962		0.869622	0.920264
N2	1	3975.96	594.478	40	4095		514.478		0.954024
sfa-1 RNAi	2	2535.05	842.273	40	3786		762.273		1.41352
	3	968.836	706.782	40	4095		626.782		1.16228
	4	2258.51	532.272	40	4095		452.272		0.838672
	5	1168.81	604.048	40	2945		524.048		0.97177
	6	1160.58	688.068	40	3552		608.068		1.12757
	7	1483.94	548.067	40	4095		468.067		0.867962
	8	2296.48	329.862	40	4095		249.862		0.463333
	9	1145.39	411.239	40	2703		331.239		0.614234
	10	1768.08	437.737	40	3091		357.737		0.663371
	11	1292.84	339.922	40	1235		259.922		0.481987
	12	853.031	951.715	40	4095		871.715		1.61647
	13	930.867	417.08	40	1304		337.08		0.625066
	14	3372.26	634.24	40	3073		554.24		1.02776
	15	2616.05	522.463	40	2816		442.463		0.820483
	16	2477.46	366.402	40	1739		286.402		0.531091
	17	4033.55	539.292	40	3624		459.292		0.85169
	18	1725.68	436.41	40	2137		356.41		0.66091
	19	1199.81	529.994	40	4095		449.994		0.834448
	20	1201.71	424.048	40	4095		344.048		0.637987
	21	1845.91	359.892	40	2276		279.892		0.519019
	22	1611.77	827.186	40	4095		747.186		1.38555
	23	2174.98	343.221	40	2536		263.221		0.488105
	24	2370.52	675.018	40	4095		595.018		1.10337
	25	1392.82	558.264	40	1798		478.264		0.886871
	26	1202.34	599.613	40	4095		519.613		0.963546
	27	2071.83	365.939	40	1812		285.939		0.530232	0.853382
age-1	1	1551.66	693.918	43	2837		613.918		1.13842
EV RNAi	2	1881.35	1012.25	137	3866		932.254		1.72873
	3	2066.13	970.843	81	3695		890.843		1.65194
	4	3024.21	868.292	40	4095		788.292		1.46177
	5	2481.26	637.708	40	2665		557.708		1.03419
	6	1902.23	687.877	40	3711		607.877		1.12722
	7	1584.56	564.993	40	2296		484.993		0.899349
	8	1823.77	631.559	40	4068		551.559		1.02279
	9	3130.52	853.438	40	3296		773.438		1.43423
	10	2064.23	705.417	40	3049		625.417		1.15974
	11	4625.86	649.012	40	3846		569.012		1.05515
	12	5018.2	1077.74	40	4095		997.737		1.85016
	13	2223.07	808.399	40	3934		728.399		1.35071
	14	3807	815.363	40	4095		735.363		1.36362
	15	2307.23	738.546	40	3478		658.546		1.22118
	16	2321.79	617.655	40	3315		537.655		0.997003
	17	2018.67	943.208	40	4000		863.208		1.60069
	18	2180.67	812.243	40	4095		732.243		1.35784
	19	2371.78	723.625	40	3741		643.625		1.19351
	20	2003.48	714.62	40	4095		634.62		1.17681
	21	2378.11	750.034	40	3344		670.034		1.24248	1.28893
age-1	1	3056.48	931.012	40	4095		851.012		1.57808
repo-1 RNAi	2	1954.12	1406.7	84	4091		1326.7		2.46017
	3	1643.41	1149.26	40	4095		1069.26		1.98278
	4	2340.77	950.273	40	3636		870.273		1.61379
	5	2401.52	1248.24	40	4095		1168.24		2.16634
	6	1636.45	692.428	40	4095		612.428		1.13566
	7	3248.86	969.224	40	4090		889.224		1.64894
	8	1804.78	443.606	40	1715		363.606		0.674254
	9	3174.19	749.491	40	3279		669.491		1.24147
	10	3383.02	798.651	40	4095		718.651		1.33263
	11	1548.49	800.054	40	3973		720.054		1.33523
	12	3293.16	837.061	40	4072		757.061		1.40386
	13	2940.05	894.95	40	3675		814.95		1.51121
	14	2352.16	512.561	40	1938		432.561		0.802121
	15	3412.76	797.208	40	3272		717.208		1.32996
	16	4065.19	1109.31	40	4095		1029.31		1.9087
	17	3512.11	862.45	40	4058		782.45		1.45094
	18	2185.1	478.903	40	2998		398.903		0.739707
	19	2736.91	821.199	40	4095		741.199		1.37445
	20	3739.92	1219.29	40	4095		1139.29		2.11265
	21	3021.05	818.095	40	2980		738.095		1.36869
	22	2430.63	765.093	40	4095		685.093		1.2704
	23	2762.86	942.555	40	4095		862.555		1.59948
	24	2617.95	630.261	40	3031		550.261		1.02038
	25	2297.74	839.61	40	3655		759.61		1.40859	1.45882
age-1	1	2392.03	779.864	40	3785		699.864		1.2978
sfa-1 RNAi	2	2855.88	558.151	40	2375		478.151		0.886661
	3	1040.34	1541.13	40	4095		1461.13		2.70945
	4	1786.43	645.026	40	2736		565.026		1.04776
	5	927.07	815.971	40	2835		735.971		1.36475
	6	1921.22	992.829	40	3815		912.829		1.69271
	7	847.336	954.736	61	3785		874.736		1.62207
	8	1336.5	679.461	40	3153		599.461		1.11161
	9	1146.02	642.824	40	2814		562.824		1.04367
	10	878.977	587.912	40	2410		507.912		0.941849
	11	1288.41	675.568	40	4095		595.568		1.10439
	12	1566.84	882.553	40	4095		802.553		1.48822
	13	1564.94	470.562	40	2091		390.562		0.72424
	14	1539	646.381	40	3182		566.381		1.05027
	15	1387.12	904.519	93	3126		824.519		1.52895
	16	1230.82	779.89	40	4039		699.89		1.29784
	17	1243.48	691.711	40	3083		611.711		1.13433
	18	777.094	838.797	40	3023		758.797		1.40708
	19	1611.14	855.12	40	4095		775.12		1.43735
	20	2829.94	720.13	40	4095		640.13		1.18703
	21	2164.85	665.143	40	3399		585.143		1.08506
	22	1418.13	507.477	40	2167		427.477		0.792694
	23	1194.75	785.855	40	3033		705.855		1.3089
	24	1611.77	618.647	40	2604		538.647		0.998842
	25	1337.13	743.508	40	2902		663.508		1.23038	1.25976
clk-1	1	1273.22	796.603	40	2481		716.603		1.32884
EV RNAi	2	2771.09	760.206	40	2933		680.206		1.26134
	3	3844.97	761.039	40	3206		681.039		1.26289
	4	4696.1	956.879	40	3830		876.879		1.62604
	5	4391.09	832.303	40	3472		752.303		1.39504
	6	4150.62	716.848	40	3089		636.848		1.18094
	7	3041.93	713.642	40	3484		633.642		1.175
	8	3979.76	608.438	40	3195		528.438		0.979911
	9	5604.19	684.023	40	4029		604.023		1.12007
	10	3870.28	754.116	40	3837		674.116		1.25005
	11	4515.75	601.838	40	3242		521.838		0.967672
	12	4923.91	861.571	40	4095		781.571		1.44931
	13	4025.32	710.703	40	2911		630.703		1.16955
	14	4088.6	776.478	40	3203		696.478		1.29152
	15	3458.95	654.869	40	2966		574.869		1.06601
	16	4039.88	723.304	40	3852		643.304		1.19291
	17	3481.73	680.219	40	4095		600.219		1.11302
	18	3322.27	536.186	40	2167		456.186		0.84593
	19	3179.88	821.701	40	3884		741.701		1.37538
	20	3870.28	789.709	40	3887		709.709		1.31605
	21	3629.81	648.415	40	2982		568.415		1.05404	1.21055
clk-1	1	3019.78	550.642	40	2150		470.642		0.872737
repo-1 RNAi	2	2664.77	712.126	40	3274		632.126		1.17219
	3	2402.16	661.857	40	2402		581.857		1.07897
	4	1864.9	663.212	40	2688		583.212		1.08148
	5	2338.88	623.037	40	3049		543.037		1.00698
	6	2542.64	640.036	40	2461		560.036		1.0385
	7	1417.5	847.07	58	2885		767.07		1.42242
	8	2648.32	581.336	40	2385		501.336		0.929654
	9	3819.66	753.924	40	2826		673.924		1.24969
	10	1709.23	596.177	40	2386		516.177		0.957175
	11	2573.65	632.204	40	3244		552.204		1.02398
	12	2609.72	531.697	40	2244		451.697		0.837606
	13	2716.03	611.623	40	2595		531.623		0.985817
	14	2776.78	651.874	40	2507		571.874		1.06046
	15	2582.51	685.794	40	3175		605.794		1.12336
	16	3234.94	565.198	40	2258		485.198		0.899729
	17	2839.43	584.117	40	2971		504.117		0.934811
	18	2910.94	685.825	40	3097		605.825		1.12341
	19	3232.41	623.999	40	2765		543.999		1.00877
	20	2453.41	621.947	40	3982		541.947		1.00496
	21	3381.12	653.214	40	3225		573.214		1.06294
	22	3088.76	837.184	40	3055		757.184		1.40409
	23	2812.85	601.66	40	2950		521.66		0.967342
	24	2305.97	832.788	40	2925		752.788		1.39594
	25	3214.69	650.3	40	2776		570.3		1.05754
	26	3953.18	449.155	40	1914		369.155		0.684544
	27	3605.77	754.805	40	2758		674.805		1.25133	1.06061
clk-1	1	3422.25	911.331	40	3956		831.331		1.54158
sfa-1 RNAi	2	2758.43	849.681	40	3124		769.681		1.42726
	3	3624.75	1222.41	173	4095		1142.41		2.11843
	4	1330.81	820.664	40	4095		740.664		1.37345
	5	4962.52	995.318	40	4095		915.318		1.69732
	6	2254.71	919.528	40	3934		839.528		1.55678
	7	5255.51	765.155	40	3657		685.155		1.27052
	8	3017.25	598.84	40	2559		518.84		0.962113
	9	2791.34	670.993	40	3088		590.993		1.09591
	10	1909.83	651.239	40	3014		571.239		1.05928
	11	1919.32	687.222	40	2707		607.222		1.126
	12	1368.77	770.777	40	3219		690.777		1.28095
	13	2093.34	727.425	40	2239		647.425		1.20056
	14	3362.77	631.521	40	3412		551.521		1.02272
	15	3909.52	552.78	40	3538		472.78		0.876701
	16	2867.27	718.848	40	3100		638.848		1.18465
	17	2808.42	532.423	40	2330		452.423		0.838952
	18	2170.55	486.11	40	2097		406.11		0.753072
	19	2781.84	597.932	40	3079		517.932		0.960429
	20	1857.31	689.282	40	2443		609.282		1.12982
	21	2357.86	673.177	40	3229		593.177		1.09996
	22	2892.59	672.205	40	2873		592.205		1.09816
	23	1612.41	633.588	40	2766		553.588		1.02655
	24	3269.11	599.186	40	2828		519.186		0.962755	1.19433
raga-1	1	3050.16	846.337	40	3609		766.337		1.42106
EV RNAi	2	1290.31	848.212	40	3422		768.212		1.42454
	3	1981.97	939.316	40	3339		859.316		1.59348
	4	1470.66	755.443	40	2542		675.443		1.25251
	5	1437.12	820.12	40	2701		740.12		1.37244
	6	1529.51	1070.15	41	3675		990.149		1.83609
	7	3862.05	887.789	40	3248		807.789		1.49793
	8	2474.93	867.622	40	3554		787.622		1.46053
	9	3199.5	738.465	40	3103		658.465		1.22103
	10	1435.85	892.258	40	3255		812.258		1.50621
	11	1652.27	812.735	40	2705		732.735		1.35875
	12	2050.31	790.549	40	4095		710.549		1.31761
	13	2213.58	641.465	40	2516		561.465		1.04115
	14	2217.38	880.239	50	3262		800.239		1.48393
	15	2079.42	691.159	40	3034		611.159		1.13331
	16	2235.09	727.059	40	3776		647.059		1.19988
	17	2748.3	433.395	40	2428		353.395		0.655319
	18	2146.5	798.222	40	3398		718.222		1.33184
	19	2488.22	834.652	40	3346		754.652		1.39939
	20	1670.62	800.567	40	3268		720.567		1.33619
	21	2239.52	711.818	40	3322		631.818		1.17161
	22	2307.23	835.769	40	3852		755.769		1.40146
	23	2240.16	571.138	40	2877		491.138		0.910744
	24	2542.01	745.224	40	2690		665.224		1.23356
	25	2237.62	688.718	40	3607		608.718		1.12878	1.30757
raga-1	1	3458.95	1896.49	350	4095		1816.49		3.36842
repo-1 RNAi	2	3140.02	1420.78	74	4095		1340.78		2.48629
	3	3280.5	1312.43	58	4095		1232.43		2.28537
	4	1112.48	1174.58	123	3974		1094.58		2.02973
	5	2307.23	1247.58	60	4095		1167.58		2.1651
	6	1937.04	772.498	40	2768		692.498		1.28414
	7	2995.73	1726.62	71	4095		1646.62		3.05342
	8	2406.59	1370.72	83	4095		1290.72		2.39346
	9	2319.89	1495.47	157	4095		1415.47		2.62479
	10	1987.66	1382.22	137	4095		1302.22		2.41478
	11	2367.98	1023.18	40	4095		943.179		1.74899
	12	3087.49	1115.57	48	4095		1035.57		1.92031
	13	4217.69	1314.65	48	4095		1234.65		2.28947
	14	4239.84	1373.1	40	4095		1293.1		2.39787
	15	1406.74	1423.2	40	4095		1343.2		2.49077
	16	2003.48	1700.72	144	4095		1620.72		3.00539
	17	2009.18	908.354	40	4095		828.354		1.53606
	18	2002.85	2017.42	312	4095		1937.42		3.59266
	19	2039.56	1068.28	40	4095		988.276		1.83261
	20	2418.61	1093.95	40	4095		1013.95		1.88022
	21	5568.12	1620.21	128	4095		1540.21		2.8561
	22	2081.95	1808.17	275	4095		1728.17		3.20464	2.40275
raga-1	1	2881.2	923.876	40	4095		843.876		1.56484
sfa-1 RNAi	2	1663.03	1198.99	40	3979		1118.99		2.07501
	3	1389.66	781.064	40	2685		701.064		1.30002
	4	2004.12	767.267	40	3209		687.267		1.27444
	5	1127.04	1180.19	135	3417		1100.19		2.04015
	6	2046.52	1498.07	40	4095		1418.07		2.62961
	7	3669.05	1113.55	48	3871		1033.55		1.91656
	8	1323.21	1370.04	122	4095		1290.04		2.39218
	9	1800.98	1010.54	48	3596		930.544		1.72556
	10	1632.66	856.753	40	2616		776.753		1.44037
	11	2428.1	1322.7	40	4095		1242.7		2.30441
	12	3338.09	1110.76	40	4095		1030.76		1.9114
	13	2953.34	909.948	40	3217		829.948		1.53902
	14	3502.62	996.349	40	4095		916.349		1.69924
	15	3495.02	1496.29	40	4095		1416.29		2.6263
	16	4679.65	1169.02	40	4095		1089.02		2.01943
	17	3895.59	1211.49	40	4095		1131.49		2.09819
	18	3744.35	1483.63	160	4095		1403.63		2.60283
	19	3489.96	957.162	40	4095		877.162		1.62657
	20	3996.84	1002.42	40	3727		922.425		1.7105
	21	3798.14	1055.01	40	4056		975.011		1.80802
	22	4178.46	1141.44	40	4095		1061.44		1.96829
	23	3885.47	928.791	40	4095		848.791		1.57396
	24	3232.41	1078.48	40	4095		998.482		1.85154
	25	2097.77	969.201	64	4095		889.201		1.64889
	26	1985.77	816.065	40	2875		736.065		1.36493
	27	1823.77	1088.32	121	4022		1008.32		1.86979
	28	2891.32	1485.51	188	4095		1405.51		2.60631	1.89958

## Sheet: 3B_Data_0907-Day 5
		Area	Mean	Min	Max		sub Background		Normalize to N2 EV
N2	1	6452.16	964.71	40	4095		914.71		1.07731
EV RNAi	2	3551.34	1078.04	40	4095		1028.04		1.21079
	3	4103.79	1055.7	40	4095		1005.7		1.18447
	4	6278.77	661.345	40	4076		611.345		0.72002
	5	3729.16	1053.3	65	4039		1003.3		1.18165
	6	4274.02	999.935	40	3802		949.935		1.1188
	7	4373.37	1010.87	40	4095		960.869		1.13168
	8	3915.21	888.488	40	4095		838.488		0.98754					EV	repo-1	sfa-1
	9	3811.43	959.682	40	4095		909.682		1.07139				N2	1	0.677969	0.509499
	10	4572.07	855.051	40	3871		805.051		0.94816				age-1	1.18349	0.848945	0.782441
	11	6607.83	900.415	40	4095		850.415		1.00159				clk-1	0.321947	0.464115
	12	5221.34	850.017	40	3991		800.017		0.942231				raga-1	0.986186	1.05618	1.1041
	13	2981.18	859.839	40	4095		809.839		0.953799
	14	4282.88	1014.94	40	4095		964.938		1.13647
	15	4048.1	989.389	40	4095		939.389		1.10638
	16	3694.99	572.576	40	3042		522.576		0.615471
	17	8157.59	887.781	40	4095		837.781		0.986708
	18	8232.26	776.302	40	4095		726.302		0.855412
	19	7631.72	769.793	40	4095		719.793		0.847746
	20	6905.88	870.059	40	4095		820.059		0.965835
	21	5804.16	945.08	40	3924		895.08		1.05419
	22	4920.75	816.167	40	4095		766.167	849.067	0.902363	1
N2	1	2181.3	677.905	40	2775		627.905		0.739524
repo-1 RNAi	2	1978.17	791.36	40	2934		741.36		0.873147
	3	3889.27	585.332	40	2348		535.332		0.630494
	4	1395.35	923.468	76	2721		873.468		1.02874
	5	1656.07	659.434	40	3023		609.434		0.717769
	6	1464.33	638.624	40	1612		588.624		0.69326
	7	1549.12	610.724	40	3591		560.724		0.6604
	8	1560.52	424.502	40	1776		374.502		0.441075
	9	1638.98	699.416	40	3364		649.416		0.764858
	10	2064.23	505.944	40	1713		455.944		0.536994
	11	1542.8	392.418	40	1938		342.418		0.403287
	12	851.133	648.339	40	1696		598.339		0.704702
	13	1492.81	377.203	40	1709		327.203		0.385368
	14	2167.38	824.308	52	3698		774.308		0.911952	0.677969
N2	1	2637.56	303.904	40	1443		253.904		0.299039
sfa-1 RNAi	2	3230.51	452.078	40	4054		402.078		0.473553
some worms had intestine completely depleted from lipid droplet, some worms had very large lipid droplets - I did not quantify neither of these	3	1381.43	388.256	40	1222		338.256		0.398386
	4	2185.1	258.403	40	1766		208.403		0.245449
	5	3102.05	544.302	40	4095		494.302		0.582171
	6	3044.46	357.374	40	1673		307.374		0.362014
	7	2180.67	308.288	40	1014		258.288		0.304202
	8	1814.27	355.29	40	1131		305.29		0.359559
	9	1749.09	711.522	40	3371		661.522		0.779116
	10	2192.7	260.208	40	789		210.208		0.247575
	11	3598.8	420.179	40	2304		370.179		0.435983
	12	2266.73	641.833	40	3768		591.833		0.697039
	13	1717.45	787.08	40	3515		737.08		0.868106
	14	2067.4	836.09	40	3811		786.09		0.925828
	15	2064.23	561.895	40	3284		511.895		0.602891
	16	2885.62	534.875	40	3145		484.875		0.571068	0.509499
age-1	1	5942.11	1046.96	40	4095		996.959		1.17418
EV RNAi	2	6290.79	954.225	40	4095		904.225		1.06496
	3	4586.62	1172.11	40	4095		1122.11		1.32158
	4	6098.41	1401.87	40	4095		1351.87		1.59218
	5	5999.06	873.686	40	4095		823.686		0.970107
	6	4239.21	1059.27	40	4095		1009.27		1.18868
	7	6716.67	960.949	40	4095		910.949		1.07288
	8	6867.28	833.114	40	4095		783.114		0.922323
	9	3740.55	1313.62	78	4095		1263.62		1.48825
	10	5723.16	1174.88	40	4095		1124.88		1.32485
	11	4087.34	1246.33	40	4095		1196.33		1.40899
	12	4747.99	990.063	40	4095		940.063		1.10717
	13	6949.55	896.425	40	4095		846.425		0.996888
	14	6667.94	968.337	40	4095		918.337		1.08158
	15	6829.31	909.025	40	4095		859.025		1.01173
	16	7343.16	1070.47	40	4095		1020.47		1.20188
	17	6579.98	993.095	40	4095		943.095		1.11074
	18	4226.56	1015.57	40	4095		965.574		1.13722
	19	6936.89	983.118	40	4095		933.118		1.09899
	20	6493.29	1234.13	40	4095		1184.13		1.39462	1.18349
age-1	1	1748.46	1248.25	71	4095		1198.25		1.41125
repo-1 RNAi	2	2845.12	1110.63	40	4095		1060.63		1.24917
	3	1537.73	1210.95	83	4072		1160.95		1.36733
	4	2217.38	880.213	40	4015		830.213		0.977794
	5	2807.16	839.386	40	3385		789.386		0.92971
	6	2447.72	426.986	40	1537		376.986		0.444
	7	5863.01	349.489	40	4012		299.489		0.352727
	8	5446.62	1029.73	40	4095		979.727		1.15389
	9	2414.18	623.312	40	2986		573.312		0.675226
	10	2344.57	856.296	40	4095		806.296		0.949626
	11	2524.92	449.81	40	4095		399.81		0.470882
	12	1614.31	741.893	40	4095		691.893		0.814886
	13	3491.23	1185.64	40	4095		1135.64		1.33752
	14	1990.19	796.297	40	3034		746.297		0.878961
	15	1975.01	686.662	40	4044		636.662		0.749837
	16	2108.53	565.772	40	2317		515.772		0.607457
	17	1222.59	455.206	40	2624		405.206		0.477237
	18	2082.59	558.854	40	2365		508.854		0.59931
	19	1512.42	748.325	40	3966		698.325		0.822462
	20	2726.16	740.446	40	3219		690.446		0.813182
	21	5448.52	818.486	40	4095		768.486		0.905095
	22	1040.98	715.44	40	3020		665.44		0.783731
	23	1006.17	690.596	40	4095		640.596		0.75447	0.848945
age-1	1	3804.47	676.63	40	3915		626.63		0.738022
sfa-1 RNAi	2	3596.91	662.939	40	3932		612.939		0.721897
	3	4148.09	518.252	40	3171		468.252		0.55149
	4	4148.09	518.252	40	3171		468.252		0.55149
	5	1974.38	514.479	40	2339		464.479		0.547046
	6	2698.95	613.963	40	2751		563.963		0.664215
	7	2900.18	435.58	40	1991		385.58		0.454122
	8	3574.76	1058.94	40	4095		1008.94		1.18829
	9	2586.3	228.866	40	1716		178.866		0.210662
	10	2545.17	915.263	40	4095		865.263		1.01908
	11	2229.4	829.803	40	4095		779.803		0.918423
	12	4803.68	726.083	40	4095		676.083		0.796266
	13	1595.95	594.464	40	2940		544.464		0.64125
	14	1788.33	1123.45	40	4042		1073.45		1.26427
	15	2318.62	602.663	40	2753		552.663		0.650906
	16	1865.53	1210.45	40	4095		1160.45		1.36673
	17	2522.39	913.785	40	4095		863.785		1.01733	0.782441
clk-1	1	4322.74	253.43	40	1147		203.43		0.239592
EV RNAi	2	5365.62	441.098	40	2131		391.098		0.460621
	3	6820.45	350.265	40	1931		300.265		0.353641
	4	6140.18	482.766	40	3240		432.766		0.509696
	5	5299.17	293.321	40	1645		243.321		0.286575
	6	4899.23	253.63	40	1612		203.63		0.239828
	7	5588.37	449.196	40	3003		399.196		0.470158
	8	5631.4	373.59	40	1974		323.59		0.381112
	9	4996.06	231.206	40	1375		181.206		0.213418
	10	3899.39	337.064	40	1580		287.064		0.338093
	11	2280.66	327.016	40	1706		277.016		0.326259
	12	3835.48	206.581	40	1013		156.581		0.184415
	13	4105.06	222.675	40	1104		172.675		0.20337
	14	5185.27	312.036	40	1880		262.036		0.308616
	15	4174.03	337.3	40	1904		287.3		0.338371
	16	5504.84	343.341	40	2815		293.341		0.345486
	17	6368.62	321.874	40	2540		271.874		0.320203
	18	5250.44	250.9	40	1547		200.9		0.236613
	19	3333.66	356.443	40	1886		306.443		0.360917	0.321947
clk-1	1	3199.5	412.371	40	1799		362.371		0.426787
repo-1 RNAi	2	3368.46	442.591	40	2423		392.591		0.462379
	3	2528.72	445.254	40	1740		395.254		0.465516
	4	2519.86	517.116	40	2356		467.116		0.550152
	5	3534.89	440.062	40	1970		390.062		0.459401
	6	3883.57	393.137	40	1941		343.137		0.404134
	7	3791.18	395.452	40	2160		345.452		0.406861
	8	2062.34	502.311	40	2440		452.311		0.532715
	9	2517.33	447.846	40	2691		397.846		0.468568
	10	3699.42	438.538	40	2416		388.538		0.457606
	11	2641.36	494.741	40	3056		444.741		0.5238
	12	4027.85	458.068	40	2198		408.068		0.480608
	13	1525.08	509.419	40	2531		459.419		0.541087
	14	3986.09	361.428	40	1696		311.428		0.366788
	15	2090.81	402.632	40	2001		352.632		0.415317	0.464115
raga-1	1	2726.79	952.084	40	3669		902.084		1.06244
EV RNAi	2	3679.17	678.364	40	2707		628.364		0.740064
	3	7003.97	929.238	40	4095		879.238		1.03553
	4	5740.88	955.428	40	4078		905.428		1.06638
	5	3569.7	882.221	40	4095		832.221		0.980159
	6	3399.47	1161.32	40	4092		1111.32		1.30887
	7	3724.73	1012.96	40	4095		962.957		1.13414
	8	3021.05	900.42	40	3387		850.42		1.00159
	9	2503.41	1160.44	40	3778		1110.44		1.30783
	10	3889.27	897.12	40	4095		847.12		0.997707
	11	2933.72	818.346	40	3068		768.346		0.90493
	12	3276.7	776.296	40	3298		726.296		0.855405
	13	3493.12	957.337	40	3993		907.337		1.06863
	14	5014.41	941.336	40	4095		891.336		1.04978
	15	5307.4	1075.2	40	4095		1025.2		1.20744
	16	5313.73	839.134	40	4002		789.134		0.929413
	17	1946.53	847.386	40	4035		797.386		0.939132
	18	2605.92	555.898	40	3641		505.898		0.595828
	19	4050.63	856.515	40	3578		806.515		0.949884
	20	3455.79	805.951	40	3810		755.951		0.890331
	21	2926.76	504.119	40	2953		454.119		0.534845
	22	2407.22	964.842	40	4095		914.842		1.07747
	23	2407.22	964.842	40	4095		914.842		1.07747
	24	5645.32	650.538	40	4095		600.538		0.707292
	25	5212.48	1096.12	40	4095		1046.12		1.23208	0.986186
raga-1	1	2639.46	1771.12	104	4095		1721.12		2.02707
repo-1 RNAi	2	1756.06	951.538	40	4095		901.538		1.0618
	3	2771.72	851.136	40	3106		801.136		0.943549
	4	2519.86	1330.63	70	4095		1280.63		1.50828
	5	863.789	1113.43	40	3566		1063.43		1.25247
	6	3392.51	1665.64	40	4095		1615.64		1.90285
	7	2071.83	891.286	40	3683		841.286		0.990836
	8	2340.77	627.346	40	3379		577.346		0.679977
	9	4010.77	692.965	40	3330		642.965		0.757261
	10	3412.12	879.043	40	4088		829.043		0.976416
	11	6067.41	856.878	40	4095		806.878		0.950311
	12	4892.27	435.884	40	4095		385.884		0.45448
	13	1892.11	830.807	40	3525		780.807		0.919606
	14	1976.91	717.044	40	2889		667.044		0.78562
	15	4696.1	1324.14	40	4095		1274.14		1.50064
	16	3803.2	775.475	40	3600		725.475		0.854438
	17	4344.89	812.147	40	3706		762.147		0.897629
	18	3381.75	1259.19	40	4095		1209.19		1.42415
	19	2090.81	615.939	40	3397		565.939		0.666542
	20	2754	785.398	40	3940		735.398		0.866125
	21	3199.5	1087.05	40	4005		1037.05		1.22139
	22	1824.4	616.023	40	2867		566.023		0.666641
	23	3422.25	978.996	40	4095		928.996		1.09414
	24	2389.5	853.277	40	3809		803.277		0.94607	1.05618
raga-1	1	3734.86	363.856	40	1621		313.856		0.369648
sfa-1 RNAi	2	2357.23	855.609	40	4083		805.609		0.948817
	3	2215.48	1056.96	40	4095		1006.96		1.18597
	4	2230.03	362.961	40	1242		312.961		0.368594
	5	2218.64	1147.26	91	4095		1097.26		1.29231
	6	1399.78	1849.82	79	4095		1799.82		2.11976
	7	1214.37	1877.72	113	4095		1827.72		2.15262
	8	2927.39	1425.07	73	4095		1375.07		1.61951
	9	723.305	956.16	40	3087		906.16		1.06724
	10	1695.94	1018.16	40	3545		968.16		1.14026
	11	2177.51	1040.97	40	4095		990.973		1.16713
	12	1749.73	413.964	40	2812		363.964		0.428663
	13	2950.17	1041.54	40	4095		991.539		1.1678
	14	1579.5	821.558	40	4095		771.558		0.908713
	15	3838.64	1541.56	149	4095		1491.56		1.7567
	16	1886.41	417.124	40	1882		367.124		0.432385
	17	811.266	596.378	40	2625		546.378		0.643504	1.1041

## Sheet: 3B_Data_1002-Day 1
24 hours after L4 stage synchronization
		Area	Mean	Min	Max		sub Background		Normalize to N2 EV
N2	1	4232.88	680.183	40	2641		630.183		1.20345
EV RNAi	2	5670	588.588	40	3981		538.588		1.02853
	3	3822.82	584.391	40	2826		534.391		1.02051
	4	3502.62	695.76	40	3711		645.76		1.23319
	5	4118.34	579.813	40	3314		529.813		1.01177
	6	2725.52	536.058	40	2990		486.058		0.928214
	7	4354.38	603.494	40	3728		553.494		1.05699
	8	1860.47	483.89	40	2045		433.89		0.82859
	9	3487.43	569.175	40	2465		519.175		0.991457
	10	3707.02	521.083	40	3019		471.083		0.899616
	11	3021.05	583.199	40	2515		533.199		1.01824
	12	1897.17	559.177	40	3335		509.177		0.972364
	13	1668.73	545.944	40	1857		495.944		0.947093
	14	3603.87	604.741	40	3453		554.741		1.05938
	15	2164.22	437.994	40	2337		387.994		0.740943
	16	1610.51	530.503	40	2066		480.503		0.917606
	17	3394.41	574.296	40	2609		524.296		1.00124
	18	3707.65	572.064	40	3131		522.064		0.996974
	19	3932.93	675.04	40	3368		625.04		1.19362
	20	4006.97	547.581	40	3433		497.581	523.649	0.950219	1
							-50		-0.0954839
							-50		-0.0954839
N2	1	3315.94	646.699	40	2948		596.699		1.1395
repo-1 RNAi	2	2562.89	296.157	40	1440		246.157		0.47008
	3	808.734	342.026	40	1487		292.026		0.557675
	4	1973.11	297.793	40	1071		247.793		0.473205
	5	1572.54	301.321	40	1242		251.321		0.479942
	6	1955.39	487.549	40	2434		437.549		0.835577
	7	1499.77	547.138	40	2539		497.138		0.949373
	8	1385.86	476.071	40	2275		426.071		0.813658
	9	3581.72	567.196	40	2851		517.196		0.987677
	10	313.875	346.649	40	1101		296.649		0.566504
	11	1290.94	285.438	40	1414		235.438		0.449611
	12	2288.88	580.968	40	3307		530.968		1.01398
	13	2517.33	362.318	40	1528		312.318		0.596427
	14	2779.95	435.183	40	3107		385.183		0.735575
	15	2843.86	518.855	40	2539		468.855		0.895362	0.730943
							-50		-0.0954839
							-50		-0.0954839
N2	1	1334.6	581.554	40	3296		531.554		1.0151
sfa-1 RNAi	2	1591.52	437.259	40	2275		387.259		0.73954
	3	3369.73	514.114	40	2262		464.114		0.886308
	4	506.25	488.559	40	1722		438.559		0.837506
	5	1314.98	550.823	40	2184		500.823		0.95641
	6	1960.45	601.273	40	2771		551.273		1.05275
	7	2666.67	567.714	40	2081		517.714		0.988667
	8	1578.87	461.009	40	2018		411.009		0.784895
	9	710.016	451.467	40	1662		401.467		0.766672
	10	1862.37	507.882	40	2397		457.882		0.874407
	11	835.312	430.767	40	2237		380.767		0.727142
	12	1934.51	552.747	40	2321		502.747		0.960084
	13	2026.27	441.636	40	2040		391.636		0.747898
	14	1638.35	415.228	40	1936		365.228		0.697468
	15	1504.19	461.033	40	2235		411.033		0.78494
	16	2788.17	431.42	40	2396		381.42		0.728389
	17	3865.85	437.968	40	2323		387.968		0.740894
	18	2081.32	592.671	40	2193		542.671		1.03633
	19	1730.74	453.637	40	1691		403.637		0.770816
	20	624.586	578.279	40	2349		528.279		1.00884
	21	1523.81	461.716	40	2461		411.716		0.786245
	22	1318.15	484.262	40	2917		434.262		0.8293
	23	2162.95	519.6	40	2648		469.6		0.896784
	24	478.406	535.336	40	2661		485.336		0.926835
	25	1053	601.21	40	2050		551.21		1.05263
	26	799.875	584.396	40	2081		534.396		1.02052	0.869899
							-50		-0.0954839
							-50		-0.0954839
eat-2	1	1205.51	386.025	40	1645		336.025		0.641699
EV RNAi	2	1788.96	464.029	40	1436		414.029		0.790662
	3	428.414	317.285	40	1111		267.285		0.510428
	4	2045.88	407.184	40	1731		357.184		0.682106
	5	1239.05	429.419	40	1051		379.419		0.724568
	6	1926.91	296.938	40	1431		246.938		0.471572
	7	1557.98	343.277	40	1622		293.277		0.560064
	8	1024.52	413.974	40	1247		363.974		0.695073
	9	1445.98	478.481	40	1860		428.481		0.81826
	10	678.375	421.108	40	1012		371.108		0.708696
	11	409.43	438.043	40	1187		388.043		0.741037
	12	375.258	473.017	40	1689		423.017		0.807826
	13	1885.78	434.488	40	1794		384.488		0.734248
	14	2012.98	345.346	40	1272		295.346		0.564016
	15	196.805	251.312	40	868		201.312		0.384441
	16	1617.47	352.028	40	1426		302.028		0.576776
	17	1590.89	472.889	40	2280		422.889		0.807581
	18	1333.97	267.727	40	1070		217.727		0.415788
	19	1401.05	214.464	40	785		164.464		0.314073	0.62889
							-50		-0.0954839
							-50		-0.0954839
eat-2	1	2199.02	696.743	40	3238		646.743		1.23507
sfa-1 RNAi	2	954.914	732.342	40	2337		682.342		1.30305
	3	1012.5	738.711	40	2833		688.711		1.31522
	4	767.602	568.96	40	2500		518.96		0.991046
	5	3012.19	854.208	40	3839		804.208		1.53578
	6	3263.41	863.333	40	3213		813.333		1.5532
	7	2698.31	856.643	40	4095		806.643		1.54043
	8	1370.04	734.49	40	2696		684.49		1.30715
	9	1657.34	634.138	40	2889		584.138		1.11552
	10	2741.34	737.156	40	3695		687.156		1.31225
	11	689.133	963.085	40	2936		913.085		1.7437
	12	1778.84	704.371	40	4086		654.371		1.24964
	13	1481.41	548.742	40	1798		498.742		0.952436
	14	482.203	827.961	40	3289		777.961		1.48565
	15	2323.05	792.128	40	3863		742.128		1.41722
	16	2837.53	782.386	40	4095		732.386		1.39862
	17	2945.74	818.817	40	3298		768.817		1.46819
	18	934.664	495.052	40	2174		445.052		0.849906
	19	1369.41	693.57	40	3017		643.57		1.22901
	20	1803.52	633.311	40	2596		583.311		1.11394
	21	1346.62	653.843	40	2478		603.843		1.15315
	22	1971.84	798.474	40	3649		748.474		1.42934
	23	3072.3	872.356	40	3177		822.356		1.57043
	24	2204.72	824.766	40	3667		774.766		1.47955
	25	2842.59	1003.65	40	3669		953.654		1.82117
	26	2607.19	1023.26	40	4095		973.264		1.85862
	27	2653.38	1024.04	40	3171		974.037		1.8601
	28	2673	983.904	69	3956		933.904		1.78346
	29	826.453	698.458	40	3133		648.458		1.23835	1.39004
							-50		-0.0954839
							-50		-0.0954839
eat-2	1	3349.48	660.785	40	3310		610.785		1.1664
repo-1 RNAi	2	3295.69	809.299	40	4095		759.299		1.45002
	3	2763.49	577.434	40	3121		527.434		1.00723
	4	1966.78	797.839	40	4017		747.839		1.42813
	5	1721.25	857.256	40	3160		807.256		1.5416
	6	2635.03	560.639	40	3275		510.639		0.975156
	7	3693.73	876.14	40	4095		826.14		1.57766
	8	1566.21	1054.72	40	4017		1004.72		1.91869
	9	839.109	763.572	40	3095		713.572		1.36269
	10	3403.27	755.904	40	3134		705.904		1.34805
	11	1983.87	779.882	40	3507		729.882		1.39384
	12	1362.44	785.612	40	4095		735.612		1.40478
	13	931.5	747.329	40	2905		697.329		1.33167
	14	2114.86	865.232	40	3053		815.232		1.55683
	15	1062.49	910.072	40	3549		860.072		1.64246
	16	665.086	793.859	40	2644		743.859		1.42053
	17	1335.23	873.209	40	3181		823.209		1.57206
	18	1557.35	855.166	40	3387		805.166		1.53761
	19	3492.49	714.56	40	3152		664.56		1.2691
	20	3013.45	676.692	40	2996		626.692		1.19678
	21	2953.97	803.146	40	3603		753.146		1.43827
	22	3414.02	671.951	40	3428		621.951		1.18773
	23	964.406	876.791	40	3448		826.791		1.5789
	24	3220.38	870.904	40	3623		820.904		1.56766	1.41141

## Sheet: 3E_Data
N2 / EV	N2 / pod-2	raga-1 / EV	raga-1 / pod-2	eat-2/ EV	eat-2 / pod-2	age-1 / EV	age-1 / pod-2	clk-1 / EV	clk-1 / pod-2
1.01101	1.01234	1.11949	2.04597	0.413185	0.672725	1.16693	1.10752	0.772921	0.924873
1.09255	0.994741	1.26136	2.15319	0.435371	0.60739	1.77897	1.21318	0.989579	0.628267		Quantification of SRS signal using ImageJ (pooled data quantifying anterior intestine of n=20-30 worms, N=3; n.s. P>0.05 control EV vs repo-1/sfa-1 RNAi).
1.03979	1.13364	1.33438	1.72784	0.60425	0.954205	1.14296	1.29072	0.575956	0.614829
1.21661	1.08682	0.802732	1.5568	0.433936	0.865045	1.66109	1.71467	0.776553	0.707589
0.903804	0.986715	1.70393	1.35489	0.728784	0.926002	1.67535	1.3267	0.592508	0.610939
0.946738	0.906783	0.965174	1.34533	0.837659	1.01921	1.44493	1.07277	0.850237	0.592121
1.07599	0.824324	1.47594	1.89808	0.420461	1.07109	1.53587	1.26326	0.585622	0.703122
1.02357	0.833447	1.64515	1.37705	0.835047	0.653136	1.4547	1.07432	0.570809	0.760594
0.930445	0.917696	0.997512	2.04954	0.442706	1.06623	1.45914	1.00355	0.818542	0.522421
1.20554	1.10934	1.3788	1.36659	0.774386	1.18264	1.50063	1.12924	0.72858	0.709695
0.979542	0.371615	0.602528	1.15923	0.871299	0.95752	1.33115	0.964649	0.951276	0.639213
1.02682	0.527308	1.20225	1.8966	0.42243	0.724618	1.73051	1.27466	1.45043	0.660679
0.66703	0.48335	1.38143	2.07212	0.746639	0.693077	1.46718	1.16632	0.900889	0.373846
0.900195	1.32519	1.10849	1.40899	0.57411	0.888411	1.55333	1.80075	0.717349	0.814319
0.980378	1.2511	1.5151	1.26407	0.854376	0.71678	0.955496	0.920903	0.647742	0.813863
1.33541	1.2375	0.936161	1.29052	0.700612	1.17654	1.69173	1.3802	0.500508	0.639886
1.2678	0.995639	1.04624	1.31408	0.828845	1.13955	1.01109	1.30294	0.881278	0.654383
1.17783	1.26888	1.27082	1.34742	0.669241	0.988576	1.50463	1.29353	1.02164	0.695614
1.04358	1.18314	1.06156	2.11363	0.489936	0.724819	1.54482	0.901108	0.705283	0.818194
0.779751	1.24403	1.30018	1.80884	0.561938	0.74637	1.54646	0.944543	0.945105	0.896883
0.968873	1.34368	1.11558	1.60258	0.338093	0.990836	1.07955	0.850063	0.913554	0.722903
0.710222	0.949399	1.55656	1.25884	0.326259	0.679977	0.902919	0.922481	0.744928	0.86481
0.710222	1.17356	1.04734	1.09212	0.184415	0.757261	1.66784	1.33771	0.884841	0.686781
1.30458	1.08795	1.01906	2.26529	0.20337	0.976416	1.41821	1.22084	1.03464	0.646549
1.11843	1.26893	1.62988	1.63202	0.308616	0.950311	1.52866	1.46985	0.83857	0.627256
0.864748	1.19885	1.56769	1.17543	0.338371	0.45448	1.38647	1.33288	0.737964	0.511118
1.02649	1.15176	1.09976	2.01514	0.345486	0.919606	0.897629	1.75434	0.810833	0.426787
0.917323	0.72635	0.849339	1.88075	0.320203	0.78562	1.42415	1.41705	0.8048	0.462379
1.10373	1.19755	1.40899	1.29221	0.236613	1.50064	0.666542	1.36504	0.739373	0.465516
0.90338	1.09032	1.10717	1.50432	0.360917	0.854438	0.866125	1.17418	0.966894	0.550152
1.01342	1.06735	0.996888	1.8148			1.22139	1.06496	0.668019	0.459401
1.05592	1.32511	1.08158	2.02707			0.666641	1.32158	0.882487	0.404134
0.714698	0.94816	1.01173	1.0618			1.09414	1.59218	0.709158	0.406861
1.16686	1.00159	1.20188	0.943549			0.94607	0.970107	0.843515	0.532715
0.853076	0.942231	1.11074	1.70828				1.18868	0.594611	0.468568
0.963661	0.953799	1.13722	1.25247				1.07288	0.639592	0.457606
1.00126	1.13647	1.09899	1.90285				0.922323	0.760621	0.5238
1.12531	1.10638	1.39462	1.99084				1.48825	0.753641	0.480608
1.10085	0.615471		1.50064				1.32485	0.509696	0.541087
0.669188	0.986708		1.42415					0.786575	0.366788
1.09822	0.855412		0.976416					0.839828	0.415317
1.03981	0.847746		1.95031					0.470158
1.05178	0.965835		1.22139					0.781112
0.917822	1.05419		0.919606					0.713418
0.995752	0.902363		1.78562

## Sheet: 3F_Data
Day	N Dead	N Censor	Lifespan	Worksheet	Day	WT control	WT pod-2 RNAi	eat-2(ad1116) control	eat-2(ad1116) pod-2 RNAi	clk-1(qm30) control	clk-1(qm30) pod-2 RNAi	age-1(hx546) control	age-1(hx546) pod-2 RNAi
1	0	0	WT control	1	3	0
2	0	0	WT control	1	5	0
3	0	1	WT control	1	5	0
4	0	0	WT control	1	5	0
5	0	6	WT control	1	5	0
6	0	0	WT control	1	5	0
7	0	4	WT control	1	5	0
8	0	0	WT control	1	7	0
9	0	1	WT control	1	7	0
10	0	0	WT control	1	7	0
11	0	0	WT control	1	7	0
12	8	0	WT control	1	9	0
13	0	0	WT control	1	12	1
14	0	0	WT control	1	12	1
15	18	1	WT control	1	12	1
16	0	0	WT control	1	12	1
17	16	0	WT control	1	12	1
18	0	0	WT control	1	12	1
19	15	0	WT control	1	12	1
20	0	0	WT control	1	12	1
21	22	0	WT control	1	15	1
22	0	0	WT control	1	15	1
23	20	0	WT control	1	15	1
24	0	0	WT control	1	15	1
25	6	0	WT control	1	15	1
26	0	0	WT control	1	15	1
27	0	0	WT control	1	15	1
28	2	0	WT control	1	15	1
1	0	0	WT pod-2 RNAi	2	15	1
2	0	0	WT pod-2 RNAi	2	15	1
3	0	1	WT pod-2 RNAi	2	15	1
4	0	0	WT pod-2 RNAi	2	15	1
5	0	0	WT pod-2 RNAi	2	15	1
6	0	0	WT pod-2 RNAi	2	15	1
7	0	1	WT pod-2 RNAi	2	15	1
8	0	0	WT pod-2 RNAi	2	15	1
9	0	0	WT pod-2 RNAi	2	15	1
10	0	0	WT pod-2 RNAi	2	15	1
11	0	0	WT pod-2 RNAi	2	15	0
12	6	0	WT pod-2 RNAi	2	17	1
13	0	0	WT pod-2 RNAi	2	17	1
14	0	0	WT pod-2 RNAi	2	17	1
15	25	0	WT pod-2 RNAi	2	17	1
16	0	0	WT pod-2 RNAi	2	17	1
17	18	0	WT pod-2 RNAi	2	17	1
18	0	0	WT pod-2 RNAi	2	17	1
19	27	0	WT pod-2 RNAi	2	17	1
20	0	0	WT pod-2 RNAi	2	17	1
21	21	0	WT pod-2 RNAi	2	17	1
22	0	0	WT pod-2 RNAi	2	17	1
23	16	0	WT pod-2 RNAi	2	17	1
24	0	0	WT pod-2 RNAi	2	17	1
25	4	0	WT pod-2 RNAi	2	17	1
26	0	0	WT pod-2 RNAi	2	17	1
27	0	0	WT pod-2 RNAi	2	17	1
28	0	0	WT pod-2 RNAi	2	19	1
29	0	0	WT pod-2 RNAi	2	19	1
30	0	0	WT pod-2 RNAi	2	19	1
31	1	0	WT pod-2 RNAi	2	19	1
1	0	0	eat-2(ad1116) control	3	19	1
2	0	5	eat-2(ad1116) control	3	19	1
3	0	32	eat-2(ad1116) control	3	19	1
4	0	0	eat-2(ad1116) control	3	19	1
5	0	27	eat-2(ad1116) control	3	19	1
6	0	0	eat-2(ad1116) control	3	19	1
7	0	4	eat-2(ad1116) control	3	19	1
8	0	0	eat-2(ad1116) control	3	19	1
9	0	6	eat-2(ad1116) control	3	19	1
10	0	0	eat-2(ad1116) control	3	19	1
11	0	0	eat-2(ad1116) control	3	19	1
12	3	2	eat-2(ad1116) control	3	21	1
13	0	0	eat-2(ad1116) control	3	21	1
14	0	0	eat-2(ad1116) control	3	21	1
15	14	2	eat-2(ad1116) control	3	21	1
16	0	0	eat-2(ad1116) control	3	21	1
17	3	0	eat-2(ad1116) control	3	21	1
18	0	0	eat-2(ad1116) control	3	21	1
19	2	2	eat-2(ad1116) control	3	21	1
20	0	0	eat-2(ad1116) control	3	21	1
21	3	3	eat-2(ad1116) control	3	21	1
22	0	0	eat-2(ad1116) control	3	21	1
23	2	1	eat-2(ad1116) control	3	21	1
24	0	0	eat-2(ad1116) control	3	21	1
25	4	1	eat-2(ad1116) control	3	21	1
26	0	0	eat-2(ad1116) control	3	21	1
27	0	0	eat-2(ad1116) control	3	21	1
28	5	0	eat-2(ad1116) control	3	21	1
29	0	0	eat-2(ad1116) control	3	21	1
30	0	0	eat-2(ad1116) control	3	21	1
31	12	0	eat-2(ad1116) control	3	21	1
32	0	0	eat-2(ad1116) control	3	21	1
33	6	0	eat-2(ad1116) control	3	21	1
34	0	0	eat-2(ad1116) control	3	23	1
35	0	0	eat-2(ad1116) control	3	23	1
36	9	0	eat-2(ad1116) control	3	23	1
37	0	0	eat-2(ad1116) control	3	23	1
38	0	0	eat-2(ad1116) control	3	23	1
39	8	0	eat-2(ad1116) control	3	23	1
40	0	0	eat-2(ad1116) control	3	23	1
41	0	0	eat-2(ad1116) control	3	23	1
42	0	0	eat-2(ad1116) control	3	23	1
43	3	0	eat-2(ad1116) control	3	23	1
44	0	0	eat-2(ad1116) control	3	23	1
45	1	0	eat-2(ad1116) control	3	23	1
1	0	0	eat-2(ad1116) pod-2 RNAi	4	23	1
2	0	9	eat-2(ad1116) pod-2 RNAi	4	23	1
3	0	10	eat-2(ad1116) pod-2 RNAi	4	23	1
4	0	0	eat-2(ad1116) pod-2 RNAi	4	23	1
5	0	7	eat-2(ad1116) pod-2 RNAi	4	23	1
6	0	0	eat-2(ad1116) pod-2 RNAi	4	23	1
7	0	3	eat-2(ad1116) pod-2 RNAi	4	23	1
8	0	0	eat-2(ad1116) pod-2 RNAi	4	23	1
9	0	0	eat-2(ad1116) pod-2 RNAi	4	25	1
10	0	0	eat-2(ad1116) pod-2 RNAi	4	25	1
11	0	0	eat-2(ad1116) pod-2 RNAi	4	25	1
12	13	0	eat-2(ad1116) pod-2 RNAi	4	25	1
13	0	0	eat-2(ad1116) pod-2 RNAi	4	25	1
14	0	0	eat-2(ad1116) pod-2 RNAi	4	25	1
15	40	0	eat-2(ad1116) pod-2 RNAi	4	28	1
16	0	0	eat-2(ad1116) pod-2 RNAi	4	28	1
17	21	0	eat-2(ad1116) pod-2 RNAi	4	3		0
18	0	0	eat-2(ad1116) pod-2 RNAi	4	7		0
19	26	0	eat-2(ad1116) pod-2 RNAi	4	12		1
20	0	0	eat-2(ad1116) pod-2 RNAi	4	12		1
21	14	0	eat-2(ad1116) pod-2 RNAi	4	12		1
22	0	0	eat-2(ad1116) pod-2 RNAi	4	12		1
23	11	0	eat-2(ad1116) pod-2 RNAi	4	12		1
24	0	0	eat-2(ad1116) pod-2 RNAi	4	12		1
25	2	0	eat-2(ad1116) pod-2 RNAi	4	15		1
26	0	0	eat-2(ad1116) pod-2 RNAi	4	15		1
27	0	0	eat-2(ad1116) pod-2 RNAi	4	15		1
28	4	0	eat-2(ad1116) pod-2 RNAi	4	15		1
1	0	0	clk-1(qm30) control	5	15		1
2	0	3	clk-1(qm30) control	5	15		1
3	0	0	clk-1(qm30) control	5	15		1
4	0	7	clk-1(qm30) control	5	15		1
5	0	0	clk-1(qm30) control	5	15		1
6	0	16	clk-1(qm30) control	5	15		1
7	0	0	clk-1(qm30) control	5	15		1
8	0	9	clk-1(qm30) control	5	15		1
9	0	0	clk-1(qm30) control	5	15		1
10	0	0	clk-1(qm30) control	5	15		1
11	2	0	clk-1(qm30) control	5	15		1
12	0	0	clk-1(qm30) control	5	15		1
13	0	0	clk-1(qm30) control	5	15		1
14	4	1	clk-1(qm30) control	5	15		1
15	0	0	clk-1(qm30) control	5	15		1
16	4	2	clk-1(qm30) control	5	15		1
17	0	0	clk-1(qm30) control	5	15		1
18	8	1	clk-1(qm30) control	5	15		1
19	0	0	clk-1(qm30) control	5	15		1
20	6	0	clk-1(qm30) control	5	15		1
21	0	0	clk-1(qm30) control	5	15		1
22	7	0	clk-1(qm30) control	5	17		1
23	0	0	clk-1(qm30) control	5	17		1
24	10	0	clk-1(qm30) control	5	17		1
25	0	0	clk-1(qm30) control	5	17		1
26	0	0	clk-1(qm30) control	5	17		1
27	16	0	clk-1(qm30) control	5	17		1
28	0	0	clk-1(qm30) control	5	17		1
29	0	0	clk-1(qm30) control	5	17		1
30	8	0	clk-1(qm30) control	5	17		1
31	0	0	clk-1(qm30) control	5	17		1
32	1	0	clk-1(qm30) control	5	17		1
33	0	0	clk-1(qm30) control	5	17		1
34	0	0	clk-1(qm30) control	5	17		1
35	6	0	clk-1(qm30) control	5	17		1
36	0	0	clk-1(qm30) control	5	17		1
37	0	0	clk-1(qm30) control	5	17		1
38	3	0	clk-1(qm30) control	5	17		1
39	0	0	clk-1(qm30) control	5	17		1
40	0	0	clk-1(qm30) control	5	19		1
41	0	0	clk-1(qm30) control	5	19		1
42	6	0	clk-1(qm30) control	5	19		1
1	0	0	clk-1(qm30) pod-2 RNAi	6	19		1
2	0	3	clk-1(qm30) pod-2 RNAi	6	19		1
3	0	0	clk-1(qm30) pod-2 RNAi	6	19		1
4	0	5	clk-1(qm30) pod-2 RNAi	6	19		1
5	0	0	clk-1(qm30) pod-2 RNAi	6	19		1
6	0	5	clk-1(qm30) pod-2 RNAi	6	19		1
7	0	0	clk-1(qm30) pod-2 RNAi	6	19		1
8	0	1	clk-1(qm30) pod-2 RNAi	6	19		1
9	0	0	clk-1(qm30) pod-2 RNAi	6	19		1
10	0	0	clk-1(qm30) pod-2 RNAi	6	19		1
11	3	0	clk-1(qm30) pod-2 RNAi	6	19		1
12	0	0	clk-1(qm30) pod-2 RNAi	6	19		1
13	0	0	clk-1(qm30) pod-2 RNAi	6	19		1
14	4	0	clk-1(qm30) pod-2 RNAi	6	19		1
15	0	0	clk-1(qm30) pod-2 RNAi	6	19		1
16	5	0	clk-1(qm30) pod-2 RNAi	6	19		1
17	0	0	clk-1(qm30) pod-2 RNAi	6	19		1
18	14	0	clk-1(qm30) pod-2 RNAi	6	19		1
19	0	0	clk-1(qm30) pod-2 RNAi	6	19		1
20	19	0	clk-1(qm30) pod-2 RNAi	6	19		1
21	0	0	clk-1(qm30) pod-2 RNAi	6	19		1
22	34	0	clk-1(qm30) pod-2 RNAi	6	19		1
23	0	0	clk-1(qm30) pod-2 RNAi	6	19		1
24	18	0	clk-1(qm30) pod-2 RNAi	6	19		1
25	0	0	clk-1(qm30) pod-2 RNAi	6	21		1
26	0	0	clk-1(qm30) pod-2 RNAi	6	21		1
27	7	0	clk-1(qm30) pod-2 RNAi	6	21		1
28	0	0	clk-1(qm30) pod-2 RNAi	6	21		1
29	0	0	clk-1(qm30) pod-2 RNAi	6	21		1
30	1	0	clk-1(qm30) pod-2 RNAi	6	21		1
31	0	0	clk-1(qm30) pod-2 RNAi	6	21		1
32	0	0	clk-1(qm30) pod-2 RNAi	6	21		1
33	0	0	clk-1(qm30) pod-2 RNAi	6	21		1
34	0	0	clk-1(qm30) pod-2 RNAi	6	21		1
35	1	0	clk-1(qm30) pod-2 RNAi	6	21		1
1	0	0	age-1(hx546) control	7	21		1
2	0	0	age-1(hx546) control	7	21		1
3	0	9	age-1(hx546) control	7	21		1
4	0	0	age-1(hx546) control	7	21		1
5	0	8	age-1(hx546) control	7	21		1
6	0	0	age-1(hx546) control	7	21		1
7	0	5	age-1(hx546) control	7	21		1
8	0	0	age-1(hx546) control	7	21		1
9	0	1	age-1(hx546) control	7	21		1
10	0	0	age-1(hx546) control	7	21		1
11	0	0	age-1(hx546) control	7	23		1
12	3	0	age-1(hx546) control	7	23		1
13	0	0	age-1(hx546) control	7	23		1
14	0	0	age-1(hx546) control	7	23		1
15	11	4	age-1(hx546) control	7	23		1
16	0	0	age-1(hx546) control	7	23		1
17	6	6	age-1(hx546) control	7	23		1
18	0	0	age-1(hx546) control	7	23		1
19	7	9	age-1(hx546) control	7	23		1
20	0	0	age-1(hx546) control	7	23		1
21	3	0	age-1(hx546) control	7	23		1
22	0	0	age-1(hx546) control	7	23		1
23	5	0	age-1(hx546) control	7	23		1
24	0	0	age-1(hx546) control	7	23		1
25	5	0	age-1(hx546) control	7	23		1
26	0	0	age-1(hx546) control	7	23		1
27	0	0	age-1(hx546) control	7	25		1
28	4	0	age-1(hx546) control	7	25		1
29	0	0	age-1(hx546) control	7	25		1
30	0	0	age-1(hx546) control	7	25		1
31	6	0	age-1(hx546) control	7	31		1
32	0	0	age-1(hx546) control	7	2			0
33	6	0	age-1(hx546) control	7	2			0
34	0	0	age-1(hx546) control	7	2			0
35	0	0	age-1(hx546) control	7	2			0
36	2	0	age-1(hx546) control	7	2			0
37	0	0	age-1(hx546) control	7	3			0
38	0	0	age-1(hx546) control	7	3			0
39	8	0	age-1(hx546) control	7	3			0
40	0	0	age-1(hx546) control	7	3			0
41	0	0	age-1(hx546) control	7	3			0
42	0	0	age-1(hx546) control	7	3			0
43	9	0	age-1(hx546) control	7	3			0
44	0	0	age-1(hx546) control	7	3			0
45	1	0	age-1(hx546) control	7	3			0
46	0	0	age-1(hx546) control	7	3			0
47	1	1	age-1(hx546) control	7	3			0
1	0	0	age-1(hx546) pod-2 RNAi	8	3			0
2	0	5	age-1(hx546) pod-2 RNAi	8	3			0
3	0	7	age-1(hx546) pod-2 RNAi	8	3			0
4	0	0	age-1(hx546) pod-2 RNAi	8	3			0
5	0	10	age-1(hx546) pod-2 RNAi	8	3			0
6	0	0	age-1(hx546) pod-2 RNAi	8	3			0
7	0	5	age-1(hx546) pod-2 RNAi	8	3			0
8	0	0	age-1(hx546) pod-2 RNAi	8	3			0
9	0	1	age-1(hx546) pod-2 RNAi	8	3			0
10	0	0	age-1(hx546) pod-2 RNAi	8	3			0
11	0	0	age-1(hx546) pod-2 RNAi	8	3			0
12	2	0	age-1(hx546) pod-2 RNAi	8	3			0
13	0	0	age-1(hx546) pod-2 RNAi	8	3			0
14	0	0	age-1(hx546) pod-2 RNAi	8	3			0
15	10	0	age-1(hx546) pod-2 RNAi	8	3			0
16	0	0	age-1(hx546) pod-2 RNAi	8	3			0
17	7	10	age-1(hx546) pod-2 RNAi	8	3			0
18	0	0	age-1(hx546) pod-2 RNAi	8	3			0
19	6	6	age-1(hx546) pod-2 RNAi	8	3			0
20	0	0	age-1(hx546) pod-2 RNAi	8	3			0
21	6	0	age-1(hx546) pod-2 RNAi	8	3			0
22	0	0	age-1(hx546) pod-2 RNAi	8	5			0
23	10	0	age-1(hx546) pod-2 RNAi	8	5			0
24	0	0	age-1(hx546) pod-2 RNAi	8	5			0
25	8	0	age-1(hx546) pod-2 RNAi	8	5			0
26	0	0	age-1(hx546) pod-2 RNAi	8	5			0
27	0	0	age-1(hx546) pod-2 RNAi	8	5			0
28	7	0	age-1(hx546) pod-2 RNAi	8	5			0
29	0	0	age-1(hx546) pod-2 RNAi	8	5			0
30	0	0	age-1(hx546) pod-2 RNAi	8	5			0
31	7	0	age-1(hx546) pod-2 RNAi	8	5			0
32	0	0	age-1(hx546) pod-2 RNAi	8	5			0
33	3	0	age-1(hx546) pod-2 RNAi	8	5			0
34	0	0	age-1(hx546) pod-2 RNAi	8	5			0
35	0	0	age-1(hx546) pod-2 RNAi	8	5			0
36	5	0	age-1(hx546) pod-2 RNAi	8	5			0
37	0	0	age-1(hx546) pod-2 RNAi	8	5			0
38	0	0	age-1(hx546) pod-2 RNAi	8	5			0
39	4	0	age-1(hx546) pod-2 RNAi	8	5			0
40	0	0	age-1(hx546) pod-2 RNAi	8	5			0
41	0	0	age-1(hx546) pod-2 RNAi	8	5			0
42	0	0	age-1(hx546) pod-2 RNAi	8	5			0
43	0	0	age-1(hx546) pod-2 RNAi	8	5			0
44	0	0	age-1(hx546) pod-2 RNAi	8	5			0
45	1	0	age-1(hx546) pod-2 RNAi	8	5			0
					5			0
					5			0
					5			0
					7			0
					7			0
					7			0
					7			0
					9			0
					9			0
					9			0
					9			0
					9			0
					9			0
					12			1
					12			1
					12			1
					12			0
					12			0
					15			1
					15			1
					15			1
					15			1
					15			1
					15			1
					15			1
					15			1
					15			1
					15			1
					15			1
					15			1
					15			1
					15			1
					15			0
					15			0
					17			1
					17			1
					17			1
					19			1
					19			1
					19			0
					19			0
					21			1
					21			1
					21			1
					21			0
					21			0
					21			0
					23			1
					23			1
					23			0
					25			1
					25			1
					25			1
					25			1
					25			0
					28			1
					28			1
					28			1
					28			1
					28			1
					31			1
					31			1
					31			1
					31			1
					31			1
					31			1
					31			1
					31			1
					31			1
					31			1
					31			1
					31			1
					33			1
					33			1
					33			1
					33			1
					33			1
					33			1
					36			1
					36			1
					36			1
					36			1
					36			1
					36			1
					36			1
					36			1
					36			1
					39			1
					39			1
					39			1
					39			1
					39			1
					39			1
					39			1
					39			1
					43			1
					43			1
					43			1
					45			1
					2				0
					2				0
					2				0
					2				0
					2				0
					2				0
					2				0
					2				0
					2				0
					3				0
					3				0
					3				0
					3				0
					3				0
					3				0
					3				0
					3				0
					3				0
					3				0
					5				0
					5				0
					5				0
					5				0
					5				0
					5				0
					5				0
					7				0
					7				0
					7				0
					12				1
					12				1
					12				1
					12				1
					12				1
					12				1
					12				1
					12				1
					12				1
					12				1
					12				1
					12				1
					12				1
					15				1
					15				1
					15				1
					15				1
					15				1
					15				1
					15				1
					15				1
					15				1
					15				1
					15				1
					15				1
					15				1
					15				1
					15				1
					15				1
					15				1
					15				1
					15				1
					15				1
					15				1
					15				1
					15				1
					15				1
					15				1
					15				1
					15				1
					15				1
					15				1
					15				1
					15				1
					15				1
					15				1
					15				1
					15				1
					15				1
					15				1
					15				1
					15				1
					15				1
					17				1
					17				1
					17				1
					17				1
					17				1
					17				1
					17				1
					17				1
					17				1
					17				1
					17				1
					17				1
					17				1
					17				1
					17				1
					17				1
					17				1
					17				1
					17				1
					17				1
					17				1
					19				1
					19				1
					19				1
					19				1
					19				1
					19				1
					19				1
					19				1
					19				1
					19				1
					19				1
					19				1
					19				1
					19				1
					19				1
					19				1
					19				1
					19				1
					19				1
					19				1
					19				1
					19				1
					19				1
					19				1
					19				1
					19				1
					21				1
					21				1
					21				1
					21				1
					21				1
					21				1
					21				1
					21				1
					21				1
					21				1
					21				1
					21				1
					21				1
					21				1
					23				1
					23				1
					23				1
					23				1
					23				1
					23				1
					23				1
					23				1
					23				1
					23				1
					23				1
					25				1
					25				1
					28				1
					28				1
					28				1
					28				1
					2					0
					2					0
					2					0
					4					0
					4					0
					4					0
					4					0
					4					0
					4					0
					4					0
					6					0
					6					0
					6					0
					6					0
					6					0
					6					0
					6					0
					6					0
					6					0
					6					0
					6					0
					6					0
					6					0
					6					0
					6					0
					6					0
					8					0
					8					0
					8					0
					8					0
					8					0
					8					0
					8					0
					8					0
					8					0
					11					1
					11					1
					14					1
					14					1
					14					1
					14					1
					14					0
					16					1
					16					1
					16					1
					16					1
					16					0
					16					0
					18					1
					18					1
					18					1
					18					1
					18					1
					18					1
					18					1
					18					1
					18					0
					20					1
					20					1
					20					1
					20					1
					20					1
					20					1
					22					1
					22					1
					22					1
					22					1
					22					1
					22					1
					22					1
					24					1
					24					1
					24					1
					24					1
					24					1
					24					1
					24					1
					24					1
					24					1
					24					1
					27					1
					27					1
					27					1
					27					1
					27					1
					27					1
					27					1
					27					1
					27					1
					27					1
					27					1
					27					1
					27					1
					27					1
					27					1
					27					1
					30					1
					30					1
					30					1
					30					1
					30					1
					30					1
					30					1
					30					1
					32					1
					35					1
					35					1
					35					1
					35					1
					35					1
					35					1
					38					1
					38					1
					38					1
					42					1
					42					1
					42					1
					42					1
					42					1
					42					1
					2						0
					2						0
					2						0
					4						0
					4						0
					4						0
					4						0
					4						0
					6						0
					6						0
					6						0
					6						0
					6						0
					8						0
					11						1
					11						1
					11						1
					14						1
					14						1
					14						1
					14						1
					16						1
					16						1
					16						1
					16						1
					16						1
					18						1
					18						1
					18						1
					18						1
					18						1
					18						1
					18						1
					18						1
					18						1
					18						1
					18						1
					18						1
					18						1
					18						1
					20						1
					20						1
					20						1
					20						1
					20						1
					20						1
					20						1
					20						1
					20						1
					20						1
					20						1
					20						1
					20						1
					20						1
					20						1
					20						1
					20						1
					20						1
					20						1
					22						1
					22						1
					22						1
					22						1
					22						1
					22						1
					22						1
					22						1
					22						1
					22						1
					22						1
					22						1
					22						1
					22						1
					22						1
					22						1
					22						1
					22						1
					22						1
					22						1
					22						1
					22						1
					22						1
					22						1
					22						1
					22						1
					22						1
					22						1
					22						1
					22						1
					22						1
					22						1
					22						1
					22						1
					24						1
					24						1
					24						1
					24						1
					24						1
					24						1
					24						1
					24						1
					24						1
					24						1
					24						1
					24						1
					24						1
					24						1
					24						1
					24						1
					24						1
					24						1
					27						1
					27						1
					27						1
					27						1
					27						1
					27						1
					27						1
					30						1
					35						1
					3							0
					3							0
					3							0
					3							0
					3							0
					3							0
					3							0
					3							0
					3							0
					5							0
					5							0
					5							0
					5							0
					5							0
					5							0
					5							0
					5							0
					7							0
					7							0
					7							0
					7							0
					7							0
					9							0
					12							1
					12							1
					12							1
					15							1
					15							1
					15							1
					15							1
					15							1
					15							1
					15							1
					15							1
					15							1
					15							1
					15							1
					15							0
					15							0
					15							0
					15							0
					17							1
					17							1
					17							1
					17							1
					17							1
					17							1
					17							0
					17							0
					17							0
					17							0
					17							0
					17							0
					19							1
					19							1
					19							1
					19							1
					19							1
					19							1
					19							1
					19							0
					19							0
					19							0
					19							0
					19							0
					19							0
					19							0
					19							0
					19							0
					21							1
					21							1
					21							1
					23							1
					23							1
					23							1
					23							1
					23							1
					25							1
					25							1
					25							1
					25							1
					25							1
					28							1
					28							1
					28							1
					28							1
					31							1
					31							1
					31							1
					31							1
					31							1
					31							1
					33							1
					33							1
					33							1
					33							1
					33							1
					33							1
					36							1
					36							1
					39							1
					39							1
					39							1
					39							1
					39							1
					39							1
					39							1
					39							1
					43							1
					43							1
					43							1
					43							1
					43							1
					43							1
					43							1
					43							1
					43							1
					45							1
					47							1
					47							0
					2								0
					2								0
					2								0
					2								0
					2								0
					3								0
					3								0
					3								0
					3								0
					3								0
					3								0
					3								0
					5								0
					5								0
					5								0
					5								0
					5								0
					5								0
					5								0
					5								0
					5								0
					5								0
					7								0
					7								0
					7								0
					7								0
					7								0
					9								0
					12								1
					12								1
					15								1
					15								1
					15								1
					15								1
					15								1
					15								1
					15								1
					15								1
					15								1
					15								1
					17								1
					17								1
					17								1
					17								1
					17								1
					17								1
					17								1
					17								0
					17								0
					17								0
					17								0
					17								0
					17								0
					17								0
					17								0
					17								0
					17								0
					19								1
					19								1
					19								1
					19								1
					19								1
					19								1
					19								0
					19								0
					19								0
					19								0
					19								0
					19								0
					21								1
					21								1
					21								1
					21								1
					21								1
					21								1
					23								1
					23								1
					23								1
					23								1
					23								1
					23								1
					23								1
					23								1
					23								1
					23								1
					25								1
					25								1
					25								1
					25								1
					25								1
					25								1
					25								1
					25								1
					28								1
					28								1
					28								1
					28								1
					28								1
					28								1
					28								1
					31								1
					31								1
					31								1
					31								1
					31								1
					31								1
					31								1
					33								1
					33								1
					33								1
					36								1
					36								1
					36								1
					36								1
					36								1
					39								1
					39								1
					39								1
					39								1
					45								1

## Sheet: 3F_repeat 2
Day	N Dead	N Censor	Lifespan	Worksheet	Day	N2	N2 repo-1	raga-1	raga-1 repo-1	age-1	age- repo-1
1	0	0	N2	1	2	0
2	0	3	N2	1	2	0
3	0	6	N2	1	2	0
4	0	4	N2	1	3	0
5	0	0	N2	1	3	0
6	1	0	N2	1	3	0
7	0	0	N2	1	3	0
8	0	0	N2	1	3	0
9	0	0	N2	1	3	0
10	4	1	N2	1	4	0
11	0	0	N2	1	4	0
12	8	0	N2	1	4	0
13	0	0	N2	1	4	0
14	12	0	N2	1	6	1
15	0	0	N2	1	10	1
16	0	0	N2	1	10	1
17	24	1	N2	1	10	1
18	0	0	N2	1	10	1
19	21	0	N2	1	10	0
20	0	0	N2	1	12	1
21	19	0	N2	1	12	1
22	0	0	N2	1	12	1
23	11	0	N2	1	12	1
24	1	0	N2	1	12	1
25	3	0	N2	1	12	1
26	5	0	N2	1	12	1
27	0	0	N2	1	12	1
1	0	0	N2 repo-1	2	14	1
2	0	0	N2 repo-1	2	14	1
3	0	2	N2 repo-1	2	14	1
4	0	1	N2 repo-1	2	14	1
5	0	0	N2 repo-1	2	14	1
6	0	3	N2 repo-1	2	14	1
7	0	0	N2 repo-1	2	14	1
8	1	0	N2 repo-1	2	14	1
9	0	0	N2 repo-1	2	14	1
10	6	0	N2 repo-1	2	14	1
11	0	0	N2 repo-1	2	14	1
12	16	0	N2 repo-1	2	14	1
13	0	0	N2 repo-1	2	17	1
14	33	0	N2 repo-1	2	17	1
15	0	0	N2 repo-1	2	17	1
16	30	0	N2 repo-1	2	17	1
17	0	0	N2 repo-1	2	17	1
18	18	0	N2 repo-1	2	17	1
19	0	0	N2 repo-1	2	17	1
20	8	0	N2 repo-1	2	17	1
21	0	0	N2 repo-1	2	17	1
22	0	0	N2 repo-1	2	17	1
23	0	0	N2 repo-1	2	17	1
24	2	0	N2 repo-1	2	17	1
1	0	0	raga-1	3	17	1
2	0	0	raga-1	3	17	1
3	0	1	raga-1	3	17	1
4	0	3	raga-1	3	17	1
5	0	1	raga-1	3	17	1
6	0	1	raga-1	3	17	1
7	0	2	raga-1	3	17	1
8	1	1	raga-1	3	17	1
9	0	0	raga-1	3	17	1
10	5	4	raga-1	3	17	1
11	0	0	raga-1	3	17	1
12	11	4	raga-1	3	17	1
13	0	0	raga-1	3	17	0
14	10	0	raga-1	3	19	1
15	0	0	raga-1	3	19	1
16	0	0	raga-1	3	19	1
17	5	13	raga-1	3	19	1
18	0	0	raga-1	3	19	1
19	12	0	raga-1	3	19	1
20	0	0	raga-1	3	19	1
21	15	0	raga-1	3	19	1
22	0	0	raga-1	3	19	1
23	7	0	raga-1	3	19	1
24	0	0	raga-1	3	19	1
25	15	0	raga-1	3	19	1
26	0	0	raga-1	3	19	1
27	8	0	raga-1	3	19	1
28	0	0	raga-1	3	19	1
29	1	0	raga-1	3	19	1
1	0	0	raga-1 repo-1	4	19	1
2	0	0	raga-1 repo-1	4	19	1
3	0	1	raga-1 repo-1	4	19	1
4	0	0	raga-1 repo-1	4	19	1
5	0	0	raga-1 repo-1	4	19	1
6	2	0	raga-1 repo-1	4	21	1
7	0	0	raga-1 repo-1	4	21	1
8	3	2	raga-1 repo-1	4	21	1
9	0	0	raga-1 repo-1	4	21	1
10	10	1	raga-1 repo-1	4	21	1
11	0	0	raga-1 repo-1	4	21	1
12	19	0	raga-1 repo-1	4	21	1
13	0	0	raga-1 repo-1	4	21	1
14	23	0	raga-1 repo-1	4	21	1
15	0	0	raga-1 repo-1	4	21	1
16	0	0	raga-1 repo-1	4	21	1
17	19	0	raga-1 repo-1	4	21	1
18	0	0	raga-1 repo-1	4	21	1
19	13	0	raga-1 repo-1	4	21	1
20	0	0	raga-1 repo-1	4	21	1
21	14	0	raga-1 repo-1	4	21	1
22	0	0	raga-1 repo-1	4	21	1
23	8	0	raga-1 repo-1	4	21	1
24	0	0	raga-1 repo-1	4	21	1
25	5	0	raga-1 repo-1	4	23	1
1	0	0	age-1	5	23	1
2	1	2	age-1	5	23	1
3	0	5	age-1	5	23	1
4	0	5	age-1	5	23	1
5	0	0	age-1	5	23	1
6	0	1	age-1	5	23	1
7	0	0	age-1	5	23	1
8	0	0	age-1	5	23	1
9	0	0	age-1	5	23	1
10	2	2	age-1	5	23	1
11	0	0	age-1	5	24	1
12	7	0	age-1	5	25	1
13	0	0	age-1	5	25	1
14	22	0	age-1	5	25	1
15	0	0	age-1	5	26	1
16	0	0	age-1	5	26	1
17	8	11	age-1	5	26	1
18	0	0	age-1	5	26	1
19	5	1	age-1	5	26	1
20	0	0	age-1	5	3		0
21	7	0	age-1	5	3		0
22	0	0	age-1	5	4		0
23	1	0	age-1	5	6		0
24	0	0	age-1	5	6		0
25	5	0	age-1	5	6		0
26	0	0	age-1	5	8		1
27	5	0	age-1	5	10		1
28	0	0	age-1	5	10		1
29	4	0	age-1	5	10		1
30	0	0	age-1	5	10		1
31	0	0	age-1	5	10		1
32	11	15	age-1	5	10		1
1	0	0	age- repo-1	6	12		1
2	1	5	age- repo-1	6	12		1
3	0	3	age- repo-1	6	12		1
4	0	1	age- repo-1	6	12		1
5	0	0	age- repo-1	6	12		1
6	0	2	age- repo-1	6	12		1
7	0	0	age- repo-1	6	12		1
8	0	2	age- repo-1	6	12		1
9	0	0	age- repo-1	6	12		1
10	2	4	age- repo-1	6	12		1
11	0	0	age- repo-1	6	12		1
12	7	0	age- repo-1	6	12		1
13	0	0	age- repo-1	6	12		1
14	9	0	age- repo-1	6	12		1
15	0	0	age- repo-1	6	12		1
16	0	0	age- repo-1	6	12		1
17	9	1	age- repo-1	6	14		1
18	0	0	age- repo-1	6	14		1
19	6	0	age- repo-1	6	14		1
20	0	0	age- repo-1	6	14		1
21	4	0	age- repo-1	6	14		1
22	0	0	age- repo-1	6	14		1
23	6	0	age- repo-1	6	14		1
24	0	0	age- repo-1	6	14		1
25	18	0	age- repo-1	6	14		1
26	0	0	age- repo-1	6	14		1
27	15	1	age- repo-1	6	14		1
28	0	0	age- repo-1	6	14		1
29	6	0	age- repo-1	6	14		1
30	0	0	age- repo-1	6	14		1
31	0	0	age- repo-1	6	14		1
32	12	7	age- repo-1	6	14		1
33	0	0	age- repo-1	6	14		1
					14		1
					14		1
					14		1
					14		1
					14		1
					14		1
					14		1
					14		1
					14		1
					14		1
					14		1
					14		1
					14		1
					14		1
					14		1
					14		1
					16		1
					16		1
					16		1
					16		1
					16		1
					16		1
					16		1
					16		1
					16		1
					16		1
					16		1
					16		1
					16		1
					16		1
					16		1
					16		1
					16		1
					16		1
					16		1
					16		1
					16		1
					16		1
					16		1
					16		1
					16		1
					16		1
					16		1
					16		1
					16		1
					16		1
					18		1
					18		1
					18		1
					18		1
					18		1
					18		1
					18		1
					18		1
					18		1
					18		1
					18		1
					18		1
					18		1
					18		1
					18		1
					18		1
					18		1
					18		1
					20		1
					20		1
					20		1
					20		1
					20		1
					20		1
					20		1
					20		1
					24		1
					24		1
					3			0
					4			0
					4			0
					4			0
					5			0
					6			0
					7			0
					7			0
					8			1
					8			0
					10			1
					10			1
					10			1
					10			1
					10			1
					10			0
					10			0
					10			0
					10			0
					12			1
					12			1
					12			1
					12			1
					12			1
					12			1
					12			1
					12			1
					12			1
					12			1
					12			1
					12			0
					12			0
					12			0
					12			0
					14			1
					14			1
					14			1
					14			1
					14			1
					14			1
					14			1
					14			1
					14			1
					14			1
					17			1
					17			1
					17			1
					17			1
					17			1
					17			0
					17			0
					17			0
					17			0
					17			0
					17			0
					17			0
					17			0
					17			0
					17			0
					17			0
					17			0
					17			0
					19			1
					19			1
					19			1
					19			1
					19			1
					19			1
					19			1
					19			1
					19			1
					19			1
					19			1
					19			1
					21			1
					21			1
					21			1
					21			1
					21			1
					21			1
					21			1
					21			1
					21			1
					21			1
					21			1
					21			1
					21			1
					21			1
					21			1
					23			1
					23			1
					23			1
					23			1
					23			1
					23			1
					23			1
					25			1
					25			1
					25			1
					25			1
					25			1
					25			1
					25			1
					25			1
					25			1
					25			1
					25			1
					25			1
					25			1
					25			1
					25			1
					27			1
					27			1
					27			1
					27			1
					27			1
					27			1
					27			1
					27			1
					29			1
					3				0
					6				1
					6				1
					8				1
					8				1
					8				1
					8				0
					8				0
					10				1
					10				1
					10				1
					10				1
					10				1
					10				1
					10				1
					10				1
					10				1
					10				1
					10				0
					12				1
					12				1
					12				1
					12				1
					12				1
					12				1
					12				1
					12				1
					12				1
					12				1
					12				1
					12				1
					12				1
					12				1
					12				1
					12				1
					12				1
					12				1
					12				1
					14				1
					14				1
					14				1
					14				1
					14				1
					14				1
					14				1
					14				1
					14				1
					14				1
					14				1
					14				1
					14				1
					14				1
					14				1
					14				1
					14				1
					14				1
					14				1
					14				1
					14				1
					14				1
					14				1
					17				1
					17				1
					17				1
					17				1
					17				1
					17				1
					17				1
					17				1
					17				1
					17				1
					17				1
					17				1
					17				1
					17				1
					17				1
					17				1
					17				1
					17				1
					17				1
					19				1
					19				1
					19				1
					19				1
					19				1
					19				1
					19				1
					19				1
					19				1
					19				1
					19				1
					19				1
					19				1
					21				1
					21				1
					21				1
					21				1
					21				1
					21				1
					21				1
					21				1
					21				1
					21				1
					21				1
					21				1
					21				1
					21				1
					23				1
					23				1
					23				1
					23				1
					23				1
					23				1
					23				1
					23				1
					25				1
					25				1
					25				1
					25				1
					25				1
					2					1
					2					0
					2					0
					3					0
					3					0
					3					0
					3					0
					3					0
					4					0
					4					0
					4					0
					4					0
					4					0
					6					0
					10					1
					10					1
					10					0
					10					0
					12					1
					12					1
					12					1
					12					1
					12					1
					12					1
					12					1
					14					1
					14					1
					14					1
					14					1
					14					1
					14					1
					14					1
					14					1
					14					1
					14					1
					14					1
					14					1
					14					1
					14					1
					14					1
					14					1
					14					1
					14					1
					14					1
					14					1
					14					1
					14					1
					17					1
					17					1
					17					1
					17					1
					17					1
					17					1
					17					1
					17					1
					17					0
					17					0
					17					0
					17					0
					17					0
					17					0
					17					0
					17					0
					17					0
					17					0
					17					0
					19					1
					19					1
					19					1
					19					1
					19					1
					19					0
					21					1
					21					1
					21					1
					21					1
					21					1
					21					1
					21					1
					23					1
					25					1
					25					1
					25					1
					25					1
					25					1
					27					1
					27					1
					27					1
					27					1
					27					1
					29					1
					29					1
					29					1
					29					1
					32					1
					32					1
					32					1
					32					1
					32					1
					32					1
					32					1
					32					1
					32					1
					32					1
					32					1
					32					0
					32					0
					32					0
					32					0
					32					0
					32					0
					32					0
					32					0
					32					0
					32					0
					32					0
					32					0
					32					0
					32					0
					32					0
					2						1
					2						0
					2						0
					2						0
					2						0
					2						0
					3						0
					3						0
					3						0
					4						0
					6						0
					6						0
					8						0
					8						0
					10						1
					10						1
					10						0
					10						0
					10						0
					10						0
					12						1
					12						1
					12						1
					12						1
					12						1
					12						1
					12						1
					14						1
					14						1
					14						1
					14						1
					14						1
					14						1
					14						1
					14						1
					14						1
					17						1
					17						1
					17						1
					17						1
					17						1
					17						1
					17						1
					17						1
					17						1
					17						0
					19						1
					19						1
					19						1
					19						1
					19						1
					19						1
					21						1
					21						1
					21						1
					21						1
					23						1
					23						1
					23						1
					23						1
					23						1
					23						1
					25						1
					25						1
					25						1
					25						1
					25						1
					25						1
					25						1
					25						1
					25						1
					25						1
					25						1
					25						1
					25						1
					25						1
					25						1
					25						1
					25						1
					25						1
					27						1
					27						1
					27						1
					27						1
					27						1
					27						1
					27						1
					27						1
					27						1
					27						1
					27						1
					27						1
					27						1
					27						1
					27						1
					27						0
					29						1
					29						1
					29						1
					29						1
					29						1
					29						1
					32						1
					32						1
					32						1
					32						1
					32						1
					32						1
					32						1
					32						1
					32						1
					32						1
					32						1
					32						1
					32						0
					32						0
					32						0
					32						0
					32						0
					32						0
					32						0

[truncated: 11 more sheets: 3F_repeat 3, 3G_Data, 3G_repeat 2, 3G_repeat 3, 3G_repeat 4, 3H_Data, 3H_repeat 2, 3H_repeat 3, 3I_Data, 3I_repeat 2, 3I_repeat 3]
