# Supplementary material for: The efficacy of longevity interventions in Caenorhabditis elegans is determined by the early life activity of RNA splicing factors
Source: PLoS Biol. 2025 Nov 21;23(11):e3003504. doi: 10.1371/journal.pbio.3003504 (PMC12671814; doi:10.1371/journal.pbio.3003504)
Supplement: S4 Data — (XLSX) [file pbio.3003504.s021.xlsx]

## Sheet: File Info
	Data supplement for Dutta et al Figure 4
	Please refer to corresponding figure legends for details on data analysis

## Sheet: 4A_Data
L1-L2	L3-L4	Day 1	Day 15
181.961	154.864	119.178	79.6055			Larval_age_normalized to actin
223.749	162.687	80.4428	82.0182
184.424	144.722	100.379	72.0562

## Sheet: 4B_Data
Day	N Dead	N Censor	Lifespan	Worksheet	Day	N2 ev	N2 repo-1 RNAi (hatch)	N2 repo-1 RNAi (adulthood)	N2 sfa-1 RNAi (hatch)	N2 sfa-1 RNAi (adulthood)	eat-2 ev	eat-2 repo-1 RNAi (hatch)	eat-2 repo-1 RNAi (adulthood)	eat-2 sfa-1 RNAi (hatch)	eat-2 sfa-1 RNAi (adulthood)
1	0	0	N2 ev	1	8	0
2	0	0	N2 ev	1	11	1
3	0	0	N2 ev	1	11	1
4	0	0	N2 ev	1	14	1
5	0	0	N2 ev	1	14	1
6	0	0	N2 ev	1	14	1
7	0	0	N2 ev	1	14	1
8	0	1	N2 ev	1	14	1
9	0	0	N2 ev	1	14	1
10	0	0	N2 ev	1	14	1
11	2	0	N2 ev	1	14	1
12	0	0	N2 ev	1	14	1
13	0	0	N2 ev	1	14	1
14	14	0	N2 ev	1	14	1
15	0	0	N2 ev	1	14	1
16	13	0	N2 ev	1	14	1
17	0	0	N2 ev	1	14	1
18	18	0	N2 ev	1	16	1
19	0	0	N2 ev	1	16	1
20	0	0	N2 ev	1	16	1
21	34	1	N2 ev	1	16	1
22	0	0	N2 ev	1	16	1
23	19	0	N2 ev	1	16	1
24	0	0	N2 ev	1	16	1
25	13	0	N2 ev	1	16	1
26	0	0	N2 ev	1	16	1
27	0	0	N2 ev	1	16	1
28	5	0	N2 ev	1	16	1
1	0	0	N2 repo-1 RNAi (hatch)	2	16	1
2	0	0	N2 repo-1 RNAi (hatch)	2	16	1
3	0	7	N2 repo-1 RNAi (hatch)	2	18	1
4	0	0	N2 repo-1 RNAi (hatch)	2	18	1
5	0	0	N2 repo-1 RNAi (hatch)	2	18	1
6	0	0	N2 repo-1 RNAi (hatch)	2	18	1
7	0	0	N2 repo-1 RNAi (hatch)	2	18	1
8	0	13	N2 repo-1 RNAi (hatch)	2	18	1
9	0	0	N2 repo-1 RNAi (hatch)	2	18	1
10	0	0	N2 repo-1 RNAi (hatch)	2	18	1
11	0	0	N2 repo-1 RNAi (hatch)	2	18	1
12	0	0	N2 repo-1 RNAi (hatch)	2	18	1
13	0	0	N2 repo-1 RNAi (hatch)	2	18	1
14	12	3	N2 repo-1 RNAi (hatch)	2	18	1
15	0	0	N2 repo-1 RNAi (hatch)	2	18	1
16	21	0	N2 repo-1 RNAi (hatch)	2	18	1
17	0	0	N2 repo-1 RNAi (hatch)	2	18	1
18	18	0	N2 repo-1 RNAi (hatch)	2	18	1
19	0	0	N2 repo-1 RNAi (hatch)	2	18	1
20	0	0	N2 repo-1 RNAi (hatch)	2	18	1
21	26	0	N2 repo-1 RNAi (hatch)	2	21	1
22	0	0	N2 repo-1 RNAi (hatch)	2	21	1
23	13	0	N2 repo-1 RNAi (hatch)	2	21	1
24	0	0	N2 repo-1 RNAi (hatch)	2	21	1
25	6	0	N2 repo-1 RNAi (hatch)	2	21	1
26	0	0	N2 repo-1 RNAi (hatch)	2	21	1
27	0	0	N2 repo-1 RNAi (hatch)	2	21	1
28	1	0	N2 repo-1 RNAi (hatch)	2	21	1
1	0	0	N2 repo-1 RNAi (adulthood)	3	21	1
2	0	0	N2 repo-1 RNAi (adulthood)	3	21	1
3	0	0	N2 repo-1 RNAi (adulthood)	3	21	1
4	0	0	N2 repo-1 RNAi (adulthood)	3	21	1
5	0	0	N2 repo-1 RNAi (adulthood)	3	21	1
6	0	0	N2 repo-1 RNAi (adulthood)	3	21	1
7	0	0	N2 repo-1 RNAi (adulthood)	3	21	1
8	0	9	N2 repo-1 RNAi (adulthood)	3	21	1
9	0	0	N2 repo-1 RNAi (adulthood)	3	21	1
10	0	0	N2 repo-1 RNAi (adulthood)	3	21	1
11	1	8	N2 repo-1 RNAi (adulthood)	3	21	1
12	0	0	N2 repo-1 RNAi (adulthood)	3	21	1
13	0	0	N2 repo-1 RNAi (adulthood)	3	21	1
14	12	1	N2 repo-1 RNAi (adulthood)	3	21	1
15	0	0	N2 repo-1 RNAi (adulthood)	3	21	1
16	19	1	N2 repo-1 RNAi (adulthood)	3	21	1
17	0	0	N2 repo-1 RNAi (adulthood)	3	21	1
18	11	0	N2 repo-1 RNAi (adulthood)	3	21	1
19	0	0	N2 repo-1 RNAi (adulthood)	3	21	1
20	0	0	N2 repo-1 RNAi (adulthood)	3	21	1
21	31	0	N2 repo-1 RNAi (adulthood)	3	21	1
22	0	0	N2 repo-1 RNAi (adulthood)	3	21	1
23	16	0	N2 repo-1 RNAi (adulthood)	3	21	1
24	0	0	N2 repo-1 RNAi (adulthood)	3	21	1
25	9	0	N2 repo-1 RNAi (adulthood)	3	21	1
26	0	0	N2 repo-1 RNAi (adulthood)	3	21	1
27	0	0	N2 repo-1 RNAi (adulthood)	3	21	0
28	2	0	N2 repo-1 RNAi (adulthood)	3	23	1
1	0	0	N2 sfa-1 RNAi (hatch)	4	23	1
2	0	0	N2 sfa-1 RNAi (hatch)	4	23	1
3	0	0	N2 sfa-1 RNAi (hatch)	4	23	1
4	0	0	N2 sfa-1 RNAi (hatch)	4	23	1
5	0	0	N2 sfa-1 RNAi (hatch)	4	23	1
6	0	0	N2 sfa-1 RNAi (hatch)	4	23	1
7	0	0	N2 sfa-1 RNAi (hatch)	4	23	1
8	0	13	N2 sfa-1 RNAi (hatch)	4	23	1
9	0	0	N2 sfa-1 RNAi (hatch)	4	23	1
10	0	0	N2 sfa-1 RNAi (hatch)	4	23	1
11	7	2	N2 sfa-1 RNAi (hatch)	4	23	1
12	0	0	N2 sfa-1 RNAi (hatch)	4	23	1
13	0	0	N2 sfa-1 RNAi (hatch)	4	23	1
14	15	18	N2 sfa-1 RNAi (hatch)	4	23	1
15	0	0	N2 sfa-1 RNAi (hatch)	4	23	1
16	8	0	N2 sfa-1 RNAi (hatch)	4	23	1
17	0	0	N2 sfa-1 RNAi (hatch)	4	23	1
18	14	0	N2 sfa-1 RNAi (hatch)	4	23	1
19	0	0	N2 sfa-1 RNAi (hatch)	4	25	1
20	0	0	N2 sfa-1 RNAi (hatch)	4	25	1
21	29	0	N2 sfa-1 RNAi (hatch)	4	25	1
22	0	0	N2 sfa-1 RNAi (hatch)	4	25	1
23	10	0	N2 sfa-1 RNAi (hatch)	4	25	1
24	0	0	N2 sfa-1 RNAi (hatch)	4	25	1
25	4	0	N2 sfa-1 RNAi (hatch)	4	25	1
1	0	0	N2 sfa-1 RNAi (adulthood)	5	25	1
2	0	0	N2 sfa-1 RNAi (adulthood)	5	25	1
3	0	0	N2 sfa-1 RNAi (adulthood)	5	25	1
4	0	0	N2 sfa-1 RNAi (adulthood)	5	25	1
5	0	0	N2 sfa-1 RNAi (adulthood)	5	25	1
6	0	0	N2 sfa-1 RNAi (adulthood)	5	25	1
7	0	0	N2 sfa-1 RNAi (adulthood)	5	28	1
8	0	10	N2 sfa-1 RNAi (adulthood)	5	28	1
9	0	0	N2 sfa-1 RNAi (adulthood)	5	28	1
10	0	0	N2 sfa-1 RNAi (adulthood)	5	28	1
11	1	5	N2 sfa-1 RNAi (adulthood)	5	28	1
12	0	0	N2 sfa-1 RNAi (adulthood)	5	3		0
13	0	0	N2 sfa-1 RNAi (adulthood)	5	3		0
14	11	0	N2 sfa-1 RNAi (adulthood)	5	3		0
15	0	0	N2 sfa-1 RNAi (adulthood)	5	3		0
16	10	0	N2 sfa-1 RNAi (adulthood)	5	3		0
17	0	0	N2 sfa-1 RNAi (adulthood)	5	3		0
18	12	0	N2 sfa-1 RNAi (adulthood)	5	3		0
19	0	0	N2 sfa-1 RNAi (adulthood)	5	8		0
20	0	0	N2 sfa-1 RNAi (adulthood)	5	8		0
21	40	0	N2 sfa-1 RNAi (adulthood)	5	8		0
22	0	0	N2 sfa-1 RNAi (adulthood)	5	8		0
23	16	0	N2 sfa-1 RNAi (adulthood)	5	8		0
24	0	0	N2 sfa-1 RNAi (adulthood)	5	8		0
25	12	0	N2 sfa-1 RNAi (adulthood)	5	8		0
26	0	0	N2 sfa-1 RNAi (adulthood)	5	8		0
27	0	0	N2 sfa-1 RNAi (adulthood)	5	8		0
28	3	0	N2 sfa-1 RNAi (adulthood)	5	8		0
1	0	0	eat-2 ev	6	8		0
2	0	0	eat-2 ev	6	8		0
3	0	14	eat-2 ev	6	8		0
4	0	0	eat-2 ev	6	14		1
5	0	0	eat-2 ev	6	14		1
6	0	0	eat-2 ev	6	14		1
7	0	0	eat-2 ev	6	14		1
8	0	5	eat-2 ev	6	14		1
9	0	0	eat-2 ev	6	14		1
10	0	0	eat-2 ev	6	14		1
11	3	0	eat-2 ev	6	14		1
12	0	0	eat-2 ev	6	14		1
13	0	0	eat-2 ev	6	14		1
14	6	0	eat-2 ev	6	14		1
15	0	0	eat-2 ev	6	14		1
16	6	0	eat-2 ev	6	14		0
17	0	0	eat-2 ev	6	14		0
18	4	0	eat-2 ev	6	14		0
19	0	0	eat-2 ev	6	16		1
20	0	0	eat-2 ev	6	16		1
21	10	1	eat-2 ev	6	16		1
22	0	0	eat-2 ev	6	16		1
23	8	0	eat-2 ev	6	16		1
24	0	0	eat-2 ev	6	16		1
25	10	0	eat-2 ev	6	16		1
26	0	0	eat-2 ev	6	16		1
27	0	0	eat-2 ev	6	16		1
28	13	0	eat-2 ev	6	16		1
29	0	0	eat-2 ev	6	16		1
30	0	0	eat-2 ev	6	16		1
31	20	0	eat-2 ev	6	16		1
32	0	0	eat-2 ev	6	16		1
33	0	0	eat-2 ev	6	16		1
34	0	0	eat-2 ev	6	16		1
35	17	0	eat-2 ev	6	16		1
36	0	0	eat-2 ev	6	16		1
37	3	0	eat-2 ev	6	16		1
1	0	0	eat-2 repo-1 RNAi (hatch)	7	16		1
2	0	0	eat-2 repo-1 RNAi (hatch)	7	16		1
3	0	0	eat-2 repo-1 RNAi (hatch)	7	18		1
4	0	0	eat-2 repo-1 RNAi (hatch)	7	18		1
5	0	0	eat-2 repo-1 RNAi (hatch)	7	18		1
6	0	0	eat-2 repo-1 RNAi (hatch)	7	18		1
7	0	0	eat-2 repo-1 RNAi (hatch)	7	18		1
8	0	9	eat-2 repo-1 RNAi (hatch)	7	18		1
9	0	0	eat-2 repo-1 RNAi (hatch)	7	18		1
10	0	0	eat-2 repo-1 RNAi (hatch)	7	18		1
11	4	0	eat-2 repo-1 RNAi (hatch)	7	18		1
12	0	0	eat-2 repo-1 RNAi (hatch)	7	18		1
13	0	0	eat-2 repo-1 RNAi (hatch)	7	18		1
14	17	0	eat-2 repo-1 RNAi (hatch)	7	18		1
15	0	0	eat-2 repo-1 RNAi (hatch)	7	18		1
16	22	0	eat-2 repo-1 RNAi (hatch)	7	18		1
17	0	0	eat-2 repo-1 RNAi (hatch)	7	18		1
18	21	0	eat-2 repo-1 RNAi (hatch)	7	18		1
19	0	0	eat-2 repo-1 RNAi (hatch)	7	18		1
20	0	0	eat-2 repo-1 RNAi (hatch)	7	18		1
21	30	0	eat-2 repo-1 RNAi (hatch)	7	21		1
22	0	0	eat-2 repo-1 RNAi (hatch)	7	21		1
23	8	0	eat-2 repo-1 RNAi (hatch)	7	21		1
24	0	0	eat-2 repo-1 RNAi (hatch)	7	21		1
25	6	0	eat-2 repo-1 RNAi (hatch)	7	21		1
26	0	0	eat-2 repo-1 RNAi (hatch)	7	21		1
27	0	0	eat-2 repo-1 RNAi (hatch)	7	21		1
28	1	0	eat-2 repo-1 RNAi (hatch)	7	21		1
29	0	0	eat-2 repo-1 RNAi (hatch)	7	21		1
30	0	0	eat-2 repo-1 RNAi (hatch)	7	21		1
31	2	0	eat-2 repo-1 RNAi (hatch)	7	21		1
1	0	0	eat-2 repo-1 RNAi (adulthood)	8	21		1
2	0	0	eat-2 repo-1 RNAi (adulthood)	8	21		1
3	0	17	eat-2 repo-1 RNAi (adulthood)	8	21		1
4	0	0	eat-2 repo-1 RNAi (adulthood)	8	21		1
5	0	0	eat-2 repo-1 RNAi (adulthood)	8	21		1
6	0	0	eat-2 repo-1 RNAi (adulthood)	8	21		1
7	0	0	eat-2 repo-1 RNAi (adulthood)	8	21		1
8	0	2	eat-2 repo-1 RNAi (adulthood)	8	21		1
9	0	0	eat-2 repo-1 RNAi (adulthood)	8	21		1
10	0	0	eat-2 repo-1 RNAi (adulthood)	8	21		1
11	2	1	eat-2 repo-1 RNAi (adulthood)	8	21		1
12	0	0	eat-2 repo-1 RNAi (adulthood)	8	21		1
13	0	0	eat-2 repo-1 RNAi (adulthood)	8	21		1
14	7	0	eat-2 repo-1 RNAi (adulthood)	8	21		1
15	0	0	eat-2 repo-1 RNAi (adulthood)	8	21		1
16	5	2	eat-2 repo-1 RNAi (adulthood)	8	23		1
17	0	0	eat-2 repo-1 RNAi (adulthood)	8	23		1
18	3	0	eat-2 repo-1 RNAi (adulthood)	8	23		1
19	0	0	eat-2 repo-1 RNAi (adulthood)	8	23		1
20	0	0	eat-2 repo-1 RNAi (adulthood)	8	23		1
21	7	1	eat-2 repo-1 RNAi (adulthood)	8	23		1
22	0	0	eat-2 repo-1 RNAi (adulthood)	8	23		1
23	5	0	eat-2 repo-1 RNAi (adulthood)	8	23		1
24	0	0	eat-2 repo-1 RNAi (adulthood)	8	23		1
25	8	0	eat-2 repo-1 RNAi (adulthood)	8	23		1
26	0	0	eat-2 repo-1 RNAi (adulthood)	8	23		1
27	0	0	eat-2 repo-1 RNAi (adulthood)	8	23		1
28	10	0	eat-2 repo-1 RNAi (adulthood)	8	23		1
29	0	0	eat-2 repo-1 RNAi (adulthood)	8	25		1
30	0	0	eat-2 repo-1 RNAi (adulthood)	8	25		1
31	19	0	eat-2 repo-1 RNAi (adulthood)	8	25		1
32	0	0	eat-2 repo-1 RNAi (adulthood)	8	25		1
33	0	0	eat-2 repo-1 RNAi (adulthood)	8	25		1
34	0	0	eat-2 repo-1 RNAi (adulthood)	8	25		1
35	24	0	eat-2 repo-1 RNAi (adulthood)	8	28		1
36	0	0	eat-2 repo-1 RNAi (adulthood)	8	8			0
37	5	0	eat-2 repo-1 RNAi (adulthood)	8	8			0
38	0	0	eat-2 repo-1 RNAi (adulthood)	8	8			0
39	2	0	eat-2 repo-1 RNAi (adulthood)	8	8			0
1	0	0	eat-2 sfa-1 RNAi (hatch)	9	8			0
2	0	0	eat-2 sfa-1 RNAi (hatch)	9	8			0
3	0	1	eat-2 sfa-1 RNAi (hatch)	9	8			0
4	0	0	eat-2 sfa-1 RNAi (hatch)	9	8			0
5	0	0	eat-2 sfa-1 RNAi (hatch)	9	8			0
6	0	0	eat-2 sfa-1 RNAi (hatch)	9	11			1
7	0	0	eat-2 sfa-1 RNAi (hatch)	9	11			0
8	2	5	eat-2 sfa-1 RNAi (hatch)	9	11			0
9	0	0	eat-2 sfa-1 RNAi (hatch)	9	11			0
10	0	0	eat-2 sfa-1 RNAi (hatch)	9	11			0
11	3	0	eat-2 sfa-1 RNAi (hatch)	9	11			0
12	0	0	eat-2 sfa-1 RNAi (hatch)	9	11			0
13	0	0	eat-2 sfa-1 RNAi (hatch)	9	11			0
14	13	1	eat-2 sfa-1 RNAi (hatch)	9	11			0
15	0	0	eat-2 sfa-1 RNAi (hatch)	9	14			1
16	20	0	eat-2 sfa-1 RNAi (hatch)	9	14			1
17	0	0	eat-2 sfa-1 RNAi (hatch)	9	14			1
18	20	1	eat-2 sfa-1 RNAi (hatch)	9	14			1
19	0	0	eat-2 sfa-1 RNAi (hatch)	9	14			1
20	0	0	eat-2 sfa-1 RNAi (hatch)	9	14			1
21	30	0	eat-2 sfa-1 RNAi (hatch)	9	14			1
22	0	0	eat-2 sfa-1 RNAi (hatch)	9	14			1
23	14	0	eat-2 sfa-1 RNAi (hatch)	9	14			1
24	0	0	eat-2 sfa-1 RNAi (hatch)	9	14			1
25	9	0	eat-2 sfa-1 RNAi (hatch)	9	14			1
26	0	0	eat-2 sfa-1 RNAi (hatch)	9	14			1
27	0	0	eat-2 sfa-1 RNAi (hatch)	9	14			0
28	1	0	eat-2 sfa-1 RNAi (hatch)	9	16			1
1	0	0	eat-2 sfa-1 RNAi (adulthood)	10	16			1
2	0	0	eat-2 sfa-1 RNAi (adulthood)	10	16			1
3	0	10	eat-2 sfa-1 RNAi (adulthood)	10	16			1
4	0	0	eat-2 sfa-1 RNAi (adulthood)	10	16			1
5	0	0	eat-2 sfa-1 RNAi (adulthood)	10	16			1
6	0	0	eat-2 sfa-1 RNAi (adulthood)	10	16			1
7	0	0	eat-2 sfa-1 RNAi (adulthood)	10	16			1
8	0	1	eat-2 sfa-1 RNAi (adulthood)	10	16			1
9	0	0	eat-2 sfa-1 RNAi (adulthood)	10	16			1
10	0	0	eat-2 sfa-1 RNAi (adulthood)	10	16			1
11	3	1	eat-2 sfa-1 RNAi (adulthood)	10	16			1
12	0	0	eat-2 sfa-1 RNAi (adulthood)	10	16			1
13	0	0	eat-2 sfa-1 RNAi (adulthood)	10	16			1
14	11	3	eat-2 sfa-1 RNAi (adulthood)	10	16			1
15	0	0	eat-2 sfa-1 RNAi (adulthood)	10	16			1
16	6	0	eat-2 sfa-1 RNAi (adulthood)	10	16			1
17	0	0	eat-2 sfa-1 RNAi (adulthood)	10	16			1
18	6	0	eat-2 sfa-1 RNAi (adulthood)	10	16			1
19	0	0	eat-2 sfa-1 RNAi (adulthood)	10	16			0
20	0	0	eat-2 sfa-1 RNAi (adulthood)	10	18			1
21	6	1	eat-2 sfa-1 RNAi (adulthood)	10	18			1
22	0	0	eat-2 sfa-1 RNAi (adulthood)	10	18			1
23	6	0	eat-2 sfa-1 RNAi (adulthood)	10	18			1
24	0	0	eat-2 sfa-1 RNAi (adulthood)	10	18			1
25	8	1	eat-2 sfa-1 RNAi (adulthood)	10	18			1
26	0	0	eat-2 sfa-1 RNAi (adulthood)	10	18			1
27	0	0	eat-2 sfa-1 RNAi (adulthood)	10	18			1
28	13	0	eat-2 sfa-1 RNAi (adulthood)	10	18			1
29	0	0	eat-2 sfa-1 RNAi (adulthood)	10	18			1
30	0	0	eat-2 sfa-1 RNAi (adulthood)	10	18			1
31	25	0	eat-2 sfa-1 RNAi (adulthood)	10	21			1
32	0	0	eat-2 sfa-1 RNAi (adulthood)	10	21			1
33	0	0	eat-2 sfa-1 RNAi (adulthood)	10	21			1
34	0	0	eat-2 sfa-1 RNAi (adulthood)	10	21			1
35	16	0	eat-2 sfa-1 RNAi (adulthood)	10	21			1
36	0	0	eat-2 sfa-1 RNAi (adulthood)	10	21			1
37	2	0	eat-2 sfa-1 RNAi (adulthood)	10	21			1
38	0	0	eat-2 sfa-1 RNAi (adulthood)	10	21			1
39	1	0	eat-2 sfa-1 RNAi (adulthood)	10	21			1
					21			1
					21			1
					21			1
					21			1
					21			1
					21			1
					21			1
					21			1
					21			1
					21			1
					21			1
					21			1
					21			1
					21			1
					21			1
					21			1
					21			1
					21			1
					21			1
					21			1
					21			1
					21			1
					23			1
					23			1
					23			1
					23			1
					23			1
					23			1
					23			1
					23			1
					23			1
					23			1
					23			1
					23			1
					23			1
					23			1
					23			1
					23			1
					25			1
					25			1
					25			1
					25			1
					25			1
					25			1
					25			1
					25			1
					25			1
					28			1
					28			1
					8				0
					8				0
					8				0
					8				0
					8				0
					8				0
					8				0
					8				0
					8				0
					8				0
					8				0
					8				0
					8				0
					11				1
					11				1
					11				1
					11				1
					11				1
					11				1
					11				1
					11				0
					11				0
					14				1
					14				1
					14				1
					14				1
					14				1
					14				1
					14				1
					14				1
					14				1
					14				1
					14				1
					14				1
					14				1
					14				1
					14				1
					14				0
					14				0
					14				0
					14				0
					14				0
					14				0
					14				0
					14				0
					14				0
					14				0
					14				0
					14				0
					14				0
					14				0
					14				0
					14				0
					14				0
					14				0
					16				1
					16				1
					16				1
					16				1
					16				1
					16				1
					16				1
					16				1
					18				1
					18				1
					18				1
					18				1
					18				1
					18				1
					18				1
					18				1
					18				1
					18				1
					18				1
					18				1
					18				1
					18				1
					21				1
					21				1
					21				1
					21				1
					21				1
					21				1
					21				1
					21				1
					21				1
					21				1
					21				1
					21				1
					21				1
					21				1
					21				1
					21				1
					21				1
					21				1
					21				1
					21				1
					21				1
					21				1
					21				1
					21				1
					21				1
					21				1
					21				1
					21				1
					21				1
					23				1
					23				1
					23				1
					23				1
					23				1
					23				1
					23				1
					23				1
					23				1
					23				1
					25				1
					25				1
					25				1
					25				1
					8					0
					8					0
					8					0
					8					0
					8					0
					8					0
					8					0
					8					0
					8					0
					8					0
					11					1
					11					0
					11					0
					11					0
					11					0
					11					0
					14					1
					14					1
					14					1
					14					1
					14					1
					14					1
					14					1
					14					1
					14					1
					14					1
					14					1
					16					1
					16					1
					16					1
					16					1
					16					1
					16					1
					16					1
					16					1
					16					1
					16					1
					18					1
					18					1
					18					1
					18					1
					18					1
					18					1
					18					1
					18					1
					18					1
					18					1
					18					1
					18					1
					21					1
					21					1
					21					1
					21					1
					21					1
					21					1
					21					1
					21					1
					21					1
					21					1
					21					1
					21					1
					21					1
					21					1
					21					1
					21					1
					21					1
					21					1
					21					1
					21					1
					21					1
					21					1
					21					1
					21					1
					21					1
					21					1
					21					1
					21					1
					21					1
					21					1
					21					1
					21					1
					21					1
					21					1
					21					1
					21					1
					21					1
					21					1
					21					1
					21					1
					23					1
					23					1
					23					1
					23					1
					23					1
					23					1
					23					1
					23					1
					23					1
					23					1
					23					1
					23					1
					23					1
					23					1
					23					1
					23					1
					25					1
					25					1
					25					1
					25					1
					25					1
					25					1
					25					1
					25					1
					25					1
					25					1
					25					1
					25					1
					28					1
					28					1
					28					1
					3						0
					3						0
					3						0
					3						0
					3						0
					3						0
					3						0
					3						0
					3						0
					3						0
					3						0
					3						0
					3						0
					3						0
					8						0
					8						0
					8						0
					8						0
					8						0
					11						1
					11						1
					11						1
					14						1
					14						1
					14						1
					14						1
					14						1
					14						1
					16						1
					16						1
					16						1
					16						1
					16						1
					16						1
					18						1
					18						1
					18						1
					18						1
					21						1
					21						1
					21						1
					21						1
					21						1
					21						1
					21						1
					21						1
					21						1
					21						1
					21						0
					23						1
					23						1
					23						1
					23						1
					23						1
					23						1
					23						1
					23						1
					25						1
					25						1
					25						1
					25						1
					25						1
					25						1
					25						1
					25						1
					25						1
					25						1
					28						1
					28						1
					28						1
					28						1
					28						1
					28						1
					28						1
					28						1
					28						1
					28						1
					28						1
					28						1
					28						1
					31						1
					31						1
					31						1
					31						1
					31						1
					31						1
					31						1
					31						1
					31						1
					31						1
					31						1
					31						1
					31						1
					31						1
					31						1
					31						1
					31						1
					31						1
					31						1
					31						1
					35						1
					35						1
					35						1
					35						1
					35						1
					35						1
					35						1
					35						1
					35						1
					35						1
					35						1
					35						1
					35						1
					35						1
					35						1
					35						1
					35						1
					37						1
					37						1
					37						1
					8							0
					8							0
					8							0
					8							0
					8							0
					8							0
					8							0
					8							0
					8							0
					11							1
					11							1
					11							1
					11							1
					14							1
					14							1
					14							1
					14							1
					14							1
					14							1
					14							1
					14							1
					14							1
					14							1
					14							1
					14							1
					14							1
					14							1
					14							1
					14							1
					14							1
					16							1
					16							1
					16							1
					16							1
					16							1
					16							1
					16							1
					16							1
					16							1
					16							1
					16							1
					16							1
					16							1
					16							1
					16							1
					16							1
					16							1
					16							1
					16							1
					16							1
					16							1
					16							1
					18							1
					18							1
					18							1
					18							1
					18							1
					18							1
					18							1
					18							1
					18							1
					18							1
					18							1
					18							1
					18							1
					18							1
					18							1
					18							1
					18							1
					18							1
					18							1
					18							1
					18							1
					21							1
					21							1
					21							1
					21							1
					21							1
					21							1
					21							1
					21							1
					21							1
					21							1
					21							1
					21							1
					21							1
					21							1
					21							1
					21							1
					21							1
					21							1
					21							1
					21							1
					21							1
					21							1
					21							1
					21							1
					21							1
					21							1
					21							1
					21							1
					21							1
					21							1
					23							1
					23							1
					23							1
					23							1
					23							1
					23							1
					23							1
					23							1
					25							1
					25							1
					25							1
					25							1
					25							1
					25							1
					28							1
					31							1
					31							1
					3								0
					3								0
					3								0
					3								0
					3								0
					3								0
					3								0
					3								0
					3								0
					3								0
					3								0
					3								0
					3								0
					3								0
					3								0
					3								0
					3								0
					8								0
					8								0
					11								1
					11								1
					11								0
					14								1
					14								1
					14								1
					14								1
					14								1
					14								1
					14								1
					16								1
					16								1
					16								1
					16								1
					16								1
					16								0
					16								0
					18								1
					18								1
					18								1
					21								1
					21								1
					21								1
					21								1
					21								1
					21								1
					21								1
					21								0
					23								1
					23								1
					23								1
					23								1
					23								1
					25								1
					25								1
					25								1
					25								1
					25								1
					25								1
					25								1
					25								1
					28								1
					28								1
					28								1
					28								1
					28								1
					28								1
					28								1
					28								1
					28								1
					28								1
					31								1
					31								1
					31								1
					31								1
					31								1
					31								1
					31								1
					31								1
					31								1
					31								1
					31								1
					31								1
					31								1
					31								1
					31								1
					31								1
					31								1
					31								1
					31								1
					35								1
					35								1
					35								1
					35								1
					35								1
					35								1
					35								1
					35								1
					35								1
					35								1
					35								1
					35								1
					35								1
					35								1
					35								1
					35								1
					35								1
					35								1
					35								1
					35								1
					35								1
					35								1
					35								1
					35								1
					37								1
					37								1
					37								1
					37								1
					37								1
					39								1
					39								1
					3									0
					8									1
					8									1
					8									0
					8									0
					8									0
					8									0
					8									0
					11									1
					11									1
					11									1
					14									1
					14									1
					14									1
					14									1
					14									1
					14									1
					14									1
					14									1
					14									1
					14									1
					14									1
					14									1
					14									1
					14									0
					16									1
					16									1
					16									1
					16									1
					16									1
					16									1
					16									1
					16									1
					16									1
					16									1
					16									1
					16									1
					16									1
					16									1
					16									1
					16									1
					16									1
					16									1
					16									1
					16									1
					18									1
					18									1
					18									1
					18									1
					18									1
					18									1
					18									1
					18									1
					18									1
					18									1
					18									1
					18									1
					18									1
					18									1
					18									1
					18									1
					18									1
					18									1
					18									1
					18									1
					18									0
					21									1
					21									1
					21									1
					21									1
					21									1
					21									1
					21									1
					21									1
					21									1
					21									1
					21									1
					21									1
					21									1
					21									1
					21									1
					21									1
					21									1
					21									1
					21									1
					21									1
					21									1
					21									1
					21									1
					21									1
					21									1
					21									1
					21									1
					21									1
					21									1
					21									1
					23									1
					23									1
					23									1
					23									1
					23									1
					23									1
					23									1
					23									1
					23									1
					23									1
					23									1
					23									1
					23									1
					23									1
					25									1
					25									1
					25									1
					25									1
					25									1
					25									1
					25									1
					25									1
					25									1
					28									1
					3										0
					3										0
					3										0
					3										0
					3										0
					3										0
					3										0
					3										0
					3										0
					3										0
					8										0
					11										1
					11										1
					11										1
					11										0
					14										1
					14										1
					14										1
					14										1
					14										1
					14										1
					14										1
					14										1
					14										1
					14										1
					14										1
					14										0
					14										0
					14										0
					16										1
					16										1
					16										1
					16										1
					16										1
					16										1
					18										1
					18										1
					18										1
					18										1
					18										1
					18										1
					21										1
					21										1
					21										1
					21										1
					21										1
					21										1
					21										0
					23										1
					23										1
					23										1
					23										1
					23										1
					23										1
					25										1
					25										1
					25										1
					25										1
					25										1
					25										1
					25										1
					25										1
					25										0
					28										1
					28										1
					28										1
					28										1
					28										1
					28										1
					28										1
					28										1
					28										1
					28										1
					28										1
					28										1
					28										1
					31										1
					31										1
					31										1
					31										1
					31										1
					31										1
					31										1
					31										1
					31										1
					31										1
					31										1
					31										1
					31										1
					31										1
					31										1
					31										1
					31										1
					31										1
					31										1
					31										1
					31										1
					31										1
					31										1
					31										1
					31										1
					35										1
					35										1
					35										1
					35										1
					35										1
					35										1
					35										1
					35										1
					35										1
					35										1
					35										1
					35										1
					35										1
					35										1
					35										1
					35										1
					37										1
					37										1
					39										1

## Sheet: 4B_repeat 2
Day	N Dead	N Censor	Lifespan	Worksheet	Day	N2 ev	N2 repo-1 (hatch)	N2 repo-1 (adulthood)	eat-2 ev	eat-2 repo-1 (hatch)	eat-2 repo-1 (adulthood)
1	0	0	N2 ev	1	3	0
2	0	0	N2 ev	1	8	0
3	0	1	N2 ev	1	8	0
4	0	0	N2 ev	1	8	0
5	0	0	N2 ev	1	8	0
6	0	0	N2 ev	1	8	0
7	0	0	N2 ev	1	8	0
8	0	12	N2 ev	1	8	0
9	0	0	N2 ev	1	8	0
10	0	0	N2 ev	1	8	0
11	0	0	N2 ev	1	8	0
12	4	8	N2 ev	1	8	0
13	10	0	N2 ev	1	8	0
14	0	0	N2 ev	1	12	1
15	9	0	N2 ev	1	12	1
16	0	0	N2 ev	1	12	1
17	14	0	N2 ev	1	12	1
18	0	0	N2 ev	1	12	0
19	23	0	N2 ev	1	12	0
20	0	0	N2 ev	1	12	0
21	17	0	N2 ev	1	12	0
22	0	0	N2 ev	1	12	0
23	1	0	N2 ev	1	12	0
24	0	0	N2 ev	1	12	0
25	0	0	N2 ev	1	12	0
26	1	0	N2 ev	1	13	1
1	0	0	N2 repo-1 (hatch)	2	13	1
2	0	0	N2 repo-1 (hatch)	2	13	1
3	0	4	N2 repo-1 (hatch)	2	13	1
4	0	0	N2 repo-1 (hatch)	2	13	1
5	0	0	N2 repo-1 (hatch)	2	13	1
6	0	0	N2 repo-1 (hatch)	2	13	1
7	0	0	N2 repo-1 (hatch)	2	13	1
8	0	32	N2 repo-1 (hatch)	2	13	1
9	0	0	N2 repo-1 (hatch)	2	13	1
10	0	0	N2 repo-1 (hatch)	2	15	1
11	0	0	N2 repo-1 (hatch)	2	15	1
12	3	2	N2 repo-1 (hatch)	2	15	1
13	8	0	N2 repo-1 (hatch)	2	15	1
14	0	0	N2 repo-1 (hatch)	2	15	1
15	10	0	N2 repo-1 (hatch)	2	15	1
16	0	0	N2 repo-1 (hatch)	2	15	1
17	19	0	N2 repo-1 (hatch)	2	15	1
18	0	0	N2 repo-1 (hatch)	2	15	1
19	14	0	N2 repo-1 (hatch)	2	17	1
20	0	0	N2 repo-1 (hatch)	2	17	1
21	8	0	N2 repo-1 (hatch)	2	17	1
1	0	0	N2 repo-1 (adulthood)	3	17	1
2	0	0	N2 repo-1 (adulthood)	3	17	1
3	0	1	N2 repo-1 (adulthood)	3	17	1
4	0	0	N2 repo-1 (adulthood)	3	17	1
5	0	0	N2 repo-1 (adulthood)	3	17	1
6	0	0	N2 repo-1 (adulthood)	3	17	1
7	0	0	N2 repo-1 (adulthood)	3	17	1
8	0	4	N2 repo-1 (adulthood)	3	17	1
9	0	0	N2 repo-1 (adulthood)	3	17	1
10	0	0	N2 repo-1 (adulthood)	3	17	1
11	0	0	N2 repo-1 (adulthood)	3	17	1
12	3	5	N2 repo-1 (adulthood)	3	19	1
13	3	1	N2 repo-1 (adulthood)	3	19	1
14	0	0	N2 repo-1 (adulthood)	3	19	1
15	17	0	N2 repo-1 (adulthood)	3	19	1
16	0	0	N2 repo-1 (adulthood)	3	19	1
17	16	0	N2 repo-1 (adulthood)	3	19	1
18	0	0	N2 repo-1 (adulthood)	3	19	1
19	32	0	N2 repo-1 (adulthood)	3	19	1
20	0	0	N2 repo-1 (adulthood)	3	19	1
21	13	0	N2 repo-1 (adulthood)	3	19	1
22	0	0	N2 repo-1 (adulthood)	3	19	1
23	4	0	N2 repo-1 (adulthood)	3	19	1
24	0	0	N2 repo-1 (adulthood)	3	19	1
25	0	0	N2 repo-1 (adulthood)	3	19	1
26	1	0	N2 repo-1 (adulthood)	3	19	1
1	0	0	eat-2 ev	4	19	1
2	0	27	eat-2 ev	4	19	1
3	0	0	eat-2 ev	4	19	1
4	0	0	eat-2 ev	4	19	1
5	0	0	eat-2 ev	4	19	1
6	0	0	eat-2 ev	4	19	1
7	0	0	eat-2 ev	4	19	1
8	2	2	eat-2 ev	4	19	1
9	0	0	eat-2 ev	4	21	1
10	0	0	eat-2 ev	4	21	1
11	0	0	eat-2 ev	4	21	1
12	14	3	eat-2 ev	4	21	1
13	1	0	eat-2 ev	4	21	1
14	0	0	eat-2 ev	4	21	1
15	4	1	eat-2 ev	4	21	1
16	0	0	eat-2 ev	4	21	1
17	6	1	eat-2 ev	4	21	1
18	0	0	eat-2 ev	4	21	1
19	6	1	eat-2 ev	4	21	1
20	0	0	eat-2 ev	4	21	1
21	8	0	eat-2 ev	4	21	1
22	0	0	eat-2 ev	4	21	1
23	9	0	eat-2 ev	4	21	1
24	0	0	eat-2 ev	4	21	1
25	0	0	eat-2 ev	4	21	1
26	9	0	eat-2 ev	4	23	1
27	0	0	eat-2 ev	4	26	1
28	0	0	eat-2 ev	4	3		0
29	4	1	eat-2 ev	4	3		0
30	0	0	eat-2 ev	4	3		0
31	0	0	eat-2 ev	4	3		0
32	0	0	eat-2 ev	4	8		0
33	1	0	eat-2 ev	4	8		0
1	0	0	eat-2 repo-1 (hatch)	5	8		0
2	0	0	eat-2 repo-1 (hatch)	5	8		0
3	0	7	eat-2 repo-1 (hatch)	5	8		0
4	0	0	eat-2 repo-1 (hatch)	5	8		0
5	0	0	eat-2 repo-1 (hatch)	5	8		0
6	0	0	eat-2 repo-1 (hatch)	5	8		0
7	0	0	eat-2 repo-1 (hatch)	5	8		0
8	2	5	eat-2 repo-1 (hatch)	5	8		0
9	0	0	eat-2 repo-1 (hatch)	5	8		0
10	0	0	eat-2 repo-1 (hatch)	5	8		0
11	0	0	eat-2 repo-1 (hatch)	5	8		0
12	14	1	eat-2 repo-1 (hatch)	5	8		0
13	11	3	eat-2 repo-1 (hatch)	5	8		0
14	0	0	eat-2 repo-1 (hatch)	5	8		0
15	14	0	eat-2 repo-1 (hatch)	5	8		0
16	0	0	eat-2 repo-1 (hatch)	5	8		0
17	12	0	eat-2 repo-1 (hatch)	5	8		0
18	0	0	eat-2 repo-1 (hatch)	5	8		0
19	19	0	eat-2 repo-1 (hatch)	5	8		0
20	0	0	eat-2 repo-1 (hatch)	5	8		0
21	7	0	eat-2 repo-1 (hatch)	5	8		0
22	0	0	eat-2 repo-1 (hatch)	5	8		0
23	2	0	eat-2 repo-1 (hatch)	5	8		0
24	0	0	eat-2 repo-1 (hatch)	5	8		0
25	0	0	eat-2 repo-1 (hatch)	5	8		0
26	3	0	eat-2 repo-1 (hatch)	5	8		0
1	0	0	eat-2 repo-1 (adulthood)	6	8		0
2	0	0	eat-2 repo-1 (adulthood)	6	8		0
3	0	38	eat-2 repo-1 (adulthood)	6	8		0
4	0	0	eat-2 repo-1 (adulthood)	6	8		0
5	0	0	eat-2 repo-1 (adulthood)	6	12		1
6	0	0	eat-2 repo-1 (adulthood)	6	12		1
7	0	0	eat-2 repo-1 (adulthood)	6	12		1
8	1	5	eat-2 repo-1 (adulthood)	6	12		0
9	0	0	eat-2 repo-1 (adulthood)	6	12		0
10	0	0	eat-2 repo-1 (adulthood)	6	13		1
11	0	0	eat-2 repo-1 (adulthood)	6	13		1
12	8	0	eat-2 repo-1 (adulthood)	6	13		1
13	5	0	eat-2 repo-1 (adulthood)	6	13		1
14	0	0	eat-2 repo-1 (adulthood)	6	13		1
15	5	0	eat-2 repo-1 (adulthood)	6	13		1
16	0	0	eat-2 repo-1 (adulthood)	6	13		1
17	3	2	eat-2 repo-1 (adulthood)	6	13		1
18	0	0	eat-2 repo-1 (adulthood)	6	15		1
19	8	1	eat-2 repo-1 (adulthood)	6	15		1
20	0	0	eat-2 repo-1 (adulthood)	6	15		1
21	7	0	eat-2 repo-1 (adulthood)	6	15		1
22	0	0	eat-2 repo-1 (adulthood)	6	15		1
23	3	0	eat-2 repo-1 (adulthood)	6	15		1
24	0	0	eat-2 repo-1 (adulthood)	6	15		1
25	0	0	eat-2 repo-1 (adulthood)	6	15		1
26	5	0	eat-2 repo-1 (adulthood)	6	15		1
27	0	0	eat-2 repo-1 (adulthood)	6	15		1
28	0	0	eat-2 repo-1 (adulthood)	6	17		1
29	4	0	eat-2 repo-1 (adulthood)	6	17		1
30	0	0	eat-2 repo-1 (adulthood)	6	17		1
31	0	0	eat-2 repo-1 (adulthood)	6	17		1
32	0	0	eat-2 repo-1 (adulthood)	6	17		1
33	1	0	eat-2 repo-1 (adulthood)	6	17		1
34	0	0	eat-2 repo-1 (adulthood)	6	17		1
35	0	0	eat-2 repo-1 (adulthood)	6	17		1
36	0	0	eat-2 repo-1 (adulthood)	6	17		1
37	1	0	eat-2 repo-1 (adulthood)	6	17		1
38	0	0	eat-2 repo-1 (adulthood)	6	17		1
39	0	0	eat-2 repo-1 (adulthood)	6	17		1
40	0	0	eat-2 repo-1 (adulthood)	6	17		1
41	0	0	eat-2 repo-1 (adulthood)	6	17		1
42	0	0	eat-2 repo-1 (adulthood)	6	17		1
43	0	0	eat-2 repo-1 (adulthood)	6	17		1
44	0	0	eat-2 repo-1 (adulthood)	6	17		1
45	0	0	eat-2 repo-1 (adulthood)	6	17		1
46	0	0	eat-2 repo-1 (adulthood)	6	17		1
47	0	0	eat-2 repo-1 (adulthood)	6	19		1
48	0	0	eat-2 repo-1 (adulthood)	6	19		1
				6	19		1
				6	19		1
				6	19		1
				6	19		1
				6	19		1
				6	19		1
				6	19		1
				6	19		1
				6	19		1
				6	19		1
				6	19		1
				6	19		1
				6	21		1
				6	21		1
				6	21		1
				6	21		1
				6	21		1
				6	21		1
				6	21		1
				6	21		1
				6	3			0
				6	8			0
				6	8			0
				6	8			0
				6	8			0
				6	12			1
				6	12			1
				6	12			1
				6	12			0
				6	12			0
				6	12			0
				6	12			0
				6	12			0
					13			1
					13			1
					13			1
					13			0
					15			1
					15			1
					15			1
					15			1
					15			1
					15			1
					15			1
					15			1
					15			1
					15			1
					15			1
					15			1
					15			1
					15			1
					15			1
					15			1
					15			1
					17			1
					17			1
					17			1
					17			1
					17			1
					17			1
					17			1
					17			1
					17			1
					17			1
					17			1
					17			1
					17			1
					17			1
					17			1
					17			1
					19			1
					19			1
					19			1
					19			1
					19			1
					19			1
					19			1
					19			1
					19			1
					19			1
					19			1
					19			1
					19			1
					19			1
					19			1
					19			1
					19			1
					19			1
					19			1
					19			1
					19			1
					19			1
					19			1
					19			1
					19			1
					19			1
					19			1
					19			1
					19			1
					19			1
					19			1
					19			1
					21			1
					21			1
					21			1
					21			1
					21			1
					21			1
					21			1
					21			1
					21			1
					21			1
					21			1
					21			1
					21			1
					23			1
					23			1
					23			1
					23			1
					26			1
					2				0
					2				0
					2				0
					2				0
					2				0
					2				0
					2				0
					2				0
					2				0
					2				0
					2				0
					2				0
					2				0
					2				0
					2				0
					2				0
					2				0
					2				0
					2				0
					2				0
					2				0
					2				0
					2				0
					2				0
					2				0
					2				0
					2				0
					8				1
					8				1
					8				0
					8				0
					12				1
					12				1
					12				1
					12				1
					12				1
					12				1
					12				1
					12				1
					12				1
					12				1
					12				1
					12				1
					12				1
					12				1
					12				0
					12				0
					12				0
					13				1
					15				1
					15				1
					15				1
					15				1
					15				0
					17				1
					17				1
					17				1
					17				1
					17				1
					17				1
					17				0
					19				1
					19				1
					19				1
					19				1
					19				1
					19				1
					19				0
					21				1
					21				1
					21				1
					21				1
					21				1
					21				1
					21				1
					21				1
					23				1
					23				1
					23				1
					23				1
					23				1
					23				1
					23				1
					23				1
					23				1
					26				1
					26				1
					26				1
					26				1
					26				1
					26				1
					26				1
					26				1
					26				1
					29				1
					29				1
					29				1
					29				1
					29				0
					33				1
					3					0
					3					0
					3					0
					3					0
					3					0
					3					0
					3					0
					8					1
					8					1
					8					0
					8					0
					8					0
					8					0
					8					0
					12					1
					12					1
					12					1
					12					1
					12					1
					12					1
					12					1
					12					1
					12					1
					12					1
					12					1
					12					1
					12					1
					12					1
					12					0
					13					1
					13					1
					13					1
					13					1
					13					1
					13					1
					13					1
					13					1
					13					1
					13					1
					13					1
					13					0
					13					0
					13					0
					15					1
					15					1
					15					1
					15					1
					15					1
					15					1
					15					1
					15					1
					15					1
					15					1
					15					1
					15					1
					15					1
					15					1
					17					1
					17					1
					17					1
					17					1
					17					1
					17					1
					17					1
					17					1
					17					1
					17					1
					17					1
					17					1
					19					1
					19					1
					19					1
					19					1
					19					1
					19					1
					19					1
					19					1
					19					1
					19					1
					19					1
					19					1
					19					1
					19					1
					19					1
					19					1
					19					1
					19					1
					19					1
					21					1
					21					1
					21					1
					21					1
					21					1
					21					1
					21					1
					23					1
					23					1
					26					1
					26					1
					26					1
					3						0
					3						0
					3						0
					3						0
					3						0
					3						0
					3						0
					3						0
					3						0
					3						0
					3						0
					3						0
					3						0
					3						0
					3						0
					3						0
					3						0
					3						0
					3						0
					3						0
					3						0
					3						0
					3						0
					3						0
					3						0
					3						0
					3						0
					3						0
					3						0
					3						0
					3						0
					3						0
					3						0
					3						0
					3						0
					3						0
					3						0
					3						0
					8						1
					8						0
					8						0
					8						0
					8						0
					8						0
					12						1
					12						1
					12						1
					12						1
					12						1
					12						1
					12						1
					12						1
					13						1
					13						1
					13						1
					13						1
					13						1
					15						1
					15						1
					15						1
					15						1
					15						1
					17						1
					17						1
					17						1
					17						0
					17						0
					19						1
					19						1
					19						1
					19						1
					19						1
					19						1
					19						1
					19						1
					19						0
					21						1
					21						1
					21						1
					21						1
					21						1
					21						1
					21						1
					23						1
					23						1
					23						1
					26						1
					26						1
					26						1
					26						1
					26						1
					29						1
					29						1
					29						1
					29						1
					33						1
					37						1

## Sheet: 4B_repeat 3
Day	N Dead	N Censor	Lifespan	Worksheet	Day	N2 on ev	N2 on repo-1 (hatch)	N2 on repo-1 (adulthood)	eat-2 on ev	eat-2 on repo-1 (hatch)	eat-2 on repo-1 (adulthood)
1	0	0	N2 on ev	1	9	0
2	0	0	N2 on ev	1	9	0
3	0	0	N2 on ev	1	9	0
4	0	0	N2 on ev	1	9	0
5	0	0	N2 on ev	1	9	0
6	0	0	N2 on ev	1	9	0
7	0	0	N2 on ev	1	11	0
8	0	0	N2 on ev	1	11	0
9	0	6	N2 on ev	1	11	0
10	0	0	N2 on ev	1	11	0
11	0	4	N2 on ev	1	13	0
12	0	0	N2 on ev	1	13	0
13	0	5	N2 on ev	1	13	0
14	1	0	N2 on ev	1	13	0
15	0	0	N2 on ev	1	13	0
16	5	0	N2 on ev	1	14	1
17	0	0	N2 on ev	1	16	1
18	21	0	N2 on ev	1	16	1
19	0	0	N2 on ev	1	16	1
20	24	0	N2 on ev	1	16	1
21	18	0	N2 on ev	1	16	1
22	0	0	N2 on ev	1	18	1
23	0	0	N2 on ev	1	18	1
24	13	0	N2 on ev	1	18	1
25	0	0	N2 on ev	1	18	1
26	3	0	N2 on ev	1	18	1
1	0	0	N2 on repo-1 (hatch)	2	18	1
2	0	0	N2 on repo-1 (hatch)	2	18	1
3	0	1	N2 on repo-1 (hatch)	2	18	1
4	0	0	N2 on repo-1 (hatch)	2	18	1
5	0	0	N2 on repo-1 (hatch)	2	18	1
6	0	0	N2 on repo-1 (hatch)	2	18	1
7	0	0	N2 on repo-1 (hatch)	2	18	1
8	0	0	N2 on repo-1 (hatch)	2	18	1
9	0	12	N2 on repo-1 (hatch)	2	18	1
10	0	0	N2 on repo-1 (hatch)	2	18	1
11	0	0	N2 on repo-1 (hatch)	2	18	1
12	0	0	N2 on repo-1 (hatch)	2	18	1
13	4	2	N2 on repo-1 (hatch)	2	18	1
14	3	1	N2 on repo-1 (hatch)	2	18	1
15	0	0	N2 on repo-1 (hatch)	2	18	1
16	8	0	N2 on repo-1 (hatch)	2	18	1
17	0	0	N2 on repo-1 (hatch)	2	20	1
18	17	1	N2 on repo-1 (hatch)	2	20	1
19	0	0	N2 on repo-1 (hatch)	2	20	1
20	25	0	N2 on repo-1 (hatch)	2	20	1
21	14	0	N2 on repo-1 (hatch)	2	20	1
22	0	0	N2 on repo-1 (hatch)	2	20	1
23	0	0	N2 on repo-1 (hatch)	2	20	1
24	11	0	N2 on repo-1 (hatch)	2	20	1
25	0	0	N2 on repo-1 (hatch)	2	20	1
26	1	0	N2 on repo-1 (hatch)	2	20	1
1	0	0	N2 on repo-1 (adulthood)	3	20	1
2	0	0	N2 on repo-1 (adulthood)	3	20	1
3	0	2	N2 on repo-1 (adulthood)	3	20	1
4	0	0	N2 on repo-1 (adulthood)	3	20	1
5	0	0	N2 on repo-1 (adulthood)	3	20	1
6	0	0	N2 on repo-1 (adulthood)	3	20	1
7	0	0	N2 on repo-1 (adulthood)	3	20	1
8	0	0	N2 on repo-1 (adulthood)	3	20	1
9	0	1	N2 on repo-1 (adulthood)	3	20	1
10	0	0	N2 on repo-1 (adulthood)	3	20	1
11	0	2	N2 on repo-1 (adulthood)	3	20	1
12	0	0	N2 on repo-1 (adulthood)	3	20	1
13	0	3	N2 on repo-1 (adulthood)	3	20	1
14	0	0	N2 on repo-1 (adulthood)	3	20	1
15	0	0	N2 on repo-1 (adulthood)	3	21	1
16	3	0	N2 on repo-1 (adulthood)	3	21	1
17	0	0	N2 on repo-1 (adulthood)	3	21	1
18	21	0	N2 on repo-1 (adulthood)	3	21	1
19	0	0	N2 on repo-1 (adulthood)	3	21	1
20	19	0	N2 on repo-1 (adulthood)	3	21	1
21	13	0	N2 on repo-1 (adulthood)	3	21	1
22	0	0	N2 on repo-1 (adulthood)	3	21	1
23	0	0	N2 on repo-1 (adulthood)	3	21	1
24	13	0	N2 on repo-1 (adulthood)	3	21	1
25	0	0	N2 on repo-1 (adulthood)	3	21	1
26	1	0	N2 on repo-1 (adulthood)	3	21	1
1	0	0	eat-2 on ev	4	21	1
2	0	0	eat-2 on ev	4	21	1
3	0	2	eat-2 on ev	4	21	1
4	0	0	eat-2 on ev	4	21	1
5	0	0	eat-2 on ev	4	21	1
6	0	0	eat-2 on ev	4	21	1
7	0	0	eat-2 on ev	4	24	1
8	0	0	eat-2 on ev	4	24	1
9	0	8	eat-2 on ev	4	24	1
10	0	0	eat-2 on ev	4	24	1
11	3	1	eat-2 on ev	4	24	1
12	0	0	eat-2 on ev	4	24	1
13	7	1	eat-2 on ev	4	24	1
14	3	1	eat-2 on ev	4	24	1
15	0	0	eat-2 on ev	4	24	1
16	5	0	eat-2 on ev	4	24	1
17	0	0	eat-2 on ev	4	24	1
18	8	0	eat-2 on ev	4	24	1
19	0	0	eat-2 on ev	4	24	1
20	7	0	eat-2 on ev	4	26	1
21	9	0	eat-2 on ev	4	26	1
22	0	0	eat-2 on ev	4	26	1
23	0	0	eat-2 on ev	4	3		0
24	12	1	eat-2 on ev	4	9		0
25	0	0	eat-2 on ev	4	9		0
26	13	0	eat-2 on ev	4	9		0
27	0	0	eat-2 on ev	4	9		0
28	0	0	eat-2 on ev	4	9		0
29	0	0	eat-2 on ev	4	9		0
30	32	0	eat-2 on ev	4	9		0
31	0	0	eat-2 on ev	4	9		0
32	16	0	eat-2 on ev	4	9		0
33	0	0	eat-2 on ev	4	9		0
34	6	0	eat-2 on ev	4	9		0
35	0	0	eat-2 on ev	4	9		0
36	0	0	eat-2 on ev	4	13		1
37	5	0	eat-2 on ev	4	13		1
1	0	0	eat-2 on repo-1 (hatch)	5	13		1
2	0	0	eat-2 on repo-1 (hatch)	5	13		1
3	0	0	eat-2 on repo-1 (hatch)	5	13		0
4	0	0	eat-2 on repo-1 (hatch)	5	13		0
5	0	0	eat-2 on repo-1 (hatch)	5	14		1
6	0	0	eat-2 on repo-1 (hatch)	5	14		1
7	0	0	eat-2 on repo-1 (hatch)	5	14		1
8	0	0	eat-2 on repo-1 (hatch)	5	14		0
9	0	3	eat-2 on repo-1 (hatch)	5	16		1
10	0	0	eat-2 on repo-1 (hatch)	5	16		1
11	3	0	eat-2 on repo-1 (hatch)	5	16		1
12	0	0	eat-2 on repo-1 (hatch)	5	16		1
13	11	0	eat-2 on repo-1 (hatch)	5	16		1
14	11	0	eat-2 on repo-1 (hatch)	5	16		1
15	0	0	eat-2 on repo-1 (hatch)	5	16		1
16	11	0	eat-2 on repo-1 (hatch)	5	16		1
17	0	0	eat-2 on repo-1 (hatch)	5	18		1
18	31	0	eat-2 on repo-1 (hatch)	5	18		1
19	0	0	eat-2 on repo-1 (hatch)	5	18		1
20	30	1	eat-2 on repo-1 (hatch)	5	18		1
21	11	0	eat-2 on repo-1 (hatch)	5	18		1
22	0	0	eat-2 on repo-1 (hatch)	5	18		1
23	0	0	eat-2 on repo-1 (hatch)	5	18		1
24	17	0	eat-2 on repo-1 (hatch)	5	18		1
25	0	0	eat-2 on repo-1 (hatch)	5	18		1
26	7	0	eat-2 on repo-1 (hatch)	5	18		1
27	0	0	eat-2 on repo-1 (hatch)	5	18		1
28	0	0	eat-2 on repo-1 (hatch)	5	18		1
29	0	0	eat-2 on repo-1 (hatch)	5	18		1
30	4	0	eat-2 on repo-1 (hatch)	5	18		1
1	0	0	eat-2 on repo-1 (adulthood)	6	18		1
2	0	0	eat-2 on repo-1 (adulthood)	6	18		1
3	0	15	eat-2 on repo-1 (adulthood)	6	18		1
4	0	0	eat-2 on repo-1 (adulthood)	6	18		0
5	0	0	eat-2 on repo-1 (adulthood)	6	20		1
6	0	0	eat-2 on repo-1 (adulthood)	6	20		1
7	0	0	eat-2 on repo-1 (adulthood)	6	20		1
8	0	0	eat-2 on repo-1 (adulthood)	6	20		1
9	0	6	eat-2 on repo-1 (adulthood)	6	20		1
10	0	0	eat-2 on repo-1 (adulthood)	6	20		1
11	4	3	eat-2 on repo-1 (adulthood)	6	20		1
12	0	0	eat-2 on repo-1 (adulthood)	6	20		1
13	4	0	eat-2 on repo-1 (adulthood)	6	20		1
14	4	2	eat-2 on repo-1 (adulthood)	6	20		1
15	0	0	eat-2 on repo-1 (adulthood)	6	20		1
16	2	1	eat-2 on repo-1 (adulthood)	6	20		1
17	0	0	eat-2 on repo-1 (adulthood)	6	20		1
18	7	0	eat-2 on repo-1 (adulthood)	6	20		1
19	0	0	eat-2 on repo-1 (adulthood)	6	20		1
20	7	1	eat-2 on repo-1 (adulthood)	6	20		1
21	5	0	eat-2 on repo-1 (adulthood)	6	20		1
22	0	0	eat-2 on repo-1 (adulthood)	6	20		1
23	0	0	eat-2 on repo-1 (adulthood)	6	20		1
24	9	0	eat-2 on repo-1 (adulthood)	6	20		1
25	0	0	eat-2 on repo-1 (adulthood)	6	20		1
26	13	0	eat-2 on repo-1 (adulthood)	6	20		1
27	0	0	eat-2 on repo-1 (adulthood)	6	20		1
28	0	0	eat-2 on repo-1 (adulthood)	6	20		1
29	0	0	eat-2 on repo-1 (adulthood)	6	20		1
30	28	0	eat-2 on repo-1 (adulthood)	6	21		1
31	0	0	eat-2 on repo-1 (adulthood)	6	21		1
32	12	0	eat-2 on repo-1 (adulthood)	6	21		1
33	0	0	eat-2 on repo-1 (adulthood)	6	21		1
34	14	0	eat-2 on repo-1 (adulthood)	6	21		1
35	0	0	eat-2 on repo-1 (adulthood)	6	21		1
36	0	0	eat-2 on repo-1 (adulthood)	6	21		1
37	3	0	eat-2 on repo-1 (adulthood)	6	21		1
					21		1
					21		1
					21		1
					21		1
					21		1
					21		1
					24		1
					24		1
					24		1
					24		1
					24		1
					24		1
					24		1
					24		1
					24		1
					24		1
					24		1
					26		1
					3			0
					3			0
					9			0
					11			0
					11			0
					13			0
					13			0
					13			0
					16			1
					16			1
					16			1
					18			1
					18			1
					18			1
					18			1
					18			1
					18			1
					18			1
					18			1
					18			1
					18			1
					18			1
					18			1
					18			1
					18			1
					18			1
					18			1
					18			1
					18			1
					18			1
					18			1
					18			1
					20			1
					20			1
					20			1
					20			1
					20			1
					20			1
					20			1
					20			1
					20			1
					20			1
					20			1
					20			1
					20			1
					20			1
					20			1
					20			1
					20			1
					20			1
					20			1
					21			1
					21			1
					21			1
					21			1
					21			1
					21			1
					21			1
					21			1
					21			1
					21			1
					21			1
					21			1
					21			1
					24			1
					24			1
					24			1
					24			1
					24			1
					24			1
					24			1
					24			1
					24			1
					24			1
					24			1
					24			1
					24			1
					26			1
					3				0
					3				0
					9				0
					9				0
					9				0
					9				0
					9				0
					9				0
					9				0
					9				0
					11				1
					11				1
					11				1
					11				0
					13				1
					13				1
					13				1
					13				1
					13				1
					13				1
					13				1
					13				0
					14				1
					14				1
					14				1
					14				0
					16				1
					16				1
					16				1
					16				1
					16				1
					18				1
					18				1
					18				1
					18				1
					18				1
					18				1
					18				1
					18				1
					20				1
					20				1
					20				1
					20				1
					20				1
					20				1
					20				1
					21				1
					21				1
					21				1
					21				1
					21				1
					21				1
					21				1
					21				1
					21				1
					24				1
					24				1
					24				1
					24				1
					24				1
					24				1
					24				1
					24				1
					24				1
					24				1
					24				1
					24				1
					24				0
					26				1
					26				1
					26				1
					26				1
					26				1
					26				1
					26				1
					26				1
					26				1
					26				1
					26				1
					26				1
					26				1
					30				1
					30				1
					30				1
					30				1
					30				1
					30				1
					30				1
					30				1
					30				1
					30				1
					30				1
					30				1
					30				1
					30				1
					30				1
					30				1
					30				1
					30				1
					30				1
					30				1
					30				1
					30				1
					30				1
					30				1
					30				1
					30				1
					30				1
					30				1
					30				1
					30				1
					30				1
					30				1
					32				1
					32				1
					32				1
					32				1
					32				1
					32				1
					32				1
					32				1
					32				1
					32				1
					32				1
					32				1
					32				1
					32				1
					32				1
					32				1
					34				1
					34				1
					34				1
					34				1
					34				1
					34				1
					37				1
					37				1
					37				1
					37				1
					37				1
					9					0
					9					0
					9					0
					11					1
					11					1
					11					1
					13					1
					13					1
					13					1
					13					1
					13					1
					13					1
					13					1
					13					1
					13					1
					13					1
					13					1
					14					1
					14					1
					14					1
					14					1
					14					1
					14					1
					14					1
					14					1
					14					1
					14					1
					14					1
					16					1
					16					1
					16					1
					16					1
					16					1
					16					1
					16					1
					16					1
					16					1
					16					1
					16					1
					18					1
					18					1
					18					1
					18					1
					18					1
					18					1
					18					1
					18					1
					18					1
					18					1
					18					1
					18					1
					18					1
					18					1
					18					1
					18					1
					18					1
					18					1
					18					1
					18					1
					18					1
					18					1
					18					1
					18					1
					18					1
					18					1
					18					1
					18					1
					18					1
					18					1
					18					1
					20					1
					20					1
					20					1
					20					1
					20					1
					20					1
					20					1
					20					1
					20					1
					20					1
					20					1
					20					1
					20					1
					20					1
					20					1
					20					1
					20					1
					20					1
					20					1
					20					1
					20					1
					20					1
					20					1
					20					1
					20					1
					20					1
					20					1
					20					1
					20					1
					20					1
					20					0
					21					1
					21					1
					21					1
					21					1
					21					1
					21					1
					21					1
					21					1
					21					1
					21					1
					21					1
					24					1
					24					1
					24					1
					24					1
					24					1
					24					1
					24					1
					24					1
					24					1
					24					1
					24					1
					24					1
					24					1
					24					1
					24					1
					24					1
					24					1
					26					1
					26					1
					26					1
					26					1
					26					1
					26					1
					26					1
					30					1
					30					1
					30					1
					30					1
					3						0
					3						0
					3						0
					3						0
					3						0
					3						0
					3						0
					3						0
					3						0
					3						0
					3						0
					3						0
					3						0
					3						0
					3						0
					9						0
					9						0
					9						0
					9						0
					9						0
					9						0
					11						1
					11						1
					11						1
					11						1
					11						0
					11						0
					11						0
					13						1
					13						1
					13						1
					13						1
					14						1
					14						1
					14						1
					14						1
					14						0
					14						0
					16						1
					16						1
					16						0
					18						1
					18						1
					18						1
					18						1
					18						1
					18						1
					18						1
					20						1
					20						1
					20						1
					20						1
					20						1
					20						1
					20						1
					20						0
					21						1
					21						1
					21						1
					21						1
					21						1
					24						1
					24						1
					24						1
					24						1
					24						1
					24						1
					24						1
					24						1
					24						1
					26						1
					26						1
					26						1
					26						1
					26						1
					26						1
					26						1
					26						1
					26						1
					26						1
					26						1
					26						1
					26						1
					30						1
					30						1
					30						1
					30						1
					30						1
					30						1
					30						1
					30						1
					30						1
					30						1
					30						1
					30						1
					30						1
					30						1
					30						1
					30						1
					30						1
					30						1
					30						1
					30						1
					30						1
					30						1
					30						1
					30						1
					30						1
					30						1
					30						1
					30						1
					32						1
					32						1
					32						1
					32						1
					32						1
					32						1
					32						1
					32						1
					32						1
					32						1
					32						1
					32						1
					34						1
					34						1
					34						1
					34						1
					34						1
					34						1
					34						1
					34						1
					34						1
					34						1
					34						1
					34						1
					34						1
					34						1
					37						1
					37						1
					37						1

## Sheet: 4C_Data
Day	N Dead	N Censor	Lifespan	Worksheet	Day	N2 ev	N2 repo-1 RNAi (hatch)	N2 repo-1 RNAi (adulthood)	N2 sfa-1 RNAi (hatch)	N2 sfa-1 RNAi (adulthood)	eat-2 ev	eat-2 repo-1 RNAi (hatch)	eat-2 repo-1 RNAi (adulthood)	eat-2 sfa-1 RNAi (hatch)	eat-2 sfa-1 RNAi (adulthood)
1	0	0	N2 ev	1	8	0
2	0	0	N2 ev	1	11	1
3	0	0	N2 ev	1	11	1
4	0	0	N2 ev	1	14	1
5	0	0	N2 ev	1	14	1
6	0	0	N2 ev	1	14	1
7	0	0	N2 ev	1	14	1
8	0	1	N2 ev	1	14	1
9	0	0	N2 ev	1	14	1
10	0	0	N2 ev	1	14	1
11	2	0	N2 ev	1	14	1
12	0	0	N2 ev	1	14	1
13	0	0	N2 ev	1	14	1
14	14	0	N2 ev	1	14	1
15	0	0	N2 ev	1	14	1
16	13	0	N2 ev	1	14	1
17	0	0	N2 ev	1	14	1
18	18	0	N2 ev	1	16	1
19	0	0	N2 ev	1	16	1
20	0	0	N2 ev	1	16	1
21	34	1	N2 ev	1	16	1
22	0	0	N2 ev	1	16	1
23	19	0	N2 ev	1	16	1
24	0	0	N2 ev	1	16	1
25	13	0	N2 ev	1	16	1
26	0	0	N2 ev	1	16	1
27	0	0	N2 ev	1	16	1
28	5	0	N2 ev	1	16	1
1	0	0	N2 repo-1 RNAi (hatch)	2	16	1
2	0	0	N2 repo-1 RNAi (hatch)	2	16	1
3	0	7	N2 repo-1 RNAi (hatch)	2	18	1
4	0	0	N2 repo-1 RNAi (hatch)	2	18	1
5	0	0	N2 repo-1 RNAi (hatch)	2	18	1
6	0	0	N2 repo-1 RNAi (hatch)	2	18	1
7	0	0	N2 repo-1 RNAi (hatch)	2	18	1
8	0	13	N2 repo-1 RNAi (hatch)	2	18	1
9	0	0	N2 repo-1 RNAi (hatch)	2	18	1
10	0	0	N2 repo-1 RNAi (hatch)	2	18	1
11	0	0	N2 repo-1 RNAi (hatch)	2	18	1
12	0	0	N2 repo-1 RNAi (hatch)	2	18	1
13	0	0	N2 repo-1 RNAi (hatch)	2	18	1
14	12	3	N2 repo-1 RNAi (hatch)	2	18	1
15	0	0	N2 repo-1 RNAi (hatch)	2	18	1
16	21	0	N2 repo-1 RNAi (hatch)	2	18	1
17	0	0	N2 repo-1 RNAi (hatch)	2	18	1
18	18	0	N2 repo-1 RNAi (hatch)	2	18	1
19	0	0	N2 repo-1 RNAi (hatch)	2	18	1
20	0	0	N2 repo-1 RNAi (hatch)	2	18	1
21	26	0	N2 repo-1 RNAi (hatch)	2	21	1
22	0	0	N2 repo-1 RNAi (hatch)	2	21	1
23	13	0	N2 repo-1 RNAi (hatch)	2	21	1
24	0	0	N2 repo-1 RNAi (hatch)	2	21	1
25	6	0	N2 repo-1 RNAi (hatch)	2	21	1
26	0	0	N2 repo-1 RNAi (hatch)	2	21	1
27	0	0	N2 repo-1 RNAi (hatch)	2	21	1
28	1	0	N2 repo-1 RNAi (hatch)	2	21	1
1	0	0	N2 repo-1 RNAi (adulthood)	3	21	1
2	0	0	N2 repo-1 RNAi (adulthood)	3	21	1
3	0	0	N2 repo-1 RNAi (adulthood)	3	21	1
4	0	0	N2 repo-1 RNAi (adulthood)	3	21	1
5	0	0	N2 repo-1 RNAi (adulthood)	3	21	1
6	0	0	N2 repo-1 RNAi (adulthood)	3	21	1
7	0	0	N2 repo-1 RNAi (adulthood)	3	21	1
8	0	9	N2 repo-1 RNAi (adulthood)	3	21	1
9	0	0	N2 repo-1 RNAi (adulthood)	3	21	1
10	0	0	N2 repo-1 RNAi (adulthood)	3	21	1
11	1	8	N2 repo-1 RNAi (adulthood)	3	21	1
12	0	0	N2 repo-1 RNAi (adulthood)	3	21	1
13	0	0	N2 repo-1 RNAi (adulthood)	3	21	1
14	12	1	N2 repo-1 RNAi (adulthood)	3	21	1
15	0	0	N2 repo-1 RNAi (adulthood)	3	21	1
16	19	1	N2 repo-1 RNAi (adulthood)	3	21	1
17	0	0	N2 repo-1 RNAi (adulthood)	3	21	1
18	11	0	N2 repo-1 RNAi (adulthood)	3	21	1
19	0	0	N2 repo-1 RNAi (adulthood)	3	21	1
20	0	0	N2 repo-1 RNAi (adulthood)	3	21	1
21	31	0	N2 repo-1 RNAi (adulthood)	3	21	1
22	0	0	N2 repo-1 RNAi (adulthood)	3	21	1
23	16	0	N2 repo-1 RNAi (adulthood)	3	21	1
24	0	0	N2 repo-1 RNAi (adulthood)	3	21	1
25	9	0	N2 repo-1 RNAi (adulthood)	3	21	1
26	0	0	N2 repo-1 RNAi (adulthood)	3	21	1
27	0	0	N2 repo-1 RNAi (adulthood)	3	21	0
28	2	0	N2 repo-1 RNAi (adulthood)	3	23	1
1	0	0	N2 sfa-1 RNAi (hatch)	4	23	1
2	0	0	N2 sfa-1 RNAi (hatch)	4	23	1
3	0	0	N2 sfa-1 RNAi (hatch)	4	23	1
4	0	0	N2 sfa-1 RNAi (hatch)	4	23	1
5	0	0	N2 sfa-1 RNAi (hatch)	4	23	1
6	0	0	N2 sfa-1 RNAi (hatch)	4	23	1
7	0	0	N2 sfa-1 RNAi (hatch)	4	23	1
8	0	13	N2 sfa-1 RNAi (hatch)	4	23	1
9	0	0	N2 sfa-1 RNAi (hatch)	4	23	1
10	0	0	N2 sfa-1 RNAi (hatch)	4	23	1
11	7	2	N2 sfa-1 RNAi (hatch)	4	23	1
12	0	0	N2 sfa-1 RNAi (hatch)	4	23	1
13	0	0	N2 sfa-1 RNAi (hatch)	4	23	1
14	15	18	N2 sfa-1 RNAi (hatch)	4	23	1
15	0	0	N2 sfa-1 RNAi (hatch)	4	23	1
16	8	0	N2 sfa-1 RNAi (hatch)	4	23	1
17	0	0	N2 sfa-1 RNAi (hatch)	4	23	1
18	14	0	N2 sfa-1 RNAi (hatch)	4	23	1
19	0	0	N2 sfa-1 RNAi (hatch)	4	25	1
20	0	0	N2 sfa-1 RNAi (hatch)	4	25	1
21	29	0	N2 sfa-1 RNAi (hatch)	4	25	1
22	0	0	N2 sfa-1 RNAi (hatch)	4	25	1
23	10	0	N2 sfa-1 RNAi (hatch)	4	25	1
24	0	0	N2 sfa-1 RNAi (hatch)	4	25	1
25	4	0	N2 sfa-1 RNAi (hatch)	4	25	1
1	0	0	N2 sfa-1 RNAi (adulthood)	5	25	1
2	0	0	N2 sfa-1 RNAi (adulthood)	5	25	1
3	0	0	N2 sfa-1 RNAi (adulthood)	5	25	1
4	0	0	N2 sfa-1 RNAi (adulthood)	5	25	1
5	0	0	N2 sfa-1 RNAi (adulthood)	5	25	1
6	0	0	N2 sfa-1 RNAi (adulthood)	5	25	1
7	0	0	N2 sfa-1 RNAi (adulthood)	5	28	1
8	0	10	N2 sfa-1 RNAi (adulthood)	5	28	1
9	0	0	N2 sfa-1 RNAi (adulthood)	5	28	1
10	0	0	N2 sfa-1 RNAi (adulthood)	5	28	1
11	1	5	N2 sfa-1 RNAi (adulthood)	5	28	1
12	0	0	N2 sfa-1 RNAi (adulthood)	5	3		0
13	0	0	N2 sfa-1 RNAi (adulthood)	5	3		0
14	11	0	N2 sfa-1 RNAi (adulthood)	5	3		0
15	0	0	N2 sfa-1 RNAi (adulthood)	5	3		0
16	10	0	N2 sfa-1 RNAi (adulthood)	5	3		0
17	0	0	N2 sfa-1 RNAi (adulthood)	5	3		0
18	12	0	N2 sfa-1 RNAi (adulthood)	5	3		0
19	0	0	N2 sfa-1 RNAi (adulthood)	5	8		0
20	0	0	N2 sfa-1 RNAi (adulthood)	5	8		0
21	40	0	N2 sfa-1 RNAi (adulthood)	5	8		0
22	0	0	N2 sfa-1 RNAi (adulthood)	5	8		0
23	16	0	N2 sfa-1 RNAi (adulthood)	5	8		0
24	0	0	N2 sfa-1 RNAi (adulthood)	5	8		0
25	12	0	N2 sfa-1 RNAi (adulthood)	5	8		0
26	0	0	N2 sfa-1 RNAi (adulthood)	5	8		0
27	0	0	N2 sfa-1 RNAi (adulthood)	5	8		0
28	3	0	N2 sfa-1 RNAi (adulthood)	5	8		0
1	0	0	eat-2 ev	6	8		0
2	0	0	eat-2 ev	6	8		0
3	0	14	eat-2 ev	6	8		0
4	0	0	eat-2 ev	6	14		1
5	0	0	eat-2 ev	6	14		1
6	0	0	eat-2 ev	6	14		1
7	0	0	eat-2 ev	6	14		1
8	0	5	eat-2 ev	6	14		1
9	0	0	eat-2 ev	6	14		1
10	0	0	eat-2 ev	6	14		1
11	3	0	eat-2 ev	6	14		1
12	0	0	eat-2 ev	6	14		1
13	0	0	eat-2 ev	6	14		1
14	6	0	eat-2 ev	6	14		1
15	0	0	eat-2 ev	6	14		1
16	6	0	eat-2 ev	6	14		0
17	0	0	eat-2 ev	6	14		0
18	4	0	eat-2 ev	6	14		0
19	0	0	eat-2 ev	6	16		1
20	0	0	eat-2 ev	6	16		1
21	10	1	eat-2 ev	6	16		1
22	0	0	eat-2 ev	6	16		1
23	8	0	eat-2 ev	6	16		1
24	0	0	eat-2 ev	6	16		1
25	10	0	eat-2 ev	6	16		1
26	0	0	eat-2 ev	6	16		1
27	0	0	eat-2 ev	6	16		1
28	13	0	eat-2 ev	6	16		1
29	0	0	eat-2 ev	6	16		1
30	0	0	eat-2 ev	6	16		1
31	20	0	eat-2 ev	6	16		1
32	0	0	eat-2 ev	6	16		1
33	0	0	eat-2 ev	6	16		1
34	0	0	eat-2 ev	6	16		1
35	17	0	eat-2 ev	6	16		1
36	0	0	eat-2 ev	6	16		1
37	3	0	eat-2 ev	6	16		1
1	0	0	eat-2 repo-1 RNAi (hatch)	7	16		1
2	0	0	eat-2 repo-1 RNAi (hatch)	7	16		1
3	0	0	eat-2 repo-1 RNAi (hatch)	7	18		1
4	0	0	eat-2 repo-1 RNAi (hatch)	7	18		1
5	0	0	eat-2 repo-1 RNAi (hatch)	7	18		1
6	0	0	eat-2 repo-1 RNAi (hatch)	7	18		1
7	0	0	eat-2 repo-1 RNAi (hatch)	7	18		1
8	0	9	eat-2 repo-1 RNAi (hatch)	7	18		1
9	0	0	eat-2 repo-1 RNAi (hatch)	7	18		1
10	0	0	eat-2 repo-1 RNAi (hatch)	7	18		1
11	4	0	eat-2 repo-1 RNAi (hatch)	7	18		1
12	0	0	eat-2 repo-1 RNAi (hatch)	7	18		1
13	0	0	eat-2 repo-1 RNAi (hatch)	7	18		1
14	17	0	eat-2 repo-1 RNAi (hatch)	7	18		1
15	0	0	eat-2 repo-1 RNAi (hatch)	7	18		1
16	22	0	eat-2 repo-1 RNAi (hatch)	7	18		1
17	0	0	eat-2 repo-1 RNAi (hatch)	7	18		1
18	21	0	eat-2 repo-1 RNAi (hatch)	7	18		1
19	0	0	eat-2 repo-1 RNAi (hatch)	7	18		1
20	0	0	eat-2 repo-1 RNAi (hatch)	7	18		1
21	30	0	eat-2 repo-1 RNAi (hatch)	7	21		1
22	0	0	eat-2 repo-1 RNAi (hatch)	7	21		1
23	8	0	eat-2 repo-1 RNAi (hatch)	7	21		1
24	0	0	eat-2 repo-1 RNAi (hatch)	7	21		1
25	6	0	eat-2 repo-1 RNAi (hatch)	7	21		1
26	0	0	eat-2 repo-1 RNAi (hatch)	7	21		1
27	0	0	eat-2 repo-1 RNAi (hatch)	7	21		1
28	1	0	eat-2 repo-1 RNAi (hatch)	7	21		1
29	0	0	eat-2 repo-1 RNAi (hatch)	7	21		1
30	0	0	eat-2 repo-1 RNAi (hatch)	7	21		1
31	2	0	eat-2 repo-1 RNAi (hatch)	7	21		1
1	0	0	eat-2 repo-1 RNAi (adulthood)	8	21		1
2	0	0	eat-2 repo-1 RNAi (adulthood)	8	21		1
3	0	17	eat-2 repo-1 RNAi (adulthood)	8	21		1
4	0	0	eat-2 repo-1 RNAi (adulthood)	8	21		1
5	0	0	eat-2 repo-1 RNAi (adulthood)	8	21		1
6	0	0	eat-2 repo-1 RNAi (adulthood)	8	21		1
7	0	0	eat-2 repo-1 RNAi (adulthood)	8	21		1
8	0	2	eat-2 repo-1 RNAi (adulthood)	8	21		1
9	0	0	eat-2 repo-1 RNAi (adulthood)	8	21		1
10	0	0	eat-2 repo-1 RNAi (adulthood)	8	21		1
11	2	1	eat-2 repo-1 RNAi (adulthood)	8	21		1
12	0	0	eat-2 repo-1 RNAi (adulthood)	8	21		1
13	0	0	eat-2 repo-1 RNAi (adulthood)	8	21		1
14	7	0	eat-2 repo-1 RNAi (adulthood)	8	21		1
15	0	0	eat-2 repo-1 RNAi (adulthood)	8	21		1
16	5	2	eat-2 repo-1 RNAi (adulthood)	8	23		1
17	0	0	eat-2 repo-1 RNAi (adulthood)	8	23		1
18	3	0	eat-2 repo-1 RNAi (adulthood)	8	23		1
19	0	0	eat-2 repo-1 RNAi (adulthood)	8	23		1
20	0	0	eat-2 repo-1 RNAi (adulthood)	8	23		1
21	7	1	eat-2 repo-1 RNAi (adulthood)	8	23		1
22	0	0	eat-2 repo-1 RNAi (adulthood)	8	23		1
23	5	0	eat-2 repo-1 RNAi (adulthood)	8	23		1
24	0	0	eat-2 repo-1 RNAi (adulthood)	8	23		1
25	8	0	eat-2 repo-1 RNAi (adulthood)	8	23		1
26	0	0	eat-2 repo-1 RNAi (adulthood)	8	23		1
27	0	0	eat-2 repo-1 RNAi (adulthood)	8	23		1
28	10	0	eat-2 repo-1 RNAi (adulthood)	8	23		1
29	0	0	eat-2 repo-1 RNAi (adulthood)	8	25		1
30	0	0	eat-2 repo-1 RNAi (adulthood)	8	25		1
31	19	0	eat-2 repo-1 RNAi (adulthood)	8	25		1
32	0	0	eat-2 repo-1 RNAi (adulthood)	8	25		1
33	0	0	eat-2 repo-1 RNAi (adulthood)	8	25		1
34	0	0	eat-2 repo-1 RNAi (adulthood)	8	25		1
35	24	0	eat-2 repo-1 RNAi (adulthood)	8	28		1
36	0	0	eat-2 repo-1 RNAi (adulthood)	8	8			0
37	5	0	eat-2 repo-1 RNAi (adulthood)	8	8			0
38	0	0	eat-2 repo-1 RNAi (adulthood)	8	8			0
39	2	0	eat-2 repo-1 RNAi (adulthood)	8	8			0
1	0	0	eat-2 sfa-1 RNAi (hatch)	9	8			0
2	0	0	eat-2 sfa-1 RNAi (hatch)	9	8			0
3	0	1	eat-2 sfa-1 RNAi (hatch)	9	8			0
4	0	0	eat-2 sfa-1 RNAi (hatch)	9	8			0
5	0	0	eat-2 sfa-1 RNAi (hatch)	9	8			0
6	0	0	eat-2 sfa-1 RNAi (hatch)	9	11			1
7	0	0	eat-2 sfa-1 RNAi (hatch)	9	11			0
8	2	5	eat-2 sfa-1 RNAi (hatch)	9	11			0
9	0	0	eat-2 sfa-1 RNAi (hatch)	9	11			0
10	0	0	eat-2 sfa-1 RNAi (hatch)	9	11			0
11	3	0	eat-2 sfa-1 RNAi (hatch)	9	11			0
12	0	0	eat-2 sfa-1 RNAi (hatch)	9	11			0
13	0	0	eat-2 sfa-1 RNAi (hatch)	9	11			0
14	13	1	eat-2 sfa-1 RNAi (hatch)	9	11			0
15	0	0	eat-2 sfa-1 RNAi (hatch)	9	14			1
16	20	0	eat-2 sfa-1 RNAi (hatch)	9	14			1
17	0	0	eat-2 sfa-1 RNAi (hatch)	9	14			1
18	20	1	eat-2 sfa-1 RNAi (hatch)	9	14			1
19	0	0	eat-2 sfa-1 RNAi (hatch)	9	14			1
20	0	0	eat-2 sfa-1 RNAi (hatch)	9	14			1
21	30	0	eat-2 sfa-1 RNAi (hatch)	9	14			1
22	0	0	eat-2 sfa-1 RNAi (hatch)	9	14			1
23	14	0	eat-2 sfa-1 RNAi (hatch)	9	14			1
24	0	0	eat-2 sfa-1 RNAi (hatch)	9	14			1
25	9	0	eat-2 sfa-1 RNAi (hatch)	9	14			1
26	0	0	eat-2 sfa-1 RNAi (hatch)	9	14			1
27	0	0	eat-2 sfa-1 RNAi (hatch)	9	14			0
28	1	0	eat-2 sfa-1 RNAi (hatch)	9	16			1
1	0	0	eat-2 sfa-1 RNAi (adulthood)	10	16			1
2	0	0	eat-2 sfa-1 RNAi (adulthood)	10	16			1
3	0	10	eat-2 sfa-1 RNAi (adulthood)	10	16			1
4	0	0	eat-2 sfa-1 RNAi (adulthood)	10	16			1
5	0	0	eat-2 sfa-1 RNAi (adulthood)	10	16			1
6	0	0	eat-2 sfa-1 RNAi (adulthood)	10	16			1
7	0	0	eat-2 sfa-1 RNAi (adulthood)	10	16			1
8	0	1	eat-2 sfa-1 RNAi (adulthood)	10	16			1
9	0	0	eat-2 sfa-1 RNAi (adulthood)	10	16			1
10	0	0	eat-2 sfa-1 RNAi (adulthood)	10	16			1
11	3	1	eat-2 sfa-1 RNAi (adulthood)	10	16			1
12	0	0	eat-2 sfa-1 RNAi (adulthood)	10	16			1
13	0	0	eat-2 sfa-1 RNAi (adulthood)	10	16			1
14	11	3	eat-2 sfa-1 RNAi (adulthood)	10	16			1
15	0	0	eat-2 sfa-1 RNAi (adulthood)	10	16			1
16	6	0	eat-2 sfa-1 RNAi (adulthood)	10	16			1
17	0	0	eat-2 sfa-1 RNAi (adulthood)	10	16			1
18	6	0	eat-2 sfa-1 RNAi (adulthood)	10	16			1
19	0	0	eat-2 sfa-1 RNAi (adulthood)	10	16			0
20	0	0	eat-2 sfa-1 RNAi (adulthood)	10	18			1
21	6	1	eat-2 sfa-1 RNAi (adulthood)	10	18			1
22	0	0	eat-2 sfa-1 RNAi (adulthood)	10	18			1
23	6	0	eat-2 sfa-1 RNAi (adulthood)	10	18			1
24	0	0	eat-2 sfa-1 RNAi (adulthood)	10	18			1
25	8	1	eat-2 sfa-1 RNAi (adulthood)	10	18			1
26	0	0	eat-2 sfa-1 RNAi (adulthood)	10	18			1
27	0	0	eat-2 sfa-1 RNAi (adulthood)	10	18			1
28	13	0	eat-2 sfa-1 RNAi (adulthood)	10	18			1
29	0	0	eat-2 sfa-1 RNAi (adulthood)	10	18			1
30	0	0	eat-2 sfa-1 RNAi (adulthood)	10	18			1
31	25	0	eat-2 sfa-1 RNAi (adulthood)	10	21			1
32	0	0	eat-2 sfa-1 RNAi (adulthood)	10	21			1
33	0	0	eat-2 sfa-1 RNAi (adulthood)	10	21			1
34	0	0	eat-2 sfa-1 RNAi (adulthood)	10	21			1
35	16	0	eat-2 sfa-1 RNAi (adulthood)	10	21			1
36	0	0	eat-2 sfa-1 RNAi (adulthood)	10	21			1
37	2	0	eat-2 sfa-1 RNAi (adulthood)	10	21			1
38	0	0	eat-2 sfa-1 RNAi (adulthood)	10	21			1
39	1	0	eat-2 sfa-1 RNAi (adulthood)	10	21			1
					21			1
					21			1
					21			1
					21			1
					21			1
					21			1
					21			1
					21			1
					21			1
					21			1
					21			1
					21			1
					21			1
					21			1
					21			1
					21			1
					21			1
					21			1
					21			1
					21			1
					21			1
					21			1
					23			1
					23			1
					23			1
					23			1
					23			1
					23			1
					23			1
					23			1
					23			1
					23			1
					23			1
					23			1
					23			1
					23			1
					23			1
					23			1
					25			1
					25			1
					25			1
					25			1
					25			1
					25			1
					25			1
					25			1
					25			1
					28			1
					28			1
					8				0
					8				0
					8				0
					8				0
					8				0
					8				0
					8				0
					8				0
					8				0
					8				0
					8				0
					8				0
					8				0
					11				1
					11				1
					11				1
					11				1
					11				1
					11				1
					11				1
					11				0
					11				0
					14				1
					14				1
					14				1
					14				1
					14				1
					14				1
					14				1
					14				1
					14				1
					14				1
					14				1
					14				1
					14				1
					14				1
					14				1
					14				0
					14				0
					14				0
					14				0
					14				0
					14				0
					14				0
					14				0
					14				0
					14				0
					14				0
					14				0
					14				0
					14				0
					14				0
					14				0
					14				0
					14				0
					16				1
					16				1
					16				1
					16				1
					16				1
					16				1
					16				1
					16				1
					18				1
					18				1
					18				1
					18				1
					18				1
					18				1
					18				1
					18				1
					18				1
					18				1
					18				1
					18				1
					18				1
					18				1
					21				1
					21				1
					21				1
					21				1
					21				1
					21				1
					21				1
					21				1
					21				1
					21				1
					21				1
					21				1
					21				1
					21				1
					21				1
					21				1
					21				1
					21				1
					21				1
					21				1
					21				1
					21				1
					21				1
					21				1
					21				1
					21				1
					21				1
					21				1
					21				1
					23				1
					23				1
					23				1
					23				1
					23				1
					23				1
					23				1
					23				1
					23				1
					23				1
					25				1
					25				1
					25				1
					25				1
					8					0
					8					0
					8					0
					8					0
					8					0
					8					0
					8					0
					8					0
					8					0
					8					0
					11					1
					11					0
					11					0
					11					0
					11					0
					11					0
					14					1
					14					1
					14					1
					14					1
					14					1
					14					1
					14					1
					14					1
					14					1
					14					1
					14					1
					16					1
					16					1
					16					1
					16					1
					16					1
					16					1
					16					1
					16					1
					16					1
					16					1
					18					1
					18					1
					18					1
					18					1
					18					1
					18					1
					18					1
					18					1
					18					1
					18					1
					18					1
					18					1
					21					1
					21					1
					21					1
					21					1
					21					1
					21					1
					21					1
					21					1
					21					1
					21					1
					21					1
					21					1
					21					1
					21					1
					21					1
					21					1
					21					1
					21					1
					21					1
					21					1
					21					1
					21					1
					21					1
					21					1
					21					1
					21					1
					21					1
					21					1
					21					1
					21					1
					21					1
					21					1
					21					1
					21					1
					21					1
					21					1
					21					1
					21					1
					21					1
					21					1
					23					1
					23					1
					23					1
					23					1
					23					1
					23					1
					23					1
					23					1
					23					1
					23					1
					23					1
					23					1
					23					1
					23					1
					23					1
					23					1
					25					1
					25					1
					25					1
					25					1
					25					1
					25					1
					25					1
					25					1
					25					1
					25					1
					25					1
					25					1
					28					1
					28					1
					28					1
					3						0
					3						0
					3						0
					3						0
					3						0
					3						0
					3						0
					3						0
					3						0
					3						0
					3						0
					3						0
					3						0
					3						0
					8						0
					8						0
					8						0
					8						0
					8						0
					11						1
					11						1
					11						1
					14						1
					14						1
					14						1
					14						1
					14						1
					14						1
					16						1
					16						1
					16						1
					16						1
					16						1
					16						1
					18						1
					18						1
					18						1
					18						1
					21						1
					21						1
					21						1
					21						1
					21						1
					21						1
					21						1
					21						1
					21						1
					21						1
					21						0
					23						1
					23						1
					23						1
					23						1
					23						1
					23						1
					23						1
					23						1
					25						1
					25						1
					25						1
					25						1
					25						1
					25						1
					25						1
					25						1
					25						1
					25						1
					28						1
					28						1
					28						1
					28						1
					28						1
					28						1
					28						1
					28						1
					28						1
					28						1
					28						1
					28						1
					28						1
					31						1
					31						1
					31						1
					31						1
					31						1
					31						1
					31						1
					31						1
					31						1
					31						1
					31						1
					31						1
					31						1
					31						1
					31						1
					31						1
					31						1
					31						1
					31						1
					31						1
					35						1
					35						1
					35						1
					35						1
					35						1
					35						1
					35						1
					35						1
					35						1
					35						1
					35						1
					35						1
					35						1
					35						1
					35						1
					35						1
					35						1
					37						1
					37						1
					37						1
					8							0
					8							0
					8							0
					8							0
					8							0
					8							0
					8							0
					8							0
					8							0
					11							1
					11							1
					11							1
					11							1
					14							1
					14							1
					14							1
					14							1
					14							1
					14							1
					14							1
					14							1
					14							1
					14							1
					14							1
					14							1
					14							1
					14							1
					14							1
					14							1
					14							1
					16							1
					16							1
					16							1
					16							1
					16							1
					16							1
					16							1
					16							1
					16							1
					16							1
					16							1
					16							1
					16							1
					16							1
					16							1
					16							1
					16							1
					16							1
					16							1
					16							1
					16							1
					16							1
					18							1
					18							1
					18							1
					18							1
					18							1
					18							1
					18							1
					18							1
					18							1
					18							1
					18							1
					18							1
					18							1
					18							1
					18							1
					18							1
					18							1
					18							1
					18							1
					18							1
					18							1
					21							1
					21							1
					21							1
					21							1
					21							1
					21							1
					21							1
					21							1
					21							1
					21							1
					21							1
					21							1
					21							1
					21							1
					21							1
					21							1
					21							1
					21							1
					21							1
					21							1
					21							1
					21							1
					21							1
					21							1
					21							1
					21							1
					21							1
					21							1
					21							1
					21							1
					23							1
					23							1
					23							1
					23							1
					23							1
					23							1
					23							1
					23							1
					25							1
					25							1
					25							1
					25							1
					25							1
					25							1
					28							1
					31							1
					31							1
					3								0
					3								0
					3								0
					3								0
					3								0
					3								0
					3								0
					3								0
					3								0
					3								0
					3								0
					3								0
					3								0
					3								0
					3								0
					3								0
					3								0
					8								0
					8								0
					11								1
					11								1
					11								0
					14								1
					14								1
					14								1
					14								1
					14								1
					14								1
					14								1
					16								1
					16								1
					16								1
					16								1
					16								1
					16								0
					16								0
					18								1
					18								1
					18								1
					21								1
					21								1
					21								1
					21								1
					21								1
					21								1
					21								1
					21								0
					23								1
					23								1
					23								1
					23								1
					23								1
					25								1
					25								1
					25								1
					25								1
					25								1
					25								1
					25								1
					25								1
					28								1
					28								1
					28								1
					28								1
					28								1
					28								1
					28								1
					28								1
					28								1
					28								1
					31								1
					31								1
					31								1
					31								1
					31								1
					31								1
					31								1
					31								1
					31								1
					31								1
					31								1
					31								1
					31								1
					31								1
					31								1
					31								1
					31								1
					31								1
					31								1
					35								1
					35								1
					35								1
					35								1
					35								1
					35								1
					35								1
					35								1
					35								1
					35								1
					35								1
					35								1
					35								1
					35								1
					35								1
					35								1
					35								1
					35								1
					35								1
					35								1
					35								1
					35								1
					35								1
					35								1
					37								1
					37								1
					37								1
					37								1
					37								1
					39								1
					39								1
					3									0
					8									1
					8									1
					8									0
					8									0
					8									0
					8									0
					8									0
					11									1
					11									1
					11									1
					14									1
					14									1
					14									1
					14									1
					14									1
					14									1
					14									1
					14									1
					14									1
					14									1
					14									1
					14									1
					14									1
					14									0
					16									1
					16									1
					16									1
					16									1
					16									1
					16									1
					16									1
					16									1
					16									1
					16									1
					16									1
					16									1
					16									1
					16									1
					16									1
					16									1
					16									1
					16									1
					16									1
					16									1
					18									1
					18									1
					18									1
					18									1
					18									1
					18									1
					18									1
					18									1
					18									1
					18									1
					18									1
					18									1
					18									1
					18									1
					18									1
					18									1
					18									1
					18									1
					18									1
					18									1
					18									0
					21									1
					21									1
					21									1
					21									1
					21									1
					21									1
					21									1
					21									1
					21									1
					21									1
					21									1
					21									1
					21									1
					21									1
					21									1
					21									1
					21									1
					21									1
					21									1
					21									1
					21									1
					21									1
					21									1
					21									1
					21									1
					21									1
					21									1
					21									1
					21									1
					21									1
					23									1
					23									1
					23									1
					23									1
					23									1
					23									1
					23									1
					23									1
					23									1
					23									1
					23									1
					23									1
					23									1
					23									1
					25									1
					25									1
					25									1
					25									1
					25									1
					25									1
					25									1
					25									1
					25									1
					28									1
					3										0
					3										0
					3										0
					3										0
					3										0
					3										0
					3										0
					3										0
					3										0
					3										0
					8										0
					11										1
					11										1
					11										1
					11										0
					14										1
					14										1
					14										1
					14										1
					14										1
					14										1
					14										1
					14										1
					14										1
					14										1
					14										1
					14										0
					14										0
					14										0
					16										1
					16										1
					16										1
					16										1
					16										1
					16										1
					18										1
					18										1
					18										1
					18										1
					18										1
					18										1
					21										1
					21										1
					21										1
					21										1
					21										1
					21										1
					21										0
					23										1
					23										1
					23										1
					23										1
					23										1
					23										1
					25										1
					25										1
					25										1
					25										1
					25										1
					25										1
					25										1
					25										1
					25										0
					28										1
					28										1
					28										1
					28										1
					28										1
					28										1
					28										1
					28										1
					28										1
					28										1
					28										1
					28										1
					28										1
					31										1
					31										1
					31										1
					31										1
					31										1
					31										1
					31										1
					31										1
					31										1
					31										1
					31										1
					31										1
					31										1
					31										1
					31										1
					31										1
					31										1
					31										1
					31										1
					31										1
					31										1
					31										1
					31										1
					31										1
					31										1
					35										1
					35										1
					35										1
					35										1
					35										1
					35										1
					35										1
					35										1
					35										1
					35										1
					35										1
					35										1
					35										1
					35										1
					35										1
					35										1
					37										1
					37										1
					39										1

## Sheet: 4C_repeat 2
Day	N Dead	N Censor	Lifespan	Worksheet	Day	WT control	WT sfa-1 RNAi (hatch)	WT sfa-1 RNAi (D1-onset)	eat-2(ad1116) control	eat-2(ad1116) sfa-1 RNAi (hatch	eat-2 (ad1116) sfa-1 RNAi (D1-o
1	0	0	WT control	1	9	0
2	0	0	WT control	1	9	0
3	0	0	WT control	1	9	0
4	0	0	WT control	1	9	0
5	0	0	WT control	1	9	0
6	0	0	WT control	1	9	0
7	0	0	WT control	1	9	0
8	0	0	WT control	1	9	0
9	0	15	WT control	1	9	0
10	0	0	WT control	1	9	0
11	2	2	WT control	1	9	0
12	0	0	WT control	1	9	0
13	8	0	WT control	1	9	0
14	0	0	WT control	1	9	0
15	0	0	WT control	1	9	0
16	30	0	WT control	1	11	1
17	0	0	WT control	1	11	1
18	18	0	WT control	1	11	0
19	0	0	WT control	1	11	0
20	35	0	WT control	1	13	1
21	0	0	WT control	1	13	1
22	0	0	WT control	1	13	1
23	7	0	WT control	1	13	1
24	0	0	WT control	1	13	1
25	0	0	WT control	1	13	1
26	3	0	WT control	1	13	1
1	0	0	WT sfa-1 RNAi (hatch)	2	13	1
2	0	0	WT sfa-1 RNAi (hatch)	2	16	1
3	0	0	WT sfa-1 RNAi (hatch)	2	16	1
4	0	0	WT sfa-1 RNAi (hatch)	2	16	1
5	0	0	WT sfa-1 RNAi (hatch)	2	16	1
6	0	0	WT sfa-1 RNAi (hatch)	2	16	1
7	0	0	WT sfa-1 RNAi (hatch)	2	16	1
8	0	0	WT sfa-1 RNAi (hatch)	2	16	1
9	0	22	WT sfa-1 RNAi (hatch)	2	16	1
10	0	0	WT sfa-1 RNAi (hatch)	2	16	1
11	6	9	WT sfa-1 RNAi (hatch)	2	16	1
12	0	0	WT sfa-1 RNAi (hatch)	2	16	1
13	9	3	WT sfa-1 RNAi (hatch)	2	16	1
14	0	0	WT sfa-1 RNAi (hatch)	2	16	1
15	0	0	WT sfa-1 RNAi (hatch)	2	16	1
16	28	0	WT sfa-1 RNAi (hatch)	2	16	1
17	0	0	WT sfa-1 RNAi (hatch)	2	16	1
18	5	0	WT sfa-1 RNAi (hatch)	2	16	1
19	0	0	WT sfa-1 RNAi (hatch)	2	16	1
20	27	2	WT sfa-1 RNAi (hatch)	2	16	1
21	0	0	WT sfa-1 RNAi (hatch)	2	16	1
22	0	0	WT sfa-1 RNAi (hatch)	2	16	1
23	9	0	WT sfa-1 RNAi (hatch)	2	16	1
1	0	0	WT sfa-1 RNAi (D1-onset)	3	16	1
2	0	0	WT sfa-1 RNAi (D1-onset)	3	16	1
3	0	0	WT sfa-1 RNAi (D1-onset)	3	16	1
4	0	0	WT sfa-1 RNAi (D1-onset)	3	16	1
5	0	0	WT sfa-1 RNAi (D1-onset)	3	16	1
6	0	0	WT sfa-1 RNAi (D1-onset)	3	16	1
7	0	0	WT sfa-1 RNAi (D1-onset)	3	16	1
8	0	0	WT sfa-1 RNAi (D1-onset)	3	16	1
9	0	13	WT sfa-1 RNAi (D1-onset)	3	18	1
10	0	0	WT sfa-1 RNAi (D1-onset)	3	18	1
11	1	3	WT sfa-1 RNAi (D1-onset)	3	18	1
12	0	0	WT sfa-1 RNAi (D1-onset)	3	18	1
13	7	3	WT sfa-1 RNAi (D1-onset)	3	18	1
14	0	0	WT sfa-1 RNAi (D1-onset)	3	18	1
15	0	0	WT sfa-1 RNAi (D1-onset)	3	18	1
16	27	0	WT sfa-1 RNAi (D1-onset)	3	18	1
17	0	0	WT sfa-1 RNAi (D1-onset)	3	18	1
18	5	1	WT sfa-1 RNAi (D1-onset)	3	18	1
19	0	0	WT sfa-1 RNAi (D1-onset)	3	18	1
20	37	0	WT sfa-1 RNAi (D1-onset)	3	18	1
21	0	0	WT sfa-1 RNAi (D1-onset)	3	18	1
22	0	0	WT sfa-1 RNAi (D1-onset)	3	18	1
23	20	0	WT sfa-1 RNAi (D1-onset)	3	18	1
24	0	0	WT sfa-1 RNAi (D1-onset)	3	18	1
25	0	0	WT sfa-1 RNAi (D1-onset)	3	18	1
26	3	0	WT sfa-1 RNAi (D1-onset)	3	18	1
1	0	0	eat-2(ad1116) control	4	20	1
2	0	0	eat-2(ad1116) control	4	20	1
3	0	31	eat-2(ad1116) control	4	20	1
4	0	0	eat-2(ad1116) control	4	20	1
5	0	0	eat-2(ad1116) control	4	20	1
6	0	0	eat-2(ad1116) control	4	20	1
7	0	0	eat-2(ad1116) control	4	20	1
8	0	0	eat-2(ad1116) control	4	20	1
9	0	6	eat-2(ad1116) control	4	20	1
10	0	0	eat-2(ad1116) control	4	20	1
11	0	1	eat-2(ad1116) control	4	20	1
12	0	0	eat-2(ad1116) control	4	20	1
13	6	1	eat-2(ad1116) control	4	20	1
14	0	0	eat-2(ad1116) control	4	20	1
15	0	0	eat-2(ad1116) control	4	20	1
16	6	0	eat-2(ad1116) control	4	20	1
17	0	0	eat-2(ad1116) control	4	20	1
18	3	1	eat-2(ad1116) control	4	20	1
19	0	0	eat-2(ad1116) control	4	20	1
20	5	1	eat-2(ad1116) control	4	20	1
21	0	0	eat-2(ad1116) control	4	20	1
22	0	0	eat-2(ad1116) control	4	20	1
23	22	2	eat-2(ad1116) control	4	20	1
24	0	0	eat-2(ad1116) control	4	20	1
25	0	0	eat-2(ad1116) control	4	20	1
26	32	0	eat-2(ad1116) control	4	20	1
27	0	0	eat-2(ad1116) control	4	20	1
28	0	0	eat-2(ad1116) control	4	20	1
29	0	0	eat-2(ad1116) control	4	20	1
30	27	0	eat-2(ad1116) control	4	20	1
31	0	0	eat-2(ad1116) control	4	20	1
32	0	0	eat-2(ad1116) control	4	20	1
33	9	0	eat-2(ad1116) control	4	20	1
34	2	0	eat-2(ad1116) control	4	20	1
35	0	0	eat-2(ad1116) control	4	20	1
36	0	0	eat-2(ad1116) control	4	23	1
37	0	0	eat-2(ad1116) control	4	23	1
38	5	0	eat-2(ad1116) control	4	23	1
1	0	0	eat-2(ad1116) sfa-1 RNAi (hatch	5	23	1
2	0	0	eat-2(ad1116) sfa-1 RNAi (hatch	5	23	1
3	0	1	eat-2(ad1116) sfa-1 RNAi (hatch	5	23	1
4	0	0	eat-2(ad1116) sfa-1 RNAi (hatch	5	23	1
5	0	0	eat-2(ad1116) sfa-1 RNAi (hatch	5	26	1
6	0	0	eat-2(ad1116) sfa-1 RNAi (hatch	5	26	1
7	0	0	eat-2(ad1116) sfa-1 RNAi (hatch	5	26	1
8	0	0	eat-2(ad1116) sfa-1 RNAi (hatch	5	9		0
9	0	17	eat-2(ad1116) sfa-1 RNAi (hatch	5	9		0
10	0	0	eat-2(ad1116) sfa-1 RNAi (hatch	5	9		0
11	10	0	eat-2(ad1116) sfa-1 RNAi (hatch	5	9		0
12	0	0	eat-2(ad1116) sfa-1 RNAi (hatch	5	9		0
13	8	0	eat-2(ad1116) sfa-1 RNAi (hatch	5	9		0
14	0	0	eat-2(ad1116) sfa-1 RNAi (hatch	5	9		0
15	0	0	eat-2(ad1116) sfa-1 RNAi (hatch	5	9		0
16	25	0	eat-2(ad1116) sfa-1 RNAi (hatch	5	9		0
17	0	0	eat-2(ad1116) sfa-1 RNAi (hatch	5	9		0
18	16	0	eat-2(ad1116) sfa-1 RNAi (hatch	5	9		0
19	0	0	eat-2(ad1116) sfa-1 RNAi (hatch	5	9		0
20	24	0	eat-2(ad1116) sfa-1 RNAi (hatch	5	9		0
21	0	0	eat-2(ad1116) sfa-1 RNAi (hatch	5	9		0
22	0	0	eat-2(ad1116) sfa-1 RNAi (hatch	5	9		0
23	16	0	eat-2(ad1116) sfa-1 RNAi (hatch	5	9		0
24	0	0	eat-2(ad1116) sfa-1 RNAi (hatch	5	9		0
25	0	0	eat-2(ad1116) sfa-1 RNAi (hatch	5	9		0
26	3	0	eat-2(ad1116) sfa-1 RNAi (hatch	5	9		0
1	0	0	eat-2 (ad1116) sfa-1 RNAi (D1-o	6	9		0
2	0	0	eat-2 (ad1116) sfa-1 RNAi (D1-o	6	9		0
3	0	22	eat-2 (ad1116) sfa-1 RNAi (D1-o	6	9		0
4	0	0	eat-2 (ad1116) sfa-1 RNAi (D1-o	6	11		1
5	0	0	eat-2 (ad1116) sfa-1 RNAi (D1-o	6	11		1
6	0	0	eat-2 (ad1116) sfa-1 RNAi (D1-o	6	11		1
7	0	0	eat-2 (ad1116) sfa-1 RNAi (D1-o	6	11		1
8	0	0	eat-2 (ad1116) sfa-1 RNAi (D1-o	6	11		1
9	0	3	eat-2 (ad1116) sfa-1 RNAi (D1-o	6	11		1
10	0	0	eat-2 (ad1116) sfa-1 RNAi (D1-o	6	11		0
11	3	1	eat-2 (ad1116) sfa-1 RNAi (D1-o	6	11		0
12	0	0	eat-2 (ad1116) sfa-1 RNAi (D1-o	6	11		0
13	4	0	eat-2 (ad1116) sfa-1 RNAi (D1-o	6	11		0
14	0	0	eat-2 (ad1116) sfa-1 RNAi (D1-o	6	11		0
15	0	0	eat-2 (ad1116) sfa-1 RNAi (D1-o	6	11		0
16	10	2	eat-2 (ad1116) sfa-1 RNAi (D1-o	6	11		0
17	0	0	eat-2 (ad1116) sfa-1 RNAi (D1-o	6	11		0
18	12	1	eat-2 (ad1116) sfa-1 RNAi (D1-o	6	11		0
19	0	0	eat-2 (ad1116) sfa-1 RNAi (D1-o	6	13		1
20	1	0	eat-2 (ad1116) sfa-1 RNAi (D1-o	6	13		1
21	0	0	eat-2 (ad1116) sfa-1 RNAi (D1-o	6	13		1
22	0	0	eat-2 (ad1116) sfa-1 RNAi (D1-o	6	13		1
23	8	0	eat-2 (ad1116) sfa-1 RNAi (D1-o	6	13		1
24	0	0	eat-2 (ad1116) sfa-1 RNAi (D1-o	6	13		1
25	0	0	eat-2 (ad1116) sfa-1 RNAi (D1-o	6	13		1
26	18	1	eat-2 (ad1116) sfa-1 RNAi (D1-o	6	13		1
27	0	0	eat-2 (ad1116) sfa-1 RNAi (D1-o	6	13		1
28	0	0	eat-2 (ad1116) sfa-1 RNAi (D1-o	6	13		0
29	0	0	eat-2 (ad1116) sfa-1 RNAi (D1-o	6	13		0
30	19	0	eat-2 (ad1116) sfa-1 RNAi (D1-o	6	13		0
31	0	0	eat-2 (ad1116) sfa-1 RNAi (D1-o	6	16		1
32	0	0	eat-2 (ad1116) sfa-1 RNAi (D1-o	6	16		1
33	11	0	eat-2 (ad1116) sfa-1 RNAi (D1-o	6	16		1
34	1	0	eat-2 (ad1116) sfa-1 RNAi (D1-o	6	16		1
35	0	0	eat-2 (ad1116) sfa-1 RNAi (D1-o	6	16		1
36	0	0	eat-2 (ad1116) sfa-1 RNAi (D1-o	6	16		1
37	0	0	eat-2 (ad1116) sfa-1 RNAi (D1-o	6	16		1
38	3	0	eat-2 (ad1116) sfa-1 RNAi (D1-o	6	16		1
					16		1
					16		1
					16		1
					16		1
					16		1
					16		1
					16		1
					16		1
					16		1
					16		1
					16		1
					16		1
					16		1
					16		1
					16		1
					16		1
					16		1
					16		1
					16		1
					16		1
					18		1
					18		1
					18		1
					18		1
					18		1
					20		1
					20		1
					20		1
					20		1
					20		1
					20		1
					20		1
					20		1
					20		1
					20		1
					20		1
					20		1
					20		1
					20		1
					20		1
					20		1
					20		1
					20		1
					20		1
					20		1
					20		1
					20		1
					20		1
					20		1
					20		1
					20		1
					20		1
					20		0
					20		0
					23		1
					23		1
					23		1
					23		1
					23		1
					23		1
					23		1
					23		1
					23		1
					9			0
					9			0
					9			0
					9			0
					9			0
					9			0
					9			0
					9			0
					9			0
					9			0
					9			0
					9			0
					9			0
					11			1
					11			0
					11			0
					11			0
					13			1
					13			1
					13			1
					13			1
					13			1
					13			1
					13			1
					13			0
					13			0
					13			0
					16			1
					16			1
					16			1
					16			1
					16			1
					16			1
					16			1
					16			1
					16			1
					16			1
					16			1
					16			1
					16			1
					16			1
					16			1
					16			1
					16			1
					16			1
					16			1
					16			1
					16			1
					16			1
					16			1
					16			1
					16			1
					16			1
					16			1
					18			1
					18			1
					18			1
					18			1
					18			1
					18			0
					20			1
					20			1
					20			1
					20			1
					20			1
					20			1
					20			1
					20			1
					20			1
					20			1
					20			1
					20			1
					20			1
					20			1
					20			1
					20			1
					20			1
					20			1
					20			1
					20			1
					20			1
					20			1
					20			1
					20			1
					20			1
					20			1
					20			1
					20			1
					20			1
					20			1
					20			1
					20			1
					20			1
					20			1
					20			1
					20			1
					20			1
					23			1
					23			1
					23			1
					23			1
					23			1
					23			1
					23			1
					23			1
					23			1
					23			1
					23			1
					23			1
					23			1
					23			1
					23			1
					23			1
					23			1
					23			1
					23			1
					23			1
					26			1
					26			1
					26			1
					3				0
					3				0
					3				0
					3				0
					3				0
					3				0
					3				0
					3				0
					3				0
					3				0
					3				0
					3				0
					3				0
					3				0
					3				0
					3				0
					3				0
					3				0
					3				0
					3				0
					3				0
					3				0
					3				0
					3				0
					3				0
					3				0
					3				0
					3				0
					3				0
					3				0
					3				0
					9				0
					9				0
					9				0
					9				0
					9				0
					9				0
					11				0
					13				1
					13				1
					13				1
					13				1
					13				1
					13				1
					13				0
					16				1
					16				1
					16				1
					16				1
					16				1
					16				1
					18				1
					18				1
					18				1
					18				0
					20				1
					20				1
					20				1
					20				1
					20				1
					20				0
					23				1
					23				1
					23				1
					23				1
					23				1
					23				1
					23				1
					23				1
					23				1
					23				1
					23				1
					23				1
					23				1
					23				1
					23				1
					23				1
					23				1
					23				1
					23				1
					23				1
					23				1
					23				1
					23				0
					23				0
					26				1
					26				1
					26				1
					26				1
					26				1
					26				1
					26				1
					26				1
					26				1
					26				1
					26				1
					26				1
					26				1
					26				1
					26				1
					26				1
					26				1
					26				1
					26				1
					26				1
					26				1
					26				1
					26				1
					26				1
					26				1
					26				1
					26				1
					26				1
					26				1
					26				1
					26				1
					26				1
					30				1
					30				1
					30				1
					30				1
					30				1
					30				1
					30				1
					30				1
					30				1
					30				1
					30				1
					30				1
					30				1
					30				1
					30				1
					30				1
					30				1
					30				1
					30				1
					30				1
					30				1
					30				1
					30				1
					30				1
					30				1
					30				1
					30				1
					33				1
					33				1
					33				1
					33				1
					33				1
					33				1
					33				1
					33				1
					33				1
					34				1
					34				1
					38				1
					38				1
					38				1
					38				1
					38				1
					3					0
					9					0
					9					0
					9					0
					9					0
					9					0
					9					0
					9					0
					9					0
					9					0
					9					0
					9					0
					9					0
					9					0
					9					0
					9					0
					9					0
					9					0
					11					1
					11					1
					11					1
					11					1
					11					1
					11					1
					11					1
					11					1
					11					1
					11					1
					13					1
					13					1
					13					1
					13					1
					13					1
					13					1
					13					1
					13					1
					16					1
					16					1
					16					1
					16					1
					16					1
					16					1
					16					1
					16					1
					16					1
					16					1
					16					1
					16					1
					16					1
					16					1
					16					1
					16					1
					16					1
					16					1
					16					1
					16					1
					16					1
					16					1
					16					1
					16					1
					16					1
					18					1
					18					1
					18					1
					18					1
					18					1
					18					1
					18					1
					18					1
					18					1
					18					1
					18					1
					18					1
					18					1
					18					1
					18					1
					18					1
					20					1
					20					1
					20					1
					20					1
					20					1
					20					1
					20					1
					20					1
					20					1
					20					1
					20					1
					20					1
					20					1
					20					1
					20					1
					20					1
					20					1
					20					1
					20					1
					20					1
					20					1
					20					1
					20					1
					20					1
					23					1
					23					1
					23					1
					23					1
					23					1
					23					1
					23					1
					23					1
					23					1
					23					1
					23					1
					23					1
					23					1
					23					1
					23					1
					23					1
					26					1
					26					1
					26					1
					3						0
					3						0
					3						0
					3						0
					3						0
					3						0
					3						0
					3						0
					3						0
					3						0
					3						0
					3						0
					3						0
					3						0
					3						0
					3						0
					3						0
					3						0
					3						0
					3						0
					3						0
					3						0
					9						0
					9						0
					9						0
					11						1
					11						1
					11						1
					11						0
					13						1
					13						1
					13						1
					13						1
					16						1
					16						1
					16						1
					16						1
					16						1
					16						1
					16						1
					16						1
					16						1
					16						1
					16						0
					16						0
					18						1
					18						1
					18						1
					18						1
					18						1
					18						1
					18						1
					18						1
					18						1
					18						1
					18						1
					18						1
					18						0
					20						1
					23						1
					23						1
					23						1
					23						1
					23						1
					23						1
					23						1
					23						1
					26						1
					26						1
					26						1
					26						1
					26						1
					26						1
					26						1
					26						1
					26						1
					26						1
					26						1
					26						1
					26						1
					26						1
					26						1
					26						1
					26						1
					26						1
					26						0
					30						1
					30						1
					30						1
					30						1
					30						1
					30						1
					30						1
					30						1
					30						1
					30						1
					30						1
					30						1
					30						1
					30						1
					30						1
					30						1
					30						1
					30						1
					30						1
					33						1
					33						1
					33						1
					33						1
					33						1
					33						1
					33						1
					33						1
					33						1
					33						1
					33						1
					34						1
					38						1
					38						1
					38						1

## Sheet: 4C_repeat 3
Day	N Dead	N Censor	Lifespan	Worksheet	Day	N2 ev	N2 sfa-1 hatch	N2 sfa-1 adult-onset	BQ1 ev	BQ1 sfa-1 hatch	TJ1052 ev	TJ1052 sfa-1 hatch	DA1116 ev	DA1116 sfa-1 hatch	DA1116 sfa-1 adult-onset
1	0	0	N2 ev	1	3	0
2	0	0	N2 ev	1	3	0
3	0	3	N2 ev	1	3	0
4	0	0	N2 ev	1	5	0
5	0	4	N2 ev	1	5	0
6	0	0	N2 ev	1	5	0
7	0	2	N2 ev	1	5	0
8	0	0	N2 ev	1	7	0
9	0	4	N2 ev	1	7	0
10	0	0	N2 ev	1	9	0
11	2	7	N2 ev	1	9	0
12	0	0	N2 ev	1	9	0
13	0	0	N2 ev	1	9	0
14	14	0	N2 ev	1	11	1
15	0	0	N2 ev	1	11	1
16	13	0	N2 ev	1	11	0
17	0	0	N2 ev	1	11	0
18	6	0	N2 ev	1	11	0
19	0	0	N2 ev	1	11	0
20	7	0	N2 ev	1	11	0
21	0	0	N2 ev	1	11	0
22	13	0	N2 ev	1	11	0
23	0	0	N2 ev	1	14	1
24	17	0	N2 ev	1	14	1
25	0	0	N2 ev	1	14	1
26	6	0	N2 ev	1	14	1
27	0	0	N2 ev	1	14	1
28	2	0	N2 ev	1	14	1
1	0	0	N2 sfa-1 hatch	2	14	1
2	0	0	N2 sfa-1 hatch	2	14	1
3	0	0	N2 sfa-1 hatch	2	14	1
4	0	0	N2 sfa-1 hatch	2	14	1
5	0	1	N2 sfa-1 hatch	2	14	1
6	0	0	N2 sfa-1 hatch	2	14	1
7	0	0	N2 sfa-1 hatch	2	14	1
8	0	0	N2 sfa-1 hatch	2	14	1
9	0	2	N2 sfa-1 hatch	2	16	1
10	0	0	N2 sfa-1 hatch	2	16	1
11	1	0	N2 sfa-1 hatch	2	16	1
12	0	0	N2 sfa-1 hatch	2	16	1
13	0	0	N2 sfa-1 hatch	2	16	1
14	11	0	N2 sfa-1 hatch	2	16	1
15	0	0	N2 sfa-1 hatch	2	16	1
16	5	0	N2 sfa-1 hatch	2	16	1
17	0	0	N2 sfa-1 hatch	2	16	1
18	18	0	N2 sfa-1 hatch	2	16	1
19	0	0	N2 sfa-1 hatch	2	16	1
20	23	0	N2 sfa-1 hatch	2	16	1
21	0	0	N2 sfa-1 hatch	2	16	1
22	19	0	N2 sfa-1 hatch	2	18	1
23	0	0	N2 sfa-1 hatch	2	18	1
24	14	0	N2 sfa-1 hatch	2	18	1
25	0	0	N2 sfa-1 hatch	2	18	1
26	3	0	N2 sfa-1 hatch	2	18	1
27	0	0	N2 sfa-1 hatch	2	18	1
28	3	0	N2 sfa-1 hatch	2	20	1
1	0	0	N2 sfa-1 adult-onset	3	20	1
2	0	0	N2 sfa-1 adult-onset	3	20	1
3	0	3	N2 sfa-1 adult-onset	3	20	1
4	0	0	N2 sfa-1 adult-onset	3	20	1
5	0	1	N2 sfa-1 adult-onset	3	20	1
6	0	0	N2 sfa-1 adult-onset	3	20	1
7	0	0	N2 sfa-1 adult-onset	3	22	1
8	0	0	N2 sfa-1 adult-onset	3	22	1
9	0	10	N2 sfa-1 adult-onset	3	22	1
10	0	0	N2 sfa-1 adult-onset	3	22	1
11	2	2	N2 sfa-1 adult-onset	3	22	1
12	0	0	N2 sfa-1 adult-onset	3	22	1
13	0	0	N2 sfa-1 adult-onset	3	22	1
14	11	0	N2 sfa-1 adult-onset	3	22	1
15	0	0	N2 sfa-1 adult-onset	3	22	1
16	5	0	N2 sfa-1 adult-onset	3	22	1
17	0	0	N2 sfa-1 adult-onset	3	22	1
18	11	0	N2 sfa-1 adult-onset	3	22	1
19	0	0	N2 sfa-1 adult-onset	3	22	1
20	12	0	N2 sfa-1 adult-onset	3	24	1
21	0	0	N2 sfa-1 adult-onset	3	24	1
22	18	0	N2 sfa-1 adult-onset	3	24	1
23	0	0	N2 sfa-1 adult-onset	3	24	1
24	15	0	N2 sfa-1 adult-onset	3	24	1
25	0	0	N2 sfa-1 adult-onset	3	24	1
26	9	0	N2 sfa-1 adult-onset	3	24	1
27	0	0	N2 sfa-1 adult-onset	3	24	1
28	1	0	N2 sfa-1 adult-onset	3	24	1
1	0	0	BQ1 ev	4	24	1
2	0	0	BQ1 ev	4	24	1
3	0	1	BQ1 ev	4	24	1
4	0	0	BQ1 ev	4	24	1
5	0	0	BQ1 ev	4	24	1
6	0	0	BQ1 ev	4	24	1
7	0	6	BQ1 ev	4	24	1
8	0	0	BQ1 ev	4	24	1
9	1	3	BQ1 ev	4	26	1
10	0	0	BQ1 ev	4	26	1
11	0	10	BQ1 ev	4	26	1
12	0	0	BQ1 ev	4	26	1
13	0	0	BQ1 ev	4	26	1
14	0	0	BQ1 ev	4	26	1
15	0	0	BQ1 ev	4	28	1
16	4	0	BQ1 ev	4	28	1
17	0	0	BQ1 ev	4	5		0
18	6	0	BQ1 ev	4	9		0
19	0	0	BQ1 ev	4	9		0
20	7	0	BQ1 ev	4	11		1
21	0	0	BQ1 ev	4	14		1
22	7	0	BQ1 ev	4	14		1
23	0	0	BQ1 ev	4	14		1
24	7	1	BQ1 ev	4	14		1
25	0	0	BQ1 ev	4	14		1
26	11	0	BQ1 ev	4	14		1
27	0	0	BQ1 ev	4	14		1
28	11	0	BQ1 ev	4	14		1
29	0	0	BQ1 ev	4	14		1
30	9	0	BQ1 ev	4	14		1
31	0	0	BQ1 ev	4	14		1
32	5	0	BQ1 ev	4	16		1
33	0	0	BQ1 ev	4	16		1
34	4	0	BQ1 ev	4	16		1
35	0	0	BQ1 ev	4	16		1
36	5	0	BQ1 ev	4	16		1
37	0	0	BQ1 ev	4	18		1
38	0	0	BQ1 ev	4	18		1
39	1	0	BQ1 ev	4	18		1
40	0	0	BQ1 ev	4	18		1
41	1	0	BQ1 ev	4	18		1
1	0	0	BQ1 sfa-1 hatch	5	18		1
2	0	0	BQ1 sfa-1 hatch	5	18		1
3	0	2	BQ1 sfa-1 hatch	5	18		1
4	0	0	BQ1 sfa-1 hatch	5	18		1
5	0	0	BQ1 sfa-1 hatch	5	18		1
6	0	0	BQ1 sfa-1 hatch	5	18		1
7	0	0	BQ1 sfa-1 hatch	5	18		1
8	0	0	BQ1 sfa-1 hatch	5	18		1
9	2	6	BQ1 sfa-1 hatch	5	18		1
10	0	0	BQ1 sfa-1 hatch	5	18		1
11	0	6	BQ1 sfa-1 hatch	5	18		1
12	0	0	BQ1 sfa-1 hatch	5	18		1
13	0	0	BQ1 sfa-1 hatch	5	18		1
14	3	1	BQ1 sfa-1 hatch	5	20		1
15	0	0	BQ1 sfa-1 hatch	5	20		1
16	7	0	BQ1 sfa-1 hatch	5	20		1
17	0	0	BQ1 sfa-1 hatch	5	20		1
18	10	0	BQ1 sfa-1 hatch	5	20		1
19	0	0	BQ1 sfa-1 hatch	5	20		1
20	14	0	BQ1 sfa-1 hatch	5	20		1
21	0	0	BQ1 sfa-1 hatch	5	20		1
22	12	0	BQ1 sfa-1 hatch	5	20		1
23	0	0	BQ1 sfa-1 hatch	5	20		1
24	12	0	BQ1 sfa-1 hatch	5	20		1
25	0	0	BQ1 sfa-1 hatch	5	20		1
26	9	0	BQ1 sfa-1 hatch	5	20		1
27	0	0	BQ1 sfa-1 hatch	5	20		1
28	7	0	BQ1 sfa-1 hatch	5	20		1
29	0	0	BQ1 sfa-1 hatch	5	20		1
30	6	0	BQ1 sfa-1 hatch	5	20		1
31	0	0	BQ1 sfa-1 hatch	5	20		1
32	2	0	BQ1 sfa-1 hatch	5	20		1
33	0	0	BQ1 sfa-1 hatch	5	20		1
34	0	0	BQ1 sfa-1 hatch	5	20		1
35	0	0	BQ1 sfa-1 hatch	5	20		1
36	1	0	BQ1 sfa-1 hatch	5	20		1
1	0	0	TJ1052 ev	6	22		1
2	0	0	TJ1052 ev	6	22		1
3	0	4	TJ1052 ev	6	22		1
4	0	0	TJ1052 ev	6	22		1
5	0	8	TJ1052 ev	6	22		1
6	0	0	TJ1052 ev	6	22		1
7	0	10	TJ1052 ev	6	22		1
8	0	0	TJ1052 ev	6	22		1
9	0	11	TJ1052 ev	6	22		1
10	0	0	TJ1052 ev	6	22		1
11	0	7	TJ1052 ev	6	22		1
12	0	0	TJ1052 ev	6	22		1
13	0	0	TJ1052 ev	6	22		1
14	4	0	TJ1052 ev	6	22		1
15	0	0	TJ1052 ev	6	22		1
16	10	0	TJ1052 ev	6	22		1
17	0	0	TJ1052 ev	6	22		1
18	3	0	TJ1052 ev	6	22		1
19	0	0	TJ1052 ev	6	22		1
20	3	0	TJ1052 ev	6	24		1
21	0	0	TJ1052 ev	6	24		1
22	2	0	TJ1052 ev	6	24		1
23	0	0	TJ1052 ev	6	24		1
24	2	0	TJ1052 ev	6	24		1
25	0	0	TJ1052 ev	6	24		1
26	5	0	TJ1052 ev	6	24		1
27	0	0	TJ1052 ev	6	24		1
28	4	0	TJ1052 ev	6	24		1
29	0	0	TJ1052 ev	6	24		1
30	4	0	TJ1052 ev	6	24		1
31	0	0	TJ1052 ev	6	24		1
32	4	0	TJ1052 ev	6	24		1
33	0	0	TJ1052 ev	6	24		1
34	8	0	TJ1052 ev	6	26		1
35	0	0	TJ1052 ev	6	26		1
36	2	0	TJ1052 ev	6	26		1
37	0	0	TJ1052 ev	6	28		1
38	0	0	TJ1052 ev	6	28		1
39	6	0	TJ1052 ev	6	28		1
40	0	0	TJ1052 ev	6	3			0
41	3	0	TJ1052 ev	6	3			0
1	0	0	TJ1052 sfa-1 hatch	7	3			0
2	0	0	TJ1052 sfa-1 hatch	7	5			0
3	0	1	TJ1052 sfa-1 hatch	7	9			0
4	0	0	TJ1052 sfa-1 hatch	7	9			0
5	0	4	TJ1052 sfa-1 hatch	7	9			0
6	0	0	TJ1052 sfa-1 hatch	7	9			0
7	0	3	TJ1052 sfa-1 hatch	7	9			0
8	0	0	TJ1052 sfa-1 hatch	7	9			0
9	0	7	TJ1052 sfa-1 hatch	7	9			0
10	0	0	TJ1052 sfa-1 hatch	7	9			0
11	0	6	TJ1052 sfa-1 hatch	7	9			0
12	0	0	TJ1052 sfa-1 hatch	7	9			0
13	0	0	TJ1052 sfa-1 hatch	7	11			1
14	3	0	TJ1052 sfa-1 hatch	7	11			1
15	0	0	TJ1052 sfa-1 hatch	7	11			0
16	1	0	TJ1052 sfa-1 hatch	7	11			0
17	0	0	TJ1052 sfa-1 hatch	7	14			1
18	1	0	TJ1052 sfa-1 hatch	7	14			1
19	0	0	TJ1052 sfa-1 hatch	7	14			1
20	3	1	TJ1052 sfa-1 hatch	7	14			1
21	0	0	TJ1052 sfa-1 hatch	7	14			1
22	1	1	TJ1052 sfa-1 hatch	7	14			1
23	0	0	TJ1052 sfa-1 hatch	7	14			1
24	7	0	TJ1052 sfa-1 hatch	7	14			1
25	0	0	TJ1052 sfa-1 hatch	7	14			1
26	11	0	TJ1052 sfa-1 hatch	7	14			1
27	0	0	TJ1052 sfa-1 hatch	7	14			1
28	12	0	TJ1052 sfa-1 hatch	7	16			1
29	0	0	TJ1052 sfa-1 hatch	7	16			1
30	15	0	TJ1052 sfa-1 hatch	7	16			1
31	0	0	TJ1052 sfa-1 hatch	7	16			1
32	7	1	TJ1052 sfa-1 hatch	7	16			1
33	0	0	TJ1052 sfa-1 hatch	7	18			1
34	6	0	TJ1052 sfa-1 hatch	7	18			1
35	0	0	TJ1052 sfa-1 hatch	7	18			1
36	2	0	TJ1052 sfa-1 hatch	7	18			1
37	0	0	TJ1052 sfa-1 hatch	7	18			1
38	0	0	TJ1052 sfa-1 hatch	7	18			1
39	5	0	TJ1052 sfa-1 hatch	7	18			1
40	0	0	TJ1052 sfa-1 hatch	7	18			1
41	0	0	TJ1052 sfa-1 hatch	7	18			1
42	0	0	TJ1052 sfa-1 hatch	7	18			1
43	0	0	TJ1052 sfa-1 hatch	7	18			1
44	1	0	TJ1052 sfa-1 hatch	7	20			1
45	0	0	TJ1052 sfa-1 hatch	7	20			1
46	1	0	TJ1052 sfa-1 hatch	7	20			1
1	0	0	DA1116 ev	8	20			1
2	0	0	DA1116 ev	8	20			1
3	0	40	DA1116 ev	8	20			1
4	0	0	DA1116 ev	8	20			1
5	0	27	DA1116 ev	8	20			1
6	0	0	DA1116 ev	8	20			1
7	0	22	DA1116 ev	8	20			1
8	0	0	DA1116 ev	8	20			1
9	1	7	DA1116 ev	8	20			1
10	0	0	DA1116 ev	8	22			1
11	5	3	DA1116 ev	8	22			1
12	0	0	DA1116 ev	8	22			1
13	0	0	DA1116 ev	8	22			1
14	12	3	DA1116 ev	8	22			1
15	0	0	DA1116 ev	8	22			1
16	9	2	DA1116 ev	8	22			1
17	0	0	DA1116 ev	8	22			1
18	10	1	DA1116 ev	8	22			1
19	0	0	DA1116 ev	8	22			1
20	7	1	DA1116 ev	8	22			1
21	0	0	DA1116 ev	8	22			1
22	10	0	DA1116 ev	8	22			1
23	0	0	DA1116 ev	8	22			1
24	7	4	DA1116 ev	8	22			1
25	0	0	DA1116 ev	8	22			1
26	8	0	DA1116 ev	8	22			1
27	0	0	DA1116 ev	8	22			1
28	8	0	DA1116 ev	8	24			1
29	0	0	DA1116 ev	8	24			1
30	6	0	DA1116 ev	8	24			1
31	0	0	DA1116 ev	8	24			1
32	3	0	DA1116 ev	8	24			1
33	0	0	DA1116 ev	8	24			1
34	4	0	DA1116 ev	8	24			1
1	0	0	DA1116 sfa-1 hatch	9	24			1
2	0	0	DA1116 sfa-1 hatch	9	24			1
3	0	10	DA1116 sfa-1 hatch	9	24			1
4	0	0	DA1116 sfa-1 hatch	9	24			1
5	0	7	DA1116 sfa-1 hatch	9	24			1
6	0	0	DA1116 sfa-1 hatch	9	24			1
7	0	4	DA1116 sfa-1 hatch	9	24			1
8	0	0	DA1116 sfa-1 hatch	9	24			1
9	6	1	DA1116 sfa-1 hatch	9	26			1
10	0	0	DA1116 sfa-1 hatch	9	26			1
11	12	2	DA1116 sfa-1 hatch	9	26			1
12	0	0	DA1116 sfa-1 hatch	9	26			1
13	0	0	DA1116 sfa-1 hatch	9	26			1
14	19	2	DA1116 sfa-1 hatch	9	26			1
15	0	0	DA1116 sfa-1 hatch	9	26			1
16	15	0	DA1116 sfa-1 hatch	9	26			1
17	0	0	DA1116 sfa-1 hatch	9	26			1
18	21	0	DA1116 sfa-1 hatch	9	28			1
19	0	0	DA1116 sfa-1 hatch	9	3				0
20	26	0	DA1116 sfa-1 hatch	9	7				0
21	0	0	DA1116 sfa-1 hatch	9	7				0
22	15	0	DA1116 sfa-1 hatch	9	7				0
23	0	0	DA1116 sfa-1 hatch	9	7				0
24	12	0	DA1116 sfa-1 hatch	9	7				0
25	0	0	DA1116 sfa-1 hatch	9	7				0
26	6	0	DA1116 sfa-1 hatch	9	9				1
27	0	0	DA1116 sfa-1 hatch	9	9				0
28	2	0	DA1116 sfa-1 hatch	9	9				0
1	0	0	DA1116 sfa-1 adult-onset	10	9				0
2	0	0	DA1116 sfa-1 adult-onset	10	11				0
3	0	25	DA1116 sfa-1 adult-onset	10	11				0
4	0	0	DA1116 sfa-1 adult-onset	10	11				0
5	0	16	DA1116 sfa-1 adult-onset	10	11				0
6	0	0	DA1116 sfa-1 adult-onset	10	11				0
7	0	3	DA1116 sfa-1 adult-onset	10	11				0
8	0	0	DA1116 sfa-1 adult-onset	10	11				0
9	6	0	DA1116 sfa-1 adult-onset	10	11				0
10	0	0	DA1116 sfa-1 adult-onset	10	11				0
11	20	0	DA1116 sfa-1 adult-onset	10	11				0
12	0	0	DA1116 sfa-1 adult-onset	10	16				1
13	0	0	DA1116 sfa-1 adult-onset	10	16				1
14	19	1	DA1116 sfa-1 adult-onset	10	16				1
15	0	0	DA1116 sfa-1 adult-onset	10	16				1
16	13	1	DA1116 sfa-1 adult-onset	10	18				1
17	0	0	DA1116 sfa-1 adult-onset	10	18				1
18	7	0	DA1116 sfa-1 adult-onset	10	18				1
19	0	0	DA1116 sfa-1 adult-onset	10	18				1
20	6	0	DA1116 sfa-1 adult-onset	10	18				1
21	0	0	DA1116 sfa-1 adult-onset	10	18				1
22	5	1	DA1116 sfa-1 adult-onset	10	20				1
23	0	0	DA1116 sfa-1 adult-onset	10	20				1
24	7	0	DA1116 sfa-1 adult-onset	10	20				1
25	0	0	DA1116 sfa-1 adult-onset	10	20				1
26	3	0	DA1116 sfa-1 adult-onset	10	20				1
27	0	0	DA1116 sfa-1 adult-onset	10	20				1
28	10	0	DA1116 sfa-1 adult-onset	10	20				1
29	0	0	DA1116 sfa-1 adult-onset	10	22				1
30	6	0	DA1116 sfa-1 adult-onset	10	22				1
31	0	0	DA1116 sfa-1 adult-onset	10	22				1
32	7	0	DA1116 sfa-1 adult-onset	10	22				1
33	0	0	DA1116 sfa-1 adult-onset	10	22				1
34	4	0	DA1116 sfa-1 adult-onset	10	22				1
					22				1
					24				1
					24				1
					24				1
					24				1
					24				1
					24				1
					24				1
					24				0
					26				1
					26				1
					26				1
					26				1
					26				1
					26				1
					26				1
					26				1
					26				1
					26				1
					26				1
					28				1
					28				1
					28				1
					28				1
					28				1
					28				1
					28				1
					28				1
					28				1
					28				1
					28				1
					30				1
					30				1
					30				1
					30				1
					30				1
					30				1
					30				1
					30				1
					30				1
					32				1
					32				1
					32				1
					32				1
					32				1
					34				1
					34				1
					34				1
					34				1
					36				1
					36				1
					36				1
					36				1
					36				1
					39				1
					41				1
					3					0
					3					0
					9					1
					9					1
					9					0
					9					0
					9					0
					9					0
					9					0
					9					0
					11					0
					11					0
					11					0
					11					0
					11					0
					11					0
					14					1
					14					1
					14					1
					14					0
					16					1
					16					1
					16					1
					16					1
					16					1
					16					1
					16					1
					18					1
					18					1
					18					1
					18					1
					18					1
					18					1
					18					1
					18					1
					18					1
					18					1
					20					1
					20					1
					20					1
					20					1
					20					1
					20					1
					20					1
					20					1
					20					1
					20					1
					20					1
					20					1
					20					1
					20					1
					22					1
					22					1
					22					1
					22					1
					22					1
					22					1
					22					1
					22					1
					22					1
					22					1
					22					1
					22					1
					24					1
					24					1
					24					1
					24					1
					24					1
					24					1
					24					1
					24					1
					24					1
					24					1
					24					1
					24					1
					26					1
					26					1
					26					1
					26					1
					26					1
					26					1
					26					1
					26					1
					26					1
					28					1
					28					1
					28					1
					28					1
					28					1
					28					1
					28					1
					30					1
					30					1
					30					1
					30					1
					30					1
					30					1
					32					1
					32					1
					36					1
					3						0
					3						0
					3						0
					3						0
					5						0
					5						0
					5						0
					5						0
					5						0
					5						0
					5						0
					5						0
					7						0
					7						0
					7						0
					7						0
					7						0
					7						0
					7						0
					7						0
					7						0
					7						0
					9						0
					9						0
					9						0
					9						0
					9						0
					9						0
					9						0
					9						0
					9						0
					9						0
					9						0
					11						0
					11						0
					11						0
					11						0
					11						0
					11						0
					11						0
					14						1
					14						1
					14						1
					14						1
					16						1
					16						1
					16						1
					16						1
					16						1
					16						1
					16						1
					16						1
					16						1
					16						1
					18						1
					18						1
					18						1
					20						1
					20						1
					20						1
					22						1
					22						1
					24						1
					24						1
					26						1
					26						1
					26						1
					26						1
					26						1
					28						1
					28						1
					28						1
					28						1
					30						1
					30						1
					30						1
					30						1
					32						1
					32						1
					32						1
					32						1
					34						1
					34						1
					34						1
					34						1
					34						1
					34						1
					34						1
					34						1
					36						1
					36						1
					39						1
					39						1
					39						1
					39						1
					39						1
					39						1
					41						1
					41						1
					41						1
					3							0
					5							0
					5							0
					5							0
					5							0
					7							0
					7							0
					7							0
					9							0
					9							0
					9							0
					9							0
					9							0
					9							0
					9							0
					11							0
					11							0
					11							0
					11							0
					11							0
					11							0
					14							1
					14							1
					14							1
					16							1
					18							1
					20							1
					20							1
					20							1
					20							0
					22							1
					22							0
					24							1
					24							1
					24							1
					24							1
					24							1
					24							1
					24							1
					26							1
					26							1
					26							1
					26							1
					26							1
					26							1
					26							1
					26							1
					26							1
					26							1
					26							1
					28							1
					28							1
					28							1
					28							1
					28							1
					28							1
					28							1
					28							1
					28							1
					28							1
					28							1
					28							1
					30							1
					30							1
					30							1
					30							1
					30							1
					30							1
					30							1
					30							1
					30							1
					30							1
					30							1
					30							1
					30							1
					30							1
					30							1
					32							1
					32							1
					32							1
					32							1
					32							1
					32							1
					32							1
					32							0
					34							1
					34							1
					34							1
					34							1
					34							1
					34							1
					36							1
					36							1
					39							1
					39							1
					39							1
					39							1
					39							1
					44							1
					46							1
					3								0
					3								0
					3								0
					3								0
					3								0
					3								0
					3								0
					3								0
					3								0
					3								0
					3								0
					3								0
					3								0
					3								0
					3								0
					3								0
					3								0
					3								0
					3								0
					3								0
					3								0
					3								0
					3								0
					3								0
					3								0
					3								0
					3								0
					3								0
					3								0
					3								0
					3								0
					3								0
					3								0
					3								0
					3								0
					3								0
					3								0
					3								0
					3								0
					3								0
					5								0
					5								0
					5								0
					5								0
					5								0
					5								0
					5								0
					5								0
					5								0
					5								0
					5								0
					5								0
					5								0
					5								0
					5								0
					5								0
					5								0
					5								0
					5								0
					5								0
					5								0
					5								0
					5								0
					5								0
					5								0
					5								0
					5								0
					7								0
					7								0
					7								0
					7								0
					7								0
					7								0
					7								0
					7								0
					7								0
					7								0
					7								0
					7								0
					7								0
					7								0
					7								0
					7								0
					7								0
					7								0
					7								0
					7								0
					7								0
					7								0
					9								1
					9								0
					9								0
					9								0
					9								0
					9								0
					9								0
					9								0
					11								1
					11								1
					11								1
					11								1
					11								1
					11								0
					11								0
					11								0
					14								1
					14								1
					14								1
					14								1
					14								1
					14								1
					14								1
					14								1
					14								1
					14								1
					14								1
					14								1
					14								0
					14								0
					14								0
					16								1
					16								1
					16								1
					16								1
					16								1
					16								1
					16								1
					16								1
					16								1
					16								0
					16								0
					18								1
					18								1
					18								1
					18								1
					18								1
					18								1
					18								1
					18								1
					18								1
					18								1
					18								0
					20								1
					20								1
					20								1
					20								1
					20								1
					20								1
					20								1
					20								0
					22								1
					22								1
					22								1
					22								1
					22								1
					22								1
					22								1
					22								1
					22								1
					22								1
					24								1
					24								1
					24								1
					24								1
					24								1
					24								1
					24								1
					24								0
					24								0
					24								0
					24								0
					26								1
					26								1
					26								1
					26								1
					26								1
					26								1
					26								1
					26								1
					28								1
					28								1
					28								1
					28								1
					28								1
					28								1
					28								1
					28								1
					30								1
					30								1
					30								1
					30								1
					30								1
					30								1
					32								1
					32								1
					32								1
					34								1
					34								1
					34								1
					34								1
					3									0
					3									0
					3									0
					3									0
					3									0
					3									0
					3									0
					3									0
					3									0
					3									0
					5									0
					5									0
					5									0
					5									0
					5									0
					5									0
					5									0
					7									0
					7									0
					7									0
					7									0
					9									1
					9									1
					9									1
					9									1
					9									1
					9									1
					9									0
					11									1
					11									1
					11									1
					11									1
					11									1
					11									1
					11									1
					11									1
					11									1
					11									1
					11									1
					11									1
					11									0
					11									0
					14									1
					14									1
					14									1
					14									1
					14									1
					14									1
					14									1
					14									1
					14									1
					14									1
					14									1
					14									1
					14									1
					14									1
					14									1
					14									1
					14									1
					14									1
					14									1
					14									0
					14									0
					16									1
					16									1
					16									1
					16									1
					16									1
					16									1
					16									1
					16									1
					16									1
					16									1
					16									1
					16									1
					16									1
					16									1
					16									1
					18									1
					18									1
					18									1
					18									1
					18									1
					18									1
					18									1
					18									1
					18									1
					18									1
					18									1
					18									1
					18									1
					18									1
					18									1
					18									1
					18									1
					18									1
					18									1
					18									1
					18									1
					20									1
					20									1
					20									1
					20									1
					20									1
					20									1
					20									1
					20									1
					20									1
					20									1
					20									1
					20									1
					20									1
					20									1
					20									1
					20									1
					20									1
					20									1
					20									1
					20									1
					20									1
					20									1
					20									1
					20									1
					20									1
					20									1
					22									1
					22									1
					22									1
					22									1
					22									1
					22									1
					22									1
					22									1
					22									1
					22									1
					22									1
					22									1
					22									1
					22									1
					22									1
					24									1
					24									1
					24									1
					24									1
					24									1
					24									1
					24									1
					24									1
					24									1
					24									1
					24									1
					24									1
					26									1
					26									1
					26									1
					26									1
					26									1
					26									1
					28									1
					28									1
					3										0
					3										0
					3										0
					3										0
					3										0
					3										0
					3										0
					3										0
					3										0
					3										0
					3										0
					3										0
					3										0
					3										0
					3										0
					3										0
					3										0
					3										0
					3										0
					3										0
					3										0
					3										0
					3										0
					3										0
					3										0
					5										0
					5										0
					5										0
					5										0
					5										0
					5										0
					5										0
					5										0
					5										0
					5										0
					5										0
					5										0
					5										0
					5										0
					5										0
					5										0
					7										0
					7										0
					7										0
					9										1
					9										1
					9										1
					9										1
					9										1
					9										1
					11										1
					11										1
					11										1
					11										1
					11										1
					11										1
					11										1
					11										1
					11										1
					11										1
					11										1
					11										1
					11										1
					11										1
					11										1
					11										1
					11										1
					11										1
					11										1
					11										1
					14										1
					14										1
					14										1
					14										1
					14										1
					14										1
					14										1
					14										1
					14										1
					14										1
					14										1
					14										1
					14										1
					14										1
					14										1
					14										1
					14										1
					14										1
					14										1
					14										0
					16										1
					16										1
					16										1
					16										1
					16										1
					16										1
					16										1
					16										1
					16										1
					16										1
					16										1
					16										1
					16										1
					16										0
					18										1
					18										1
					18										1
					18										1
					18										1
					18										1
					18										1
					20										1
					20										1
					20										1
					20										1
					20										1
					20										1
					22										1
					22										1
					22										1
					22										1
					22										1
					22										0
					24										1
					24										1
					24										1
					24										1
					24										1
					24										1
					24										1
					26										1
					26										1
					26										1
					28										1
					28										1
					28										1
					28										1
					28										1
					28										1
					28										1
					28										1
					28										1
					28										1
					30										1
					30										1
					30										1
					30										1
					30										1
					30										1
					32										1
					32										1
					32										1
					32										1
					32										1
					32										1
					32										1
					34										1
					34										1
					34										1
					34										1

## Sheet: 4D_Data
Day	N Dead	N Censor	Lifespan	Worksheet	Day	N2 ev	N2 repo-1 RNAi (hatch)	N2 repo-1 RNAi (adulthood)	raga-1 ev	raga-1 repo-1 RNAi (hatch)	raga-1 repo-1 RNAi (adulthood)
1	0	0	N2 ev	1	3	0
2	0	0	N2 ev	1	4	0
3	0	1	N2 ev	1	4	0
4	0	3	N2 ev	1	4	0
5	0	0	N2 ev	1	6	0
6	0	5	N2 ev	1	6	0
7	0	0	N2 ev	1	6	0
8	0	0	N2 ev	1	6	0
9	0	0	N2 ev	1	6	0
10	0	0	N2 ev	1	11	1
11	5	2	N2 ev	1	11	1
12	0	0	N2 ev	1	11	1
13	10	0	N2 ev	1	11	1
14	0	0	N2 ev	1	11	1
15	0	0	N2 ev	1	11	0
16	16	0	N2 ev	1	11	0
17	0	0	N2 ev	1	13	1
18	16	0	N2 ev	1	13	1
19	0	0	N2 ev	1	13	1
20	27	0	N2 ev	1	13	1
21	0	0	N2 ev	1	13	1
22	21	0	N2 ev	1	13	1
23	0	0	N2 ev	1	13	1
24	0	0	N2 ev	1	13	1
25	14	0	N2 ev	1	13	1
1	0	0	N2 repo-1 RNAi (hatch)	2	13	1
2	0	2	N2 repo-1 RNAi (hatch)	2	16	1
3	0	2	N2 repo-1 RNAi (hatch)	2	16	1
4	0	3	N2 repo-1 RNAi (hatch)	2	16	1
5	0	0	N2 repo-1 RNAi (hatch)	2	16	1
6	0	4	N2 repo-1 RNAi (hatch)	2	16	1
7	0	0	N2 repo-1 RNAi (hatch)	2	16	1
8	0	2	N2 repo-1 RNAi (hatch)	2	16	1
9	0	0	N2 repo-1 RNAi (hatch)	2	16	1
10	0	0	N2 repo-1 RNAi (hatch)	2	16	1
11	5	2	N2 repo-1 RNAi (hatch)	2	16	1
12	0	0	N2 repo-1 RNAi (hatch)	2	16	1
13	11	0	N2 repo-1 RNAi (hatch)	2	16	1
14	0	0	N2 repo-1 RNAi (hatch)	2	16	1
15	0	0	N2 repo-1 RNAi (hatch)	2	16	1
16	16	0	N2 repo-1 RNAi (hatch)	2	16	1
17	0	0	N2 repo-1 RNAi (hatch)	2	16	1
18	14	0	N2 repo-1 RNAi (hatch)	2	18	1
19	0	0	N2 repo-1 RNAi (hatch)	2	18	1
20	28	0	N2 repo-1 RNAi (hatch)	2	18	1
21	0	0	N2 repo-1 RNAi (hatch)	2	18	1
22	21	0	N2 repo-1 RNAi (hatch)	2	18	1
23	0	0	N2 repo-1 RNAi (hatch)	2	18	1
24	0	0	N2 repo-1 RNAi (hatch)	2	18	1
25	9	0	N2 repo-1 RNAi (hatch)	2	18	1
26	0	0	N2 repo-1 RNAi (hatch)	2	18	1
27	1	0	N2 repo-1 RNAi (hatch)	2	18	1
1	0	0	N2 repo-1 RNAi (adulthood)	3	18	1
2	0	0	N2 repo-1 RNAi (adulthood)	3	18	1
3	0	1	N2 repo-1 RNAi (adulthood)	3	18	1
4	0	0	N2 repo-1 RNAi (adulthood)	3	18	1
5	0	0	N2 repo-1 RNAi (adulthood)	3	18	1
6	0	3	N2 repo-1 RNAi (adulthood)	3	18	1
7	0	0	N2 repo-1 RNAi (adulthood)	3	20	1
8	0	0	N2 repo-1 RNAi (adulthood)	3	20	1
9	0	0	N2 repo-1 RNAi (adulthood)	3	20	1
10	0	0	N2 repo-1 RNAi (adulthood)	3	20	1
11	6	0	N2 repo-1 RNAi (adulthood)	3	20	1
12	0	0	N2 repo-1 RNAi (adulthood)	3	20	1
13	13	0	N2 repo-1 RNAi (adulthood)	3	20	1
14	0	0	N2 repo-1 RNAi (adulthood)	3	20	1
15	0	0	N2 repo-1 RNAi (adulthood)	3	20	1
16	16	1	N2 repo-1 RNAi (adulthood)	3	20	1
17	0	0	N2 repo-1 RNAi (adulthood)	3	20	1
18	14	0	N2 repo-1 RNAi (adulthood)	3	20	1
19	0	0	N2 repo-1 RNAi (adulthood)	3	20	1
20	26	0	N2 repo-1 RNAi (adulthood)	3	20	1
21	0	0	N2 repo-1 RNAi (adulthood)	3	20	1
22	22	0	N2 repo-1 RNAi (adulthood)	3	20	1
23	0	0	N2 repo-1 RNAi (adulthood)	3	20	1
24	0	0	N2 repo-1 RNAi (adulthood)	3	20	1
25	17	0	N2 repo-1 RNAi (adulthood)	3	20	1
26	0	0	N2 repo-1 RNAi (adulthood)	3	20	1
27	1	0	N2 repo-1 RNAi (adulthood)	3	20	1
1	0	0	raga-1 ev	4	20	1
2	0	0	raga-1 ev	4	20	1
3	0	0	raga-1 ev	4	20	1
4	0	4	raga-1 ev	4	20	1
5	0	0	raga-1 ev	4	20	1
6	0	4	raga-1 ev	4	20	1
7	0	0	raga-1 ev	4	22	1
8	0	0	raga-1 ev	4	22	1
9	0	0	raga-1 ev	4	22	1
10	0	0	raga-1 ev	4	22	1
11	0	0	raga-1 ev	4	22	1
12	0	0	raga-1 ev	4	22	1
13	2	0	raga-1 ev	4	22	1
14	0	0	raga-1 ev	4	22	1
15	0	0	raga-1 ev	4	22	1
16	4	2	raga-1 ev	4	22	1
17	0	0	raga-1 ev	4	22	1
18	5	0	raga-1 ev	4	22	1
19	0	0	raga-1 ev	4	22	1
20	11	2	raga-1 ev	4	22	1
21	0	0	raga-1 ev	4	22	1
22	17	0	raga-1 ev	4	22	1
23	0	0	raga-1 ev	4	22	1
24	0	0	raga-1 ev	4	22	1
25	32	2	raga-1 ev	4	22	1
26	0	0	raga-1 ev	4	22	1
27	15	0	raga-1 ev	4	22	1
28	0	0	raga-1 ev	4	25	1
29	13	0	raga-1 ev	4	25	1
30	0	0	raga-1 ev	4	25	1
31	0	0	raga-1 ev	4	25	1
32	7	0	raga-1 ev	4	25	1
1	0	0	raga-1 repo-1 RNAi (hatch)	5	25	1
2	0	1	raga-1 repo-1 RNAi (hatch)	5	25	1
3	0	1	raga-1 repo-1 RNAi (hatch)	5	25	1
4	0	0	raga-1 repo-1 RNAi (hatch)	5	25	1
5	0	0	raga-1 repo-1 RNAi (hatch)	5	25	1
6	0	5	raga-1 repo-1 RNAi (hatch)	5	25	1
7	0	0	raga-1 repo-1 RNAi (hatch)	5	25	1
8	1	3	raga-1 repo-1 RNAi (hatch)	5	25	1
9	0	0	raga-1 repo-1 RNAi (hatch)	5	25	1
10	0	0	raga-1 repo-1 RNAi (hatch)	5	2		0
11	6	2	raga-1 repo-1 RNAi (hatch)	5	2		0
12	0	0	raga-1 repo-1 RNAi (hatch)	5	3		0
13	10	0	raga-1 repo-1 RNAi (hatch)	5	3		0
14	0	0	raga-1 repo-1 RNAi (hatch)	5	4		0
15	0	0	raga-1 repo-1 RNAi (hatch)	5	4		0
16	25	0	raga-1 repo-1 RNAi (hatch)	5	4		0
17	0	0	raga-1 repo-1 RNAi (hatch)	5	6		0
18	27	0	raga-1 repo-1 RNAi (hatch)	5	6		0
19	0	0	raga-1 repo-1 RNAi (hatch)	5	6		0
20	20	0	raga-1 repo-1 RNAi (hatch)	5	6		0
21	0	0	raga-1 repo-1 RNAi (hatch)	5	8		0
22	12	0	raga-1 repo-1 RNAi (hatch)	5	8		0
23	0	0	raga-1 repo-1 RNAi (hatch)	5	11		1
24	0	0	raga-1 repo-1 RNAi (hatch)	5	11		1
25	6	0	raga-1 repo-1 RNAi (hatch)	5	11		1
26	0	0	raga-1 repo-1 RNAi (hatch)	5	11		1
27	1	0	raga-1 repo-1 RNAi (hatch)	5	11		1
1	0	0	raga-1 repo-1 RNAi (adulthood)	6	11		0
2	0	0	raga-1 repo-1 RNAi (adulthood)	6	11		0
3	0	0	raga-1 repo-1 RNAi (adulthood)	6	13		1
4	0	2	raga-1 repo-1 RNAi (adulthood)	6	13		1
5	0	0	raga-1 repo-1 RNAi (adulthood)	6	13		1
6	0	0	raga-1 repo-1 RNAi (adulthood)	6	13		1
7	0	0	raga-1 repo-1 RNAi (adulthood)	6	13		1
8	0	2	raga-1 repo-1 RNAi (adulthood)	6	13		1
9	0	0	raga-1 repo-1 RNAi (adulthood)	6	13		1
10	0	0	raga-1 repo-1 RNAi (adulthood)	6	13		1
11	0	0	raga-1 repo-1 RNAi (adulthood)	6	13		1
12	0	0	raga-1 repo-1 RNAi (adulthood)	6	13		1
13	3	0	raga-1 repo-1 RNAi (adulthood)	6	13		1
14	0	0	raga-1 repo-1 RNAi (adulthood)	6	16		1
15	0	0	raga-1 repo-1 RNAi (adulthood)	6	16		1
16	10	2	raga-1 repo-1 RNAi (adulthood)	6	16		1
17	0	0	raga-1 repo-1 RNAi (adulthood)	6	16		1
18	3	0	raga-1 repo-1 RNAi (adulthood)	6	16		1
19	0	0	raga-1 repo-1 RNAi (adulthood)	6	16		1
20	9	0	raga-1 repo-1 RNAi (adulthood)	6	16		1
21	0	0	raga-1 repo-1 RNAi (adulthood)	6	16		1
22	14	0	raga-1 repo-1 RNAi (adulthood)	6	16		1
23	0	0	raga-1 repo-1 RNAi (adulthood)	6	16		1
24	0	0	raga-1 repo-1 RNAi (adulthood)	6	16		1
25	38	0	raga-1 repo-1 RNAi (adulthood)	6	16		1
26	0	0	raga-1 repo-1 RNAi (adulthood)	6	16		1
27	18	0	raga-1 repo-1 RNAi (adulthood)	6	16		1
28	0	0	raga-1 repo-1 RNAi (adulthood)	6	16		1
29	14	0	raga-1 repo-1 RNAi (adulthood)	6	16		1
30	0	0	raga-1 repo-1 RNAi (adulthood)	6	18		1
31	0	0	raga-1 repo-1 RNAi (adulthood)	6	18		1
32	4	0	raga-1 repo-1 RNAi (adulthood)	6	18		1
33	0	0	raga-1 repo-1 RNAi (adulthood)	6	18		1
34	1	0	raga-1 repo-1 RNAi (adulthood)	6	18		1
					18		1
					18		1
					18		1
					18		1
					18		1
					18		1
					18		1
					18		1
					18		1
					20		1
					20		1
					20		1
					20		1
					20		1
					20		1
					20		1
					20		1
					20		1
					20		1
					20		1
					20		1
					20		1
					20		1
					20		1
					20		1
					20		1
					20		1
					20		1
					20		1
					20		1
					20		1
					20		1
					20		1
					20		1
					20		1
					20		1
					20		1
					22		1
					22		1
					22		1
					22		1
					22		1
					22		1
					22		1
					22		1
					22		1
					22		1
					22		1
					22		1
					22		1
					22		1
					22		1
					22		1
					22		1
					22		1
					22		1
					22		1
					22		1
					25		1
					25		1
					25		1
					25		1
					25		1
					25		1
					25		1
					25		1
					25		1
					27		1
					3			0
					6			0
					6			0
					6			0
					11			1
					11			1
					11			1
					11			1
					11			1
					11			1
					13			1
					13			1
					13			1
					13			1
					13			1
					13			1
					13			1
					13			1
					13			1
					13			1
					13			1
					13			1
					13			1
					16			1
					16			1
					16			1
					16			1
					16			1
					16			1
					16			1
					16			1
					16			1
					16			1
					16			1
					16			1
					16			1
					16			1
					16			1
					16			1
					16			0
					18			1
					18			1
					18			1
					18			1
					18			1
					18			1
					18			1
					18			1
					18			1
					18			1
					18			1
					18			1
					18			1
					18			1
					20			1
					20			1
					20			1
					20			1
					20			1
					20			1
					20			1
					20			1
					20			1
					20			1
					20			1
					20			1
					20			1
					20			1
					20			1
					20			1
					20			1
					20			1
					20			1
					20			1
					20			1
					20			1
					20			1
					20			1
					20			1
					20			1
					22			1
					22			1
					22			1
					22			1
					22			1
					22			1
					22			1
					22			1
					22			1
					22			1
					22			1
					22			1
					22			1
					22			1
					22			1
					22			1
					22			1
					22			1
					22			1
					22			1
					22			1
					22			1
					25			1
					25			1
					25			1
					25			1
					25			1
					25			1
					25			1
					25			1
					25			1
					25			1
					25			1
					25			1
					25			1
					25			1
					25			1
					25			1
					25			1
					27			1
					4				0
					4				0
					4				0
					4				0
					6				0
					6				0
					6				0
					6				0
					13				1
					13				1
					16				1
					16				1
					16				1
					16				1
					16				0
					16				0
					18				1
					18				1
					18				1
					18				1
					18				1
					20				1
					20				1
					20				1
					20				1
					20				1
					20				1
					20				1
					20				1
					20				1
					20				1
					20				1
					20				0
					20				0
					22				1
					22				1
					22				1
					22				1
					22				1
					22				1
					22				1
					22				1
					22				1
					22				1
					22				1
					22				1
					22				1
					22				1
					22				1
					22				1
					22				1
					25				1
					25				1
					25				1
					25				1
					25				1
					25				1
					25				1
					25				1
					25				1
					25				1
					25				1
					25				1
					25				1
					25				1
					25				1
					25				1
					25				1
					25				1
					25				1
					25				1
					25				1
					25				1
					25				1
					25				1
					25				1
					25				1
					25				1
					25				1
					25				1
					25				1
					25				1
					25				1
					25				0
					25				0
					27				1
					27				1
					27				1
					27				1
					27				1
					27				1
					27				1
					27				1
					27				1
					27				1
					27				1
					27				1
					27				1
					27				1
					27				1
					29				1
					29				1
					29				1
					29				1
					29				1
					29				1
					29				1
					29				1
					29				1
					29				1
					29				1
					29				1
					29				1
					32				1
					32				1
					32				1
					32				1
					32				1
					32				1
					32				1
					2					0
					3					0
					6					0
					6					0
					6					0
					6					0
					6					0
					8					1
					8					0
					8					0
					8					0
					11					1
					11					1
					11					1
					11					1
					11					1
					11					1
					11					0
					11					0
					13					1
					13					1
					13					1
					13					1
					13					1
					13					1
					13					1
					13					1
					13					1
					13					1
					16					1
					16					1
					16					1
					16					1
					16					1
					16					1
					16					1
					16					1
					16					1
					16					1
					16					1
					16					1
					16					1
					16					1
					16					1
					16					1
					16					1
					16					1
					16					1
					16					1
					16					1
					16					1
					16					1
					16					1
					16					1
					18					1
					18					1
					18					1
					18					1
					18					1
					18					1
					18					1
					18					1
					18					1
					18					1
					18					1
					18					1
					18					1
					18					1
					18					1
					18					1
					18					1
					18					1
					18					1
					18					1
					18					1
					18					1
					18					1
					18					1
					18					1
					18					1
					18					1
					20					1
					20					1
					20					1
					20					1
					20					1
					20					1
					20					1
					20					1
					20					1
					20					1
					20					1
					20					1
					20					1
					20					1
					20					1
					20					1
					20					1
					20					1
					20					1
					20					1
					22					1
					22					1
					22					1
					22					1
					22					1
					22					1
					22					1
					22					1
					22					1
					22					1
					22					1
					22					1
					25					1
					25					1
					25					1
					25					1
					25					1
					25					1
					27					1
					4						0
					4						0
					8						0
					8						0
					13						1
					13						1
					13						1
					16						1
					16						1
					16						1
					16						1
					16						1
					16						1
					16						1
					16						1
					16						1
					16						1
					16						0
					16						0
					18						1
					18						1
					18						1
					20						1
					20						1
					20						1
					20						1
					20						1
					20						1
					20						1
					20						1
					20						1
					22						1
					22						1
					22						1
					22						1
					22						1
					22						1
					22						1
					22						1
					22						1
					22						1
					22						1
					22						1
					22						1
					22						1
					25						1
					25						1
					25						1
					25						1
					25						1
					25						1
					25						1
					25						1
					25						1
					25						1
					25						1
					25						1
					25						1
					25						1
					25						1
					25						1
					25						1
					25						1
					25						1
					25						1
					25						1
					25						1
					25						1
					25						1
					25						1
					25						1
					25						1
					25						1
					25						1
					25						1
					25						1
					25						1
					25						1
					25						1
					25						1
					25						1
					25						1
					25						1
					27						1
					27						1
					27						1
					27						1
					27						1
					27						1
					27						1
					27						1
					27						1
					27						1
					27						1
					27						1
					27						1
					27						1
					27						1
					27						1
					27						1
					27						1
					29						1
					29						1
					29						1
					29						1
					29						1
					29						1
					29						1
					29						1
					29						1
					29						1
					29						1
					29						1
					29						1
					29						1
					32						1
					32						1
					32						1
					32						1
					34						1

## Sheet: 4D_repeat 2
Day	N Dead	N Censor	Lifespan	Worksheet	Day	N2 on ev	N2 on repo-1 RNAi (hatch)	N2 on repo-1 RNAi (adulthood)	raga-1 on ev	raga-1 on repo-1 RNAi (hatch)	raga-1 on repo-1 (adulthood)	clk-1 on ev	clk-1 on repo-1 RNAi (hatch)	clk-1 on repo-1 RNAi (adulthood	daf-1 on ev	daf-2 on repo-1 RNAi (hatch)	age-1 on ev	age-1 on repo-1 RNAi (hatch)	akt-1 on ev	akt-1 on repo-1 RNAi (hatch)
1	0	0	N2 on ev	1	5	0
2	0	0	N2 on ev	1	5	0
3	0	0	N2 on ev	1	5	0
4	0	0	N2 on ev	1	5	0
5	0	5	N2 on ev	1	5	0
6	0	0	N2 on ev	1	9	0
7	0	0	N2 on ev	1	12	1
8	0	0	N2 on ev	1	12	1
9	0	1	N2 on ev	1	14	1
10	0	0	N2 on ev	1	14	1
11	0	0	N2 on ev	1	14	1
12	2	0	N2 on ev	1	14	1
13	0	0	N2 on ev	1	14	1
14	9	0	N2 on ev	1	14	1
15	0	0	N2 on ev	1	14	1
16	9	0	N2 on ev	1	14	1
17	0	0	N2 on ev	1	14	1
18	18	0	N2 on ev	1	16	1
19	0	0	N2 on ev	1	16	1
20	23	0	N2 on ev	1	16	1
21	0	0	N2 on ev	1	16	1
22	22	0	N2 on ev	1	16	1
23	0	0	N2 on ev	1	16	1
24	0	0	N2 on ev	1	16	1
25	0	0	N2 on ev	1	16	1
26	11	0	N2 on ev	1	16	1
1	0	0	N2 on repo-1 RNAi (hatch)	2	18	1
2	0	1	N2 on repo-1 RNAi (hatch)	2	18	1
3	0	12	N2 on repo-1 RNAi (hatch)	2	18	1
4	0	0	N2 on repo-1 RNAi (hatch)	2	18	1
5	0	15	N2 on repo-1 RNAi (hatch)	2	18	1
6	0	0	N2 on repo-1 RNAi (hatch)	2	18	1
7	0	0	N2 on repo-1 RNAi (hatch)	2	18	1
8	0	0	N2 on repo-1 RNAi (hatch)	2	18	1
9	1	25	N2 on repo-1 RNAi (hatch)	2	18	1
10	0	0	N2 on repo-1 RNAi (hatch)	2	18	1
11	0	0	N2 on repo-1 RNAi (hatch)	2	18	1
12	4	6	N2 on repo-1 RNAi (hatch)	2	18	1
13	0	0	N2 on repo-1 RNAi (hatch)	2	18	1
14	15	0	N2 on repo-1 RNAi (hatch)	2	18	1
15	0	0	N2 on repo-1 RNAi (hatch)	2	18	1
16	6	0	N2 on repo-1 RNAi (hatch)	2	18	1
17	0	0	N2 on repo-1 RNAi (hatch)	2	18	1
18	5	0	N2 on repo-1 RNAi (hatch)	2	18	1
19	0	0	N2 on repo-1 RNAi (hatch)	2	20	1
20	5	0	N2 on repo-1 RNAi (hatch)	2	20	1
21	0	0	N2 on repo-1 RNAi (hatch)	2	20	1
22	4	0	N2 on repo-1 RNAi (hatch)	2	20	1
23	0	0	N2 on repo-1 RNAi (hatch)	2	20	1
24	0	0	N2 on repo-1 RNAi (hatch)	2	20	1
25	0	0	N2 on repo-1 RNAi (hatch)	2	20	1
26	1	0	N2 on repo-1 RNAi (hatch)	2	20	1
1	0	0	N2 on repo-1 RNAi (adulthood)	3	20	1
2	0	0	N2 on repo-1 RNAi (adulthood)	3	20	1
3	0	2	N2 on repo-1 RNAi (adulthood)	3	20	1
4	0	0	N2 on repo-1 RNAi (adulthood)	3	20	1
5	0	2	N2 on repo-1 RNAi (adulthood)	3	20	1
6	0	0	N2 on repo-1 RNAi (adulthood)	3	20	1
7	0	0	N2 on repo-1 RNAi (adulthood)	3	20	1
8	0	0	N2 on repo-1 RNAi (adulthood)	3	20	1
9	0	0	N2 on repo-1 RNAi (adulthood)	3	20	1
10	0	0	N2 on repo-1 RNAi (adulthood)	3	20	1
11	0	0	N2 on repo-1 RNAi (adulthood)	3	20	1
12	7	1	N2 on repo-1 RNAi (adulthood)	3	20	1
13	0	0	N2 on repo-1 RNAi (adulthood)	3	20	1
14	10	1	N2 on repo-1 RNAi (adulthood)	3	20	1
15	0	0	N2 on repo-1 RNAi (adulthood)	3	20	1
16	12	0	N2 on repo-1 RNAi (adulthood)	3	22	1
17	0	0	N2 on repo-1 RNAi (adulthood)	3	22	1
18	11	0	N2 on repo-1 RNAi (adulthood)	3	22	1
19	0	0	N2 on repo-1 RNAi (adulthood)	3	22	1
20	19	1	N2 on repo-1 RNAi (adulthood)	3	22	1
21	0	0	N2 on repo-1 RNAi (adulthood)	3	22	1
22	18	0	N2 on repo-1 RNAi (adulthood)	3	22	1
23	0	0	N2 on repo-1 RNAi (adulthood)	3	22	1
24	0	0	N2 on repo-1 RNAi (adulthood)	3	22	1
25	0	0	N2 on repo-1 RNAi (adulthood)	3	22	1
26	16	0	N2 on repo-1 RNAi (adulthood)	3	22	1
1	0	0	raga-1 on ev	4	22	1
2	0	0	raga-1 on ev	4	22	1
3	0	3	raga-1 on ev	4	22	1
4	0	0	raga-1 on ev	4	22	1
5	0	4	raga-1 on ev	4	22	1
6	0	0	raga-1 on ev	4	22	1
7	0	0	raga-1 on ev	4	22	1
8	0	0	raga-1 on ev	4	22	1
9	0	8	raga-1 on ev	4	22	1
10	0	0	raga-1 on ev	4	22	1
11	0	0	raga-1 on ev	4	22	1
12	2	3	raga-1 on ev	4	26	1
13	0	0	raga-1 on ev	4	26	1
14	7	3	raga-1 on ev	4	26	1
15	0	0	raga-1 on ev	4	26	1
16	2	3	raga-1 on ev	4	26	1
17	0	0	raga-1 on ev	4	26	1
18	3	5	raga-1 on ev	4	26	1
19	0	0	raga-1 on ev	4	26	1
20	6	1	raga-1 on ev	4	26	1
21	0	0	raga-1 on ev	4	26	1
22	5	5	raga-1 on ev	4	26	1
23	0	0	raga-1 on ev	4	2		0
24	0	0	raga-1 on ev	4	3		0
25	0	0	raga-1 on ev	4	3		0
26	10	18	raga-1 on ev	4	3		0
27	0	0	raga-1 on ev	4	3		0
28	0	0	raga-1 on ev	4	3		0
29	7	1	raga-1 on ev	4	3		0
30	0	0	raga-1 on ev	4	3		0
31	0	0	raga-1 on ev	4	3		0
32	0	0	raga-1 on ev	4	3		0
33	1	0	raga-1 on ev	4	3		0
34	0	0	raga-1 on ev	4	3		0
35	0	0	raga-1 on ev	4	3		0
36	0	0	raga-1 on ev	4	5		0
37	3	0	raga-1 on ev	4	5		0
1	0	0	raga-1 on repo-1 RNAi (hatch)	5	5		0
2	0	4	raga-1 on repo-1 RNAi (hatch)	5	5		0
3	0	1	raga-1 on repo-1 RNAi (hatch)	5	5		0
4	0	0	raga-1 on repo-1 RNAi (hatch)	5	5		0
5	0	5	raga-1 on repo-1 RNAi (hatch)	5	5		0
6	0	0	raga-1 on repo-1 RNAi (hatch)	5	5		0
7	0	0	raga-1 on repo-1 RNAi (hatch)	5	5		0
8	0	0	raga-1 on repo-1 RNAi (hatch)	5	5		0
9	1	9	raga-1 on repo-1 RNAi (hatch)	5	5		0
10	0	0	raga-1 on repo-1 RNAi (hatch)	5	5		0
11	0	0	raga-1 on repo-1 RNAi (hatch)	5	5		0
12	9	4	raga-1 on repo-1 RNAi (hatch)	5	5		0
13	0	0	raga-1 on repo-1 RNAi (hatch)	5	5		0
14	11	0	raga-1 on repo-1 RNAi (hatch)	5	9		1
15	0	0	raga-1 on repo-1 RNAi (hatch)	5	9		0
16	5	0	raga-1 on repo-1 RNAi (hatch)	5	9		0
17	0	0	raga-1 on repo-1 RNAi (hatch)	5	9		0
18	18	0	raga-1 on repo-1 RNAi (hatch)	5	9		0
19	0	0	raga-1 on repo-1 RNAi (hatch)	5	9		0
20	16	0	raga-1 on repo-1 RNAi (hatch)	5	9		0
21	0	0	raga-1 on repo-1 RNAi (hatch)	5	9		0
22	6	0	raga-1 on repo-1 RNAi (hatch)	5	9		0
23	0	0	raga-1 on repo-1 RNAi (hatch)	5	9		0
24	0	0	raga-1 on repo-1 RNAi (hatch)	5	9		0
25	0	0	raga-1 on repo-1 RNAi (hatch)	5	9		0
26	7	0	raga-1 on repo-1 RNAi (hatch)	5	9		0
27	0	0	raga-1 on repo-1 RNAi (hatch)	5	9		0
28	0	0	raga-1 on repo-1 RNAi (hatch)	5	9		0
29	1	0	raga-1 on repo-1 RNAi (hatch)	5	9		0
30	0	0	raga-1 on repo-1 RNAi (hatch)	5	9		0
31	0	0	raga-1 on repo-1 RNAi (hatch)	5	9		0
32	0	0	raga-1 on repo-1 RNAi (hatch)	5	9		0
33	2	0	raga-1 on repo-1 RNAi (hatch)	5	9		0
34	0	0	raga-1 on repo-1 RNAi (hatch)	5	9		0
35	0	0	raga-1 on repo-1 RNAi (hatch)	5	9		0
36	0	0	raga-1 on repo-1 RNAi (hatch)	5	9		0
37	0	0	raga-1 on repo-1 RNAi (hatch)	5	9		0
38	0	0	raga-1 on repo-1 RNAi (hatch)	5	9		0
39	0	0	raga-1 on repo-1 RNAi (hatch)	5	9		0
40	1	0	raga-1 on repo-1 RNAi (hatch)	5	12		1
1	0	0	raga-1 on repo-1 (adulthood)	6	12		1
2	0	0	raga-1 on repo-1 (adulthood)	6	12		1
3	0	4	raga-1 on repo-1 (adulthood)	6	12		1
4	0	0	raga-1 on repo-1 (adulthood)	6	12		0
5	0	0	raga-1 on repo-1 (adulthood)	6	12		0
6	0	0	raga-1 on repo-1 (adulthood)	6	12		0
7	0	0	raga-1 on repo-1 (adulthood)	6	12		0
8	0	0	raga-1 on repo-1 (adulthood)	6	12		0
9	1	5	raga-1 on repo-1 (adulthood)	6	12		0
10	0	0	raga-1 on repo-1 (adulthood)	6	14		1
11	0	0	raga-1 on repo-1 (adulthood)	6	14		1
12	4	2	raga-1 on repo-1 (adulthood)	6	14		1
13	0	0	raga-1 on repo-1 (adulthood)	6	14		1
14	8	2	raga-1 on repo-1 (adulthood)	6	14		1
15	0	0	raga-1 on repo-1 (adulthood)	6	14		1
16	4	0	raga-1 on repo-1 (adulthood)	6	14		1
17	0	0	raga-1 on repo-1 (adulthood)	6	14		1
18	5	1	raga-1 on repo-1 (adulthood)	6	14		1
19	0	0	raga-1 on repo-1 (adulthood)	6	14		1
20	7	0	raga-1 on repo-1 (adulthood)	6	14		1
21	0	0	raga-1 on repo-1 (adulthood)	6	14		1
22	5	2	raga-1 on repo-1 (adulthood)	6	14		1
23	0	0	raga-1 on repo-1 (adulthood)	6	14		1
24	0	0	raga-1 on repo-1 (adulthood)	6	14		1
25	0	0	raga-1 on repo-1 (adulthood)	6	16		1
26	11	7	raga-1 on repo-1 (adulthood)	6	16		1
27	0	0	raga-1 on repo-1 (adulthood)	6	16		1
28	0	0	raga-1 on repo-1 (adulthood)	6	16		1
29	10	5	raga-1 on repo-1 (adulthood)	6	16		1
30	0	0	raga-1 on repo-1 (adulthood)	6	16		1
31	0	0	raga-1 on repo-1 (adulthood)	6	18		1
32	0	0	raga-1 on repo-1 (adulthood)	6	18		1
33	8	1	raga-1 on repo-1 (adulthood)	6	18		1
34	0	0	raga-1 on repo-1 (adulthood)	6	18		1
35	0	0	raga-1 on repo-1 (adulthood)	6	18		1
36	0	0	raga-1 on repo-1 (adulthood)	6	20		1
37	3	1	raga-1 on repo-1 (adulthood)	6	20		1
38	0	0	raga-1 on repo-1 (adulthood)	6	20		1
39	0	0	raga-1 on repo-1 (adulthood)	6	20		1
40	1	0	raga-1 on repo-1 (adulthood)	6	20		1
41	0	0	raga-1 on repo-1 (adulthood)	6	22		1
42	0	0	raga-1 on repo-1 (adulthood)	6	22		1
43	3	0	raga-1 on repo-1 (adulthood)	6	22		1
1	0	0	clk-1 on ev	7	22		1
2	0	3	clk-1 on ev	7	26		1
3	0	2	clk-1 on ev	7	3			0
4	0	0	clk-1 on ev	7	3			0
5	0	8	clk-1 on ev	7	5			0
6	0	0	clk-1 on ev	7	5			0
7	0	0	clk-1 on ev	7	12			1
8	0	0	clk-1 on ev	7	12			1
9	0	17	clk-1 on ev	7	12			1
10	0	0	clk-1 on ev	7	12			1
11	0	0	clk-1 on ev	7	12			1
12	1	1	clk-1 on ev	7	12			1
13	0	0	clk-1 on ev	7	12			1
14	2	0	clk-1 on ev	7	12			0
15	0	0	clk-1 on ev	7	14			1
16	4	0	clk-1 on ev	7	14			1
17	0	0	clk-1 on ev	7	14			1
18	7	0	clk-1 on ev	7	14			1
19	0	0	clk-1 on ev	7	14			1
20	4	1	clk-1 on ev	7	14			1
21	0	0	clk-1 on ev	7	14			1
22	3	1	clk-1 on ev	7	14			1
23	0	0	clk-1 on ev	7	14			1
24	0	0	clk-1 on ev	7	14			1
25	0	0	clk-1 on ev	7	14			0
26	10	0	clk-1 on ev	7	16			1
27	0	0	clk-1 on ev	7	16			1
28	0	0	clk-1 on ev	7	16			1
29	19	0	clk-1 on ev	7	16			1
30	0	0	clk-1 on ev	7	16			1
31	0	0	clk-1 on ev	7	16			1
32	0	0	clk-1 on ev	7	16			1
33	5	0	clk-1 on ev	7	16			1
34	0	0	clk-1 on ev	7	16			1
35	0	0	clk-1 on ev	7	16			1
36	0	0	clk-1 on ev	7	16			1
37	12	0	clk-1 on ev	7	16			1
1	0	0	clk-1 on repo-1 RNAi (hatch)	8	18			1
2	0	3	clk-1 on repo-1 RNAi (hatch)	8	18			1
3	0	0	clk-1 on repo-1 RNAi (hatch)	8	18			1
4	0	0	clk-1 on repo-1 RNAi (hatch)	8	18			1
5	0	1	clk-1 on repo-1 RNAi (hatch)	8	18			1
6	0	0	clk-1 on repo-1 RNAi (hatch)	8	18			1
7	0	0	clk-1 on repo-1 RNAi (hatch)	8	18			1
8	0	0	clk-1 on repo-1 RNAi (hatch)	8	18			1
9	1	0	clk-1 on repo-1 RNAi (hatch)	8	18			1
10	0	0	clk-1 on repo-1 RNAi (hatch)	8	18			1
11	0	0	clk-1 on repo-1 RNAi (hatch)	8	18			1
12	5	0	clk-1 on repo-1 RNAi (hatch)	8	20			1
13	0	0	clk-1 on repo-1 RNAi (hatch)	8	20			1
14	8	0	clk-1 on repo-1 RNAi (hatch)	8	20			1
15	0	0	clk-1 on repo-1 RNAi (hatch)	8	20			1
16	15	0	clk-1 on repo-1 RNAi (hatch)	8	20			1
17	0	0	clk-1 on repo-1 RNAi (hatch)	8	20			1
18	24	0	clk-1 on repo-1 RNAi (hatch)	8	20			1
19	0	0	clk-1 on repo-1 RNAi (hatch)	8	20			1
20	32	0	clk-1 on repo-1 RNAi (hatch)	8	20			1
21	0	0	clk-1 on repo-1 RNAi (hatch)	8	20			1
22	9	0	clk-1 on repo-1 RNAi (hatch)	8	20			1
23	0	0	clk-1 on repo-1 RNAi (hatch)	8	20			1
24	0	0	clk-1 on repo-1 RNAi (hatch)	8	20			1
25	0	0	clk-1 on repo-1 RNAi (hatch)	8	20			1
26	2	0	clk-1 on repo-1 RNAi (hatch)	8	20			1
1	0	0	clk-1 on repo-1 RNAi (adulthood	9	20			1
2	0	6	clk-1 on repo-1 RNAi (adulthood	9	20			1
3	0	2	clk-1 on repo-1 RNAi (adulthood	9	20			1
4	0	0	clk-1 on repo-1 RNAi (adulthood	9	20			1
5	0	5	clk-1 on repo-1 RNAi (adulthood	9	20			0
6	0	0	clk-1 on repo-1 RNAi (adulthood	9	22			1
7	0	0	clk-1 on repo-1 RNAi (adulthood	9	22			1
8	0	0	clk-1 on repo-1 RNAi (adulthood	9	22			1
9	0	3	clk-1 on repo-1 RNAi (adulthood	9	22			1
10	0	0	clk-1 on repo-1 RNAi (adulthood	9	22			1
11	0	0	clk-1 on repo-1 RNAi (adulthood	9	22			1
12	1	2	clk-1 on repo-1 RNAi (adulthood	9	22			1
13	0	0	clk-1 on repo-1 RNAi (adulthood	9	22			1
14	2	0	clk-1 on repo-1 RNAi (adulthood	9	22			1
15	0	0	clk-1 on repo-1 RNAi (adulthood	9	22			1
16	3	0	clk-1 on repo-1 RNAi (adulthood	9	22			1
17	0	0	clk-1 on repo-1 RNAi (adulthood	9	22			1
18	6	0	clk-1 on repo-1 RNAi (adulthood	9	22			1
19	0	0	clk-1 on repo-1 RNAi (adulthood	9	22			1
20	5	0	clk-1 on repo-1 RNAi (adulthood	9	22			1
21	0	0	clk-1 on repo-1 RNAi (adulthood	9	22			1
22	9	0	clk-1 on repo-1 RNAi (adulthood	9	22			1
23	0	0	clk-1 on repo-1 RNAi (adulthood	9	22			1
24	0	0	clk-1 on repo-1 RNAi (adulthood	9	26			1
25	0	0	clk-1 on repo-1 RNAi (adulthood	9	26			1
26	4	15	clk-1 on repo-1 RNAi (adulthood	9	26			1
27	0	0	clk-1 on repo-1 RNAi (adulthood	9	26			1
28	0	0	clk-1 on repo-1 RNAi (adulthood	9	26			1
29	12	0	clk-1 on repo-1 RNAi (adulthood	9	26			1
30	0	0	clk-1 on repo-1 RNAi (adulthood	9	26			1
31	0	0	clk-1 on repo-1 RNAi (adulthood	9	26			1
32	0	0	clk-1 on repo-1 RNAi (adulthood	9	26			1
33	12	0	clk-1 on repo-1 RNAi (adulthood	9	26			1
34	0	0	clk-1 on repo-1 RNAi (adulthood	9	26			1
35	0	0	clk-1 on repo-1 RNAi (adulthood	9	26			1
36	0	0	clk-1 on repo-1 RNAi (adulthood	9	26			1
37	8	0	clk-1 on repo-1 RNAi (adulthood	9	26			1
38	0	0	clk-1 on repo-1 RNAi (adulthood	9	26			1
39	0	0	clk-1 on repo-1 RNAi (adulthood	9	26			1
40	5	0	clk-1 on repo-1 RNAi (adulthood	9	3				0
1	0	0	daf-1 on ev	10	3				0
2	0	0	daf-1 on ev	10	3				0
3	0	2	daf-1 on ev	10	5				0
4	0	0	daf-1 on ev	10	5				0
5	0	5	daf-1 on ev	10	5				0
6	0	0	daf-1 on ev	10	5				0
7	0	0	daf-1 on ev	10	9				0
8	0	0	daf-1 on ev	10	9				0
9	0	3	daf-1 on ev	10	9				0
10	0	0	daf-1 on ev	10	9				0
11	0	0	daf-1 on ev	10	9				0
12	0	0	daf-1 on ev	10	9				0
13	0	0	daf-1 on ev	10	9				0
14	1	0	daf-1 on ev	10	9				0
15	0	0	daf-1 on ev	10	12				1
16	2	0	daf-1 on ev	10	12				1
17	0	0	daf-1 on ev	10	12				0
18	1	0	daf-1 on ev	10	12				0
19	0	0	daf-1 on ev	10	12				0
20	2	0	daf-1 on ev	10	14				1
21	0	0	daf-1 on ev	10	14				1
22	3	0	daf-1 on ev	10	14				1
23	0	0	daf-1 on ev	10	14				1
24	0	0	daf-1 on ev	10	14				1
25	0	0	daf-1 on ev	10	14				1
26	5	0	daf-1 on ev	10	14				1
27	0	0	daf-1 on ev	10	14				0
28	0	0	daf-1 on ev	10	14				0
29	3	1	daf-1 on ev	10	14				0
30	0	0	daf-1 on ev	10	16				1
31	0	0	daf-1 on ev	10	16				1
32	0	0	daf-1 on ev	10	16				0
33	5	1	daf-1 on ev	10	16				0
34	0	0	daf-1 on ev	10	16				0
35	0	0	daf-1 on ev	10	18				1
36	0	0	daf-1 on ev	10	18				1
37	7	0	daf-1 on ev	10	18				1
38	0	0	daf-1 on ev	10	18				0
39	0	0	daf-1 on ev	10	18				0
40	9	0	daf-1 on ev	10	18				0
41	0	0	daf-1 on ev	10	18				0
42	0	0	daf-1 on ev	10	18				0
43	10	0	daf-1 on ev	10	20				1
44	0	0	daf-1 on ev	10	20				1
45	0	0	daf-1 on ev	10	20				1
46	0	0	daf-1 on ev	10	20				1
47	0	0	daf-1 on ev	10	20				1
48	15	0	daf-1 on ev	10	20				1
49	0	0	daf-1 on ev	10	20				0
50	0	0	daf-1 on ev	10	22				1
51	0	0	daf-1 on ev	10	22				1
52	0	0	daf-1 on ev	10	22				1
53	0	0	daf-1 on ev	10	22				1
54	10	0	daf-1 on ev	10	22				1
55	0	0	daf-1 on ev	10	22				0
56	0	0	daf-1 on ev	10	22				0
57	0	0	daf-1 on ev	10	22				0
58	5	0	daf-1 on ev	10	22				0
59	0	0	daf-1 on ev	10	22				0
60	0	0	daf-1 on ev	10	26				1
61	2	0	daf-1 on ev	10	26				1
62	0	0	daf-1 on ev	10	26				1
63	1	0	daf-1 on ev	10	26				1
64	0	0	daf-1 on ev	10	26				1
65	0	0	daf-1 on ev	10	26				1
66	0	0	daf-1 on ev	10	26				1
67	0	0	daf-1 on ev	10	26				1
68	3	0	daf-1 on ev	10	26				1
69	0	0	daf-1 on ev	10	26				1
70	0	0	daf-1 on ev	10	26				0
71	1	0	daf-1 on ev	10	26				0
72	0	0	daf-1 on ev	10	26				0
73	2	0	daf-1 on ev	10	26				0
74	0	0	daf-1 on ev	10	26				0
75	0	0	daf-1 on ev	10	26				0
76	1	0	daf-1 on ev	10	26				0
1	0	0	daf-2 on repo-1 RNAi (hatch)	11	26				0
2	0	0	daf-2 on repo-1 RNAi (hatch)	11	26				0
3	0	0	daf-2 on repo-1 RNAi (hatch)	11	26				0
4	0	0	daf-2 on repo-1 RNAi (hatch)	11	26				0
5	0	0	daf-2 on repo-1 RNAi (hatch)	11	26				0
6	0	0	daf-2 on repo-1 RNAi (hatch)	11	26				0
7	0	0	daf-2 on repo-1 RNAi (hatch)	11	26				0
8	0	0	daf-2 on repo-1 RNAi (hatch)	11	26				0
9	0	4	daf-2 on repo-1 RNAi (hatch)	11	26				0
10	0	0	daf-2 on repo-1 RNAi (hatch)	11	26				0
11	0	0	daf-2 on repo-1 RNAi (hatch)	11	26				0
12	0	0	daf-2 on repo-1 RNAi (hatch)	11	29				1
13	0	0	daf-2 on repo-1 RNAi (hatch)	11	29				1
14	0	0	daf-2 on repo-1 RNAi (hatch)	11	29				1
15	0	0	daf-2 on repo-1 RNAi (hatch)	11	29				1
16	1	0	daf-2 on repo-1 RNAi (hatch)	11	29				1
17	0	0	daf-2 on repo-1 RNAi (hatch)	11	29				1
18	1	0	daf-2 on repo-1 RNAi (hatch)	11	29				1
19	0	0	daf-2 on repo-1 RNAi (hatch)	11	29				0
20	3	1	daf-2 on repo-1 RNAi (hatch)	11	33				1
21	0	0	daf-2 on repo-1 RNAi (hatch)	11	37				1
22	2	0	daf-2 on repo-1 RNAi (hatch)	11	37				1
23	0	0	daf-2 on repo-1 RNAi (hatch)	11	37				1
24	0	0	daf-2 on repo-1 RNAi (hatch)	11	2					0
25	0	0	daf-2 on repo-1 RNAi (hatch)	11	2					0
26	5	1	daf-2 on repo-1 RNAi (hatch)	11	2					0
27	0	0	daf-2 on repo-1 RNAi (hatch)	11	2					0
28	0	0	daf-2 on repo-1 RNAi (hatch)	11	3					0
29	7	0	daf-2 on repo-1 RNAi (hatch)	11	5					0
30	0	0	daf-2 on repo-1 RNAi (hatch)	11	5					0
31	0	0	daf-2 on repo-1 RNAi (hatch)	11	5					0
32	0	0	daf-2 on repo-1 RNAi (hatch)	11	5					0
33	7	0	daf-2 on repo-1 RNAi (hatch)	11	5					0
34	0	0	daf-2 on repo-1 RNAi (hatch)	11	9					1
35	0	0	daf-2 on repo-1 RNAi (hatch)	11	9					0
36	0	0	daf-2 on repo-1 RNAi (hatch)	11	9					0
37	6	1	daf-2 on repo-1 RNAi (hatch)	11	9					0
38	0	0	daf-2 on repo-1 RNAi (hatch)	11	9					0
39	0	0	daf-2 on repo-1 RNAi (hatch)	11	9					0
40	4	0	daf-2 on repo-1 RNAi (hatch)	11	9					0
41	0	0	daf-2 on repo-1 RNAi (hatch)	11	9					0
42	0	0	daf-2 on repo-1 RNAi (hatch)	11	9					0
43	12	0	daf-2 on repo-1 RNAi (hatch)	11	9					0
44	0	0	daf-2 on repo-1 RNAi (hatch)	11	12					1
45	0	0	daf-2 on repo-1 RNAi (hatch)	11	12					1
46	0	0	daf-2 on repo-1 RNAi (hatch)	11	12					1
47	0	0	daf-2 on repo-1 RNAi (hatch)	11	12					1
48	11	0	daf-2 on repo-1 RNAi (hatch)	11	12					1
49	0	0	daf-2 on repo-1 RNAi (hatch)	11	12					1
50	0	0	daf-2 on repo-1 RNAi (hatch)	11	12					1
51	0	0	daf-2 on repo-1 RNAi (hatch)	11	12					1
52	0	0	daf-2 on repo-1 RNAi (hatch)	11	12					1
53	0	0	daf-2 on repo-1 RNAi (hatch)	11	12					0
54	14	0	daf-2 on repo-1 RNAi (hatch)	11	12					0
55	0	0	daf-2 on repo-1 RNAi (hatch)	11	12					0
56	0	0	daf-2 on repo-1 RNAi (hatch)	11	12					0
57	0	0	daf-2 on repo-1 RNAi (hatch)	11	14					1
58	9	0	daf-2 on repo-1 RNAi (hatch)	11	14					1
59	0	0	daf-2 on repo-1 RNAi (hatch)	11	14					1
60	0	0	daf-2 on repo-1 RNAi (hatch)	11	14					1
61	5	0	daf-2 on repo-1 RNAi (hatch)	11	14					1
62	0	0	daf-2 on repo-1 RNAi (hatch)	11	14					1
63	3	0	daf-2 on repo-1 RNAi (hatch)	11	14					1
64	0	0	daf-2 on repo-1 RNAi (hatch)	11	14					1
65	0	0	daf-2 on repo-1 RNAi (hatch)	11	14					1
66	0	0	daf-2 on repo-1 RNAi (hatch)	11	14					1
67	0	0	daf-2 on repo-1 RNAi (hatch)	11	14					1
68	1	0	daf-2 on repo-1 RNAi (hatch)	11	16					1
69	0	0	daf-2 on repo-1 RNAi (hatch)	11	16					1
70	0	0	daf-2 on repo-1 RNAi (hatch)	11	16					1
71	1	0	daf-2 on repo-1 RNAi (hatch)	11	16					1
72	0	0	daf-2 on repo-1 RNAi (hatch)	11	16					1
73	1	0	daf-2 on repo-1 RNAi (hatch)	11	18					1
1	0	0	age-1 on ev	12	18					1
2	0	1	age-1 on ev	12	18					1
3	0	1	age-1 on ev	12	18					1
4	0	0	age-1 on ev	12	18					1
5	0	3	age-1 on ev	12	18					1
6	0	0	age-1 on ev	12	18					1
7	0	0	age-1 on ev	12	18					1
8	0	0	age-1 on ev	12	18					1
9	0	4	age-1 on ev	12	18					1
10	0	0	age-1 on ev	12	18					1
11	0	0	age-1 on ev	12	18					1
12	1	0	age-1 on ev	12	18					1
13	0	0	age-1 on ev	12	18					1
14	7	0	age-1 on ev	12	18					1
15	0	0	age-1 on ev	12	18					1
16	5	0	age-1 on ev	12	18					1
17	0	0	age-1 on ev	12	18					1
18	3	0	age-1 on ev	12	20					1
19	0	0	age-1 on ev	12	20					1
20	2	3	age-1 on ev	12	20					1
21	0	0	age-1 on ev	12	20					1
22	6	2	age-1 on ev	12	20					1
23	0	0	age-1 on ev	12	20					1
24	0	0	age-1 on ev	12	20					1
25	0	0	age-1 on ev	12	20					1
26	8	4	age-1 on ev	12	20					1
27	0	0	age-1 on ev	12	20					1
28	0	0	age-1 on ev	12	20					1
29	12	0	age-1 on ev	12	20					1
30	0	0	age-1 on ev	12	20					1
31	0	0	age-1 on ev	12	20					1
32	0	0	age-1 on ev	12	20					1
33	13	0	age-1 on ev	12	20					1
34	0	0	age-1 on ev	12	22					1
35	0	0	age-1 on ev	12	22					1
36	0	0	age-1 on ev	12	22					1
37	14	0	age-1 on ev	12	22					1
38	0	0	age-1 on ev	12	22					1
39	0	0	age-1 on ev	12	22					1
40	9	0	age-1 on ev	12	26					1
41	0	0	age-1 on ev	12	26					1
42	0	0	age-1 on ev	12	26					1
43	1	0	age-1 on ev	12	26					1
44	0	0	age-1 on ev	12	26					1
45	0	0	age-1 on ev	12	26					1
46	0	0	age-1 on ev	12	26					1
47	0	0	age-1 on ev	12	29					1
48	1	0	age-1 on ev	12	33					1
1	0	0	age-1 on repo-1 RNAi (hatch)	13	33					1
2	0	6	age-1 on repo-1 RNAi (hatch)	13	40					1
3	0	3	age-1 on repo-1 RNAi (hatch)	13	3						0
4	0	0	age-1 on repo-1 RNAi (hatch)	13	3						0
5	0	7	age-1 on repo-1 RNAi (hatch)	13	3						0
6	0	0	age-1 on repo-1 RNAi (hatch)	13	3						0
7	0	0	age-1 on repo-1 RNAi (hatch)	13	9						1
8	0	0	age-1 on repo-1 RNAi (hatch)	13	9						0
9	0	6	age-1 on repo-1 RNAi (hatch)	13	9						0
10	0	0	age-1 on repo-1 RNAi (hatch)	13	9						0
11	0	0	age-1 on repo-1 RNAi (hatch)	13	9						0
12	5	0	age-1 on repo-1 RNAi (hatch)	13	9						0
13	0	0	age-1 on repo-1 RNAi (hatch)	13	12						1
14	6	3	age-1 on repo-1 RNAi (hatch)	13	12						1
15	0	0	age-1 on repo-1 RNAi (hatch)	13	12						1
16	5	0	age-1 on repo-1 RNAi (hatch)	13	12						1
17	0	0	age-1 on repo-1 RNAi (hatch)	13	12						0
18	3	1	age-1 on repo-1 RNAi (hatch)	13	12						0
19	0	0	age-1 on repo-1 RNAi (hatch)	13	14						1
20	5	1	age-1 on repo-1 RNAi (hatch)	13	14						1
21	0	0	age-1 on repo-1 RNAi (hatch)	13	14						1
22	4	1	age-1 on repo-1 RNAi (hatch)	13	14						1
23	0	0	age-1 on repo-1 RNAi (hatch)	13	14						1
24	0	0	age-1 on repo-1 RNAi (hatch)	13	14						1
25	0	0	age-1 on repo-1 RNAi (hatch)	13	14						1
26	7	7	age-1 on repo-1 RNAi (hatch)	13	14						1
27	0	0	age-1 on repo-1 RNAi (hatch)	13	14						0
28	0	0	age-1 on repo-1 RNAi (hatch)	13	14						0
29	12	2	age-1 on repo-1 RNAi (hatch)	13	16						1
30	0	0	age-1 on repo-1 RNAi (hatch)	13	16						1
31	0	0	age-1 on repo-1 RNAi (hatch)	13	16						1
32	0	0	age-1 on repo-1 RNAi (hatch)	13	16						1
33	7	3	age-1 on repo-1 RNAi (hatch)	13	18						1
34	0	0	age-1 on repo-1 RNAi (hatch)	13	18						1
35	0	0	age-1 on repo-1 RNAi (hatch)	13	18						1
36	0	0	age-1 on repo-1 RNAi (hatch)	13	18						1
37	3	0	age-1 on repo-1 RNAi (hatch)	13	18						1
38	0	0	age-1 on repo-1 RNAi (hatch)	13	18						0
39	0	0	age-1 on repo-1 RNAi (hatch)	13	20						1
40	2	0	age-1 on repo-1 RNAi (hatch)	13	20						1
41	0	0	age-1 on repo-1 RNAi (hatch)	13	20						1
42	0	0	age-1 on repo-1 RNAi (hatch)	13	20						1
43	1	0	age-1 on repo-1 RNAi (hatch)	13	20						1
1	0	0	akt-1 on ev	14	20						1
2	0	0	akt-1 on ev	14	20						1
3	0	2	akt-1 on ev	14	22						1
4	0	0	akt-1 on ev	14	22						1
5	0	0	akt-1 on ev	14	22						1
6	0	0	akt-1 on ev	14	22						1
7	0	0	akt-1 on ev	14	22						1
8	0	0	akt-1 on ev	14	22						0
9	0	0	akt-1 on ev	14	22						0
10	0	0	akt-1 on ev	14	26						1
11	0	0	akt-1 on ev	14	26						1
12	1	0	akt-1 on ev	14	26						1
13	0	0	akt-1 on ev	14	26						1
14	4	2	akt-1 on ev	14	26						1
15	0	0	akt-1 on ev	14	26						1
16	8	0	akt-1 on ev	14	26						1
17	0	0	akt-1 on ev	14	26						1
18	6	1	akt-1 on ev	14	26						1
19	0	0	akt-1 on ev	14	26						1
20	14	0	akt-1 on ev	14	26						1
21	0	0	akt-1 on ev	14	26						0
22	14	0	akt-1 on ev	14	26						0
23	0	0	akt-1 on ev	14	26						0
24	0	0	akt-1 on ev	14	26						0
25	0	0	akt-1 on ev	14	26						0
26	19	0	akt-1 on ev	14	26						0
27	0	0	akt-1 on ev	14	26						0
28	0	0	akt-1 on ev	14	29						1
29	16	0	akt-1 on ev	14	29						1
30	0	0	akt-1 on ev	14	29						1
31	0	0	akt-1 on ev	14	29						1
32	0	0	akt-1 on ev	14	29						1
33	10	0	akt-1 on ev	14	29						1
34	0	0	akt-1 on ev	14	29						1
35	0	0	akt-1 on ev	14	29						1
36	0	0	akt-1 on ev	14	29						1
37	0	0	akt-1 on ev	14	29						1
38	0	0	akt-1 on ev	14	29						0
39	0	0	akt-1 on ev	14	29						0
40	3	0	akt-1 on ev	14	29						0
1	0	0	akt-1 on repo-1 RNAi (hatch)	15	29						0
2	0	4	akt-1 on repo-1 RNAi (hatch)	15	29						0
3	0	5	akt-1 on repo-1 RNAi (hatch)	15	33						1
4	0	0	akt-1 on repo-1 RNAi (hatch)	15	33						1
5	0	7	akt-1 on repo-1 RNAi (hatch)	15	33						1
6	0	0	akt-1 on repo-1 RNAi (hatch)	15	33						1
7	0	0	akt-1 on repo-1 RNAi (hatch)	15	33						1
8	0	0	akt-1 on repo-1 RNAi (hatch)	15	33						1
9	0	6	akt-1 on repo-1 RNAi (hatch)	15	33						1
10	0	0	akt-1 on repo-1 RNAi (hatch)	15	33						1
11	0	0	akt-1 on repo-1 RNAi (hatch)	15	33						0
12	1	0	akt-1 on repo-1 RNAi (hatch)	15	37						1
13	0	0	akt-1 on repo-1 RNAi (hatch)	15	37						1
14	4	10	akt-1 on repo-1 RNAi (hatch)	15	37						1
15	0	0	akt-1 on repo-1 RNAi (hatch)	15	37						0
16	5	0	akt-1 on repo-1 RNAi (hatch)	15	40						1
17	0	0	akt-1 on repo-1 RNAi (hatch)	15	43						1
18	3	4	akt-1 on repo-1 RNAi (hatch)	15	43						1
19	0	0	akt-1 on repo-1 RNAi (hatch)	15	43						1
20	9	0	akt-1 on repo-1 RNAi (hatch)	15	2							0
21	0	0	akt-1 on repo-1 RNAi (hatch)	15	2							0
22	18	0	akt-1 on repo-1 RNAi (hatch)	15	2							0
23	0	0	akt-1 on repo-1 RNAi (hatch)	15	3							0
24	0	0	akt-1 on repo-1 RNAi (hatch)	15	3							0
25	0	0	akt-1 on repo-1 RNAi (hatch)	15	5							0
26	12	0	akt-1 on repo-1 RNAi (hatch)	15	5							0
27	0	0	akt-1 on repo-1 RNAi (hatch)	15	5							0
28	0	0	akt-1 on repo-1 RNAi (hatch)	15	5							0
29	5	0	akt-1 on repo-1 RNAi (hatch)	15	5							0
30	0	0	akt-1 on repo-1 RNAi (hatch)	15	5							0
31	0	0	akt-1 on repo-1 RNAi (hatch)	15	5							0
32	0	0	akt-1 on repo-1 RNAi (hatch)	15	5							0
33	4	0	akt-1 on repo-1 RNAi (hatch)	15	9							0
34	0	0	akt-1 on repo-1 RNAi (hatch)	15	9							0
35	0	0	akt-1 on repo-1 RNAi (hatch)	15	9							0
36	0	0	akt-1 on repo-1 RNAi (hatch)	15	9							0
37	2	0	akt-1 on repo-1 RNAi (hatch)	15	9							0
38	0	0	akt-1 on repo-1 RNAi (hatch)	15	9							0
39	0	0	akt-1 on repo-1 RNAi (hatch)	15	9							0
40	1	0	akt-1 on repo-1 RNAi (hatch)	15	9							0
					9							0
					9							0
					9							0
					9							0
					9							0
					9							0
					9							0
					9							0
					9							0
					12							1
					12							0
					14							1
					14							1
					16							1
					16							1
					16							1
					16							1
					18							1
					18							1
					18							1
					18							1
					18							1
					18							1
					18							1
					20							1
					20							1
					20							1
					20							1
					20							0
					22							1
					22							1
					22							1
					22							0
					26							1
					26							1
					26							1
					26							1
					26							1
					26							1
					26							1
					26							1
					26							1
					26							1
					29							1
					29							1
					29							1
					29							1
					29							1
					29							1
					29							1
					29							1
					29							1
					29							1
					29							1
					29							1
					29							1
					29							1
					29							1
					29							1
					29							1
					29							1
					29							1
					33							1
					33							1
					33							1
					33							1
					33							1
					37							1
					37							1
					37							1
					37							1
					37							1
					37							1
					37							1
					37							1
					37							1
					37							1
					37							1
					37							1
					2								0
					2								0
					2								0
					5								0
					9								1
					12								1
					12								1
					12								1
					12								1
					12								1
					14								1
					14								1
					14								1
					14								1
					14								1
					14								1
					14								1
					14								1
					16								1
					16								1
					16								1
					16								1
					16								1
					16								1
					16								1
					16								1
					16								1
					16								1
					16								1
					16								1
					16								1
					16								1
					16								1
					18								1
					18								1
					18								1
					18								1
					18								1
					18								1
					18								1
					18								1
					18								1
					18								1
					18								1
					18								1
					18								1
					18								1
					18								1
					18								1
					18								1
					18								1
					18								1
					18								1
					18								1
					18								1
					18								1
					18								1
					20								1
					20								1
					20								1
					20								1
					20								1
					20								1
					20								1
					20								1
					20								1
					20								1
					20								1
					20								1
					20								1
					20								1
					20								1
					20								1
					20								1
					20								1
					20								1
					20								1
					20								1
					20								1
					20								1
					20								1
					20								1
					20								1
					20								1
					20								1
					20								1
					20								1
					20								1
					20								1
					22								1
					22								1
					22								1
					22								1
					22								1
					22								1
					22								1
					22								1
					22								1
					26								1
					26								1
					2									0
					2									0
					2									0
					2									0
					2									0
					2									0
					3									0
					3									0
					5									0
					5									0
					5									0
					5									0
					5									0
					9									0
					9									0
					9									0
					12									1
					12									0
					12									0
					14									1
					14									1
					16									1
					16									1
					16									1
					18									1
					18									1
					18									1
					18									1
					18									1
					18									1
					20									1
					20									1
					20									1
					20									1
					20									1
					22									1
					22									1
					22									1
					22									1
					22									1
					22									1
					22									1
					22									1
					22									1
					26									1
					26									1
					26									1
					26									1
					26									0
					26									0
					26									0
					26									0
					26									0
					26									0
					26									0
					26									0
					26									0
					26									0
					26									0
					26									0
					26									0
					26									0
					26									0
					29									1
					29									1
					29									1
					29									1
					29									1
					29									1
					29									1
					29									1
					29									1
					29									1
					29									1
					29									1
					33									1
					33									1
					33									1
					33									1
					33									1
					33									1
					33									1
					33									1
					33									1
					33									1
					33									1
					33									1
					37									1
					37									1
					37									1
					37									1
					37									1
					37									1
					37									1
					37									1
					40									1
					40									1
					40									1
					40									1
					40									1
					3										0
					3										0
					5										0
					5										0
					5										0
					5										0
					5										0
					9										0
					9										0
					9										0
					14										1
					16										1
					16										1
					18										1
					20										1
					20										1
					22										1
					22										1
					22										1
					26										1
					26										1
					26										1
					26										1
					26										1
					29										1
					29										1
					29										1
					29										0
					33										1
					33										1
					33										1
					33										1
					33										1
					33										0
					37										1
					37										1
					37										1
					37										1
					37										1
					37										1
					37										1
					40										1
					40										1
					40										1
					40										1
					40										1
					40										1
					40										1
					40										1
					40										1
					43										1
					43										1
					43										1
					43										1
					43										1
					43										1
					43										1
					43										1
					43										1
					43										1
					48										1
					48										1
					48										1
					48										1
					48										1
					48										1
					48										1
					48										1
					48										1
					48										1
					48										1
					48										1
					48										1
					48										1
					48										1
					54										1
					54										1
					54										1
					54										1
					54										1
					54										1
					54										1
					54										1
					54										1
					54										1
					58										1
					58										1
					58										1
					58										1
					58										1
					61										1
					61										1
					63										1
					68										1
					68										1
					68										1
					71										1
					73										1
					73										1
					76										1
					9											0
					9											0
					9											0
					9											0
					16											1
					18											1
					20											1
					20											1
					20											1
					20											0
					22											1
					22											1
					26											1
					26											1
					26											1
					26											1
					26											1
					26											0
					29											1
					29											1
					29											1
					29											1
					29											1
					29											1
					29											1
					33											1
					33											1
					33											1
					33											1
					33											1
					33											1
					33											1
					37											1
					37											1
					37											1
					37											1
					37											1
					37											1
					37											0
					40											1
					40											1
					40											1
					40											1
					43											1
					43											1
					43											1
					43											1
					43											1
					43											1
					43											1
					43											1
					43											1
					43											1
					43											1
					43											1
					48											1
					48											1
					48											1
					48											1
					48											1
					48											1
					48											1
					48											1
					48											1
					48											1
					48											1
					54											1
					54											1
					54											1
					54											1
					54											1
					54											1
					54											1
					54											1
					54											1
					54											1
					54											1
					54											1
					54											1
					54											1
					58											1
					58											1
					58											1
					58											1
					58											1
					58											1
					58											1
					58											1
					58											1
					61											1
					61											1
					61											1
					61											1
					61											1
					63											1
					63											1
					63											1
					68											1
					71											1
					73											1
					2												0
					3												0
					5												0
					5												0
					5												0
					9												0
					9												0
					9												0
					9												0
					12												1
					14												1
					14												1
					14												1
					14												1
					14												1
					14												1
					14												1
					16												1
					16												1
					16												1
					16												1
					16												1
					18												1
					18												1
					18												1
					20												1
					20												1
					20												0
					20												0
					20												0
					22												1
					22												1
					22												1
					22												1
					22												1
					22												1
					22												0
					22												0
					26												1
					26												1
					26												1
					26												1
					26												1
					26												1
					26												1
					26												1
					26												0
					26												0
					26												0
					26												0
					29												1
					29												1
					29												1
					29												1
					29												1
					29												1
					29												1
					29												1
					29												1
					29												1
					29												1
					29												1
					33												1
					33												1
					33												1
					33												1
					33												1
					33												1
					33												1
					33												1
					33												1
					33												1
					33												1
					33												1
					33												1
					37												1
					37												1
					37												1
					37												1
					37												1
					37												1
					37												1
					37												1
					37												1
					37												1
					37												1
					37												1
					37												1
					37												1
					40												1
					40												1
					40												1
					40												1
					40												1
					40												1
					40												1
					40												1
					40												1
					43												1
					48												1
					2													0
					2													0
					2													0
					2													0
					2													0
					2													0
					3													0
					3													0
					3													0
					5													0
					5													0
					5													0
					5													0
					5													0
					5													0
					5													0
					9													0
					9													0
					9													0
					9													0
					9													0
					9													0
					12													1
					12													1
					12													1
					12													1
					12													1
					14													1
					14													1
					14													1
					14													1
					14													1
					14													1
					14													0
					14													0
					14													0
					16													1
					16													1
					16													1
					16													1
					16													1
					18													1
					18													1
					18													1
					18													0
					20													1
					20													1
					20													1
					20													1
					20													1
					20													0
					22													1
					22													1
					22													1
					22													1
					22													0
					26													1
					26													1
					26													1
					26													1
					26													1
					26													1
					26													1
					26													0
					26													0
					26													0
					26													0
					26													0
					26													0
					26													0
					29													1
					29													1
					29													1
					29													1
					29													1
					29													1
					29													1
					29													1
					29													1
					29													1
					29													1
					29													1
					29													0
					29													0
					33													1
					33													1
					33													1
					33													1
					33													1
					33													1
					33													1
					33													0
					33													0
					33													0
					37													1
					37													1
					37													1
					40													1
					40													1
					43													1
					3														0
					3														0
					12														1
					14														1
					14														1
					14														1
					14														1
					14														0
					14														0
					16														1
					16														1
					16														1
					16														1
					16														1
					16														1
					16														1
					16														1
					18														1
					18														1
					18														1
					18														1
					18														1
					18														1
					18														0
					20														1
					20														1
					20														1
					20														1
					20														1
					20														1
					20														1
					20														1
					20														1
					20														1
					20														1
					20														1
					20														1
					20														1
					22														1
					22														1
					22														1
					22														1
					22														1
					22														1
					22														1
					22														1
					22														1
					22														1
					22														1
					22														1
					22														1
					22														1
					26														1
					26														1
					26														1
					26														1
					26														1
					26														1
					26														1
					26														1
					26														1
					26														1
					26														1
					26														1
					26														1
					26														1
					26														1
					26														1
					26														1
					26														1
					26														1
					29														1
					29														1
					29														1
					29														1
					29														1
					29														1
					29														1
					29														1
					29														1
					29														1
					29														1
					29														1
					29														1
					29														1
					29														1
					29														1
					33														1
					33														1
					33														1
					33														1
					33														1
					33														1
					33														1
					33														1
					33														1
					33														1
					40														1
					40														1
					40														1
					2															0
					2															0
					2															0
					2															0
					3															0
					3															0
					3															0
					3															0
					3															0
					5															0
					5															0
					5															0
					5															0
					5															0
					5															0
					5															0
					9															0
					9															0
					9															0
					9															0
					9															0
					9															0
					12															1
					14															1
					14															1
					14															1
					14															1
					14															0
					14															0
					14															0
					14															0
					14															0
					14															0
					14															0
					14															0
					14															0
					14															0
					16															1
					16															1
					16															1
					16															1
					16															1
					18															1
					18															1
					18															1
					18															0
					18															0
					18															0
					18															0
					20															1
					20															1
					20															1
					20															1
					20															1
					20															1
					20															1
					20															1
					20															1
					22															1
					22															1
					22															1
					22															1
					22															1
					22															1
					22															1
					22															1
					22															1
					22															1
					22															1
					22															1
					22															1
					22															1
					22															1
					22															1
					22															1
					22															1
					26															1
					26															1
					26															1
					26															1
					26															1
					26															1
					26															1
					26															1
					26															1
					26															1
					26															1
					26															1
					29															1
					29															1
					29															1
					29															1
					29															1
					33															1
					33															1
					33															1
					33															1
					37															1
					37															1
					40															1

[truncated: 21 more sheets: 4D_repeat 3, 4D_repeat 4, 4E_Data, 4E_repeat 2, 4F_Data, 4F_repeat 2, 4F_repeat 3, 4F_repeat 4, 4F_repeat 5, 4G_Data, 4G_repeat 2, 4G_repeat 3, 4H_Data, 4I_Data, 4I_repeat 2, 4I_repeat 3, 4I_repeat 4, 4I_repeat 5, 4J_Data, 4J_repeat 2 …]
