# Supplementary material for: The efficacy of longevity interventions in Caenorhabditis elegans is determined by the early life activity of RNA splicing factors
Source: PLoS Biol. 2025 Nov 21;23(11):e3003504. doi: 10.1371/journal.pbio.3003504 (PMC12671814; doi:10.1371/journal.pbio.3003504)
Supplement: S5 Data — (XLSX) [file pbio.3003504.s022.xlsx]

## Sheet: File Info
	Data supplement for Dutta et al Supplementary Figure S1
	Please refer to corresponding figure legends for details on data analysis

## Sheet: S1A_repeat 2 Data
Day	N Dead	N Censor	Lifespan	Worksheet	Day	KH2235 AL FUDR Day 1	KH2235 IF FUDR Day 1	Green AL no FUDR day 6	Green IF no FUDR day 6	Red AL no FUDR day 6	Red IF no FUDR day 6	N2 AL FUDR day 1	N2 IF FUDR day 1
1	0	0	KH2235 AL FUDR Day 1	1	4	0
2	0	0	KH2235 AL FUDR Day 1	1	6	0
3	0	0	KH2235 AL FUDR Day 1	1	6	0
4	0	1	KH2235 AL FUDR Day 1	1	8	0
5	0	0	KH2235 AL FUDR Day 1	1	8	0
6	0	2	KH2235 AL FUDR Day 1	1	8	0
7	0	0	KH2235 AL FUDR Day 1	1	8	0
8	0	5	KH2235 AL FUDR Day 1	1	8	0
9	0	0	KH2235 AL FUDR Day 1	1	10	1
10	31	2	KH2235 AL FUDR Day 1	1	10	1
11	0	0	KH2235 AL FUDR Day 1	1	10	1
12	27	0	KH2235 AL FUDR Day 1	1	10	1
13	0	0	KH2235 AL FUDR Day 1	1	10	1
14	15	0	KH2235 AL FUDR Day 1	1	10	1
15	0	0	KH2235 AL FUDR Day 1	1	10	1
16	14	0	KH2235 AL FUDR Day 1	1	10	1
17	0	0	KH2235 AL FUDR Day 1	1	10	1
18	7	0	KH2235 AL FUDR Day 1	1	10	1
19	0	0	KH2235 AL FUDR Day 1	1	10	1
20	14	0	KH2235 AL FUDR Day 1	1	10	1
21	0	0	KH2235 AL FUDR Day 1	1	10	1
22	7	0	KH2235 AL FUDR Day 1	1	10	1
1	0	0	KH2235 IF FUDR Day 1	2	10	1
2	0	0	KH2235 IF FUDR Day 1	2	10	1
3	0	0	KH2235 IF FUDR Day 1	2	10	1
4	0	54	KH2235 IF FUDR Day 1	2	10	1
5	0	0	KH2235 IF FUDR Day 1	2	10	1
6	1	0	KH2235 IF FUDR Day 1	2	10	1
7	0	0	KH2235 IF FUDR Day 1	2	10	1
8	1	11	KH2235 IF FUDR Day 1	2	10	1
9	0	0	KH2235 IF FUDR Day 1	2	10	1
10	5	1	KH2235 IF FUDR Day 1	2	10	1
11	0	0	KH2235 IF FUDR Day 1	2	10	1
12	5	6	KH2235 IF FUDR Day 1	2	10	1
13	0	0	KH2235 IF FUDR Day 1	2	10	1
14	8	0	KH2235 IF FUDR Day 1	2	10	1
15	0	0	KH2235 IF FUDR Day 1	2	10	1
16	18	1	KH2235 IF FUDR Day 1	2	10	1
17	0	0	KH2235 IF FUDR Day 1	2	10	1
18	13	0	KH2235 IF FUDR Day 1	2	10	0
19	0	0	KH2235 IF FUDR Day 1	2	10	0
20	7	0	KH2235 IF FUDR Day 1	2	12	1
21	0	0	KH2235 IF FUDR Day 1	2	12	1
22	6	0	KH2235 IF FUDR Day 1	2	12	1
23	0	0	KH2235 IF FUDR Day 1	2	12	1
24	0	0	KH2235 IF FUDR Day 1	2	12	1
25	5	0	KH2235 IF FUDR Day 1	2	12	1
26	0	0	KH2235 IF FUDR Day 1	2	12	1
27	0	0	KH2235 IF FUDR Day 1	2	12	1
28	3	0	KH2235 IF FUDR Day 1	2	12	1
1	0	0	Green AL no FUDR day 6	3	12	1
2	0	0	Green AL no FUDR day 6	3	12	1
3	0	0	Green AL no FUDR day 6	3	12	1
4	0	0	Green AL no FUDR day 6	3	12	1
5	0	0	Green AL no FUDR day 6	3	12	1
6	0	0	Green AL no FUDR day 6	3	12	1
7	0	0	Green AL no FUDR day 6	3	12	1
8	2	13	Green AL no FUDR day 6	3	12	1
9	0	0	Green AL no FUDR day 6	3	12	1
10	14	3	Green AL no FUDR day 6	3	12	1
11	0	0	Green AL no FUDR day 6	3	12	1
12	14	0	Green AL no FUDR day 6	3	12	1
13	0	0	Green AL no FUDR day 6	3	12	1
14	22	0	Green AL no FUDR day 6	3	12	1
15	0	0	Green AL no FUDR day 6	3	12	1
16	28	0	Green AL no FUDR day 6	3	12	1
17	0	0	Green AL no FUDR day 6	3	12	1
18	17	0	Green AL no FUDR day 6	3	12	1
19	0	0	Green AL no FUDR day 6	3	14	1
20	8	0	Green AL no FUDR day 6	3	14	1
21	0	0	Green AL no FUDR day 6	3	14	1
22	2	0	Green AL no FUDR day 6	3	14	1
23	0	0	Green AL no FUDR day 6	3	14	1
24	2	0	Green AL no FUDR day 6	3	14	1
1	0	0	Green IF no FUDR day 6	4	14	1
2	0	0	Green IF no FUDR day 6	4	14	1
3	0	0	Green IF no FUDR day 6	4	14	1
4	0	0	Green IF no FUDR day 6	4	14	1
5	0	0	Green IF no FUDR day 6	4	14	1
6	0	0	Green IF no FUDR day 6	4	14	1
7	0	0	Green IF no FUDR day 6	4	14	1
8	0	28	Green IF no FUDR day 6	4	14	1
9	0	0	Green IF no FUDR day 6	4	14	1
10	14	9	Green IF no FUDR day 6	4	16	1
11	0	0	Green IF no FUDR day 6	4	16	1
12	12	2	Green IF no FUDR day 6	4	16	1
13	0	0	Green IF no FUDR day 6	4	16	1
14	12	1	Green IF no FUDR day 6	4	16	1
15	0	0	Green IF no FUDR day 6	4	16	1
16	14	2	Green IF no FUDR day 6	4	16	1
17	0	0	Green IF no FUDR day 6	4	16	1
18	27	0	Green IF no FUDR day 6	4	16	1
19	0	0	Green IF no FUDR day 6	4	16	1
20	14	0	Green IF no FUDR day 6	4	16	1
21	0	0	Green IF no FUDR day 6	4	16	1
22	9	0	Green IF no FUDR day 6	4	16	1
23	0	0	Green IF no FUDR day 6	4	16	1
24	11	0	Green IF no FUDR day 6	4	18	1
25	2	0	Green IF no FUDR day 6	4	18	1
26	0	0	Green IF no FUDR day 6	4	18	1
27	0	0	Green IF no FUDR day 6	4	18	1
28	3	0	Green IF no FUDR day 6	4	18	1
1	0	0	Red AL no FUDR day 6	5	18	1
2	0	0	Red AL no FUDR day 6	5	18	1
3	0	0	Red AL no FUDR day 6	5	20	1
4	0	0	Red AL no FUDR day 6	5	20	1
5	0	0	Red AL no FUDR day 6	5	20	1
6	0	0	Red AL no FUDR day 6	5	20	1
7	0	0	Red AL no FUDR day 6	5	20	1
8	6	29	Red AL no FUDR day 6	5	20	1
9	0	0	Red AL no FUDR day 6	5	20	1
10	20	6	Red AL no FUDR day 6	5	20	1
11	0	0	Red AL no FUDR day 6	5	20	1
12	32	2	Red AL no FUDR day 6	5	20	1
13	0	0	Red AL no FUDR day 6	5	20	1
14	26	0	Red AL no FUDR day 6	5	20	1
15	0	0	Red AL no FUDR day 6	5	20	1
16	15	0	Red AL no FUDR day 6	5	20	1
17	0	0	Red AL no FUDR day 6	5	22	1
18	18	0	Red AL no FUDR day 6	5	22	1
19	0	0	Red AL no FUDR day 6	5	22	1
20	3	0	Red AL no FUDR day 6	5	22	1
21	0	0	Red AL no FUDR day 6	5	22	1
22	2	0	Red AL no FUDR day 6	5	22	1
23	0	0	Red AL no FUDR day 6	5	22	1
24	1	0	Red AL no FUDR day 6	5	4		0
1	0	0	Red IF no FUDR day 6	6	4		0
2	0	0	Red IF no FUDR day 6	6	4		0
3	0	0	Red IF no FUDR day 6	6	4		0
4	0	0	Red IF no FUDR day 6	6	4		0
5	0	0	Red IF no FUDR day 6	6	4		0
6	0	0	Red IF no FUDR day 6	6	4		0
7	0	0	Red IF no FUDR day 6	6	4		0
8	0	39	Red IF no FUDR day 6	6	4		0
9	0	0	Red IF no FUDR day 6	6	4		0
10	15	7	Red IF no FUDR day 6	6	4		0
11	0	0	Red IF no FUDR day 6	6	4		0
12	13	7	Red IF no FUDR day 6	6	4		0
13	0	0	Red IF no FUDR day 6	6	4		0
14	19	0	Red IF no FUDR day 6	6	4		0
15	0	0	Red IF no FUDR day 6	6	4		0
16	18	0	Red IF no FUDR day 6	6	4		0
17	0	0	Red IF no FUDR day 6	6	4		0
18	17	0	Red IF no FUDR day 6	6	4		0
19	0	0	Red IF no FUDR day 6	6	4		0
20	13	0	Red IF no FUDR day 6	6	4		0
21	0	0	Red IF no FUDR day 6	6	4		0
22	5	0	Red IF no FUDR day 6	6	4		0
23	0	0	Red IF no FUDR day 6	6	4		0
24	3	0	Red IF no FUDR day 6	6	4		0
25	3	0	Red IF no FUDR day 6	6	4		0
26	0	0	Red IF no FUDR day 6	6	4		0
27	0	0	Red IF no FUDR day 6	6	4		0
28	1	0	Red IF no FUDR day 6	6	4		0
1	0	0	N2 AL FUDR day 1	7	4		0
2	0	0	N2 AL FUDR day 1	7	4		0
3	0	0	N2 AL FUDR day 1	7	4		0
4	0	0	N2 AL FUDR day 1	7	4		0
5	0	0	N2 AL FUDR day 1	7	4		0
6	0	0	N2 AL FUDR day 1	7	4		0
7	0	0	N2 AL FUDR day 1	7	4		0
8	2	0	N2 AL FUDR day 1	7	4		0
9	0	0	N2 AL FUDR day 1	7	4		0
10	10	3	N2 AL FUDR day 1	7	4		0
11	0	0	N2 AL FUDR day 1	7	4		0
12	10	0	N2 AL FUDR day 1	7	4		0
13	0	0	N2 AL FUDR day 1	7	4		0
14	5	0	N2 AL FUDR day 1	7	4		0
15	0	0	N2 AL FUDR day 1	7	4		0
16	5	0	N2 AL FUDR day 1	7	4		0
17	0	0	N2 AL FUDR day 1	7	4		0
18	5	0	N2 AL FUDR day 1	7	4		0
19	0	0	N2 AL FUDR day 1	7	4		0
20	0	0	N2 AL FUDR day 1	7	4		0
21	0	0	N2 AL FUDR day 1	7	4		0
22	0	0	N2 AL FUDR day 1	7	4		0
23	0	0	N2 AL FUDR day 1	7	4		0
24	1	0	N2 AL FUDR day 1	7	4		0
1	0	0	N2 IF FUDR day 1	8	4		0
2	0	0	N2 IF FUDR day 1	8	6		1
3	0	0	N2 IF FUDR day 1	8	8		1
4	0	0	N2 IF FUDR day 1	8	8		0
5	0	0	N2 IF FUDR day 1	8	8		0
6	0	0	N2 IF FUDR day 1	8	8		0
7	0	0	N2 IF FUDR day 1	8	8		0
8	1	10	N2 IF FUDR day 1	8	8		0
9	0	0	N2 IF FUDR day 1	8	8		0
10	18	1	N2 IF FUDR day 1	8	8		0
11	0	0	N2 IF FUDR day 1	8	8		0
12	9	2	N2 IF FUDR day 1	8	8		0
13	0	0	N2 IF FUDR day 1	8	8		0
14	1	9	N2 IF FUDR day 1	8	8		0
15	0	0	N2 IF FUDR day 1	8	10		1
16	1	0	N2 IF FUDR day 1	8	10		1
17	0	0	N2 IF FUDR day 1	8	10		1
18	1	0	N2 IF FUDR day 1	8	10		1
19	0	0	N2 IF FUDR day 1	8	10		1
20	5	0	N2 IF FUDR day 1	8	10		0
21	0	0	N2 IF FUDR day 1	8	12		1
22	5	0	N2 IF FUDR day 1	8	12		1
23	0	0	N2 IF FUDR day 1	8	12		1
24	5	0	N2 IF FUDR day 1	8	12		1
25	3	0	N2 IF FUDR day 1	8	12		1
26	0	0	N2 IF FUDR day 1	8	12		0
27	0	0	N2 IF FUDR day 1	8	12		0
28	1	0	N2 IF FUDR day 1	8	12		0
					12		0
					12		0
					12		0
					14		1
					14		1
					14		1
					14		1
					14		1
					14		1
					14		1
					14		1
					16		1
					16		1
					16		1
					16		1
					16		1
					16		1
					16		1
					16		1
					16		1
					16		1
					16		1
					16		1
					16		1
					16		1
					16		1
					16		1
					16		1
					16		1
					16		0
					18		1
					18		1
					18		1
					18		1
					18		1
					18		1
					18		1
					18		1
					18		1
					18		1
					18		1
					18		1
					18		1
					20		1
					20		1
					20		1
					20		1
					20		1
					20		1
					20		1
					22		1
					22		1
					22		1
					22		1
					22		1
					22		1
					25		1
					25		1
					25		1
					25		1
					25		1
					28		1
					28		1
					28		1
					8			1
					8			1
					8			0
					8			0
					8			0
					8			0
					8			0
					8			0
					8			0
					8			0
					8			0
					8			0
					8			0
					8			0
					8			0
					10			1
					10			1
					10			1
					10			1
					10			1
					10			1
					10			1
					10			1
					10			1
					10			1
					10			1
					10			1
					10			1
					10			1
					10			0
					10			0
					10			0
					12			1
					12			1
					12			1
					12			1
					12			1
					12			1
					12			1
					12			1
					12			1
					12			1
					12			1
					12			1
					12			1
					12			1
					14			1
					14			1
					14			1
					14			1
					14			1
					14			1
					14			1
					14			1
					14			1
					14			1
					14			1
					14			1
					14			1
					14			1
					14			1
					14			1
					14			1
					14			1
					14			1
					14			1
					14			1
					14			1
					16			1
					16			1
					16			1
					16			1
					16			1
					16			1
					16			1
					16			1
					16			1
					16			1
					16			1
					16			1
					16			1
					16			1
					16			1
					16			1
					16			1
					16			1
					16			1
					16			1
					16			1
					16			1
					16			1
					16			1
					16			1
					16			1
					16			1
					16			1
					18			1
					18			1
					18			1
					18			1
					18			1
					18			1
					18			1
					18			1
					18			1
					18			1
					18			1
					18			1
					18			1
					18			1
					18			1
					18			1
					18			1
					20			1
					20			1
					20			1
					20			1
					20			1
					20			1
					20			1
					20			1
					22			1
					22			1
					24			1
					24			1
					8				0
					8				0
					8				0
					8				0
					8				0
					8				0
					8				0
					8				0
					8				0
					8				0
					8				0
					8				0
					8				0
					8				0
					8				0
					8				0
					8				0
					8				0
					8				0
					8				0
					8				0
					8				0
					8				0
					8				0
					8				0
					8				0
					8				0
					8				0
					10				1
					10				1
					10				1
					10				1
					10				1
					10				1
					10				1
					10				1
					10				1
					10				1
					10				1
					10				1
					10				1
					10				1
					10				0
					10				0
					10				0
					10				0
					10				0
					10				0
					10				0
					10				0
					10				0
					12				1
					12				1
					12				1
					12				1
					12				1
					12				1
					12				1
					12				1
					12				1
					12				1
					12				1
					12				1
					12				0
					12				0
					14				1
					14				1
					14				1
					14				1
					14				1
					14				1
					14				1
					14				1
					14				1
					14				1
					14				1
					14				1
					14				0
					16				1
					16				1
					16				1
					16				1
					16				1
					16				1
					16				1
					16				1
					16				1
					16				1
					16				1
					16				1
					16				1
					16				1
					16				0
					16				0
					18				1
					18				1
					18				1
					18				1
					18				1
					18				1
					18				1
					18				1
					18				1
					18				1
					18				1
					18				1
					18				1
					18				1
					18				1
					18				1
					18				1
					18				1
					18				1
					18				1
					18				1
					18				1
					18				1
					18				1
					18				1
					18				1
					18				1
					20				1
					20				1
					20				1
					20				1
					20				1
					20				1
					20				1
					20				1
					20				1
					20				1
					20				1
					20				1
					20				1
					20				1
					22				1
					22				1
					22				1
					22				1
					22				1
					22				1
					22				1
					22				1
					22				1
					24				1
					24				1
					24				1
					24				1
					24				1
					24				1
					24				1
					24				1
					24				1
					24				1
					24				1
					25				1
					25				1
					28				1
					28				1
					28				1
					8					1
					8					1
					8					1
					8					1
					8					1
					8					1
					8					0
					8					0
					8					0
					8					0
					8					0
					8					0
					8					0
					8					0
					8					0
					8					0
					8					0
					8					0
					8					0
					8					0
					8					0
					8					0
					8					0
					8					0
					8					0
					8					0
					8					0
					8					0
					8					0
					8					0
					8					0
					8					0
					8					0
					8					0
					8					0
					10					1
					10					1
					10					1
					10					1
					10					1
					10					1
					10					1
					10					1
					10					1
					10					1
					10					1
					10					1
					10					1
					10					1
					10					1
					10					1
					10					1
					10					1
					10					1
					10					1
					10					0
					10					0
					10					0
					10					0
					10					0
					10					0
					12					1
					12					1
					12					1
					12					1
					12					1
					12					1
					12					1
					12					1
					12					1
					12					1
					12					1
					12					1
					12					1
					12					1
					12					1
					12					1
					12					1
					12					1
					12					1
					12					1
					12					1
					12					1
					12					1
					12					1
					12					1
					12					1
					12					1
					12					1
					12					1
					12					1
					12					1
					12					1
					12					0
					12					0
					14					1
					14					1
					14					1
					14					1
					14					1
					14					1
					14					1
					14					1
					14					1
					14					1
					14					1
					14					1
					14					1
					14					1
					14					1
					14					1
					14					1
					14					1
					14					1
					14					1
					14					1
					14					1
					14					1
					14					1
					14					1
					14					1
					16					1
					16					1
					16					1
					16					1
					16					1
					16					1
					16					1
					16					1
					16					1
					16					1
					16					1
					16					1
					16					1
					16					1
					16					1
					18					1
					18					1
					18					1
					18					1
					18					1
					18					1
					18					1
					18					1
					18					1
					18					1
					18					1
					18					1
					18					1
					18					1
					18					1
					18					1
					18					1
					18					1
					20					1
					20					1
					20					1
					22					1
					22					1
					24					1
					8						0
					8						0
					8						0
					8						0
					8						0
					8						0
					8						0
					8						0
					8						0
					8						0
					8						0
					8						0
					8						0
					8						0
					8						0
					8						0
					8						0
					8						0
					8						0
					8						0
					8						0
					8						0
					8						0
					8						0
					8						0
					8						0
					8						0
					8						0
					8						0
					8						0
					8						0
					8						0
					8						0
					8						0
					8						0
					8						0
					8						0
					8						0
					8						0
					10						1
					10						1
					10						1
					10						1
					10						1
					10						1
					10						1
					10						1
					10						1
					10						1
					10						1
					10						1
					10						1
					10						1
					10						1
					10						0
					10						0
					10						0
					10						0
					10						0
					10						0
					10						0
					12						1
					12						1
					12						1
					12						1
					12						1
					12						1
					12						1
					12						1
					12						1
					12						1
					12						1
					12						1
					12						1
					12						0
					12						0
					12						0
					12						0
					12						0
					12						0
					12						0
					14						1
					14						1
					14						1
					14						1
					14						1
					14						1
					14						1
					14						1
					14						1
					14						1
					14						1
					14						1
					14						1
					14						1
					14						1
					14						1
					14						1
					14						1
					14						1
					16						1
					16						1
					16						1
					16						1
					16						1
					16						1
					16						1
					16						1
					16						1
					16						1
					16						1
					16						1
					16						1
					16						1
					16						1
					16						1
					16						1
					16						1
					18						1
					18						1
					18						1
					18						1
					18						1
					18						1
					18						1
					18						1
					18						1
					18						1
					18						1
					18						1
					18						1
					18						1
					18						1
					18						1
					18						1
					20						1
					20						1
					20						1
					20						1
					20						1
					20						1
					20						1
					20						1
					20						1
					20						1
					20						1
					20						1
					20						1
					22						1
					22						1
					22						1
					22						1
					22						1
					24						1
					24						1
					24						1
					25						1
					25						1
					25						1
					28						1
					8							1
					8							1
					10							1
					10							1
					10							1
					10							1
					10							1
					10							1
					10							1
					10							1
					10							1
					10							1
					10							0
					10							0
					10							0
					12							1
					12							1
					12							1
					12							1
					12							1
					12							1
					12							1
					12							1
					12							1
					12							1
					14							1
					14							1
					14							1
					14							1
					14							1
					16							1
					16							1
					16							1
					16							1
					16							1
					18							1
					18							1
					18							1
					18							1
					18							1
					24							1
					8								1
					8								0
					8								0
					8								0
					8								0
					8								0
					8								0
					8								0
					8								0
					8								0
					8								0
					10								1
					10								1
					10								1
					10								1
					10								1
					10								1
					10								1
					10								1
					10								1
					10								1
					10								1
					10								1
					10								1
					10								1
					10								1
					10								1
					10								1
					10								1
					10								0
					12								1
					12								1
					12								1
					12								1
					12								1
					12								1
					12								1
					12								1
					12								1
					12								0
					12								0
					14								1
					14								0
					14								0
					14								0
					14								0
					14								0
					14								0
					14								0
					14								0
					14								0
					16								1
					18								1
					20								1
					20								1
					20								1
					20								1
					20								1
					22								1
					22								1
					22								1
					22								1
					22								1
					24								1
					24								1
					24								1
					24								1
					24								1
					25								1
					25								1
					25								1
					28								1

## Sheet: S1A_repeat 3 Data
Day	N Dead	N Censor	Lifespan	Worksheet	Day	Green	Red	3	4	5	6	7	8
1	0	0	Green	1	8	0
2	0	0	Green	1	8	0
3	0	0	Green	1	10	1
4	0	0	Green	1	10	1
5	0	0	Green	1	10	1
6	0	0	Green	1	10	1
7	0	0	Green	1	10	1
8	0	2	Green	1	10	0
9	0	0	Green	1	10	0
10	5	3	Green	1	10	0
11	0	0	Green	1	12	1
12	27	0	Green	1	12	1
13	0	0	Green	1	12	1
14	18	0	Green	1	12	1
15	0	0	Green	1	12	1
16	0	0	Green	1	12	1
17	11	0	Green	1	12	1
18	0	0	Green	1	12	1
19	15	0	Green	1	12	1
20	0	0	Green	1	12	1
21	14	0	Green	1	12	1
22	0	0	Green	1	12	1
23	5	0	Green	1	12	1
24	0	0	Green	1	12	1
25	1	0	Green	1	12	1
1	0	0	Red	2	12	1
2	0	0	Red	2	12	1
3	0	0	Red	2	12	1
4	0	0	Red	2	12	1
5	0	0	Red	2	12	1
6	0	0	Red	2	12	1
7	0	0	Red	2	12	1
8	0	5	Red	2	12	1
9	0	0	Red	2	12	1
10	10	4	Red	2	12	1
11	0	0	Red	2	12	1
12	39	0	Red	2	12	1
13	0	0	Red	2	14	1
14	15	0	Red	2	14	1
15	0	0	Red	2	14	1
16	0	0	Red	2	14	1
17	10	0	Red	2	14	1
18	0	0	Red	2	14	1
19	13	0	Red	2	14	1
20	0	0	Red	2	14	1
21	5	0	Red	2	14	1
1	0	0	3	3	14	1
1	0	0	4	4	14	1
1	0	0	5	5	14	1
1	0	0	6	6	14	1
1	0	0	7	7	14	1
1	0	0	8	8	14	1
					14	1
					14	1
					14	1
					17	1
					17	1
					17	1
					17	1
					17	1
					17	1
					17	1
					17	1
					17	1
					17	1
					17	1
					19	1
					19	1
					19	1
					19	1
					19	1
					19	1
					19	1
					19	1
					19	1
					19	1
					19	1
					19	1
					19	1
					19	1
					19	1
					21	1
					21	1
					21	1
					21	1
					21	1
					21	1
					21	1
					21	1
					21	1
					21	1
					21	1
					21	1
					21	1
					21	1
					23	1
					23	1
					23	1
					23	1
					23	1
					25	1
					8		0
					8		0
					8		0
					8		0
					8		0
					10		1
					10		1
					10		1
					10		1
					10		1
					10		1
					10		1
					10		1
					10		1
					10		1
					10		0
					10		0
					10		0
					10		0
					12		1
					12		1
					12		1
					12		1
					12		1
					12		1
					12		1
					12		1
					12		1
					12		1
					12		1
					12		1
					12		1
					12		1
					12		1
					12		1
					12		1
					12		1
					12		1
					12		1
					12		1
					12		1
					12		1
					12		1
					12		1
					12		1
					12		1
					12		1
					12		1
					12		1
					12		1
					12		1
					12		1
					12		1
					12		1
					12		1
					12		1
					12		1
					12		1
					14		1
					14		1
					14		1
					14		1
					14		1
					14		1
					14		1
					14		1
					14		1
					14		1
					14		1
					14		1
					14		1
					14		1
					14		1
					17		1
					17		1
					17		1
					17		1
					17		1
					17		1
					17		1
					17		1
					17		1
					17		1
					19		1
					19		1
					19		1
					19		1
					19		1
					19		1
					19		1
					19		1
					19		1
					19		1
					19		1
					19		1
					19		1
					21		1
					21		1
					21		1
					21		1
					21		1

## Sheet: S1A_repeat 4 Data
Day	N Dead	N Censor	Lifespan	Worksheet	Day	G	R	3	4	5	6	7	8
1	0	0	G	1	8	0
2	0	0	G	1	8	0
3	0	0	G	1	8	0
4	0	0	G	1	8	0
5	0	0	G	1	8	0
6	0	0	G	1	8	0
7	0	0	G	1	8	0
8	0	9	G	1	8	0
9	0	0	G	1	8	0
10	9	3	G	1	10	1
11	0	0	G	1	10	1
12	11	0	G	1	10	1
13	0	0	G	1	10	1
14	14	0	G	1	10	1
15	0	0	G	1	10	1
16	25	0	G	1	10	1
17	0	0	G	1	10	1
18	0	0	G	1	10	1
19	13	1	G	1	10	0
20	0	0	G	1	10	0
21	10	0	G	1	10	0
22	0	0	G	1	12	1
23	3	0	G	1	12	1
24	0	0	G	1	12	1
25	0	0	G	1	12	1
26	2	0	G	1	12	1
1	0	0	R	2	12	1
2	0	0	R	2	12	1
3	0	0	R	2	12	1
4	0	0	R	2	12	1
5	0	0	R	2	12	1
6	0	0	R	2	12	1
7	0	0	R	2	14	1
8	0	6	R	2	14	1
9	0	0	R	2	14	1
10	16	9	R	2	14	1
11	0	0	R	2	14	1
12	13	0	R	2	14	1
13	0	0	R	2	14	1
14	13	0	R	2	14	1
15	0	0	R	2	14	1
16	33	0	R	2	14	1
17	0	0	R	2	14	1
18	0	0	R	2	14	1
19	7	0	R	2	14	1
20	0	0	R	2	14	1
21	3	0	R	2	16	1
1	0	0	3	3	16	1
1	0	0	4	4	16	1
1	0	0	5	5	16	1
1	0	0	6	6	16	1
1	0	0	7	7	16	1
1	0	0	8	8	16	1
					16	1
					16	1
					16	1
					16	1
					16	1
					16	1
					16	1
					16	1
					16	1
					16	1
					16	1
					16	1
					16	1
					16	1
					16	1
					16	1
					16	1
					16	1
					19	1
					19	1
					19	1
					19	1
					19	1
					19	1
					19	1
					19	1
					19	1
					19	1
					19	1
					19	1
					19	1
					19	0
					21	1
					21	1
					21	1
					21	1
					21	1
					21	1
					21	1
					21	1
					21	1
					21	1
					23	1
					23	1
					23	1
					26	1
					26	1
					8		0
					8		0
					8		0
					8		0
					8		0
					8		0
					10		1
					10		1
					10		1
					10		1
					10		1
					10		1
					10		1
					10		1
					10		1
					10		1
					10		1
					10		1
					10		1
					10		1
					10		1
					10		1
					10		0
					10		0
					10		0
					10		0
					10		0
					10		0
					10		0
					10		0
					10		0
					12		1
					12		1
					12		1
					12		1
					12		1
					12		1
					12		1
					12		1
					12		1
					12		1
					12		1
					12		1
					12		1
					14		1
					14		1
					14		1
					14		1
					14		1
					14		1
					14		1
					14		1
					14		1
					14		1
					14		1
					14		1
					14		1
					16		1
					16		1
					16		1
					16		1
					16		1
					16		1
					16		1
					16		1
					16		1
					16		1
					16		1
					16		1
					16		1
					16		1
					16		1
					16		1
					16		1
					16		1
					16		1
					16		1
					16		1
					16		1
					16		1
					16		1
					16		1
					16		1
					16		1
					16		1
					16		1
					16		1
					16		1
					16		1
					16		1
					19		1
					19		1
					19		1
					19		1
					19		1
					19		1
					19		1
					21		1
					21		1
					21		1

## Sheet: S1A_repeat 5 Data
Day	N Dead	N Censor	Lifespan	Worksheet	Day	G	R	5	6	7	8
1	0	0	G	1	8	0
2	0	0	G	1	8	0
3	0	0	G	1	8	0
4	0	0	G	1	8	0
5	0	0	G	1	8	0
6	0	0	G	1	10	1
7	0	0	G	1	10	1
8	0	5	G	1	10	1
9	0	0	G	1	10	1
10	5	4	G	1	10	1
11	0	0	G	1	10	0
12	6	14	G	1	10	0
13	0	0	G	1	10	0
14	15	0	G	1	10	0
15	5	0	G	1	12	1
16	0	0	G	1	12	1
17	5	1	G	1	12	1
18	15	0	G	1	12	1
19	0	0	G	1	12	1
20	12	0	G	1	12	1
21	0	0	G	1	12	0
22	8	0	G	1	12	0
23	0	0	G	1	12	0
24	0	0	G	1	12	0
25	5	0	G	1	12	0
1	0	0	R	2	12	0
2	0	0	R	2	12	0
3	0	0	R	2	12	0
4	0	0	R	2	12	0
5	0	0	R	2	12	0
6	0	0	R	2	12	0
7	0	0	R	2	12	0
8	5	7	R	2	12	0
9	0	0	R	2	12	0
10	11	10	R	2	14	1
11	0	0	R	2	14	1
12	13	0	R	2	14	1
13	0	0	R	2	14	1
14	14	0	R	2	14	1
15	7	0	R	2	14	1
16	0	0	R	2	14	1
17	5	0	R	2	14	1
18	15	0	R	2	14	1
19	0	0	R	2	14	1
20	9	0	R	2	14	1
21	0	0	R	2	14	1
22	4	0	R	2	14	1
1	0	0	5	3	14	1
2	0	0	5	3	14	1
3	0	0	5	3	15	1
4	0	0	5	3	15	1
5	0	0	5	3	15	1
6	0	0	5	3	15	1
7	0	0	5	3	15	1
8	0	0	5	3	17	1
9	0	0	5	3	17	1
10	0	0	5	3	17	1
11	0	0	5	3	17	1
12	0	0	5	3	17	1
13	0	0	5	3	17	0
14	0	0	5	3	18	1
15	0	0	5	3	18	1
16	0	0	5	3	18	1
17	0	0	5	3	18	1
18	0	0	5	3	18	1
19	0	0	5	3	18	1
20	0	0	5	3	18	1
21	0	0	5	3	18	1
22	0	0	5	3	18	1
23	0	0	5	3	18	1
24	0	0	5	3	18	1
25	0	0	5	3	18	1
26	0	0	5	3	18	1
27	0	0	5	3	18	1
28	0	0	5	3	18	1
29	0	0	5	3	20	1
30	0	0	5	3	20	1
31	0	0	5	3	20	1
32	0	0	5	3	20	1
33	0	0	5	3	20	1
34	0	0	5	3	20	1
35	0	0	5	3	20	1
36	0	0	5	3	20	1
37	0	0	5	3	20	1
38	0	0	5	3	20	1
39	0	0	5	3	20	1
40	0	0	5	3	20	1
41	0	0	5	3	22	1
42	0	0	5	3	22	1
43	0	0	5	3	22	1
44	0	0	5	3	22	1
45	0	0	5	3	22	1
46	0	0	5	3	22	1
47	0	0	5	3	22	1
48	0	0	5	3	22	1
				3	25	1
				3	25	1
				3	25	1
				3	25	1
				3	25	1
				3	8		1
				3	8		1
				3	8		1
				3	8		1
				3	8		1
				3	8		0
				3	8		0
				3	8		0
				3	8		0
				3	8		0
				3	8		0
				3	8		0
				3	10		1
				3	10		1
				3	10		1
				3	10		1
				3	10		1
				3	10		1
				3	10		1
				3	10		1
				3	10		1
				3	10		1
				3	10		1
				3	10		0
				3	10		0
				3	10		0
				3	10		0
				3	10		0
1	0	0	6	4	10		0
2	0	0	6	4	10		0
3	0	0	6	4	10		0
4	0	0	6	4	10		0
5	0	0	6	4	10		0
6	0	0	6	4	12		1
7	0	0	6	4	12		1
8	0	0	6	4	12		1
9	0	0	6	4	12		1
10	0	0	6	4	12		1
11	0	0	6	4	12		1
12	0	0	6	4	12		1
13	0	0	6	4	12		1
14	0	0	6	4	12		1
15	0	0	6	4	12		1
16	0	0	6	4	12		1
17	0	0	6	4	12		1
18	0	0	6	4	12		1
19	0	0	6	4	14		1
20	0	0	6	4	14		1
21	0	0	6	4	14		1
22	0	0	6	4	14		1
23	0	0	6	4	14		1
24	0	0	6	4	14		1
25	0	0	6	4	14		1
26	0	0	6	4	14		1
27	0	0	6	4	14		1
28	0	0	6	4	14		1
29	0	0	6	4	14		1
30	0	0	6	4	14		1
31	0	0	6	4	14		1
32	0	0	6	4	14		1
33	0	0	6	4	15		1
34	0	0	6	4	15		1
35	0	0	6	4	15		1
36	0	0	6	4	15		1
37	0	0	6	4	15		1
38	0	0	6	4	15		1
39	0	0	6	4	15		1
40	0	0	6	4	17		1
41	0	0	6	4	17		1
42	0	0	6	4	17		1
43	0	0	6	4	17		1
44	0	0	6	4	17		1
45	0	0	6	4	18		1
46	0	0	6	4	18		1
47	0	0	6	4	18		1
48	0	0	6	4	18		1
				4	18		1
				4	18		1
				4	18		1
				4	18		1
				4	18		1
				4	18		1
				4	18		1
				4	18		1
				4	18		1
				4	18		1
				4	18		1
				4	20		1
				4	20		1
				4	20		1
				4	20		1
				4	20		1
				4	20		1
				4	20		1
				4	20		1
				4	20		1
				4	22		1
				4	22		1
				4	22		1
				4	22		1
				4
				4
				4
				4
				4
				4
				4
				4
				4
1	0	0	7	5
2	0	0	7	5
3	0	0	7	5
4	0	0	7	5
5	0	0	7	5
6	0	0	7	5
7	0	0	7	5
8	0	0	7	5
9	0	0	7	5
10	0	0	7	5
11	0	0	7	5
12	0	0	7	5
13	0	0	7	5
14	0	0	7	5
15	0	0	7	5
16	0	0	7	5
17	0	0	7	5
18	0	0	7	5
19	0	0	7	5
20	0	0	7	5
21	0	0	7	5
22	0	0	7	5
23	0	0	7	5
24	0	0	7	5
25	0	0	7	5
26	0	0	7	5
27	0	0	7	5
28	0	0	7	5
29	0	0	7	5
30	0	0	7	5
31	0	0	7	5
32	0	0	7	5
33	0	0	7	5
34	0	0	7	5
35	0	0	7	5
36	0	0	7	5
37	0	0	7	5
38	0	0	7	5
39	0	0	7	5
40	0	0	7	5
41	0	0	7	5
42	0	0	7	5
43	0	0	7	5
44	0	0	7	5
45	0	0	7	5
46	0	0	7	5
47	0	0	7	5
48	0	0	7	5
				5
				5
				5
				5
				5
				5
				5
				5
				5
				5
				5
				5
				5
				5
				5
				5
				5
				5
				5
				5
				5
				5
				5
				5
				5
				5
				5
				5
				5
				5
				5
				5
				5
1	0	0	8	6
2	0	0	8	6
3	0	0	8	6
4	0	0	8	6
5	0	0	8	6
6	0	0	8	6
7	0	0	8	6
8	0	0	8	6
9	0	0	8	6
10	0	0	8	6
11	0	0	8	6
12	0	0	8	6
13	0	0	8	6
14	0	0	8	6
15	0	0	8	6
16	0	0	8	6
17	0	0	8	6
18	0	0	8	6
19	0	0	8	6
20	0	0	8	6
21	0	0	8	6
22	0	0	8	6
23	0	0	8	6
24	0	0	8	6
25	0	0	8	6
26	0	0	8	6
27	0	0	8	6
28	0	0	8	6
29	0	0	8	6
30	0	0	8	6
31	0	0	8	6
32	0	0	8	6
33	0	0	8	6
34	0	0	8	6
35	0	0	8	6
36	0	0	8	6
37	0	0	8	6
38	0	0	8	6
39	0	0	8	6
40	0	0	8	6
41	0	0	8	6
42	0	0	8	6
43	0	0	8	6
44	0	0	8	6
45	0	0	8	6
46	0	0	8	6
47	0	0	8	6
48	0	0	8	6
				6
				6
				6
				6
				6
				6
				6
				6
				6
				6
				6
				6
				6
				6
				6
				6
				6
				6
				6
				6
				6
				6
				6
				6
				6
				6
				6
				6
				6
				6
				6
				6
				6

## Sheet: S1A_repeat 6 Data
Day	N Dead	N Censor	Lifespan	Worksheet	Day	Green	Red	3	4	5	6	7	8
1	0	0	Green	1	9	1
2	0	0	Green	1	9	1
3	0	0	Green	1	9	0
4	0	0	Green	1	9	0
5	0	0	Green	1	9	0
6	0	0	Green	1	9	0
7	0	0	Green	1	9	0
8	0	0	Green	1	9	0
9	2	11	Green	1	9	0
10	0	0	Green	1	9	0
11	12	7	Green	1	9	0
12	0	0	Green	1	9	0
13	12	0	Green	1	9	0
14	5	1	Green	1	11	1
15	5	0	Green	1	11	1
16	6	0	Green	1	11	1
17	12	0	Green	1	11	1
18	8	0	Green	1	11	1
19	0	0	Green	1	11	1
20	8	0	Green	1	11	1
21	0	0	Green	1	11	1
22	6	0	Green	1	11	1
23	0	0	Green	1	11	1
24	4	0	Green	1	11	1
25	0	0	Green	1	11	1
26	1	0	Green	1	11	0
1	0	0	Red	2	11	0
2	0	0	Red	2	11	0
3	0	0	Red	2	11	0
4	0	0	Red	2	11	0
5	0	0	Red	2	11	0
6	0	0	Red	2	11	0
7	0	0	Red	2	13	1
8	0	0	Red	2	13	1
9	4	13	Red	2	13	1
10	0	0	Red	2	13	1
11	21	0	Red	2	13	1
12	0	0	Red	2	13	1
13	17	0	Red	2	13	1
14	12	0	Red	2	13	1
15	6	0	Red	2	13	1
16	8	0	Red	2	13	1
17	6	0	Red	2	13	1
18	6	0	Red	2	13	1
19	0	0	Red	2	14	1
20	5	0	Red	2	14	1
21	0	0	Red	2	14	1
22	2	0	Red	2	14	1
1	0	0	3	3	14	1
1	0	0	4	4	14	0
1	0	0	5	5	15	1
1	0	0	6	6	15	1
1	0	0	7	7	15	1
1	0	0	8	8	15	1
					15	1
					16	1
					16	1
					16	1
					16	1
					16	1
					16	1
					17	1
					17	1
					17	1
					17	1
					17	1
					17	1
					17	1
					17	1
					17	1
					17	1
					17	1
					17	1
					18	1
					18	1
					18	1
					18	1
					18	1
					18	1
					18	1
					18	1
					20	1
					20	1
					20	1
					20	1
					20	1
					20	1
					20	1
					20	1
					22	1
					22	1
					22	1
					22	1
					22	1
					22	1
					24	1
					24	1
					24	1
					24	1
					26	1
					9		1
					9		1
					9		1
					9		1
					9		0
					9		0
					9		0
					9		0
					9		0
					9		0
					9		0
					9		0
					9		0
					9		0
					9		0
					9		0
					9		0
					11		1
					11		1
					11		1
					11		1
					11		1
					11		1
					11		1
					11		1
					11		1
					11		1
					11		1
					11		1
					11		1
					11		1
					11		1
					11		1
					11		1
					11		1
					11		1
					11		1
					11		1
					13		1
					13		1
					13		1
					13		1
					13		1
					13		1
					13		1
					13		1
					13		1
					13		1
					13		1
					13		1
					13		1
					13		1
					13		1
					13		1
					13		1
					14		1
					14		1
					14		1
					14		1
					14		1
					14		1
					14		1
					14		1
					14		1
					14		1
					14		1
					14		1
					15		1
					15		1
					15		1
					15		1
					15		1
					15		1
					16		1
					16		1
					16		1
					16		1
					16		1
					16		1
					16		1
					16		1
					17		1
					17		1
					17		1
					17		1
					17		1
					17		1
					18		1
					18		1
					18		1
					18		1
					18		1
					18		1
					20		1
					20		1
					20		1
					20		1
					20		1
					22		1
					22		1

## Sheet: S1B-E_Results
Block Type	96well
Chemistry	TAQMAN
Experiment File Name	D:\Documents and Settings\Administrator\Desktop\Caroline H\20210123_Day 6 AB fat-7gst-1 acdh-1acdh-2.eds
Experiment Run End Time	2021-01-23 19:50:02 PM EST
Instrument Type	steponeplus
Passive Reference	ROX
Well	Sample Name	Target Name	Task	Reporter	Quencher	RQ	RQ Min	RQ Max	Cт	Cт Mean	Cт SD	ΔCт	ΔCт Mean	ΔCт SE	HK Control ΔCт Mean	HK Control ΔCт SE	ΔΔCт	Automatic Ct Threshold	Ct Threshold	Automatic Baseline	Baseline Start	Baseline End	Efficiency	Comments	HIGHSD	NOAMP	EXPFAIL
A1	2_green	acdh-1	UNKNOWN	FAM	NFQ-MGB	2.41939	2.01958	2.89834	25.3887	25.3296	0.0835357		0.868025	0.0605639			-1.27464	TRUE	0.293517	TRUE	3	20	1		N	N	N
A2	2_green	acdh-1	UNKNOWN	FAM	NFQ-MGB	2.41939	2.01958	2.89834	25.2705	25.3296	0.0835357		0.868025	0.0605639			-1.27464	TRUE	0.293517	TRUE	3	20	1		N	N	N
A3	4_green	acdh-1	UNKNOWN	FAM	NFQ-MGB	3.42987	2.39223	4.91761	24.9633	24.8517	0.157888		0.364513	0.12081			-1.77816	TRUE	0.293517	TRUE	3	19	1		N	N	N
A4	4_green	acdh-1	UNKNOWN	FAM	NFQ-MGB	3.42987	2.39223	4.91761	24.7401	24.8517	0.157888		0.364513	0.12081			-1.77816	TRUE	0.293517	TRUE	3	19	1		N	N	N
A5	6_green	acdh-1	UNKNOWN	FAM	NFQ-MGB	2.99939	2.41982	3.71778	24.925	24.9404	0.0217302		0.557998	0.0719952			-1.58467	TRUE	0.293517	TRUE	3	19	1		N	N	N
A6	6_green	acdh-1	UNKNOWN	FAM	NFQ-MGB	2.99939	2.41982	3.71778	24.9557	24.9404	0.0217302		0.557998	0.0719952			-1.58467	TRUE	0.293517	TRUE	3	19	1		N	N	N
A7	1_red	acdh-1	UNKNOWN	FAM	NFQ-MGB	0.787836	0.501758	1.23702	27.0588	27.2027	0.203489		2.4867	0.15128			0.344032	TRUE	0.293517	TRUE	3	22	1		N	N	N
A8	1_red	acdh-1	UNKNOWN	FAM	NFQ-MGB	0.787836	0.501758	1.23702	27.3465	27.2027	0.203489		2.4867	0.15128			0.344032	TRUE	0.293517	TRUE	3	22	1		N	N	N
A9	3_red	acdh-1	UNKNOWN	FAM	NFQ-MGB	1	0.862691	1.15916	27.0108	27.0451	0.0485262		2.14267	0.049524			0	TRUE	0.293517	TRUE	3	21	1		N	N	N
A10	3_red	acdh-1	UNKNOWN	FAM	NFQ-MGB	1	0.862691	1.15916	27.0795	27.0451	0.0485262		2.14267	0.049524			0	TRUE	0.293517	TRUE	3	21	1		N	N	N
A11	5_red	acdh-1	UNKNOWN	FAM	NFQ-MGB	0.606391	0.390511	0.941614	27.6257	27.4784	0.208242		2.86435	0.147557			0.72168	TRUE	0.293517	TRUE	3	22	1		N	N	N
A12	5_red	acdh-1	UNKNOWN	FAM	NFQ-MGB	0.606391	0.390511	0.941614	27.3312	27.4784	0.208242		2.86435	0.147557			0.72168	TRUE	0.293517	TRUE	3	22	1		N	N	N
B1	2_green	fat-7	UNKNOWN	FAM	NFQ-MGB	2.29648	1.78784	2.94983	28.0604	27.9775	0.117207		3.51589	0.0839503			-1.19942	TRUE	0.25964	TRUE	3	22	1		N	N	N
B2	2_green	fat-7	UNKNOWN	FAM	NFQ-MGB	2.29648	1.78784	2.94983	27.8946	27.9775	0.117207		3.51589	0.0839503			-1.19942	TRUE	0.25964	TRUE	3	22	1		N	N	N
B3	4_green	fat-7	UNKNOWN	FAM	NFQ-MGB	2.9709	1.66845	5.29009	27.4437	27.6316	0.265692		3.14442	0.19346			-1.5709	TRUE	0.25964	TRUE	3	22	1		N	N	N
B4	4_green	fat-7	UNKNOWN	FAM	NFQ-MGB	2.9709	1.66845	5.29009	27.8195	27.6316	0.265692		3.14442	0.19346			-1.5709	TRUE	0.25964	TRUE	3	22	1		N	N	N
B5	6_green	fat-7	UNKNOWN	FAM	NFQ-MGB	1.93349	1.50209	2.48879	28.0994	28.1465	0.066619		3.76411	0.0846537			-0.951211	TRUE	0.25964	TRUE	3	23	1		N	N	N
B6	6_green	fat-7	UNKNOWN	FAM	NFQ-MGB	1.93349	1.50209	2.48879	28.1936	28.1465	0.066619		3.76411	0.0846537			-0.951211	TRUE	0.25964	TRUE	3	23	1		N	N	N
B7	1_red	fat-7	UNKNOWN	FAM	NFQ-MGB	0.521288	0.350287	0.775766	30.496	30.3711	0.176562		5.65517	0.1333			0.939849	TRUE	0.25964	TRUE	3	24	1		N	N	N
B8	1_red	fat-7	UNKNOWN	FAM	NFQ-MGB	0.521288	0.350287	0.775766	30.2463	30.3711	0.176562		5.65517	0.1333			0.939849	TRUE	0.25964	TRUE	3	25	1		N	N	N
B9	3_red	fat-7	UNKNOWN	FAM	NFQ-MGB	1	0.407658	2.45303	29.9165	29.6178	0.422496		4.71532	0.300877			0	TRUE	0.25964	TRUE	3	24	1		N	N	N
B10	3_red	fat-7	UNKNOWN	FAM	NFQ-MGB	1	0.407658	2.45303	29.319	29.6178	0.422496		4.71532	0.300877			0	TRUE	0.25964	TRUE	3	24	1		N	N	N
B11	5_red	fat-7	UNKNOWN	FAM	NFQ-MGB	0.285888	0.254917	0.320622	31.0986	31.1359	0.0526761		6.5218	0.0384466			1.80648	TRUE	0.25964	TRUE	3	25	1		N	N	N
B12	5_red	fat-7	UNKNOWN	FAM	NFQ-MGB	0.285888	0.254917	0.320622	31.1731	31.1359	0.0526761		6.5218	0.0384466			1.80648	TRUE	0.25964	TRUE	3	25	1		N	N	N
C1	2_green	gst-10	UNKNOWN	FAM	NFQ-MGB	4.20244	4.01971	4.39348	27.9268	27.9334	0.00930737		3.47177	0.0149059			-2.07123	TRUE	0.264248	TRUE	3	22	1		N	N	N
C2	2_green	gst-10	UNKNOWN	FAM	NFQ-MGB	4.20244	4.01971	4.39348	27.9399	27.9334	0.00930737		3.47177	0.0149059			-2.07123	TRUE	0.264248	TRUE	3	22	1		N	N	N
C3	4_green	gst-10	UNKNOWN	FAM	NFQ-MGB	4.46882	3.44383	5.79888	27.7961	27.8703	0.104892		3.38311	0.0873604			-2.15989	TRUE	0.264248	TRUE	3	22	1		N	N	N
C4	4_green	gst-10	UNKNOWN	FAM	NFQ-MGB	4.46882	3.44383	5.79888	27.9445	27.8703	0.104892		3.38311	0.0873604			-2.15989	TRUE	0.264248	TRUE	3	22	1		N	N	N
C5	6_green	gst-10	UNKNOWN	FAM	NFQ-MGB	1.94013	1.28781	2.92288	29.0873	28.9692	0.166942		4.58685	0.137412			-0.956154	TRUE	0.264248	TRUE	3	24	1		N	N	N
C6	6_green	gst-10	UNKNOWN	FAM	NFQ-MGB	1.94013	1.28781	2.92288	28.8512	28.9692	0.166942		4.58685	0.137412			-0.956154	TRUE	0.264248	TRUE	3	23	1		N	N	N
C7	1_red	gst-10	UNKNOWN	FAM	NFQ-MGB	1.004	0.301855	3.33941	29.8529	30.2532	0.566042		5.53724	0.402968			-0.00576115	TRUE	0.264248	TRUE	3	25	1		Y	N	N
C8	1_red	gst-10	UNKNOWN	FAM	NFQ-MGB	1.004	0.301855	3.33941	30.6534	30.2532	0.566042		5.53724	0.402968			-0.00576115	TRUE	0.264248	TRUE	3	25	1		Y	N	N
C9	3_red	gst-10	UNKNOWN	FAM	NFQ-MGB	1	0.72775	1.3741	30.3451	30.4455	0.141983		5.543	0.106559			0	TRUE	0.264248	TRUE	3	25	1		N	N	N
C10	3_red	gst-10	UNKNOWN	FAM	NFQ-MGB	1	0.72775	1.3741	30.5459	30.4455	0.141983		5.543	0.106559			0	TRUE	0.264248	TRUE	3	25	1		N	N	N
C11	5_red	gst-10	UNKNOWN	FAM	NFQ-MGB	0.444656	0.406762	0.486079	31.3546	31.3263	0.0400307		6.71224	0.029866			1.16924	TRUE	0.264248	TRUE	3	26	1		N	N	N
C12	5_red	gst-10	UNKNOWN	FAM	NFQ-MGB	0.444656	0.406762	0.486079	31.298	31.3263	0.0400307		6.71224	0.029866			1.16924	TRUE	0.264248	TRUE	3	26	1		N	N	N
D1	2_green	acdh-2	UNKNOWN	FAM	NFQ-MGB	0.297252	0.13139	0.672492	33.9323	34.2057	0.386672		9.74416	0.273745			1.75024	TRUE	0.362969	TRUE	3	28	1		N	N	N
D2	2_green	acdh-2	UNKNOWN	FAM	NFQ-MGB	0.297252	0.13139	0.672492	34.4792	34.2057	0.386672		9.74416	0.273745			1.75024	TRUE	0.362969	TRUE	3	28	1		N	N	N
D3	4_green	acdh-2	UNKNOWN	FAM	NFQ-MGB	0.143459	0.051285	0.401298	35.6242	35.2824	0.48339		10.7952	0.344911			2.80129	TRUE	0.362969	TRUE	3	30	1		N	N	N
D4	4_green	acdh-2	UNKNOWN	FAM	NFQ-MGB	0.143459	0.051285	0.401298	34.9406	35.2824	0.48339		10.7952	0.344911			2.80129	TRUE	0.362969	TRUE	3	29	1		N	N	N
D5	6_green	acdh-2	UNKNOWN	FAM	NFQ-MGB	0.157807	0.0904418	0.27535	35.2129	35.0401	0.244508		10.6577	0.186653			2.66376	TRUE	0.362969	TRUE	3	29	1		N	N	N
D6	6_green	acdh-2	UNKNOWN	FAM	NFQ-MGB	0.157807	0.0904418	0.27535	34.8672	35.0401	0.244508		10.6577	0.186653			2.66376	TRUE	0.362969	TRUE	3	29	1		N	N	N
D7	1_red	acdh-2	UNKNOWN	FAM	NFQ-MGB	0.494275	0.190695	1.28114	34.0424	33.7265	0.44677		9.01053	0.319348			1.01661	TRUE	0.362969	TRUE	3	28	1		N	N	N
D8	1_red	acdh-2	UNKNOWN	FAM	NFQ-MGB	0.494275	0.190695	1.28114	33.4106	33.7265	0.44677		9.01053	0.319348			1.01661	TRUE	0.362969	TRUE	3	27	1		N	N	N
D9	3_red	acdh-2	UNKNOWN	FAM	NFQ-MGB	1	0.588711	1.69863	32.7224	32.8964	0.246108		7.99391	0.177651			0	TRUE	0.362969	TRUE	3	27	1		N	N	N
D10	3_red	acdh-2	UNKNOWN	FAM	NFQ-MGB	1	0.588711	1.69863	33.0704	32.8964	0.246108		7.99391	0.177651			0	TRUE	0.362969	TRUE	3	27	1		N	N	N
D11	5_red	acdh-2	UNKNOWN	FAM	NFQ-MGB	1.07001	0.441961	2.59056	32.214	32.5104	0.419065		7.89629	0.296477			-0.0976276	TRUE	0.362969	TRUE	3	26	1		N	N	N
D12	5_red	acdh-2	UNKNOWN	FAM	NFQ-MGB	1.07001	0.441961	2.59056	32.8067	32.5104	0.419065		7.89629	0.296477			-0.0976276	TRUE	0.362969	TRUE	3	27	1		N	N	N
E1	noRT_2	acdh-1	UNKNOWN	FAM	NFQ-MGB				Undetermined									TRUE	0.293517	TRUE	3	39	1		N	N	Y
E2	noRT_4	acdh-1	UNKNOWN	FAM	NFQ-MGB				Undetermined									TRUE	0.293517	TRUE	3	39	1		N	Y	Y
E3	noRT_6	acdh-1	UNKNOWN	FAM	NFQ-MGB				Undetermined									TRUE	0.293517	TRUE	3	39	1		N	N	Y
E4	noRT _1	acdh-1	UNKNOWN	FAM	NFQ-MGB				Undetermined									TRUE	0.293517	TRUE	3	39	1		N	N	Y
E5	noRT_3	acdh-1	UNKNOWN	FAM	NFQ-MGB				Undetermined									TRUE	0.293517	TRUE	3	39	1		N	N	Y
E6	noRT_5	acdh-1	UNKNOWN	FAM	NFQ-MGB				Undetermined									TRUE	0.293517	TRUE	3	39	1		N	N	Y
E7	noRT_2	fat-7	UNKNOWN	FAM	NFQ-MGB				Undetermined									TRUE	0.25964	TRUE	3	39	1		N	N	Y
E8	noRT_4	fat-7	UNKNOWN	FAM	NFQ-MGB				Undetermined									TRUE	0.25964	TRUE	3	39	1		N	N	Y
E9	noRT_6	fat-7	UNKNOWN	FAM	NFQ-MGB				Undetermined									TRUE	0.25964	TRUE	3	39	1		N	N	Y
E10	noRT _1	fat-7	UNKNOWN	FAM	NFQ-MGB				Undetermined									TRUE	0.25964	TRUE	3	39	1		N	N	Y
E11	noRT_3	fat-7	UNKNOWN	FAM	NFQ-MGB				Undetermined									TRUE	0.25964	TRUE	3	39	1		N	N	Y
E12	noRT_5	fat-7	UNKNOWN	FAM	NFQ-MGB				Undetermined									TRUE	0.25964	TRUE	3	39	1		N	N	Y
F1	2_green	cdc-42	UNKNOWN	FAM	NFQ-MGB				24.475	24.4616	0.0189142							TRUE	0.597392	TRUE	3	17	1		N	N	N
F2	2_green	cdc-42	UNKNOWN	FAM	NFQ-MGB				24.4482	24.4616	0.0189142							TRUE	0.597392	TRUE	3	17	1		N	N	N
F3	4_green	cdc-42	UNKNOWN	FAM	NFQ-MGB				24.5333	24.4872	0.0652784							TRUE	0.597392	TRUE	3	18	1		N	N	N
F4	4_green	cdc-42	UNKNOWN	FAM	NFQ-MGB				24.441	24.4872	0.0652784							TRUE	0.597392	TRUE	3	18	1		N	N	N
F5	6_green	cdc-42	UNKNOWN	FAM	NFQ-MGB				24.4527	24.3824	0.0994706							TRUE	0.597392	TRUE	3	17	1		N	N	N
F6	6_green	cdc-42	UNKNOWN	FAM	NFQ-MGB				24.312	24.3824	0.0994706							TRUE	0.597392	TRUE	3	17	1		N	N	N
F7	1_red	cdc-42	UNKNOWN	FAM	NFQ-MGB				24.7627	24.716	0.0660552							TRUE	0.597392	TRUE	3	18	1		N	N	N
F8	1_red	cdc-42	UNKNOWN	FAM	NFQ-MGB				24.6692	24.716	0.0660552							TRUE	0.597392	TRUE	3	18	1		N	N	N
F9	3_red	cdc-42	UNKNOWN	FAM	NFQ-MGB				24.8668	24.9025	0.050502							TRUE	0.597392	TRUE	3	18	1		N	N	N
F10	3_red	cdc-42	UNKNOWN	FAM	NFQ-MGB				24.9382	24.9025	0.050502							TRUE	0.597392	TRUE	3	18	1		N	N	N
F11	5_red	cdc-42	UNKNOWN	FAM	NFQ-MGB				24.6046	24.6141	0.0134722							TRUE	0.597392	TRUE	3	18	1		N	N	N
F12	5_red	cdc-42	UNKNOWN	FAM	NFQ-MGB				24.6236	24.6141	0.0134722							TRUE	0.597392	TRUE	3	18	1		N	N	N
G1	2_green	Y45F10D.4	UNKNOWN	FAM	NFQ-MGB	1.19131	1.12156	1.26541	26.2273	26.2121	0.0214686		1.75056	0.0202317			-0.252554	TRUE	0.596407	TRUE	3	19	1		N	N	N
G2	2_green	Y45F10D.4	UNKNOWN	FAM	NFQ-MGB	1.19131	1.12156	1.26541	26.197	26.2121	0.0214686		1.75056	0.0202317			-0.252554	TRUE	0.596407	TRUE	3	19	1		N	N	N
G3	4_green	Y45F10D.4	UNKNOWN	FAM	NFQ-MGB	0.978314	0.768318	1.24571	26.5885	26.5219	0.0941635		2.03475	0.0810186			0.0316305	TRUE	0.596407	TRUE	3	19	1		N	N	N
G4	4_green	Y45F10D.4	UNKNOWN	FAM	NFQ-MGB	0.978314	0.768318	1.24571	26.4553	26.5219	0.0941635		2.03475	0.0810186			0.0316305	TRUE	0.596407	TRUE	3	19	1		N	N	N
G5	6_green	Y45F10D.4	UNKNOWN	FAM	NFQ-MGB	0.98516	0.798679	1.21518	26.4052	26.4071	0.00267987		2.02468	0.0703619			0.0215702	TRUE	0.596407	TRUE	3	20	1		N	N	N
G6	6_green	Y45F10D.4	UNKNOWN	FAM	NFQ-MGB	0.98516	0.798679	1.21518	26.409	26.4071	0.00267987		2.02468	0.0703619			0.0215702	TRUE	0.596407	TRUE	3	19	1		N	N	N
G7	1_red	Y45F10D.4	UNKNOWN	FAM	NFQ-MGB	1.05076	0.881315	1.25279	26.6836	26.6476	0.0508986		1.93167	0.0589659			-0.0714397	TRUE	0.596407	TRUE	3	20	1		N	N	N
G8	1_red	Y45F10D.4	UNKNOWN	FAM	NFQ-MGB	1.05076	0.881315	1.25279	26.6116	26.6476	0.0508986		1.93167	0.0589659			-0.0714397	TRUE	0.596407	TRUE	3	20	1		N	N	N
G9	3_red	Y45F10D.4	UNKNOWN	FAM	NFQ-MGB	1	0.870536	1.14872	26.8758	26.9056	0.0420942		2.00311	0.0464886			0	TRUE	0.596407	TRUE	3	20	1		N	N	N
G10	3_red	Y45F10D.4	UNKNOWN	FAM	NFQ-MGB	1	0.870536	1.14872	26.9354	26.9056	0.0420942		2.00311	0.0464886			0	TRUE	0.596407	TRUE	3	20	1		N	N	N
G11	5_red	Y45F10D.4	UNKNOWN	FAM	NFQ-MGB	0.866203	0.8269	0.907374	26.8121	26.8244	0.0174171		2.21034	0.0155701			0.207223	TRUE	0.596407	TRUE	3	20	1		N	N	N
G12	5_red	Y45F10D.4	UNKNOWN	FAM	NFQ-MGB	0.866203	0.8269	0.907374	26.8367	26.8244	0.0174171		2.21034	0.0155701			0.207223	TRUE	0.596407	TRUE	3	20	1		N	N	N
H1	noRT_2	cdc-42	UNKNOWN	FAM	NFQ-MGB				Undetermined									TRUE	0.597392	TRUE	3	39	1		N	N	Y
H2	noRT_4	cdc-42	UNKNOWN	FAM	NFQ-MGB				Undetermined									TRUE	0.597392	TRUE	3	39	1		N	Y	Y
H3	noRT_6	cdc-42	UNKNOWN	FAM	NFQ-MGB				Undetermined									TRUE	0.597392	TRUE	3	39	1		N	N	Y
H4	noRT _1	cdc-42	UNKNOWN	FAM	NFQ-MGB				Undetermined									TRUE	0.597392	TRUE	3	39	1		N	Y	Y
H5	noRT_3	cdc-42	UNKNOWN	FAM	NFQ-MGB				Undetermined									TRUE	0.597392	TRUE	3	39	1		N	Y	Y
H6	noRT_5	cdc-42	UNKNOWN	FAM	NFQ-MGB				Undetermined									TRUE	0.597392	TRUE	3	39	1		N	Y	Y
H7	noRT_2	Y45F10D.4	UNKNOWN	FAM	NFQ-MGB				Undetermined									TRUE	0.596407	TRUE	3	39	1		N	Y	Y
H8	noRT_4	Y45F10D.4	UNKNOWN	FAM	NFQ-MGB				Undetermined									TRUE	0.596407	TRUE	3	39	1		N	Y	Y
H9	noRT_6	Y45F10D.4	UNKNOWN	FAM	NFQ-MGB				Undetermined									TRUE	0.596407	TRUE	3	39	1		N	Y	Y
H10	noRT _1	Y45F10D.4	UNKNOWN	FAM	NFQ-MGB				Undetermined									TRUE	0.596407	TRUE	3	39	1		N	Y	Y
H11	noRT_3	Y45F10D.4	UNKNOWN	FAM	NFQ-MGB				Undetermined									TRUE	0.596407	TRUE	3	39	1		N	Y	Y
H12	noRT_5	Y45F10D.4	UNKNOWN	FAM	NFQ-MGB				Undetermined									TRUE	0.596407	TRUE	3	39	1		N	Y	Y
Analysis Type	Singleplex
Endogenous Control	cdc-42
RQ Min/Max Confidence Level	95.0
Reference Sample	3_red

## Sheet: S1B-E_Calculations
	C55B7.4
	acdh-1		fat-7		gst-10		acdh-2		Y45F10D.4
2_green	2.41939		2.29648		4.20244		0.297252		1.19131
4_green	3.42987		2.9709		4.46882		0.143459		0.978314
6_green	2.99939		1.93349		1.94013		0.157807		0.98516
1_red	0.787836	0.798076	0.521288	0.602392	1.004	0.816219	0.494275	0.854762	1.05076	0.972323
3_red	1		1		1		1		1
5_red	0.606391		0.285888		0.444656		1.07001		0.866203
Normalized
	acdh-1		fat-7		gst-10		acdh-2		Y45F10D.4
2_green	3.03153		3.81227		5.14867		0.347759		1.22523
4_green	4.29768		4.93184		5.47503		0.167835		1.00616
6_green	3.75828		3.2097		2.37697		0.184621		1.0132
1_red	0.98717		0.865363		1.23006		0.57826		1.08068
3_red	1.25301		1.66005		1.22516		1.16992		1.02847
5_red	0.759816		0.474588		0.544775		1.25182		0.89086

## Sheet: S1B-E_2 results
Block Type	96well
Chemistry	TAQMAN
Experiment File Name	D:\Documents and Settings\Administrator\Desktop\Caroline H\20210126_AB validation plate 2_lys-7_elo-4_sfa-1.eds
Experiment Run End Time	2021-01-26 14:49:49 PM EST
Instrument Type	steponeplus
Passive Reference	ROX
Well	Sample Name	Target Name	Task	Reporter	Quencher	RQ	RQ Min	RQ Max	Cт	Cт Mean	Cт SD	ΔCт	ΔCт Mean	ΔCт SE	HK Control ΔCт Mean	HK Control ΔCт SE	ΔΔCт	Automatic Ct Threshold	Ct Threshold	Automatic Baseline	Baseline Start	Baseline End	Efficiency	Comments	NOAMP	EXPFAIL	THOLDFAIL
A1	2_green	lys-7	UNKNOWN	FAM	NFQ-MGB	2.55836	0.839136	7.79991	20.8424	20.6234	0.309713		-3.61674	0.373779			-1.35522	TRUE	0.45054	TRUE	3	15	1		N	N	N
A2	2_green	lys-7	UNKNOWN	FAM	NFQ-MGB	2.55836	0.839136	7.79991	20.4044	20.6234	0.309713		-3.61674	0.373779			-1.35522	TRUE	0.45054	TRUE	3	14	1		N	N	N
A3	4_green	lys-7	UNKNOWN	FAM	NFQ-MGB	1.64741	1.33852	2.02759	21.1921	21.2043	0.0172337		-2.98172	0.069623			-0.720201	TRUE	0.45054	TRUE	3	15	1		N	N	N
A4	4_green	lys-7	UNKNOWN	FAM	NFQ-MGB	1.64741	1.33852	2.02759	21.2165	21.2043	0.0172337		-2.98172	0.069623			-0.720201	TRUE	0.45054	TRUE	3	15	1		N	N	N
A5	6_green	lys-7	UNKNOWN	FAM	NFQ-MGB	0.928852	0.669545	1.28859	22.0194	22.0198	0.000604217		-2.15504	0.109762			0.106479	TRUE	0.45054	TRUE	3	16	1		N	N	N
A6	6_green	lys-7	UNKNOWN	FAM	NFQ-MGB	0.928852	0.669545	1.28859	22.0203	22.0198	0.000604217		-2.15504	0.109762			0.106479	TRUE	0.45054	TRUE	3	16	1		N	N	N
A7	1_red	lys-7	UNKNOWN	FAM	NFQ-MGB	1.25716	0.644815	2.451	22.201	22.1383	0.0886513		-2.59169	0.223863			-0.330164	TRUE	0.45054	TRUE	3	16	1		N	N	N
A8	1_red	lys-7	UNKNOWN	FAM	NFQ-MGB	1.25716	0.644815	2.451	22.0757	22.1383	0.0886513		-2.59169	0.223863			-0.330164	TRUE	0.45054	TRUE	3	16	1		N	N	N
A9	3_red	lys-7	UNKNOWN	FAM	NFQ-MGB	1	0.739786	1.35174	22.4616	22.3972	0.0910075		-2.26152	0.101059			0	TRUE	0.45054	TRUE	3	16	1		N	N	N
A10	3_red	lys-7	UNKNOWN	FAM	NFQ-MGB	1	0.739786	1.35174	22.3329	22.3972	0.0910075		-2.26152	0.101059			0	TRUE	0.45054	TRUE	3	16	1		N	N	N
A11	5_red	lys-7	UNKNOWN	FAM	NFQ-MGB	0.554723	0.229701	1.33964	23.9442	23.6955	0.351739		-1.41136	0.295634			0.850162	TRUE	0.45054	TRUE	3	18	1		N	N	N
A12	5_red	lys-7	UNKNOWN	FAM	NFQ-MGB	0.554723	0.229701	1.33964	23.4467	23.6955	0.351739		-1.41136	0.295634			0.850162	TRUE	0.45054	TRUE	3	17	1		N	N	N
B1	2_green	elo-4	UNKNOWN	FAM	NFQ-MGB	2.24935	0.881984	5.73656	31.1413	31.2238	0.116575		6.98363	0.313918			-1.16951	TRUE	0.340962	TRUE	3	25	1		N	N	N
B2	2_green	elo-4	UNKNOWN	FAM	NFQ-MGB	2.24935	0.881984	5.73656	31.3062	31.2238	0.116575		6.98363	0.313918			-1.16951	TRUE	0.340962	TRUE	3	26	1		N	N	N
B3	4_green	elo-4	UNKNOWN	FAM	NFQ-MGB	1.43828	1.15023	1.79847	31.8451	31.8148	0.0428172		7.62879	0.0749367			-0.524344	TRUE	0.340962	TRUE	3	26	1		N	N	N
B4	4_green	elo-4	UNKNOWN	FAM	NFQ-MGB	1.43828	1.15023	1.79847	31.7845	31.8148	0.0428172		7.62879	0.0749367			-0.524344	TRUE	0.340962	TRUE	3	26	1		N	N	N
B5	6_green	elo-4	UNKNOWN	FAM	NFQ-MGB	1.04362	0.751411	1.44946	32.2756	32.2664	0.0130015		8.09154	0.110146			-0.0615931	TRUE	0.340962	TRUE	3	26	1		N	N	N
B6	6_green	elo-4	UNKNOWN	FAM	NFQ-MGB	1.04362	0.751411	1.44946	32.2572	32.2664	0.0130015		8.09154	0.110146			-0.0615931	TRUE	0.340962	TRUE	3	26	1		N	N	N
B7	1_red	elo-4	UNKNOWN	FAM	NFQ-MGB	1.71732	0.70741	4.169	31.8974	32.103	0.290696		7.37297	0.297384			-0.78016	TRUE	0.340962	TRUE	3	26	1		N	N	N
B8	1_red	elo-4	UNKNOWN	FAM	NFQ-MGB	1.71732	0.70741	4.169	32.3086	32.103	0.290696		7.37297	0.297384			-0.78016	TRUE	0.340962	TRUE	3	26	1		N	N	N
B9	3_red	elo-4	UNKNOWN	FAM	NFQ-MGB	1	0.65512	1.52644	32.6934	32.8119	0.167565		8.15313	0.141812			0	TRUE	0.340962	TRUE	3	27	1		N	N	N
B10	3_red	elo-4	UNKNOWN	FAM	NFQ-MGB	1	0.65512	1.52644	32.9304	32.8119	0.167565		8.15313	0.141812			0	TRUE	0.340962	TRUE	3	27	1		N	N	N
B11	5_red	elo-4	UNKNOWN	FAM	NFQ-MGB	1.16543	0.614784	2.20929	32.8961	33.0391	0.202243		7.93226	0.214453			-0.220867	TRUE	0.340962	TRUE	3	27	1		N	N	N
B12	5_red	elo-4	UNKNOWN	FAM	NFQ-MGB	1.16543	0.614784	2.20929	33.1821	33.0391	0.202243		7.93226	0.214453			-0.220867	TRUE	0.340962	TRUE	3	27	1		N	N	N
C1	2_green	cdc-42	UNKNOWN	FAM	NFQ-MGB				23.9372	24.2401	0.428368							TRUE	0.595111	TRUE	3	17	1		N	N	N
C2	2_green	cdc-42	UNKNOWN	FAM	NFQ-MGB				24.543	24.2401	0.428368							TRUE	0.595111	TRUE	3	18	1		N	N	N
C3	4_green	cdc-42	UNKNOWN	FAM	NFQ-MGB				24.2546	24.186	0.0969418							TRUE	0.595111	TRUE	3	17	1		N	N	N
C4	4_green	cdc-42	UNKNOWN	FAM	NFQ-MGB				24.1175	24.186	0.0969418							TRUE	0.595111	TRUE	3	17	1		N	N	N
C5	6_green	cdc-42	UNKNOWN	FAM	NFQ-MGB				24.0651	24.1749	0.155226							TRUE	0.595111	TRUE	3	17	1		N	N	N
C6	6_green	cdc-42	UNKNOWN	FAM	NFQ-MGB				24.2846	24.1749	0.155226							TRUE	0.595111	TRUE	3	17	1		N	N	N
C7	1_red	cdc-42	UNKNOWN	FAM	NFQ-MGB				24.5151	24.73	0.303925							TRUE	0.595111	TRUE	3	18	1		N	N	N
C8	1_red	cdc-42	UNKNOWN	FAM	NFQ-MGB				24.9449	24.73	0.303925							TRUE	0.595111	TRUE	3	18	1		N	N	N
C9	3_red	cdc-42	UNKNOWN	FAM	NFQ-MGB				24.5809	24.6588	0.110197							TRUE	0.595111	TRUE	3	18	1		N	N	N
C10	3_red	cdc-42	UNKNOWN	FAM	NFQ-MGB				24.7367	24.6588	0.110197							TRUE	0.595111	TRUE	3	18	1		N	N	N
C11	5_red	cdc-42	UNKNOWN	FAM	NFQ-MGB				24.947	25.1068	0.226004							TRUE	0.595111	TRUE	3	18	1		N	N	N
C12	5_red	cdc-42	UNKNOWN	FAM	NFQ-MGB				25.2666	25.1068	0.226004							TRUE	0.595111	TRUE	3	18	1		N	N	N
D1	noRT_2	gst-10	UNKNOWN	FAM	NFQ-MGB				Undetermined									TRUE	0.302203	TRUE	3	39	1		N	Y	N
D2	noRT_4	gst-10	UNKNOWN	FAM	NFQ-MGB				Undetermined									TRUE	0.302203	TRUE	3	39	1		Y	Y	N
D3	noRT_6	gst-10	UNKNOWN	FAM	NFQ-MGB				Undetermined									TRUE	0.302203	TRUE	3	39	1		N	Y	N
D4	noRT_1	gst-10	UNKNOWN	FAM	NFQ-MGB				Undetermined									TRUE	0.302203	TRUE	3	39	1		Y	Y	N
D5	noRT_3	gst-10	UNKNOWN	FAM	NFQ-MGB				Undetermined									TRUE	0.302203	TRUE	3	39	1		N	Y	N
D6	noRT_5	gst-10	UNKNOWN	FAM	NFQ-MGB				Undetermined									TRUE	0.302203	TRUE	3	39	1		N	Y	N
D7	noRT_2	acdh-2	UNKNOWN	FAM	NFQ-MGB				Undetermined									TRUE	0.2	TRUE	3	39	1		N	Y	Y
D8	noRT_4	acdh-2	UNKNOWN	FAM	NFQ-MGB				Undetermined									TRUE	0.2	TRUE	3	39	1		Y	Y	Y
D9	noRT_6	acdh-2	UNKNOWN	FAM	NFQ-MGB				Undetermined									TRUE	0.2	TRUE	3	39	1		N	Y	Y
D10	noRT_1	acdh-2	UNKNOWN	FAM	NFQ-MGB				Undetermined									TRUE	0.2	TRUE	3	39	1		Y	Y	Y
D11	noRT_3	acdh-2	UNKNOWN	FAM	NFQ-MGB				Undetermined									TRUE	0.2	TRUE	3	39	1		Y	Y	Y
D12	noRT_5	acdh-2	UNKNOWN	FAM	NFQ-MGB				Undetermined									TRUE	0.2	TRUE	3	39	1		Y	Y	Y
E1	noRT_2	cdc-42	UNKNOWN	FAM	NFQ-MGB				Undetermined									TRUE	0.595111	TRUE	3	39	1		Y	Y	N
E2	noRT_4	cdc-42	UNKNOWN	FAM	NFQ-MGB				Undetermined									TRUE	0.595111	TRUE	3	39	1		Y	Y	N
E3	noRT_6	cdc-42	UNKNOWN	FAM	NFQ-MGB				Undetermined									TRUE	0.595111	TRUE	3	39	1		Y	Y	N
E4	noRT_1	cdc-42	UNKNOWN	FAM	NFQ-MGB				Undetermined									TRUE	0.595111	TRUE	3	39	1		Y	Y	N
E5	noRT_3	cdc-42	UNKNOWN	FAM	NFQ-MGB				Undetermined									TRUE	0.595111	TRUE	3	39	1		Y	Y	N
E6	noRT_5	cdc-42	UNKNOWN	FAM	NFQ-MGB				Undetermined									TRUE	0.595111	TRUE	3	39	1		Y	Y	N
E7	noRT_2	lys-7	UNKNOWN	FAM	NFQ-MGB				Undetermined									TRUE	0.45054	TRUE	3	39	1		N	Y	N
E8	noRT_4	lys-7	UNKNOWN	FAM	NFQ-MGB				Undetermined									TRUE	0.45054	TRUE	3	39	1		Y	Y	N
E9	noRT_6	lys-7	UNKNOWN	FAM	NFQ-MGB				Undetermined									TRUE	0.45054	TRUE	3	39	1		N	Y	N
E10	noRT_1	lys-7	UNKNOWN	FAM	NFQ-MGB				Undetermined									TRUE	0.45054	TRUE	3	39	1		Y	Y	N
E11	noRT_3	lys-7	UNKNOWN	FAM	NFQ-MGB				Undetermined									TRUE	0.45054	TRUE	3	39	1		Y	Y	N
E12	noRT_5	lys-7	UNKNOWN	FAM	NFQ-MGB				Undetermined									TRUE	0.45054	TRUE	3	39	1		Y	Y	N
F1	noRT_2	elo-4	UNKNOWN	FAM	NFQ-MGB				Undetermined									TRUE	0.340962	TRUE	3	39	1		Y	Y	N
F2	noRT_4	elo-4	UNKNOWN	FAM	NFQ-MGB				Undetermined									TRUE	0.340962	TRUE	3	39	1		Y	Y	N
F3	noRT_6	elo-4	UNKNOWN	FAM	NFQ-MGB				Undetermined									TRUE	0.340962	TRUE	3	39	1		Y	Y	N
F4	noRT_1	elo-4	UNKNOWN	FAM	NFQ-MGB				Undetermined									TRUE	0.340962	TRUE	3	39	1		Y	Y	N
F5	noRT_3	elo-4	UNKNOWN	FAM	NFQ-MGB				Undetermined									TRUE	0.340962	TRUE	3	39	1		Y	Y	N
F6	noRT_5	elo-4	UNKNOWN	FAM	NFQ-MGB				Undetermined									TRUE	0.340962	TRUE	3	39	1		Y	Y	N
F7	old 1 red	gst-10	UNKNOWN	FAM	NFQ-MGB				30.8878	30.8992	0.016121							TRUE	0.302203	TRUE	3	25	1		N	N	N
F8	old 1 red	gst-10	UNKNOWN	FAM	NFQ-MGB				30.9106	30.8992	0.016121							TRUE	0.302203	TRUE	3	25	1		N	N	N
F9	old 3 red	old cdc-42	UNKNOWN	FAM	NFQ-MGB				24.9437	24.9437								TRUE	0.761087	TRUE	3	18	1		N	N	N
F10	old 5 red	old cdc-42	UNKNOWN	FAM	NFQ-MGB				24.7569	24.7569								TRUE	0.761087	TRUE	3	17	1		N	N	N
F11	old 2 green	old fat-7	UNKNOWN	FAM	NFQ-MGB				28.5613	28.5613								TRUE	0.278254	TRUE	3	23	1		N	N	N
F12	2_green	old fat-7	UNKNOWN	FAM	NFQ-MGB				28.9172	28.9172			4.67705					TRUE	0.278254	TRUE	3	24	1		N	N	N
G1	2_green	sfa-1	UNKNOWN	FAM	NFQ-MGB	0.461115	0.183048	1.16159	26.2323	26.2973	0.0918491		2.05712	0.309787			1.1168	TRUE	0.255664	TRUE	3	21	1		N	N	N
G2	2_green	sfa-1	UNKNOWN	FAM	NFQ-MGB	0.461115	0.183048	1.16159	26.3622	26.2973	0.0918491		2.05712	0.309787			1.1168	TRUE	0.255664	TRUE	3	21	1		N	N	N
G3	4_green	sfa-1	UNKNOWN	FAM	NFQ-MGB	0.574569	0.468192	0.705115	25.9295	25.9258	0.00529634		1.73977	0.0686504			0.799449	TRUE	0.255664	TRUE	3	21	1		N	N	N
G4	4_green	sfa-1	UNKNOWN	FAM	NFQ-MGB	0.574569	0.468192	0.705115	25.922	25.9258	0.00529634		1.73977	0.0686504			0.799449	TRUE	0.255664	TRUE	3	20	1		N	N	N
G5	6_green	sfa-1	UNKNOWN	FAM	NFQ-MGB	0.593729	0.412531	0.854515	25.9208	25.8673	0.0756027		1.69244	0.122088			0.752124	TRUE	0.255664	TRUE	3	20	1		N	N	N
G6	6_green	sfa-1	UNKNOWN	FAM	NFQ-MGB	0.593729	0.412531	0.854515	25.8139	25.8673	0.0756027		1.69244	0.122088			0.752124	TRUE	0.255664	TRUE	3	21	1		N	N	N
G7	1_red	sfa-1	UNKNOWN	FAM	NFQ-MGB	0.788831	0.405971	1.53276	25.954	26.0126	0.0827589		1.28253	0.222733			0.342212	TRUE	0.255664	TRUE	3	20	1		N	N	N
G8	1_red	sfa-1	UNKNOWN	FAM	NFQ-MGB	0.788831	0.405971	1.53276	26.0711	26.0126	0.0827589		1.28253	0.222733			0.342212	TRUE	0.255664	TRUE	3	21	1		N	N	N
G9	3_red	sfa-1	UNKNOWN	FAM	NFQ-MGB	1	0.792084	1.26249	25.593	25.5991	0.00855075		0.940321	0.0781551			0	TRUE	0.255664	TRUE	3	20	1		N	N	N
G10	3_red	sfa-1	UNKNOWN	FAM	NFQ-MGB	1	0.792084	1.26249	25.6051	25.5991	0.00855075		0.940321	0.0781551			0	TRUE	0.255664	TRUE	3	20	1		N	N	N
G11	5_red	sfa-1	UNKNOWN	FAM	NFQ-MGB	0.76806	0.437656	1.3479	26.3277	26.4279	0.141604		1.32103	0.188586			0.38071	TRUE	0.255664	TRUE	3	21	1		N	N	N
G12	5_red	sfa-1	UNKNOWN	FAM	NFQ-MGB	0.76806	0.437656	1.3479	26.528	26.4279	0.141604		1.32103	0.188586			0.38071	TRUE	0.255664	TRUE	3	21	1		N	N	N
H1	noRT_2	sfa-1	UNKNOWN	FAM	NFQ-MGB				Undetermined									TRUE	0.255664	TRUE	3	39	1		N	Y	N
H2	noRT_4	sfa-1	UNKNOWN	FAM	NFQ-MGB				Undetermined									TRUE	0.255664	TRUE	3	39	1		N	Y	N
H3	noRT_6	sfa-1	UNKNOWN	FAM	NFQ-MGB				Undetermined									TRUE	0.255664	TRUE	3	39	1		N	Y	N
H4	noRT_1	sfa-1	UNKNOWN	FAM	NFQ-MGB				Undetermined									TRUE	0.255664	TRUE	3	39	1		N	Y	N
H5	noRT_3	sfa-1	UNKNOWN	FAM	NFQ-MGB				Undetermined									TRUE	0.255664	TRUE	3	39	1		N	Y	N
H6	noRT_5	sfa-1	UNKNOWN	FAM	NFQ-MGB				Undetermined									TRUE	0.255664	TRUE	3	39	1		N	Y	N
Analysis Type	Singleplex
Endogenous Control	cdc-42
RQ Min/Max Confidence Level	95.0
Reference Sample	3_red

## Sheet: S1B-E_2 Calculations
	elo-4		lys-7		sfa-1
2_green	2.24935		2.55836		0.461115
4_green	1.43828		1.64741		0.574569
6_green	1.04362		0.928852		0.593729
1_red	1.71732	1.29425	1.25716	0.937293	0.788831	0.852297
3_red	1		1		1
5_red	1.16543		0.554723		0.76806
Normalized
	elo-4
2_green	1.73795		2.72952		0.541027
4_green	1.11128		1.75763		0.674141
6_green	0.806348		0.990995		0.696622
1_red	1.32688		1.34126		0.925536
3_red	0.772647		1.0669		1.1733
5_red	0.900469		0.591835		0.901164

[truncated: 2 more sheets: S1F_data_LLvsSL_Sig_isoforms, S1F_data_LLvsSL_Full_isoforms]
