# Supplementary material for: The efficacy of longevity interventions in Caenorhabditis elegans is determined by the early life activity of RNA splicing factors
Source: PLoS Biol. 2025 Nov 21;23(11):e3003504. doi: 10.1371/journal.pbio.3003504 (PMC12671814; doi:10.1371/journal.pbio.3003504)
Supplement: S6 Data — (XLSX) [file pbio.3003504.s023.xlsx]

## Sheet: File Info
	Data supplement for Dutta et al Supplementary Figures S2 and S3
	Please refer to corresponding figure legends for details on data analysis

## Sheet: S2B_data
Block Type	96well
Chemistry	TAQMAN
Experiment File Name	D:\Documents and Settings\Administrator\Desktop\SNEHA\170508_repo1RNAi_N2_MQ887_Day1.eds
Experiment Run End Time	2017-05-08 17:30:09 PM EDT
Instrument Type	steponeplus
Passive Reference	ROX
Well	Sample Name	Target Name	Task	Reporter	Quencher	RQ	RQ Min	RQ Max	Cт	Cт Mean	Cт SD	ΔCт	ΔCт Mean	ΔCт SD	HK Control ΔCт Mean	HK Control ΔCт SD	ΔΔCт	Automatic Ct Threshold	Ct Threshold	Automatic Baseline	Baseline Start	Baseline End	Efficiency	Comments	AMPNC	HIGHSD
A1	N2 ev 1	Repo-1	UNKNOWN	FAM	NFQ-MGB	1	0.962116	1.03938	22.0206	22.016	0.0064333		0.612746	0.0557165			0	TRUE	0.134435	TRUE	3	18	1		N	N
A2	N2 ev 1	Repo-1	UNKNOWN	FAM	NFQ-MGB	1	0.962116	1.03938	22.0115	22.016	0.0064333		0.612746	0.0557165			0	TRUE	0.134435	TRUE	3	18	1		N	N
A3	N2 ev 1	F11A10.7	UNKNOWN	FAM	NFQ-MGB	1	0.962358	1.03911	24.9195	24.9188	0.00106952		3.5155	0.0553542			0	FALSE	0.3	TRUE	3	19	1		N	N
A4	N2 ev 1	F11A10.7	UNKNOWN	FAM	NFQ-MGB	1	0.962358	1.03911	24.918	24.9188	0.00106952		3.5155	0.0553542			0	FALSE	0.3	TRUE	3	19	1		N	N
A5	N2 ev 1	Y45F10D.4	UNKNOWN	FAM	NFQ-MGB				21.4424	21.4033	0.0553439							TRUE	0.0708784	TRUE	3	18	1		N	N
A6	N2 ev 1	Y45F10D.4	UNKNOWN	FAM	NFQ-MGB				21.3641	21.4033	0.0553439							TRUE	0.0708784	TRUE	3	17	1		N	N
A7	MQ887 ev 1	Repo-1	UNKNOWN	FAM	NFQ-MGB	0.804251	0.741788	0.871974	22.7805	22.7154	0.0920676		0.927028	0.116639			0.314281	TRUE	0.134435	TRUE	3	18	1		N	N
A8	MQ887 ev 1	Repo-1	UNKNOWN	FAM	NFQ-MGB	0.804251	0.741788	0.871974	22.6503	22.7154	0.0920676		0.927028	0.116639			0.314281	TRUE	0.134435	TRUE	3	18	1		N	N
A9	MQ887 ev 1	F11A10.7	UNKNOWN	FAM	NFQ-MGB	0.739952	0.702026	0.779927	25.7562	25.7384	0.0251721		3.95	0.0759072			0.434497	FALSE	0.3	TRUE	3	20	1		N	N
A10	MQ887 ev 1	F11A10.7	UNKNOWN	FAM	NFQ-MGB	0.739952	0.702026	0.779927	25.7206	25.7384	0.0251721		3.95	0.0759072			0.434497	FALSE	0.3	TRUE	3	20	1		N	N
A11	MQ887 ev 1	Y45F10D.4	UNKNOWN	FAM	NFQ-MGB				21.7377	21.7884	0.0716119							TRUE	0.0708784	TRUE	3	18	1		N	N
A12	MQ887 ev 1	Y45F10D.4	UNKNOWN	FAM	NFQ-MGB				21.839	21.7884	0.0716119							TRUE	0.0708784	TRUE	3	18	1		N	N
B1	N2 ev 2	Repo-1	UNKNOWN	FAM	NFQ-MGB	1.11309	1.10422	1.12202	22.3186	22.3164	0.00307773		0.45818	0.0115381			-0.154566	TRUE	0.134435	TRUE	3	18	1		N	N
B2	N2 ev 2	Repo-1	UNKNOWN	FAM	NFQ-MGB	1.11309	1.10422	1.12202	22.3143	22.3164	0.00307773		0.45818	0.0115381			-0.154566	TRUE	0.134435	TRUE	3	18	1		N	N
B3	N2 ev 2	F11A10.7	UNKNOWN	FAM	NFQ-MGB	0.909035	0.883995	0.934784	25.484	25.5114	0.0387333		3.6531	0.0402979			0.137592	FALSE	0.3	TRUE	3	20	1		N	N
B4	N2 ev 2	F11A10.7	UNKNOWN	FAM	NFQ-MGB	0.909035	0.883995	0.934784	25.5387	25.5114	0.0387333		3.6531	0.0402979			0.137592	FALSE	0.3	TRUE	3	20	1		N	N
B5	N2 ev 2	Y45F10D.4	UNKNOWN	FAM	NFQ-MGB				21.8661	21.8583	0.01112							TRUE	0.0708784	TRUE	3	18	1		N	N
B6	N2 ev 2	Y45F10D.4	UNKNOWN	FAM	NFQ-MGB				21.8504	21.8583	0.01112							TRUE	0.0708784	TRUE	3	18	1		N	N
B7	MQ887 ev 2	Repo-1	UNKNOWN	FAM	NFQ-MGB	0.772104	0.687673	0.866902	22.5564	22.674	0.16633		0.985879	0.167073			0.373133	TRUE	0.134435	TRUE	3	17	1		N	N
B8	MQ887 ev 2	Repo-1	UNKNOWN	FAM	NFQ-MGB	0.772104	0.687673	0.866902	22.7917	22.674	0.16633		0.985879	0.167073			0.373133	TRUE	0.134435	TRUE	3	18	1		N	N
B9	MQ887 ev 2	F11A10.7	UNKNOWN	FAM	NFQ-MGB	0.688037	0.673821	0.702551	25.7613	25.7431	0.0256765		4.05495	0.0301187			0.539443	FALSE	0.3	TRUE	3	20	1		N	N
B10	MQ887 ev 2	F11A10.7	UNKNOWN	FAM	NFQ-MGB	0.688037	0.673821	0.702551	25.725	25.7431	0.0256765		4.05495	0.0301187			0.539443	FALSE	0.3	TRUE	3	20	1		N	N
B11	MQ887 ev 2	Y45F10D.4	UNKNOWN	FAM	NFQ-MGB				21.677	21.6882	0.0157434							TRUE	0.0708784	TRUE	3	18	1		N	N
B12	MQ887 ev 2	Y45F10D.4	UNKNOWN	FAM	NFQ-MGB				21.6993	21.6882	0.0157434							TRUE	0.0708784	TRUE	3	18	1		N	N
C1	N2 ev 3	Repo-1	UNKNOWN	FAM	NFQ-MGB	1.0768	1.06588	1.08782	21.9466	21.9515	0.0068932		0.506002	0.0146931			-0.106744	TRUE	0.134435	TRUE	3	17	1		N	N
C2	N2 ev 3	Repo-1	UNKNOWN	FAM	NFQ-MGB	1.0768	1.06588	1.08782	21.9564	21.9515	0.0068932		0.506002	0.0146931			-0.106744	TRUE	0.134435	TRUE	3	18	1		N	N
C3	N2 ev 3	F11A10.7	UNKNOWN	FAM	NFQ-MGB	0.900222	0.889866	0.910699	25.1052	25.1127	0.010501		3.66715	0.0166926			0.151647	FALSE	0.3	TRUE	3	20	1		N	N
C4	N2 ev 3	F11A10.7	UNKNOWN	FAM	NFQ-MGB	0.900222	0.889866	0.910699	25.1201	25.1127	0.010501		3.66715	0.0166926			0.151647	FALSE	0.3	TRUE	3	20	1		N	N
C5	N2 ev 3	Y45F10D.4	UNKNOWN	FAM	NFQ-MGB				21.4363	21.4455	0.0129758							TRUE	0.0708784	TRUE	3	18	1		N	N
C6	N2 ev 3	Y45F10D.4	UNKNOWN	FAM	NFQ-MGB				21.4547	21.4455	0.0129758							TRUE	0.0708784	TRUE	3	18	1		N	N
C7	MQ887 ev 3	Repo-1	UNKNOWN	FAM	NFQ-MGB	0.696137	0.65214	0.743103	23.1739	23.108	0.0931506		1.1353	0.0941895			0.522556	TRUE	0.134435	TRUE	3	18	1		N	N
C8	MQ887 ev 3	Repo-1	UNKNOWN	FAM	NFQ-MGB	0.696137	0.65214	0.743103	23.0422	23.108	0.0931506		1.1353	0.0941895			0.522556	TRUE	0.134435	TRUE	3	19	1		N	N
C9	MQ887 ev 3	F11A10.7	UNKNOWN	FAM	NFQ-MGB	0.727898	0.716488	0.739489	25.9592	25.9464	0.0180254		3.97369	0.0227935			0.458192	FALSE	0.3	TRUE	3	20	1		N	N
C10	MQ887 ev 3	F11A10.7	UNKNOWN	FAM	NFQ-MGB	0.727898	0.716488	0.739489	25.9337	25.9464	0.0180254		3.97369	0.0227935			0.458192	FALSE	0.3	TRUE	3	21	1		N	N
C11	MQ887 ev 3	Y45F10D.4	UNKNOWN	FAM	NFQ-MGB				21.9629	21.9727	0.0139509							TRUE	0.0708784	TRUE	3	18	1		N	N
C12	MQ887 ev 3	Y45F10D.4	UNKNOWN	FAM	NFQ-MGB				21.9826	21.9727	0.0139509							TRUE	0.0708784	TRUE	3	18	1		N	N
D1	N2 repo-1 1	Repo-1	UNKNOWN	FAM	NFQ-MGB	0.532662	0.510276	0.556031	23.1517	23.1079	0.0619323		1.52145	0.0619427			0.908707	TRUE	0.134435	TRUE	3	19	1		N	N
D2	N2 repo-1 1	Repo-1	UNKNOWN	FAM	NFQ-MGB	0.532662	0.510276	0.556031	23.0641	23.1079	0.0619323		1.52145	0.0619427			0.908707	TRUE	0.134435	TRUE	3	18	1		N	N
D3	N2 repo-1 1	F11A10.7	UNKNOWN	FAM	NFQ-MGB	0.51157	0.499053	0.524401	26.0942	26.069	0.0357203		4.4825	0.0357385			0.966995	FALSE	0.3	TRUE	3	21	1		N	N
D4	N2 repo-1 1	F11A10.7	UNKNOWN	FAM	NFQ-MGB	0.51157	0.499053	0.524401	26.0437	26.069	0.0357203		4.4825	0.0357385			0.966995	FALSE	0.3	TRUE	3	21	1		N	N
D5	N2 repo-1 1	Y45F10D.4	UNKNOWN	FAM	NFQ-MGB				21.5857	21.5865	0.00113965							TRUE	0.0708784	TRUE	3	18	1		N	N
D6	N2 repo-1 1	Y45F10D.4	UNKNOWN	FAM	NFQ-MGB				21.5873	21.5865	0.00113965							TRUE	0.0708784	TRUE	3	18	1		N	N
D7	MQ887 repo-1 1	Repo-1	UNKNOWN	FAM	NFQ-MGB	0.573137	0.546053	0.601564	23.6465	23.598	0.0686218		1.4158	0.0698389			0.803049	TRUE	0.134435	TRUE	3	19	1		N	N
D8	MQ887 repo-1 1	Repo-1	UNKNOWN	FAM	NFQ-MGB	0.573137	0.546053	0.601564	23.5495	23.598	0.0686218		1.4158	0.0698389			0.803049	TRUE	0.134435	TRUE	3	19	1		N	N
D9	MQ887 repo-1 1	F11A10.7	UNKNOWN	FAM	NFQ-MGB	0.391526	0.38055	0.402818	27.023	27.0505	0.038914		4.86832	0.0410221			1.35282	FALSE	0.3	TRUE	3	21	1		N	N
D10	MQ887 repo-1 1	F11A10.7	UNKNOWN	FAM	NFQ-MGB	0.391526	0.38055	0.402818	27.0781	27.0505	0.038914		4.86832	0.0410221			1.35282	FALSE	0.3	TRUE	3	22	1		N	N
D11	MQ887 repo-1 1	Y45F10D.4	UNKNOWN	FAM	NFQ-MGB				22.173	22.1822	0.0129812							TRUE	0.0708784	TRUE	3	18	1		N	N
D12	MQ887 repo-1 1	Y45F10D.4	UNKNOWN	FAM	NFQ-MGB				22.1914	22.1822	0.0129812							TRUE	0.0708784	TRUE	3	18	1		N	N
E1	N2 repo-1 2	Repo-1	UNKNOWN	FAM	NFQ-MGB	0.500938	0.491061	0.511015	23.3186	23.2987	0.0281096		1.61004	0.0287317			0.997295	TRUE	0.134435	TRUE	3	19	1		N	N
E2	N2 repo-1 2	Repo-1	UNKNOWN	FAM	NFQ-MGB	0.500938	0.491061	0.511015	23.2789	23.2987	0.0281096		1.61004	0.0287317			0.997295	TRUE	0.134435	TRUE	3	18	1		N	N
E3	N2 repo-1 2	F11A10.7	UNKNOWN	FAM	NFQ-MGB	0.480096	0.464273	0.496458	26.2289	26.2628	0.0479827		4.57411	0.0483497			1.05861	FALSE	0.3	TRUE	3	21	1		N	N
E4	N2 repo-1 2	F11A10.7	UNKNOWN	FAM	NFQ-MGB	0.480096	0.464273	0.496458	26.2967	26.2628	0.0479827		4.57411	0.0483497			1.05861	FALSE	0.3	TRUE	3	21	1		N	N
E5	N2 repo-1 2	Y45F10D.4	UNKNOWN	FAM	NFQ-MGB				21.6845	21.6887	0.00594641							TRUE	0.0708784	TRUE	3	18	1		N	N
E6	N2 repo-1 2	Y45F10D.4	UNKNOWN	FAM	NFQ-MGB				21.6929	21.6887	0.00594641							TRUE	0.0708784	TRUE	3	18	1		N	N
E7	MQ887 repo-1 2	Repo-1	UNKNOWN	FAM	NFQ-MGB	0.560573	0.558356	0.5628	23.2206	23.2246	0.00571309		1.44777	0.00571813			0.835025	TRUE	0.134435	TRUE	3	19	1		N	N
E8	MQ887 repo-1 2	Repo-1	UNKNOWN	FAM	NFQ-MGB	0.560573	0.558356	0.5628	23.2287	23.2246	0.00571309		1.44777	0.00571813			0.835025	TRUE	0.134435	TRUE	3	19	1		N	N
E9	MQ887 repo-1 2	F11A10.7	UNKNOWN	FAM	NFQ-MGB	0.358791	0.348497	0.369389	26.8008	26.7711	0.0419971		4.99429	0.0419978			1.47879	FALSE	0.3	TRUE	3	21	1		N	N
E10	MQ887 repo-1 2	F11A10.7	UNKNOWN	FAM	NFQ-MGB	0.358791	0.348497	0.369389	26.7415	26.7711	0.0419971		4.99429	0.0419978			1.47879	FALSE	0.3	TRUE	3	21	1		N	N
E11	MQ887 repo-1 2	Y45F10D.4	UNKNOWN	FAM	NFQ-MGB				21.7767	21.7769	0.000240068							TRUE	0.0708784	TRUE	3	18	1		N	N
E12	MQ887 repo-1 2	Y45F10D.4	UNKNOWN	FAM	NFQ-MGB				21.777	21.7769	0.000240068							TRUE	0.0708784	TRUE	3	18	1		N	N
F1	N2 repo-1 3	Repo-1	UNKNOWN	FAM	NFQ-MGB	0.501627	0.486511	0.517214	22.9818	22.9563	0.036133		1.60806	0.0441449			0.995312	TRUE	0.134435	TRUE	3	19	1		N	N
F2	N2 repo-1 3	Repo-1	UNKNOWN	FAM	NFQ-MGB	0.501627	0.486511	0.517214	22.9307	22.9563	0.036133		1.60806	0.0441449			0.995312	TRUE	0.134435	TRUE	3	18	1		N	N
F3	N2 repo-1 3	F11A10.7	UNKNOWN	FAM	NFQ-MGB	0.548943	0.536982	0.56117	25.7425	25.729	0.0191556		4.38077	0.0317823			0.865272	FALSE	0.3	TRUE	3	20	1		N	N
F4	N2 repo-1 3	F11A10.7	UNKNOWN	FAM	NFQ-MGB	0.548943	0.536982	0.56117	25.7154	25.729	0.0191556		4.38077	0.0317823			0.865272	FALSE	0.3	TRUE	3	20	1		N	N
F5	N2 repo-1 3	Y45F10D.4	UNKNOWN	FAM	NFQ-MGB				21.3303	21.3482	0.0253609							TRUE	0.0708784	TRUE	3	18	1		N	N
F6	N2 repo-1 3	Y45F10D.4	UNKNOWN	FAM	NFQ-MGB				21.3661	21.3482	0.0253609							TRUE	0.0708784	TRUE	3	18	1		N	N
F7	MQ887 repo-1 3	Repo-1	UNKNOWN	FAM	NFQ-MGB	0.675468	0.637194	0.71604	23.5944	23.6539	0.084117		1.17879	0.0841537			0.566041	TRUE	0.134435	TRUE	3	19	1		N	N
F8	MQ887 repo-1 3	Repo-1	UNKNOWN	FAM	NFQ-MGB	0.675468	0.637194	0.71604	23.7134	23.6539	0.084117		1.17879	0.0841537			0.566041	TRUE	0.134435	TRUE	3	19	1		N	N
F9	MQ887 repo-1 3	F11A10.7	UNKNOWN	FAM	NFQ-MGB	0.38249	0.381449	0.383534	27.375	27.3771	0.00305076		4.90201	0.00393347			1.38651	FALSE	0.3	TRUE	3	22	1		N	N
F10	MQ887 repo-1 3	F11A10.7	UNKNOWN	FAM	NFQ-MGB	0.38249	0.381449	0.383534	27.3793	27.3771	0.00305076		4.90201	0.00393347			1.38651	FALSE	0.3	TRUE	3	22	1		N	N
F11	MQ887 repo-1 3	Y45F10D.4	UNKNOWN	FAM	NFQ-MGB				22.4734	22.4751	0.00248296							TRUE	0.0708784	TRUE	3	19	1		N	N
F12	MQ887 repo-1 3	Y45F10D.4	UNKNOWN	FAM	NFQ-MGB				22.4769	22.4751	0.00248296							TRUE	0.0708784	TRUE	3	19	1		N	N
G1	N2 ev 1	Repo-1	NTC	FAM	NFQ-MGB				35.0672	35.4231	0.503235							TRUE	0.134435	TRUE	3	31	1		N	Y
G2	N2 ev 1	Repo-1	NTC	FAM	NFQ-MGB				35.7789	35.4231	0.503235							TRUE	0.134435	TRUE	3	31	1		N	Y
G3	N2 ev 1	F11A10.7	NTC	FAM	NFQ-MGB				35.0385	36.2329	1.68921							FALSE	0.3	TRUE	3	30	1		N	Y
G4	N2 ev 1	F11A10.7	NTC	FAM	NFQ-MGB				37.4274	36.2329	1.68921							FALSE	0.3	TRUE	3	32	1		N	Y
G5	N2 ev 1	Y45F10D.4	NTC	FAM	NFQ-MGB				Undetermined	39.4895								TRUE	0.0708784	TRUE	3	39	1		N	N
G6	N2 ev 1	Y45F10D.4	NTC	FAM	NFQ-MGB				39.4895	39.4895								TRUE	0.0708784	TRUE	3	35	1		N	N
G7	MQ887 ev 1	Repo-1	NTC	FAM	NFQ-MGB				32.6231	32.7449	0.172286							TRUE	0.134435	TRUE	3	28	1		Y	N
G8	MQ887 ev 1	Repo-1	NTC	FAM	NFQ-MGB				32.8667	32.7449	0.172286							TRUE	0.134435	TRUE	3	28	1		Y	N
G9	MQ887 ev 1	F11A10.7	NTC	FAM	NFQ-MGB				35.471	35.2117	0.366752							FALSE	0.3	TRUE	3	30	1		N	N
G10	MQ887 ev 1	F11A10.7	NTC	FAM	NFQ-MGB				34.9523	35.2117	0.366752							FALSE	0.3	TRUE	3	30	1		Y	N
G11	MQ887 ev 1	Y45F10D.4	NTC	FAM	NFQ-MGB				36.9789	36.4109	0.803269							TRUE	0.0708784	TRUE	3	33	1		N	Y
G12	MQ887 ev 1	Y45F10D.4	NTC	FAM	NFQ-MGB				35.8429	36.4109	0.803269							TRUE	0.0708784	TRUE	3	32	1		N	Y
H1	N2 repo-1 1	Repo-1	NTC	FAM	NFQ-MGB				36.9361	36.5277	0.577624							TRUE	0.134435	TRUE	3	33	1		N	Y
H2	N2 repo-1 1	Repo-1	NTC	FAM	NFQ-MGB				36.1192	36.5277	0.577624							TRUE	0.134435	TRUE	3	32	1		N	Y
H3	N2 repo-1 1	F11A10.7	NTC	FAM	NFQ-MGB				35.7901	36.2005	0.580343							FALSE	0.3	TRUE	3	30	1		N	Y
H4	N2 repo-1 1	F11A10.7	NTC	FAM	NFQ-MGB				36.6109	36.2005	0.580343							FALSE	0.3	TRUE	3	31	1		N	Y
H5	N2 repo-1 1	Y45F10D.4	NTC	FAM	NFQ-MGB				Undetermined									TRUE	0.0708784	TRUE	3	39	1		N	N
H6	N2 repo-1 1	Y45F10D.4	NTC	FAM	NFQ-MGB				Undetermined									TRUE	0.0708784	TRUE	3	39	1		N	N
H7	MQ887 repo-1 1	Repo-1	NTC	FAM	NFQ-MGB				32.8963	32.7447	0.214484							TRUE	0.134435	TRUE	3	27	1		Y	N
H8	MQ887 repo-1 1	Repo-1	NTC	FAM	NFQ-MGB				32.593	32.7447	0.214484							TRUE	0.134435	TRUE	3	28	1		Y	N
H9	MQ887 repo-1 1	F11A10.7	NTC	FAM	NFQ-MGB				35.3321	35.2599	0.102021							FALSE	0.3	TRUE	3	30	1		N	N
H10	MQ887 repo-1 1	F11A10.7	NTC	FAM	NFQ-MGB				35.1878	35.2599	0.102021							FALSE	0.3	TRUE	3	30	1		N	N
H11	MQ887 repo-1 1	Y45F10D.4	NTC	FAM	NFQ-MGB				34.2327	34.2748	0.0596233							TRUE	0.0708784	TRUE	3	30	1		Y	N
H12	MQ887 repo-1 1	Y45F10D.4	NTC	FAM	NFQ-MGB				34.317	34.2748	0.0596233							TRUE	0.0708784	TRUE	3	31	1		Y	N
Analysis Type	Singleplex
Endogenous Control	Y45F10D.4
RQ Min/Max Standard Deviations	1
Reference Sample	N2 ev 1

## Sheet: S2C_Data
Block Type	96well
Chemistry	TAQMAN
Experiment File Name	D:\Documents and Settings\Administrator\Desktop\SNEHA\170519_newRNAiconstructs_repo-1_F11A107.eds
Experiment Run End Time	Not Started
Instrument Type	steponeplus
Passive Reference	ROX
Well	Sample Name	Target Name	Task	Reporter	Quencher	RQ	RQ Min	RQ Max	Cт	Cт Mean	Cт SD	ΔCт	ΔCт Mean	ΔCт SD	HK Control ΔCт Mean	HK Control ΔCт SD	ΔΔCт	Automatic Ct Threshold	Ct Threshold	Automatic Baseline	Baseline Start	Baseline End	Efficiency	Comments	AMPNC
A1	N2 repo-1 FL_1	repo-1	UNKNOWN	FAM	NFQ-MGB	11.613			18.3157	18.3157			-1.36656				-3.53767	TRUE	0.224935	TRUE	3	13	1		N
A2	N2 repo-1 FL_1	F11A10.7	UNKNOWN	FAM	NFQ-MGB	0.821642			23.0979	23.0979			3.41556				0.283419	TRUE	0.100479	TRUE	3	19	1		N
A3	N2 repo-1 FL_1	Y45F10D.4	UNKNOWN	FAM	NFQ-MGB				19.6823	19.6823								FALSE	0.0311824	FALSE	3	15	1		N
A4	N2 F11A10.7_1	repo-1	UNKNOWN	FAM	NFQ-MGB	0.784646			22.0679	22.0679			2.521				0.349886	TRUE	0.224935	TRUE	3	17	1		N
A5	N2 F11A10.7_1	F11A10.7	UNKNOWN	FAM	NFQ-MGB	17.3977			18.5583	18.5583			-0.988678				-4.12082	TRUE	0.100479	TRUE	3	14	1		N
A6	N2 F11A10.7_1	Y45F10D.4	UNKNOWN	FAM	NFQ-MGB				19.5469	19.5469								FALSE	0.0311824	FALSE	3	15	1		N
B1	N2 repo-1 FL_2	repo-1	UNKNOWN	FAM	NFQ-MGB	8.29439			18.8492	18.8492			-0.88102				-3.05214	TRUE	0.224935	TRUE	3	13	1		N
B2	N2 repo-1 FL_2	F11A10.7	UNKNOWN	FAM	NFQ-MGB	0.826806			23.1367	23.1367			3.40652				0.27438	TRUE	0.100479	TRUE	3	19	1		N
B3	N2 repo-1 FL_2	Y45F10D.4	UNKNOWN	FAM	NFQ-MGB				19.7302	19.7302								FALSE	0.0311824	FALSE	3	15	1		N
B4	N2 F11A10.7_2	repo-1	UNKNOWN	FAM	NFQ-MGB	0.856024			22.7281	22.7281			2.39539				0.224277	TRUE	0.224935	TRUE	3	18	1		N
B5	N2 F11A10.7_2	F11A10.7	UNKNOWN	FAM	NFQ-MGB	25.8116			18.7749	18.7749			-1.5578				-4.68995	TRUE	0.100479	TRUE	3	14	1		N
B6	N2 F11A10.7_2	Y45F10D.4	UNKNOWN	FAM	NFQ-MGB				20.3327	20.3327								FALSE	0.0311824	FALSE	3	15	1		N
C1	N2_repo-1 FL_3	repo-1	UNKNOWN	FAM	NFQ-MGB	12.8338			18.2663	18.2663			-1.51076				-3.68188	TRUE	0.224935	TRUE	3	13	1		N
C2	N2_repo-1 FL_3	F11A10.7	UNKNOWN	FAM	NFQ-MGB	0.816221			23.2022	23.2022			3.42511				0.292969	TRUE	0.100479	TRUE	3	19	1		N
C3	N2_repo-1 FL_3	Y45F10D.4	UNKNOWN	FAM	NFQ-MGB				19.7771	19.7771								FALSE	0.0311824	FALSE	3	15	1		N
C4	N2F11A10.7_3	repo-1	UNKNOWN	FAM	NFQ-MGB	0.766793			22.5445	22.5445			2.55421				0.383091	TRUE	0.224935	TRUE	3	17	1		N
C5	N2F11A10.7_3	F11A10.7	UNKNOWN	FAM	NFQ-MGB	24.4339			18.5117	18.5117			-1.47867				-4.61081	TRUE	0.100479	TRUE	3	14	1		N
C6	N2F11A10.7_3	Y45F10D.4	UNKNOWN	FAM	NFQ-MGB				19.9903	19.9903								FALSE	0.0311824	FALSE	3	15	1		N
D1	N2_repo-1 Nterminal_1	repo-1	UNKNOWN	FAM	NFQ-MGB	0.465255			23.0668	23.0668			3.27502				1.10391	TRUE	0.224935	TRUE	3	18	1		N
D2	N2_repo-1 Nterminal_1	F11A10.7	UNKNOWN	FAM	NFQ-MGB	1.01326			22.9049	22.9049			3.11314				-0.0189991	TRUE	0.100479	TRUE	3	19	1		N
D3	N2_repo-1 Nterminal_1	Y45F10D.4	UNKNOWN	FAM	NFQ-MGB				19.7918	19.7918								FALSE	0.0311824	FALSE	3	15	1		N
D4	N2 F11A10.7_2	repo-1	NTC	FAM	NFQ-MGB				34.9923									TRUE	0.224935	TRUE	3	30	1		Y
D5	N2 F11A10.7_2	F11A10.7	NTC	FAM	NFQ-MGB				26.2304									TRUE	0.100479	TRUE	3	22	1		Y
D6	N2 F11A10.7_2	Y45F10D.4	NTC	FAM	NFQ-MGB				39.8688									FALSE	0.0311824	FALSE	3	15	1		N
E1	N2_repo-1 Nterminal_2	repo-1	UNKNOWN	FAM	NFQ-MGB	0.433161			23.1828	23.1828			3.37814				1.20702	TRUE	0.224935	TRUE	3	18	1		N
E2	N2_repo-1 Nterminal_2	F11A10.7	UNKNOWN	FAM	NFQ-MGB	0.839668			23.1889	23.1889			3.38425				0.25211	TRUE	0.100479	TRUE	3	19	1		N
E3	N2_repo-1 Nterminal_2	Y45F10D.4	UNKNOWN	FAM	NFQ-MGB				19.8046	19.8046								FALSE	0.0311824	FALSE	3	15	1		N
E4	N2 ev_1	repo-1	UNKNOWN	FAM	NFQ-MGB	1			22.9677	22.9677			2.17112				0	TRUE	0.224935	TRUE	3	18	1		N
E5	N2 ev_1	F11A10.7	UNKNOWN	FAM	NFQ-MGB	1			23.9287	23.9287			3.13214				0	TRUE	0.100479	TRUE	3	20	1		N
E6	N2 ev_1	Y45F10D.4	UNKNOWN	FAM	NFQ-MGB				20.7966	20.7966								FALSE	0.0311824	FALSE	3	15	1		N
F1	N2_repo-1Nterminal_3	repo-1	UNKNOWN	FAM	NFQ-MGB	0.397535			23.3847	23.3847			3.50196				1.33084	TRUE	0.224935	TRUE	3	18	1		N
F2	N2_repo-1Nterminal_3	F11A10.7	UNKNOWN	FAM	NFQ-MGB	0.652163			23.6315	23.6315			3.74884				0.616695	TRUE	0.100479	TRUE	3	19	1		N
F3	N2_repo-1Nterminal_3	Y45F10D.4	UNKNOWN	FAM	NFQ-MGB				19.8827	19.8827								FALSE	0.0311824	FALSE	3	15	1		N
F4	N2 ev_2	repo-1	UNKNOWN	FAM	NFQ-MGB	1.01293			23.3153	23.3153			2.15257				-0.0185413	TRUE	0.224935	TRUE	3	18	1		N
F5	N2 ev_2	F11A10.7	UNKNOWN	FAM	NFQ-MGB	0.734042			24.7409	24.7409			3.57821				0.446066	TRUE	0.100479	TRUE	3	21	1		N
F6	N2 ev_2	Y45F10D.4	UNKNOWN	FAM	NFQ-MGB				21.1627	21.1627								FALSE	0.0311824	FALSE	3	15	1		N
G1	N2 repo-1 FL_2	repo-1	NTC	FAM	NFQ-MGB				32.2387									TRUE	0.224935	TRUE	3	27	1		Y
G2	N2 repo-1 FL_2	F11A10.7	NTC	FAM	NFQ-MGB				37.105									TRUE	0.100479	TRUE	3	33	1		N
G3	N2 repo-1 FL_2	Y45F10D.4	NTC	FAM	NFQ-MGB				36.9487									FALSE	0.0311824	FALSE	3	15	1		N
G4	N2 ev_3	repo-1	UNKNOWN	FAM	NFQ-MGB	1.02565			22.9851	22.9851			2.13458				-0.0365353	TRUE	0.224935	TRUE	3	18	1		N
G5	N2 ev_3	F11A10.7	UNKNOWN	FAM	NFQ-MGB	0.70094			24.4953	24.4953			3.64478				0.512638	TRUE	0.100479	TRUE	3	20	1		N
G6	N2 ev_3	Y45F10D.4	UNKNOWN	FAM	NFQ-MGB				20.8505	20.8505								FALSE	0.0311824	FALSE	3	15	1		N
H1	N2_repo-1 Nterminal_2	repo-1	NTC	FAM	NFQ-MGB				36.9372									TRUE	0.224935	TRUE	3	32	1		N
H2	N2_repo-1 Nterminal_2	F11A10.7	NTC	FAM	NFQ-MGB				36.5211									TRUE	0.100479	TRUE	3	32	1		N
H3	N2_repo-1 Nterminal_2	Y45F10D.4	NTC	FAM	NFQ-MGB				Undetermined									FALSE	0.0311824	FALSE	3	15	1		N
Analysis Type	Singleplex
Endogenous Control	Y45F10D.4
RQ Min/Max Standard Deviations	1
Reference Sample	N2 ev_1

## Sheet: S2D-G_data
Day	N Dead	N Censor	Lifespan	Worksheet	Day	N2 on ev	N2 on repo-1 (Ahringer)	N2 on FL repo-1	N2 on N terminal repo-1	N2 on F11A10.7	MQ887 on ev	MQ887 on repo-1 (Ahringer)	MQ887 on FL repo-1	MQ887 on N terminal repo-1	MQ887 on F11A10.7
1	0	0	N2 on ev	1	4	0
2	0	0	N2 on ev	1	4	0
3	0	0	N2 on ev	1	6	0
4	0	2	N2 on ev	1	6	0
5	0	0	N2 on ev	1	6	0
6	0	4	N2 on ev	1	6	0
7	0	0	N2 on ev	1	8	1
8	1	3	N2 on ev	1	8	0
9	0	0	N2 on ev	1	8	0
10	0	0	N2 on ev	1	8	0
11	6	1	N2 on ev	1	11	1
12	0	0	N2 on ev	1	11	1
13	0	0	N2 on ev	1	11	1
14	12	0	N2 on ev	1	11	1
15	0	0	N2 on ev	1	11	1
16	12	0	N2 on ev	1	11	1
17	0	0	N2 on ev	1	11	0
18	9	0	N2 on ev	1	14	1
19	0	0	N2 on ev	1	14	1
20	50	0	N2 on ev	1	14	1
21	0	0	N2 on ev	1	14	1
22	15	0	N2 on ev	1	14	1
23	0	0	N2 on ev	1	14	1
24	3	0	N2 on ev	1	14	1
25	0	0	N2 on ev	1	14	1
26	0	0	N2 on ev	1	14	1
27	2	0	N2 on ev	1	14	1
1	0	0	N2 on repo-1 (Ahringer)	2	14	1
2	0	0	N2 on repo-1 (Ahringer)	2	14	1
3	0	0	N2 on repo-1 (Ahringer)	2	16	1
4	0	1	N2 on repo-1 (Ahringer)	2	16	1
5	0	0	N2 on repo-1 (Ahringer)	2	16	1
6	1	0	N2 on repo-1 (Ahringer)	2	16	1
7	0	0	N2 on repo-1 (Ahringer)	2	16	1
8	2	0	N2 on repo-1 (Ahringer)	2	16	1
9	0	0	N2 on repo-1 (Ahringer)	2	16	1
10	0	0	N2 on repo-1 (Ahringer)	2	16	1
11	7	3	N2 on repo-1 (Ahringer)	2	16	1
12	0	0	N2 on repo-1 (Ahringer)	2	16	1
13	0	0	N2 on repo-1 (Ahringer)	2	16	1
14	15	0	N2 on repo-1 (Ahringer)	2	16	1
15	0	0	N2 on repo-1 (Ahringer)	2	18	1
16	16	0	N2 on repo-1 (Ahringer)	2	18	1
17	0	0	N2 on repo-1 (Ahringer)	2	18	1
18	12	0	N2 on repo-1 (Ahringer)	2	18	1
19	0	0	N2 on repo-1 (Ahringer)	2	18	1
20	50	1	N2 on repo-1 (Ahringer)	2	18	1
21	0	0	N2 on repo-1 (Ahringer)	2	18	1
22	7	0	N2 on repo-1 (Ahringer)	2	18	1
23	0	0	N2 on repo-1 (Ahringer)	2	18	1
24	3	0	N2 on repo-1 (Ahringer)	2	20	1
25	0	0	N2 on repo-1 (Ahringer)	2	20	1
26	0	0	N2 on repo-1 (Ahringer)	2	20	1
27	2	0	N2 on repo-1 (Ahringer)	2	20	1
1	0	0	N2 on FL repo-1	3	20	1
2	0	1	N2 on FL repo-1	3	20	1
3	0	3	N2 on FL repo-1	3	20	1
4	0	2	N2 on FL repo-1	3	20	1
5	0	0	N2 on FL repo-1	3	20	1
6	0	5	N2 on FL repo-1	3	20	1
7	0	0	N2 on FL repo-1	3	20	1
8	0	5	N2 on FL repo-1	3	20	1
9	0	0	N2 on FL repo-1	3	20	1
10	0	0	N2 on FL repo-1	3	20	1
11	6	1	N2 on FL repo-1	3	20	1
12	0	0	N2 on FL repo-1	3	20	1
13	0	0	N2 on FL repo-1	3	20	1
14	16	0	N2 on FL repo-1	3	20	1
15	0	0	N2 on FL repo-1	3	20	1
16	32	0	N2 on FL repo-1	3	20	1
17	0	0	N2 on FL repo-1	3	20	1
18	9	0	N2 on FL repo-1	3	20	1
19	0	0	N2 on FL repo-1	3	20	1
20	31	0	N2 on FL repo-1	3	20	1
21	0	0	N2 on FL repo-1	3	20	1
22	9	0	N2 on FL repo-1	3	20	1
1	0	0	N2 on N terminal repo-1	4	20	1
2	0	1	N2 on N terminal repo-1	4	20	1
3	0	3	N2 on N terminal repo-1	4	20	1
4	0	1	N2 on N terminal repo-1	4	20	1
5	0	0	N2 on N terminal repo-1	4	20	1
6	0	3	N2 on N terminal repo-1	4	20	1
7	0	0	N2 on N terminal repo-1	4	20	1
8	0	3	N2 on N terminal repo-1	4	20	1
9	0	0	N2 on N terminal repo-1	4	20	1
10	0	0	N2 on N terminal repo-1	4	20	1
11	11	0	N2 on N terminal repo-1	4	20	1
12	0	0	N2 on N terminal repo-1	4	20	1
13	0	0	N2 on N terminal repo-1	4	20	1
14	12	0	N2 on N terminal repo-1	4	20	1
15	0	0	N2 on N terminal repo-1	4	20	1
16	20	0	N2 on N terminal repo-1	4	20	1
17	0	0	N2 on N terminal repo-1	4	20	1
18	7	0	N2 on N terminal repo-1	4	20	1
19	0	0	N2 on N terminal repo-1	4	20	1
20	47	0	N2 on N terminal repo-1	4	20	1
21	0	0	N2 on N terminal repo-1	4	20	1
22	10	0	N2 on N terminal repo-1	4	20	1
23	0	0	N2 on N terminal repo-1	4	20	1
24	1	0	N2 on N terminal repo-1	4	20	1
25	0	0	N2 on N terminal repo-1	4	22	1
26	0	0	N2 on N terminal repo-1	4	22	1
27	1	0	N2 on N terminal repo-1	4	22	1
1	0	0	N2 on F11A10.7	5	22	1
2	0	0	N2 on F11A10.7	5	22	1
3	0	0	N2 on F11A10.7	5	22	1
4	0	1	N2 on F11A10.7	5	22	1
5	0	0	N2 on F11A10.7	5	22	1
6	1	2	N2 on F11A10.7	5	22	1
7	0	0	N2 on F11A10.7	5	22	1
8	0	0	N2 on F11A10.7	5	22	1
9	0	0	N2 on F11A10.7	5	22	1
10	0	0	N2 on F11A10.7	5	22	1
11	2	1	N2 on F11A10.7	5	22	1
12	0	0	N2 on F11A10.7	5	22	1
13	0	0	N2 on F11A10.7	5	24	1
14	17	2	N2 on F11A10.7	5	24	1
15	0	0	N2 on F11A10.7	5	24	1
16	17	0	N2 on F11A10.7	5	27	1
17	0	0	N2 on F11A10.7	5	27	1
18	11	0	N2 on F11A10.7	5	4		0
19	0	0	N2 on F11A10.7	5	6		1
20	41	4	N2 on F11A10.7	5	8		1
21	0	0	N2 on F11A10.7	5	8		1
22	16	0	N2 on F11A10.7	5	11		1
23	0	0	N2 on F11A10.7	5	11		1
24	3	0	N2 on F11A10.7	5	11		1
25	0	0	N2 on F11A10.7	5	11		1
26	0	0	N2 on F11A10.7	5	11		1
27	2	0	N2 on F11A10.7	5	11		1
1	0	0	MQ887 on ev	6	11		1
2	0	5	MQ887 on ev	6	11		0
3	0	14	MQ887 on ev	6	11		0
4	0	7	MQ887 on ev	6	11		0
5	0	0	MQ887 on ev	6	14		1
6	0	13	MQ887 on ev	6	14		1
7	0	0	MQ887 on ev	6	14		1
8	0	4	MQ887 on ev	6	14		1
9	0	0	MQ887 on ev	6	14		1
10	0	0	MQ887 on ev	6	14		1
11	5	0	MQ887 on ev	6	14		1
12	0	0	MQ887 on ev	6	14		1
13	0	0	MQ887 on ev	6	14		1
14	9	1	MQ887 on ev	6	14		1
15	0	0	MQ887 on ev	6	14		1
16	7	0	MQ887 on ev	6	14		1
17	0	0	MQ887 on ev	6	14		1
18	0	0	MQ887 on ev	6	14		1
19	0	0	MQ887 on ev	6	14		1
20	4	0	MQ887 on ev	6	16		1
21	0	0	MQ887 on ev	6	16		1
22	6	0	MQ887 on ev	6	16		1
23	0	0	MQ887 on ev	6	16		1
24	5	0	MQ887 on ev	6	16		1
25	0	0	MQ887 on ev	6	16		1
26	0	0	MQ887 on ev	6	16		1
27	12	0	MQ887 on ev	6	16		1
28	0	0	MQ887 on ev	6	16		1
29	7	0	MQ887 on ev	6	16		1
30	0	0	MQ887 on ev	6	16		1
31	8	0	MQ887 on ev	6	16		1
32	0	0	MQ887 on ev	6	16		1
33	0	0	MQ887 on ev	6	16		1
34	2	0	MQ887 on ev	6	16		1
35	0	0	MQ887 on ev	6	16		1
36	4	0	MQ887 on ev	6	18		1
37	0	0	MQ887 on ev	6	18		1
38	2	0	MQ887 on ev	6	18		1
39	0	0	MQ887 on ev	6	18		1
40	0	0	MQ887 on ev	6	18		1
41	3	0	MQ887 on ev	6	18		1
42	0	0	MQ887 on ev	6	18		1
43	2	0	MQ887 on ev	6	18		1
1	0	0	MQ887 on repo-1 (Ahringer)	7	18		1
2	0	1	MQ887 on repo-1 (Ahringer)	7	18		1
3	0	2	MQ887 on repo-1 (Ahringer)	7	18		1
4	0	3	MQ887 on repo-1 (Ahringer)	7	18		1
5	0	0	MQ887 on repo-1 (Ahringer)	7	20		1
6	0	9	MQ887 on repo-1 (Ahringer)	7	20		1
7	0	0	MQ887 on repo-1 (Ahringer)	7	20		1
8	2	13	MQ887 on repo-1 (Ahringer)	7	20		1
9	0	0	MQ887 on repo-1 (Ahringer)	7	20		1
10	0	0	MQ887 on repo-1 (Ahringer)	7	20		1
11	14	3	MQ887 on repo-1 (Ahringer)	7	20		1
12	0	0	MQ887 on repo-1 (Ahringer)	7	20		1
13	0	0	MQ887 on repo-1 (Ahringer)	7	20		1
14	20	0	MQ887 on repo-1 (Ahringer)	7	20		1
15	0	0	MQ887 on repo-1 (Ahringer)	7	20		1
16	14	0	MQ887 on repo-1 (Ahringer)	7	20		1
17	0	0	MQ887 on repo-1 (Ahringer)	7	20		1
18	4	0	MQ887 on repo-1 (Ahringer)	7	20		1
19	0	0	MQ887 on repo-1 (Ahringer)	7	20		1
20	20	0	MQ887 on repo-1 (Ahringer)	7	20		1
21	0	0	MQ887 on repo-1 (Ahringer)	7	20		1
22	5	0	MQ887 on repo-1 (Ahringer)	7	20		1
23	0	0	MQ887 on repo-1 (Ahringer)	7	20		1
24	2	0	MQ887 on repo-1 (Ahringer)	7	20		1
25	0	0	MQ887 on repo-1 (Ahringer)	7	20		1
26	0	0	MQ887 on repo-1 (Ahringer)	7	20		1
27	6	0	MQ887 on repo-1 (Ahringer)	7	20		1
28	0	0	MQ887 on repo-1 (Ahringer)	7	20		1
29	1	0	MQ887 on repo-1 (Ahringer)	7	20		1
30	0	0	MQ887 on repo-1 (Ahringer)	7	20		1
31	1	0	MQ887 on repo-1 (Ahringer)	7	20		1
1	0	0	MQ887 on FL repo-1	8	20		1
2	0	0	MQ887 on FL repo-1	8	20		1
3	0	0	MQ887 on FL repo-1	8	20		1
4	0	1	MQ887 on FL repo-1	8	20		1
5	0	0	MQ887 on FL repo-1	8	20		1
6	2	1	MQ887 on FL repo-1	8	20		1
7	0	0	MQ887 on FL repo-1	8	20		1
8	5	0	MQ887 on FL repo-1	8	20		1
9	0	0	MQ887 on FL repo-1	8	20		1
10	0	0	MQ887 on FL repo-1	8	20		1
11	14	0	MQ887 on FL repo-1	8	20		1
12	0	0	MQ887 on FL repo-1	8	20		1
13	0	0	MQ887 on FL repo-1	8	20		1
14	23	1	MQ887 on FL repo-1	8	20		1
15	0	0	MQ887 on FL repo-1	8	20		1
16	13	0	MQ887 on FL repo-1	8	20		1
17	0	0	MQ887 on FL repo-1	8	20		1
18	9	0	MQ887 on FL repo-1	8	20		1
19	0	0	MQ887 on FL repo-1	8	20		1
20	26	0	MQ887 on FL repo-1	8	20		1
21	0	0	MQ887 on FL repo-1	8	20		1
22	9	0	MQ887 on FL repo-1	8	20		1
23	0	0	MQ887 on FL repo-1	8	20		1
24	3	0	MQ887 on FL repo-1	8	20		0
25	0	0	MQ887 on FL repo-1	8	22		1
26	0	0	MQ887 on FL repo-1	8	22		1
27	8	0	MQ887 on FL repo-1	8	22		1
28	0	0	MQ887 on FL repo-1	8	22		1
29	3	0	MQ887 on FL repo-1	8	22		1
30	0	0	MQ887 on FL repo-1	8	22		1
31	1	0	MQ887 on FL repo-1	8	22		1
32	0	0	MQ887 on FL repo-1	8	24		1
33	0	0	MQ887 on FL repo-1	8	24		1
34	1	0	MQ887 on FL repo-1	8	24		1
1	0	0	MQ887 on N terminal repo-1	9	27		1
2	0	0	MQ887 on N terminal repo-1	9	27		1
3	0	4	MQ887 on N terminal repo-1	9	2			0
4	0	1	MQ887 on N terminal repo-1	9	3			0
5	0	0	MQ887 on N terminal repo-1	9	3			0
6	0	5	MQ887 on N terminal repo-1	9	3			0
7	0	0	MQ887 on N terminal repo-1	9	4			0
8	4	2	MQ887 on N terminal repo-1	9	4			0
9	0	0	MQ887 on N terminal repo-1	9	6			0
10	0	0	MQ887 on N terminal repo-1	9	6			0
11	23	0	MQ887 on N terminal repo-1	9	6			0
12	0	0	MQ887 on N terminal repo-1	9	6			0
13	0	0	MQ887 on N terminal repo-1	9	6			0
14	34	0	MQ887 on N terminal repo-1	9	8			0
15	0	0	MQ887 on N terminal repo-1	9	8			0
16	23	0	MQ887 on N terminal repo-1	9	8			0
17	0	0	MQ887 on N terminal repo-1	9	8			0
18	4	0	MQ887 on N terminal repo-1	9	8			0
19	0	0	MQ887 on N terminal repo-1	9	11			1
20	6	1	MQ887 on N terminal repo-1	9	11			1
21	0	0	MQ887 on N terminal repo-1	9	11			1
22	4	0	MQ887 on N terminal repo-1	9	11			1
23	0	0	MQ887 on N terminal repo-1	9	11			1
24	2	0	MQ887 on N terminal repo-1	9	11			1
25	0	0	MQ887 on N terminal repo-1	9	11			0
26	0	0	MQ887 on N terminal repo-1	9	14			1
27	4	0	MQ887 on N terminal repo-1	9	14			1
28	0	0	MQ887 on N terminal repo-1	9	14			1
29	2	0	MQ887 on N terminal repo-1	9	14			1
30	0	0	MQ887 on N terminal repo-1	9	14			1
31	1	0	MQ887 on N terminal repo-1	9	14			1
1	0	0	MQ887 on F11A10.7	10	14			1
2	0	3	MQ887 on F11A10.7	10	14			1
3	0	8	MQ887 on F11A10.7	10	14			1
4	0	4	MQ887 on F11A10.7	10	14			1
5	0	0	MQ887 on F11A10.7	10	14			1
6	0	8	MQ887 on F11A10.7	10	14			1
7	0	0	MQ887 on F11A10.7	10	14			1
8	0	4	MQ887 on F11A10.7	10	14			1
9	0	0	MQ887 on F11A10.7	10	14			1
10	0	0	MQ887 on F11A10.7	10	14			1
11	4	2	MQ887 on F11A10.7	10	16			1
12	0	0	MQ887 on F11A10.7	10	16			1
13	0	0	MQ887 on F11A10.7	10	16			1
14	4	4	MQ887 on F11A10.7	10	16			1
15	0	0	MQ887 on F11A10.7	10	16			1
16	6	0	MQ887 on F11A10.7	10	16			1
17	0	0	MQ887 on F11A10.7	10	16			1
18	3	0	MQ887 on F11A10.7	10	16			1
19	0	0	MQ887 on F11A10.7	10	16			1
20	8	0	MQ887 on F11A10.7	10	16			1
21	0	0	MQ887 on F11A10.7	10	16			1
22	9	0	MQ887 on F11A10.7	10	16			1
23	0	0	MQ887 on F11A10.7	10	16			1
24	8	0	MQ887 on F11A10.7	10	16			1
25	0	0	MQ887 on F11A10.7	10	16			1
26	0	0	MQ887 on F11A10.7	10	16			1
27	22	0	MQ887 on F11A10.7	10	16			1
28	0	0	MQ887 on F11A10.7	10	16			1
29	8	0	MQ887 on F11A10.7	10	16			1
30	0	0	MQ887 on F11A10.7	10	16			1
31	5	0	MQ887 on F11A10.7	10	16			1
32	0	0	MQ887 on F11A10.7	10	16			1
33	0	0	MQ887 on F11A10.7	10	16			1
34	6	0	MQ887 on F11A10.7	10	16			1
35	0	0	MQ887 on F11A10.7	10	16			1
36	1	0	MQ887 on F11A10.7	10	16			1
37	0	0	MQ887 on F11A10.7	10	16			1
38	2	0	MQ887 on F11A10.7	10	16			1
39	0	0	MQ887 on F11A10.7	10	16			1
40	0	0	MQ887 on F11A10.7	10	16			1
41	1	0	MQ887 on F11A10.7	10	16			1
					16			1
					18			1
					18			1
					18			1
					18			1
					18			1
					18			1
					18			1
					18			1
					18			1
					20			1
					20			1
					20			1
					20			1
					20			1
					20			1
					20			1
					20			1
					20			1
					20			1
					20			1
					20			1
					20			1
					20			1
					20			1
					20			1
					20			1
					20			1
					20			1
					20			1
					20			1
					20			1
					20			1
					20			1
					20			1
					20			1
					20			1
					20			1
					20			1
					20			1
					20			1
					22			1
					22			1
					22			1
					22			1
					22			1
					22			1
					22			1
					22			1
					22			1
					2				0
					3				0
					3				0
					3				0
					4				0
					6				0
					6				0
					6				0
					8				0
					8				0
					8				0
					11				1
					11				1
					11				1
					11				1
					11				1
					11				1
					11				1
					11				1
					11				1
					11				1
					11				1
					14				1
					14				1
					14				1
					14				1
					14				1
					14				1
					14				1
					14				1
					14				1
					14				1
					14				1
					14				1
					16				1
					16				1
					16				1
					16				1
					16				1
					16				1
					16				1
					16				1
					16				1
					16				1
					16				1
					16				1
					16				1
					16				1
					16				1
					16				1
					16				1
					16				1
					16				1
					16				1
					18				1
					18				1
					18				1
					18				1
					18				1
					18				1
					18				1
					20				1
					20				1
					20				1
					20				1
					20				1
					20				1
					20				1
					20				1
					20				1
					20				1
					20				1
					20				1
					20				1
					20				1
					20				1
					20				1
					20				1
					20				1
					20				1
					20				1
					20				1
					20				1
					20				1
					20				1
					20				1
					20				1
					20				1
					20				1
					20				1
					20				1
					20				1
					20				1
					20				1
					20				1
					20				1
					20				1
					20				1
					20				1
					20				1
					20				1
					20				1
					20				1
					20				1
					20				1
					20				1
					20				1
					20				1
					22				1
					22				1
					22				1
					22				1
					22				1
					22				1
					22				1
					22				1
					22				1
					22				1
					24				1
					27				1
					4					0
					6					1
					6					0
					6					0
					11					1
					11					1
					11					0
					14					1
					14					1
					14					1
					14					1
					14					1
					14					1
					14					1
					14					1
					14					1
					14					1
					14					1
					14					1
					14					1
					14					1
					14					1
					14					1
					14					1
					14					0
					14					0
					16					1
					16					1
					16					1
					16					1
					16					1
					16					1
					16					1
					16					1
					16					1
					16					1
					16					1
					16					1
					16					1
					16					1
					16					1
					16					1
					16					1
					18					1
					18					1
					18					1
					18					1
					18					1
					18					1
					18					1
					18					1
					18					1
					18					1
					18					1
					20					1
					20					1
					20					1
					20					1
					20					1
					20					1
					20					1
					20					1
					20					1
					20					1
					20					1
					20					1
					20					1
					20					1
					20					1
					20					1
					20					1
					20					1
					20					1
					20					1
					20					1
					20					1
					20					1
					20					1
					20					1
					20					1
					20					1
					20					1
					20					1
					20					1
					20					1
					20					1
					20					1
					20					1
					20					1
					20					1
					20					1
					20					1
					20					1
					20					1
					20					1
					20					0
					20					0
					20					0
					20					0
					22					1
					22					1
					22					1
					22					1
					22					1
					22					1
					22					1
					22					1
					22					1
					22					1
					22					1
					22					1
					22					1
					22					1
					22					1
					22					1
					24					1
					24					1
					24					1
					27					1
					27					1
					2						0
					2						0
					2						0
					2						0
					2						0
					3						0
					3						0
					3						0
					3						0
					3						0
					3						0
					3						0
					3						0
					3						0
					3						0
					3						0
					3						0
					3						0
					3						0
					4						0
					4						0
					4						0
					4						0
					4						0
					4						0
					4						0
					6						0
					6						0
					6						0
					6						0
					6						0
					6						0
					6						0
					6						0
					6						0
					6						0
					6						0
					6						0
					6						0
					8						0
					8						0
					8						0
					8						0
					11						1
					11						1
					11						1
					11						1
					11						1
					14						1
					14						1
					14						1
					14						1
					14						1
					14						1
					14						1
					14						1
					14						1
					14						0
					16						1
					16						1
					16						1
					16						1
					16						1
					16						1
					16						1
					20						1
					20						1
					20						1
					20						1
					22						1
					22						1
					22						1
					22						1
					22						1
					22						1
					24						1
					24						1
					24						1
					24						1
					24						1
					27						1
					27						1
					27						1
					27						1
					27						1
					27						1
					27						1
					27						1
					27						1
					27						1
					27						1
					27						1
					29						1
					29						1
					29						1
					29						1
					29						1
					29						1
					29						1
					31						1
					31						1
					31						1
					31						1
					31						1
					31						1
					31						1
					31						1
					34						1
					34						1
					36						1
					36						1
					36						1
					36						1
					38						1
					38						1
					41						1
					41						1
					41						1
					43						1
					43						1
					2							0
					3							0
					3							0
					4							0
					4							0
					4							0
					6							0
					6							0
					6							0
					6							0
					6							0
					6							0
					6							0
					6							0
					6							0
					8							1
					8							1
					8							0
					8							0
					8							0
					8							0
					8							0
					8							0
					8							0
					8							0
					8							0
					8							0
					8							0
					8							0
					8							0
					11							1
					11							1
					11							1
					11							1
					11							1
					11							1
					11							1
					11							1
					11							1
					11							1
					11							1
					11							1
					11							1
					11							1
					11							0
					11							0
					11							0
					14							1
					14							1
					14							1
					14							1
					14							1
					14							1
					14							1
					14							1
					14							1
					14							1
					14							1
					14							1
					14							1
					14							1
					14							1
					14							1
					14							1
					14							1
					14							1
					14							1
					16							1
					16							1
					16							1
					16							1
					16							1
					16							1
					16							1
					16							1
					16							1
					16							1
					16							1
					16							1
					16							1
					16							1
					18							1
					18							1
					18							1
					18							1
					20							1
					20							1
					20							1
					20							1
					20							1
					20							1
					20							1
					20							1
					20							1
					20							1
					20							1
					20							1
					20							1
					20							1
					20							1
					20							1
					20							1
					20							1
					20							1
					20							1
					22							1
					22							1
					22							1
					22							1
					22							1
					24							1
					24							1
					27							1
					27							1
					27							1
					27							1
					27							1
					27							1
					29							1
					31							1
					4								0
					6								1
					6								1
					6								0
					8								1
					8								1
					8								1
					8								1
					8								1
					11								1
					11								1
					11								1
					11								1
					11								1
					11								1
					11								1
					11								1
					11								1
					11								1
					11								1
					11								1
					11								1
					11								1
					14								1
					14								1
					14								1
					14								1
					14								1
					14								1
					14								1
					14								1
					14								1
					14								1
					14								1
					14								1
					14								1
					14								1
					14								1
					14								1
					14								1
					14								1
					14								1
					14								1
					14								1
					14								1
					14								1
					14								0
					16								1
					16								1
					16								1
					16								1
					16								1
					16								1
					16								1
					16								1
					16								1
					16								1
					16								1
					16								1
					16								1
					18								1
					18								1
					18								1
					18								1
					18								1
					18								1
					18								1
					18								1
					18								1
					20								1
					20								1
					20								1
					20								1
					20								1
					20								1
					20								1
					20								1
					20								1
					20								1
					20								1
					20								1
					20								1
					20								1
					20								1
					20								1
					20								1
					20								1
					20								1
					20								1
					20								1
					20								1
					20								1
					20								1
					20								1
					20								1
					22								1
					22								1
					22								1
					22								1
					22								1
					22								1
					22								1
					22								1
					22								1
					24								1
					24								1
					24								1
					27								1
					27								1
					27								1
					27								1
					27								1
					27								1
					27								1
					27								1
					29								1
					29								1
					29								1
					31								1
					34								1
					3									0
					3									0
					3									0
					3									0
					4									0
					6									0
					6									0
					6									0
					6									0
					6									0
					8									1
					8									1
					8									1
					8									1
					8									0
					8									0
					11									1
					11									1
					11									1
					11									1
					11									1
					11									1
					11									1
					11									1
					11									1
					11									1
					11									1
					11									1
					11									1
					11									1
					11									1
					11									1
					11									1
					11									1
					11									1
					11									1
					11									1
					11									1
					11									1
					14									1
					14									1
					14									1
					14									1
					14									1
					14									1
					14									1
					14									1
					14									1
					14									1
					14									1
					14									1
					14									1
					14									1
					14									1
					14									1
					14									1
					14									1
					14									1
					14									1
					14									1
					14									1
					14									1
					14									1
					14									1
					14									1
					14									1
					14									1
					14									1
					14									1
					14									1
					14									1
					14									1
					14									1
					16									1
					16									1
					16									1
					16									1
					16									1
					16									1
					16									1
					16									1
					16									1
					16									1
					16									1
					16									1
					16									1
					16									1
					16									1
					16									1
					16									1
					16									1
					16									1
					16									1
					16									1
					16									1
					16									1
					18									1
					18									1
					18									1
					18									1
					20									1
					20									1
					20									1
					20									1
					20									1
					20									1
					20									0
					22									1
					22									1
					22									1
					22									1
					24									1
					24									1
					27									1
					27									1
					27									1
					27									1
					29									1
					29									1
					31									1
					2										0
					2										0
					2										0
					3										0
					3										0
					3										0
					3										0
					3										0
					3										0
					3										0
					3										0
					4										0
					4										0
					4										0
					4										0
					6										0
					6										0
					6										0
					6										0
					6										0
					6										0
					6										0
					6										0
					8										0
					8										0
					8										0
					8										0
					11										1
					11										1
					11										1
					11										1
					11										0
					11										0
					14										1
					14										1
					14										1
					14										1
					14										0
					14										0
					14										0
					14										0
					16										1
					16										1
					16										1
					16										1
					16										1
					16										1
					18										1
					18										1
					18										1
					20										1
					20										1
					20										1
					20										1
					20										1
					20										1
					20										1
					20										1
					22										1
					22										1
					22										1
					22										1
					22										1
					22										1
					22										1
					22										1
					22										1
					24										1
					24										1
					24										1
					24										1
					24										1
					24										1
					24										1
					24										1
					27										1
					27										1
					27										1
					27										1
					27										1
					27										1
					27										1
					27										1
					27										1
					27										1
					27										1
					27										1
					27										1
					27										1
					27										1
					27										1
					27										1
					27										1
					27										1
					27										1
					27										1
					27										1
					29										1
					29										1
					29										1
					29										1
					29										1
					29										1
					29										1
					29										1
					31										1
					31										1
					31										1
					31										1
					31										1
					34										1
					34										1
					34										1
					34										1
					34										1
					34										1
					36										1
					38										1
					38										1
					41										1

## Sheet: S3A_data
Day	N Dead	N Censor	Lifespan	Worksheet	Day	N2 on ev	N2 on repo-1	raga-1 on ev	raga-1 on repo-1	rsks-1 on ev	rsks-1 on repo-1	isp-1 on ev	isp-1 on repo-1	isp-1 on repo-1 from adulthood
1	0	0	N2 on ev	1	3	0
2	0	0	N2 on ev	1	3	0
3	0	2	N2 on ev	1	5	0
4	0	0	N2 on ev	1	5	0
5	0	5	N2 on ev	1	5	0
6	0	0	N2 on ev	1	5	0
7	0	1	N2 on ev	1	5	0
8	0	0	N2 on ev	1	7	0
9	0	0	N2 on ev	1	10	1
10	1	1	N2 on ev	1	10	0
11	0	0	N2 on ev	1	12	1
12	12	1	N2 on ev	1	12	1
13	0	0	N2 on ev	1	12	1
14	17	0	N2 on ev	1	12	1
15	0	0	N2 on ev	1	12	1
16	0	0	N2 on ev	1	12	1
17	15	0	N2 on ev	1	12	1
18	0	0	N2 on ev	1	12	1
19	19	0	N2 on ev	1	12	1
20	0	0	N2 on ev	1	12	1
21	0	0	N2 on ev	1	12	1
22	0	0	N2 on ev	1	12	1
23	46	0	N2 on ev	1	12	0
24	0	0	N2 on ev	1	14	1
25	0	0	N2 on ev	1	14	1
26	5	0	N2 on ev	1	14	1
1	0	0	N2 on repo-1	2	14	1
2	0	1	N2 on repo-1	2	14	1
3	0	1	N2 on repo-1	2	14	1
4	0	0	N2 on repo-1	2	14	1
5	0	3	N2 on repo-1	2	14	1
6	0	0	N2 on repo-1	2	14	1
7	0	5	N2 on repo-1	2	14	1
8	0	0	N2 on repo-1	2	14	1
9	0	0	N2 on repo-1	2	14	1
10	0	0	N2 on repo-1	2	14	1
11	0	0	N2 on repo-1	2	14	1
12	10	1	N2 on repo-1	2	14	1
13	0	0	N2 on repo-1	2	14	1
14	16	0	N2 on repo-1	2	14	1
15	0	0	N2 on repo-1	2	17	1
16	0	0	N2 on repo-1	2	17	1
17	20	1	N2 on repo-1	2	17	1
18	0	0	N2 on repo-1	2	17	1
19	22	0	N2 on repo-1	2	17	1
20	0	0	N2 on repo-1	2	17	1
21	0	0	N2 on repo-1	2	17	1
22	0	0	N2 on repo-1	2	17	1
23	40	0	N2 on repo-1	2	17	1
24	0	0	N2 on repo-1	2	17	1
25	0	0	N2 on repo-1	2	17	1
26	5	0	N2 on repo-1	2	17	1
1	0	0	raga-1 on ev	3	17	1
2	0	0	raga-1 on ev	3	17	1
3	0	1	raga-1 on ev	3	17	1
4	0	0	raga-1 on ev	3	19	1
5	0	2	raga-1 on ev	3	19	1
6	0	0	raga-1 on ev	3	19	1
7	0	3	raga-1 on ev	3	19	1
8	0	0	raga-1 on ev	3	19	1
9	0	0	raga-1 on ev	3	19	1
10	0	8	raga-1 on ev	3	19	1
11	0	0	raga-1 on ev	3	19	1
12	3	9	raga-1 on ev	3	19	1
13	0	0	raga-1 on ev	3	19	1
14	6	2	raga-1 on ev	3	19	1
15	0	0	raga-1 on ev	3	19	1
16	0	0	raga-1 on ev	3	19	1
17	11	6	raga-1 on ev	3	19	1
18	0	0	raga-1 on ev	3	19	1
19	2	5	raga-1 on ev	3	19	1
20	0	0	raga-1 on ev	3	19	1
21	0	0	raga-1 on ev	3	19	1
22	0	0	raga-1 on ev	3	19	1
23	15	10	raga-1 on ev	3	23	1
24	0	0	raga-1 on ev	3	23	1
25	0	0	raga-1 on ev	3	23	1
26	8	0	raga-1 on ev	3	23	1
27	0	0	raga-1 on ev	3	23	1
28	0	0	raga-1 on ev	3	23	1
29	0	0	raga-1 on ev	3	23	1
30	4	6	raga-1 on ev	3	23	1
31	0	0	raga-1 on ev	3	23	1
32	0	0	raga-1 on ev	3	23	1
33	11	0	raga-1 on ev	3	23	1
34	0	0	raga-1 on ev	3	23	1
35	0	0	raga-1 on ev	3	23	1
36	0	0	raga-1 on ev	3	23	1
37	6	0	raga-1 on ev	3	23	1
38	0	0	raga-1 on ev	3	23	1
39	0	0	raga-1 on ev	3	23	1
40	4	0	raga-1 on ev	3	23	1
41	0	0	raga-1 on ev	3	23	1
42	0	0	raga-1 on ev	3	23	1
43	0	0	raga-1 on ev	3	23	1
44	2	0	raga-1 on ev	3	23	1
45	0	0	raga-1 on ev	3	23	1
46	0	0	raga-1 on ev	3	23	1
47	1	0	raga-1 on ev	3	23	1
1	0	0	raga-1 on repo-1	4	23	1
2	0	6	raga-1 on repo-1	4	23	1
3	0	2	raga-1 on repo-1	4	23	1
4	0	0	raga-1 on repo-1	4	23	1
5	0	13	raga-1 on repo-1	4	23	1
6	0	0	raga-1 on repo-1	4	23	1
7	0	8	raga-1 on repo-1	4	23	1
8	0	0	raga-1 on repo-1	4	23	1
9	0	0	raga-1 on repo-1	4	23	1
10	5	15	raga-1 on repo-1	4	23	1
11	0	0	raga-1 on repo-1	4	23	1
12	8	11	raga-1 on repo-1	4	23	1
13	0	0	raga-1 on repo-1	4	23	1
14	18	1	raga-1 on repo-1	4	23	1
15	0	0	raga-1 on repo-1	4	23	1
16	0	0	raga-1 on repo-1	4	23	1
17	7	2	raga-1 on repo-1	4	23	1
18	0	0	raga-1 on repo-1	4	23	1
19	12	0	raga-1 on repo-1	4	23	1
20	0	0	raga-1 on repo-1	4	23	1
21	0	0	raga-1 on repo-1	4	23	1
22	0	0	raga-1 on repo-1	4	26	1
23	10	0	raga-1 on repo-1	4	26	1
24	0	0	raga-1 on repo-1	4	26	1
25	0	0	raga-1 on repo-1	4	26	1
26	4	0	raga-1 on repo-1	4	26	1
27	0	0	raga-1 on repo-1	4	2		0
28	0	0	raga-1 on repo-1	4	3		0
29	0	0	raga-1 on repo-1	4	5		0
30	2	0	raga-1 on repo-1	4	5		0
31	0	0	raga-1 on repo-1	4	5		0
32	0	0	raga-1 on repo-1	4	7		0
33	0	0	raga-1 on repo-1	4	7		0
34	0	0	raga-1 on repo-1	4	7		0
35	0	0	raga-1 on repo-1	4	7		0
36	0	0	raga-1 on repo-1	4	7		0
37	0	0	raga-1 on repo-1	4	12		1
38	0	0	raga-1 on repo-1	4	12		1
39	0	0	raga-1 on repo-1	4	12		1
40	1	0	raga-1 on repo-1	4	12		1
1	0	0	rsks-1 on ev	5	12		1
2	0	1	rsks-1 on ev	5	12		1
3	0	2	rsks-1 on ev	5	12		1
4	0	0	rsks-1 on ev	5	12		1
5	0	11	rsks-1 on ev	5	12		1
6	0	0	rsks-1 on ev	5	12		1
7	0	6	rsks-1 on ev	5	12		0
8	0	0	rsks-1 on ev	5	14		1
9	0	0	rsks-1 on ev	5	14		1
10	1	10	rsks-1 on ev	5	14		1
11	0	0	rsks-1 on ev	5	14		1
12	2	7	rsks-1 on ev	5	14		1
13	0	0	rsks-1 on ev	5	14		1
14	6	3	rsks-1 on ev	5	14		1
15	0	0	rsks-1 on ev	5	14		1
16	0	0	rsks-1 on ev	5	14		1
17	10	4	rsks-1 on ev	5	14		1
18	0	0	rsks-1 on ev	5	14		1
19	8	2	rsks-1 on ev	5	14		1
20	0	0	rsks-1 on ev	5	14		1
21	0	0	rsks-1 on ev	5	14		1
22	0	0	rsks-1 on ev	5	14		1
23	19	0	rsks-1 on ev	5	14		1
24	0	0	rsks-1 on ev	5	17		1
25	0	0	rsks-1 on ev	5	17		1
26	12	0	rsks-1 on ev	5	17		1
27	0	0	rsks-1 on ev	5	17		1
28	0	0	rsks-1 on ev	5	17		1
29	0	0	rsks-1 on ev	5	17		1
30	17	0	rsks-1 on ev	5	17		1
31	0	0	rsks-1 on ev	5	17		1
32	0	0	rsks-1 on ev	5	17		1
33	2	0	rsks-1 on ev	5	17		1
34	0	0	rsks-1 on ev	5	17		1
35	0	0	rsks-1 on ev	5	17		1
36	0	0	rsks-1 on ev	5	17		1
37	0	0	rsks-1 on ev	5	17		1
38	0	0	rsks-1 on ev	5	17		1
39	0	0	rsks-1 on ev	5	17		1
40	2	0	rsks-1 on ev	5	17		1
1	0	0	rsks-1 on repo-1	6	17		1
2	0	0	rsks-1 on repo-1	6	17		1
3	0	0	rsks-1 on repo-1	6	17		1
4	0	0	rsks-1 on repo-1	6	17		0
5	0	3	rsks-1 on repo-1	6	19		1
6	0	0	rsks-1 on repo-1	6	19		1
7	0	1	rsks-1 on repo-1	6	19		1
8	0	0	rsks-1 on repo-1	6	19		1
9	0	0	rsks-1 on repo-1	6	19		1
10	1	8	rsks-1 on repo-1	6	19		1
11	0	0	rsks-1 on repo-1	6	19		1
12	3	4	rsks-1 on repo-1	6	19		1
13	0	0	rsks-1 on repo-1	6	19		1
14	15	0	rsks-1 on repo-1	6	19		1
15	0	0	rsks-1 on repo-1	6	19		1
16	0	0	rsks-1 on repo-1	6	19		1
17	14	1	rsks-1 on repo-1	6	19		1
18	0	0	rsks-1 on repo-1	6	19		1
19	21	0	rsks-1 on repo-1	6	19		1
20	0	0	rsks-1 on repo-1	6	19		1
21	0	0	rsks-1 on repo-1	6	19		1
22	0	0	rsks-1 on repo-1	6	19		1
23	35	0	rsks-1 on repo-1	6	19		1
24	0	0	rsks-1 on repo-1	6	19		1
25	0	0	rsks-1 on repo-1	6	19		1
26	15	0	rsks-1 on repo-1	6	19		1
27	0	0	rsks-1 on repo-1	6	23		1
28	0	0	rsks-1 on repo-1	6	23		1
29	0	0	rsks-1 on repo-1	6	23		1
30	3	0	rsks-1 on repo-1	6	23		1
31	0	0	rsks-1 on repo-1	6	23		1
32	0	0	rsks-1 on repo-1	6	23		1
33	0	0	rsks-1 on repo-1	6	23		1
34	0	0	rsks-1 on repo-1	6	23		1
35	0	0	rsks-1 on repo-1	6	23		1
36	0	0	rsks-1 on repo-1	6	23		1
37	0	0	rsks-1 on repo-1	6	23		1
38	0	0	rsks-1 on repo-1	6	23		1
39	0	0	rsks-1 on repo-1	6	23		1
40	0	0	rsks-1 on repo-1	6	23		1
41	0	0	rsks-1 on repo-1	6	23		1
42	0	0	rsks-1 on repo-1	6	23		1
43	0	0	rsks-1 on repo-1	6	23		1
44	0	0	rsks-1 on repo-1	6	23		1
45	0	0	rsks-1 on repo-1	6	23		1
46	0	0	rsks-1 on repo-1	6	23		1
47	1	0	rsks-1 on repo-1	6	23		1
1	0	0	isp-1 on ev	7	23		1
2	0	6	isp-1 on ev	7	23		1
3	0	8	isp-1 on ev	7	23		1
4	0	0	isp-1 on ev	7	23		1
5	0	14	isp-1 on ev	7	23		1
6	0	0	isp-1 on ev	7	23		1
7	0	14	isp-1 on ev	7	23		1
8	0	0	isp-1 on ev	7	23		1
9	0	0	isp-1 on ev	7	23		1
10	2	7	isp-1 on ev	7	23		1
11	0	0	isp-1 on ev	7	23		1
12	6	2	isp-1 on ev	7	23		1
13	0	0	isp-1 on ev	7	23		1
14	7	1	isp-1 on ev	7	23		1
15	0	0	isp-1 on ev	7	23		1
16	0	0	isp-1 on ev	7	23		1
17	4	0	isp-1 on ev	7	23		1
18	0	0	isp-1 on ev	7	23		1
19	4	0	isp-1 on ev	7	23		1
20	0	0	isp-1 on ev	7	26		1
21	0	0	isp-1 on ev	7	26		1
22	0	0	isp-1 on ev	7	26		1
23	6	0	isp-1 on ev	7	26		1
24	0	0	isp-1 on ev	7	26		1
25	0	0	isp-1 on ev	7	3			0
26	13	0	isp-1 on ev	7	5			0
27	0	0	isp-1 on ev	7	5			0
28	0	0	isp-1 on ev	7	7			0
29	0	0	isp-1 on ev	7	7			0
30	8	1	isp-1 on ev	7	7			0
31	0	0	isp-1 on ev	7	10			0
32	0	0	isp-1 on ev	7	10			0
33	11	0	isp-1 on ev	7	10			0
34	0	0	isp-1 on ev	7	10			0
35	0	0	isp-1 on ev	7	10			0
36	0	0	isp-1 on ev	7	10			0
37	8	0	isp-1 on ev	7	10			0
38	0	0	isp-1 on ev	7	10			0
39	0	0	isp-1 on ev	7	12			1
40	3	0	isp-1 on ev	7	12			1
1	0	0	isp-1 on repo-1	8	12			1
2	0	8	isp-1 on repo-1	8	12			0
3	0	11	isp-1 on repo-1	8	12			0
4	0	0	isp-1 on repo-1	8	12			0
5	0	5	isp-1 on repo-1	8	12			0
6	0	0	isp-1 on repo-1	8	12			0
7	0	25	isp-1 on repo-1	8	12			0
8	0	0	isp-1 on repo-1	8	12			0
9	0	0	isp-1 on repo-1	8	12			0
10	4	6	isp-1 on repo-1	8	12			0
11	0	0	isp-1 on repo-1	8	14			1
12	21	1	isp-1 on repo-1	8	14			1
13	0	0	isp-1 on repo-1	8	14			1
14	21	0	isp-1 on repo-1	8	14			1
15	0	0	isp-1 on repo-1	8	14			1
16	0	0	isp-1 on repo-1	8	14			1
17	19	0	isp-1 on repo-1	8	14			0
18	0	0	isp-1 on repo-1	8	14			0
19	3	0	isp-1 on repo-1	8	17			1
20	0	0	isp-1 on repo-1	8	17			1
21	0	0	isp-1 on repo-1	8	17			1
22	0	0	isp-1 on repo-1	8	17			1
23	0	0	isp-1 on repo-1	8	17			1
24	0	0	isp-1 on repo-1	8	17			1
25	0	0	isp-1 on repo-1	8	17			1
26	0	0	isp-1 on repo-1	8	17			1
27	0	0	isp-1 on repo-1	8	17			1
28	0	0	isp-1 on repo-1	8	17			1
29	0	0	isp-1 on repo-1	8	17			1
30	1	0	isp-1 on repo-1	8	17			0
1	0	0	isp-1 on repo-1 from adulthood	9	17			0
2	0	6	isp-1 on repo-1 from adulthood	9	17			0
3	0	6	isp-1 on repo-1 from adulthood	9	17			0
4	0	0	isp-1 on repo-1 from adulthood	9	17			0
5	0	14	isp-1 on repo-1 from adulthood	9	17			0
6	0	0	isp-1 on repo-1 from adulthood	9	19			1
7	0	3	isp-1 on repo-1 from adulthood	9	19			1
8	0	0	isp-1 on repo-1 from adulthood	9	19			0
9	0	0	isp-1 on repo-1 from adulthood	9	19			0
10	1	3	isp-1 on repo-1 from adulthood	9	19			0
11	0	0	isp-1 on repo-1 from adulthood	9	19			0
12	1	0	isp-1 on repo-1 from adulthood	9	19			0
13	0	0	isp-1 on repo-1 from adulthood	9	23			1
14	7	0	isp-1 on repo-1 from adulthood	9	23			1
15	0	0	isp-1 on repo-1 from adulthood	9	23			1
16	0	0	isp-1 on repo-1 from adulthood	9	23			1
17	14	2	isp-1 on repo-1 from adulthood	9	23			1
18	0	0	isp-1 on repo-1 from adulthood	9	23			1
19	3	0	isp-1 on repo-1 from adulthood	9	23			1
20	0	0	isp-1 on repo-1 from adulthood	9	23			1
21	0	0	isp-1 on repo-1 from adulthood	9	23			1
22	0	0	isp-1 on repo-1 from adulthood	9	23			1
23	15	0	isp-1 on repo-1 from adulthood	9	23			1
24	0	0	isp-1 on repo-1 from adulthood	9	23			1
25	0	0	isp-1 on repo-1 from adulthood	9	23			1
26	6	1	isp-1 on repo-1 from adulthood	9	23			1
27	0	0	isp-1 on repo-1 from adulthood	9	23			1
28	0	0	isp-1 on repo-1 from adulthood	9	23			0
29	0	0	isp-1 on repo-1 from adulthood	9	23			0
30	9	0	isp-1 on repo-1 from adulthood	9	23			0
31	0	0	isp-1 on repo-1 from adulthood	9	23			0
32	0	0	isp-1 on repo-1 from adulthood	9	23			0
33	16	0	isp-1 on repo-1 from adulthood	9	23			0
34	0	0	isp-1 on repo-1 from adulthood	9	23			0
35	0	0	isp-1 on repo-1 from adulthood	9	23			0
36	0	0	isp-1 on repo-1 from adulthood	9	23			0
37	14	0	isp-1 on repo-1 from adulthood	9	23			0
38	0	0	isp-1 on repo-1 from adulthood	9	26			1
39	0	0	isp-1 on repo-1 from adulthood	9	26			1
40	0	0	isp-1 on repo-1 from adulthood	9	26			1
41	0	0	isp-1 on repo-1 from adulthood	9	26			1
42	0	0	isp-1 on repo-1 from adulthood	9	26			1
43	0	0	isp-1 on repo-1 from adulthood	9	26			1
44	4	0	isp-1 on repo-1 from adulthood	9	26			1
					26			1
					30			1
					30			1
					30			1
					30			1
					30			0
					30			0
					30			0
					30			0
					30			0
					30			0
					33			1
					33			1
					33			1
					33			1
					33			1
					33			1
					33			1
					33			1
					33			1
					33			1
					33			1
					37			1
					37			1
					37			1
					37			1
					37			1
					37			1
					40			1
					40			1
					40			1
					40			1
					44			1
					44			1
					47			1
					2				0
					2				0
					2				0
					2				0
					2				0
					2				0
					3				0
					3				0
					5				0
					5				0
					5				0
					5				0
					5				0
					5				0
					5				0
					5				0
					5				0
					5				0
					5				0
					5				0
					5				0
					7				0
					7				0
					7				0
					7				0
					7				0
					7				0
					7				0
					7				0
					10				1
					10				1
					10				1
					10				1
					10				1
					10				0
					10				0
					10				0
					10				0
					10				0
					10				0
					10				0
					10				0
					10				0
					10				0
					10				0
					10				0
					10				0
					10				0
					10				0
					12				1
					12				1
					12				1
					12				1
					12				1
					12				1
					12				1
					12				1
					12				0
					12				0
					12				0
					12				0
					12				0
					12				0
					12				0
					12				0
					12				0
					12				0
					12				0
					14				1
					14				1
					14				1
					14				1
					14				1
					14				1
					14				1
					14				1
					14				1
					14				1
					14				1
					14				1
					14				1
					14				1
					14				1
					14				1
					14				1
					14				1
					14				0
					17				1
					17				1
					17				1
					17				1
					17				1
					17				1
					17				1
					17				0
					17				0
					19				1
					19				1
					19				1
					19				1
					19				1
					19				1
					19				1
					19				1
					19				1
					19				1
					19				1
					19				1
					23				1
					23				1
					23				1
					23				1
					23				1
					23				1
					23				1
					23				1
					23				1
					23				1
					26				1
					26				1
					26				1
					26				1
					30				1
					30				1
					40				1
					2					0
					3					0
					3					0
					5					0
					5					0
					5					0
					5					0
					5					0
					5					0
					5					0
					5					0
					5					0
					5					0
					5					0
					7					0
					7					0
					7					0
					7					0
					7					0
					7					0
					10					1
					10					0
					10					0
					10					0
					10					0
					10					0
					10					0
					10					0
					10					0
					10					0
					10					0
					12					1
					12					1
					12					0
					12					0
					12					0
					12					0
					12					0
					12					0
					12					0
					14					1
					14					1
					14					1
					14					1
					14					1
					14					1
					14					0
					14					0
					14					0
					17					1
					17					1
					17					1
					17					1
					17					1
					17					1
					17					1
					17					1
					17					1
					17					1
					17					0
					17					0
					17					0
					17					0
					19					1
					19					1
					19					1
					19					1
					19					1
					19					1
					19					1
					19					1
					19					0
					19					0
					23					1
					23					1
					23					1
					23					1
					23					1
					23					1
					23					1
					23					1
					23					1
					23					1
					23					1
					23					1
					23					1
					23					1
					23					1
					23					1
					23					1
					23					1
					23					1
					26					1
					26					1
					26					1
					26					1
					26					1
					26					1
					26					1
					26					1
					26					1
					26					1
					26					1
					26					1
					30					1
					30					1
					30					1
					30					1
					30					1
					30					1
					30					1
					30					1
					30					1
					30					1
					30					1
					30					1
					30					1
					30					1
					30					1
					30					1
					30					1
					33					1
					33					1
					40					1
					40					1
					5						0
					5						0
					5						0
					7						0
					10						1
					10						0
					10						0
					10						0
					10						0
					10						0
					10						0
					10						0
					10						0
					12						1
					12						1
					12						1
					12						0
					12						0
					12						0
					12						0
					14						1
					14						1
					14						1
					14						1
					14						1
					14						1
					14						1
					14						1
					14						1
					14						1
					14						1
					14						1
					14						1
					14						1
					14						1
					17						1
					17						1
					17						1
					17						1
					17						1
					17						1
					17						1
					17						1
					17						1
					17						1
					17						1
					17						1
					17						1
					17						1
					17						0
					19						1
					19						1
					19						1
					19						1
					19						1
					19						1
					19						1
					19						1
					19						1
					19						1
					19						1
					19						1
					19						1
					19						1
					19						1
					19						1
					19						1
					19						1
					19						1
					19						1
					19						1
					23						1
					23						1
					23						1
					23						1
					23						1
					23						1
					23						1
					23						1
					23						1
					23						1
					23						1
					23						1
					23						1
					23						1
					23						1
					23						1
					23						1
					23						1
					23						1
					23						1
					23						1
					23						1
					23						1
					23						1
					23						1
					23						1
					23						1
					23						1
					23						1
					23						1
					23						1
					23						1
					23						1
					23						1
					23						1
					26						1
					26						1
					26						1
					26						1
					26						1
					26						1
					26						1
					26						1
					26						1
					26						1
					26						1
					26						1
					26						1
					26						1
					26						1
					30						1
					30						1
					30						1
					47						1
					2							0
					2							0
					2							0
					2							0
					2							0
					2							0
					3							0
					3							0
					3							0
					3							0
					3							0
					3							0
					3							0
					3							0
					5							0
					5							0
					5							0
					5							0
					5							0
					5							0
					5							0
					5							0
					5							0
					5							0
					5							0
					5							0
					5							0
					5							0
					7							0
					7							0
					7							0
					7							0
					7							0
					7							0
					7							0
					7							0
					7							0
					7							0
					7							0
					7							0
					7							0
					7							0
					10							1
					10							1
					10							0
					10							0
					10							0
					10							0
					10							0
					10							0
					10							0
					12							1
					12							1
					12							1
					12							1
					12							1
					12							1
					12							0
					12							0
					14							1
					14							1
					14							1
					14							1
					14							1
					14							1
					14							1
					14							0
					17							1
					17							1
					17							1
					17							1
					19							1
					19							1
					19							1
					19							1
					23							1
					23							1
					23							1
					23							1
					23							1
					23							1
					26							1
					26							1
					26							1
					26							1
					26							1
					26							1
					26							1
					26							1
					26							1
					26							1
					26							1
					26							1
					26							1
					30							1
					30							1
					30							1
					30							1
					30							1
					30							1
					30							1
					30							1
					30							0
					33							1
					33							1
					33							1
					33							1
					33							1
					33							1
					33							1
					33							1
					33							1
					33							1
					33							1
					37							1
					37							1
					37							1
					37							1
					37							1
					37							1
					37							1
					37							1
					40							1
					40							1
					40							1
					2								0
					2								0
					2								0
					2								0
					2								0
					2								0
					2								0
					2								0
					3								0
					3								0
					3								0
					3								0
					3								0
					3								0
					3								0
					3								0
					3								0
					3								0
					3								0
					5								0
					5								0
					5								0
					5								0
					5								0
					7								0
					7								0
					7								0
					7								0
					7								0
					7								0
					7								0
					7								0
					7								0
					7								0
					7								0
					7								0
					7								0
					7								0
					7								0
					7								0
					7								0
					7								0
					7								0
					7								0
					7								0
					7								0
					7								0
					7								0
					7								0
					10								1
					10								1
					10								1
					10								1
					10								0
					10								0
					10								0
					10								0
					10								0
					10								0
					12								1
					12								1
					12								1
					12								1
					12								1
					12								1
					12								1
					12								1
					12								1
					12								1
					12								1
					12								1
					12								1
					12								1
					12								1
					12								1
					12								1
					12								1
					12								1
					12								1
					12								1
					12								0
					14								1
					14								1
					14								1
					14								1
					14								1
					14								1
					14								1
					14								1
					14								1
					14								1
					14								1
					14								1
					14								1
					14								1
					14								1
					14								1
					14								1
					14								1
					14								1
					14								1
					14								1
					17								1
					17								1
					17								1
					17								1
					17								1
					17								1
					17								1
					17								1
					17								1
					17								1
					17								1
					17								1
					17								1
					17								1
					17								1
					17								1
					17								1
					17								1
					17								1
					19								1
					19								1
					19								1
					30								1
					2									0
					2									0
					2									0
					2									0
					2									0
					2									0
					3									0
					3									0
					3									0
					3									0
					3									0
					3									0
					5									0
					5									0
					5									0
					5									0
					5									0
					5									0
					5									0
					5									0
					5									0
					5									0
					5									0
					5									0
					5									0
					5									0
					7									0
					7									0
					7									0
					10									1
					10									0
					10									0
					10									0
					12									1
					14									1
					14									1
					14									1
					14									1
					14									1
					14									1
					14									1
					17									1
					17									1
					17									1
					17									1
					17									1
					17									1
					17									1
					17									1
					17									1
					17									1
					17									1
					17									1
					17									1
					17									1
					17									0
					17									0
					19									1
					19									1
					19									1
					23									1
					23									1
					23									1
					23									1
					23									1
					23									1
					23									1
					23									1
					23									1
					23									1
					23									1
					23									1
					23									1
					23									1
					23									1
					26									1
					26									1
					26									1
					26									1
					26									1
					26									1
					26									0
					30									1
					30									1
					30									1
					30									1
					30									1
					30									1
					30									1
					30									1
					30									1
					33									1
					33									1
					33									1
					33									1
					33									1
					33									1
					33									1
					33									1
					33									1
					33									1
					33									1
					33									1
					33									1
					33									1
					33									1
					33									1
					37									1
					37									1
					37									1
					37									1
					37									1
					37									1
					37									1
					37									1
					37									1
					37									1
					37									1
					37									1
					37									1
					37									1
					44									1
					44									1
					44									1
					44									1

## Sheet: S3A_repeat 2
Day	N Dead	N Censor	Lifespan	Worksheet	Day	WT control	WT repo-1 RNAi	rsks-1(ok1255) control	rsks-1(ok1255) repo-1 RNAi
1	0	0	WT control	1	2	0
2	0	1	WT control	1	5	0
3	0	0	WT control	1	5	0
4	0	0	WT control	1	5	0
5	0	3	WT control	1	7	0
6	0	0	WT control	1	10	0
7	0	1	WT control	1	10	0
8	0	0	WT control	1	10	0
9	0	0	WT control	1	10	0
10	0	7	WT control	1	10	0
11	0	0	WT control	1	10	0
12	0	0	WT control	1	10	0
13	16	0	WT control	1	13	1
14	6	0	WT control	1	13	1
15	0	0	WT control	1	13	1
16	0	0	WT control	1	13	1
17	18	0	WT control	1	13	1
18	0	0	WT control	1	13	1
19	16	0	WT control	1	13	1
20	0	0	WT control	1	13	1
21	27	0	WT control	1	13	1
22	0	0	WT control	1	13	1
23	0	0	WT control	1	13	1
24	23	2	WT control	1	13	1
1	0	0	WT repo-1 RNAi	2	13	1
2	0	2	WT repo-1 RNAi	2	13	1
3	0	2	WT repo-1 RNAi	2	13	1
4	0	0	WT repo-1 RNAi	2	13	1
5	0	2	WT repo-1 RNAi	2	14	1
6	0	0	WT repo-1 RNAi	2	14	1
7	0	3	WT repo-1 RNAi	2	14	1
8	0	0	WT repo-1 RNAi	2	14	1
9	0	0	WT repo-1 RNAi	2	14	1
10	2	7	WT repo-1 RNAi	2	14	1
11	0	0	WT repo-1 RNAi	2	17	1
12	0	0	WT repo-1 RNAi	2	17	1
13	8	0	WT repo-1 RNAi	2	17	1
14	8	0	WT repo-1 RNAi	2	17	1
15	0	0	WT repo-1 RNAi	2	17	1
16	0	0	WT repo-1 RNAi	2	17	1
17	13	0	WT repo-1 RNAi	2	17	1
18	0	0	WT repo-1 RNAi	2	17	1
19	18	0	WT repo-1 RNAi	2	17	1
20	0	0	WT repo-1 RNAi	2	17	1
21	26	0	WT repo-1 RNAi	2	17	1
22	0	0	WT repo-1 RNAi	2	17	1
23	0	0	WT repo-1 RNAi	2	17	1
24	24	5	WT repo-1 RNAi	2	17	1
1	0	0	rsks-1(ok1255) control	3	17	1
2	0	1	rsks-1(ok1255) control	3	17	1
3	0	2	rsks-1(ok1255) control	3	17	1
4	0	0	rsks-1(ok1255) control	3	17	1
5	0	6	rsks-1(ok1255) control	3	19	1
6	0	0	rsks-1(ok1255) control	3	19	1
7	0	7	rsks-1(ok1255) control	3	19	1
8	0	0	rsks-1(ok1255) control	3	19	1
9	0	0	rsks-1(ok1255) control	3	19	1
10	0	27	rsks-1(ok1255) control	3	19	1
11	0	0	rsks-1(ok1255) control	3	19	1
12	0	0	rsks-1(ok1255) control	3	19	1
13	3	3	rsks-1(ok1255) control	3	19	1
14	5	7	rsks-1(ok1255) control	3	19	1
15	0	0	rsks-1(ok1255) control	3	19	1
16	0	0	rsks-1(ok1255) control	3	19	1
17	5	8	rsks-1(ok1255) control	3	19	1
18	0	0	rsks-1(ok1255) control	3	19	1
19	12	0	rsks-1(ok1255) control	3	19	1
20	0	0	rsks-1(ok1255) control	3	19	1
21	4	1	rsks-1(ok1255) control	3	21	1
22	0	0	rsks-1(ok1255) control	3	21	1
23	0	0	rsks-1(ok1255) control	3	21	1
24	15	14	rsks-1(ok1255) control	3	21	1
1	0	0	rsks-1(ok1255) repo-1 RNAi	4	21	1
2	0	5	rsks-1(ok1255) repo-1 RNAi	4	21	1
3	0	1	rsks-1(ok1255) repo-1 RNAi	4	21	1
4	0	0	rsks-1(ok1255) repo-1 RNAi	4	21	1
5	0	3	rsks-1(ok1255) repo-1 RNAi	4	21	1
6	0	0	rsks-1(ok1255) repo-1 RNAi	4	21	1
7	0	6	rsks-1(ok1255) repo-1 RNAi	4	21	1
8	0	0	rsks-1(ok1255) repo-1 RNAi	4	21	1
9	0	0	rsks-1(ok1255) repo-1 RNAi	4	21	1
10	0	20	rsks-1(ok1255) repo-1 RNAi	4	21	1
11	0	0	rsks-1(ok1255) repo-1 RNAi	4	21	1
12	0	0	rsks-1(ok1255) repo-1 RNAi	4	21	1
13	15	0	rsks-1(ok1255) repo-1 RNAi	4	21	1
14	5	0	rsks-1(ok1255) repo-1 RNAi	4	21	1
15	0	0	rsks-1(ok1255) repo-1 RNAi	4	21	1
16	0	0	rsks-1(ok1255) repo-1 RNAi	4	21	1
17	18	0	rsks-1(ok1255) repo-1 RNAi	4	21	1
18	0	0	rsks-1(ok1255) repo-1 RNAi	4	21	1
19	15	0	rsks-1(ok1255) repo-1 RNAi	4	21	1
20	0	0	rsks-1(ok1255) repo-1 RNAi	4	21	1
21	19	0	rsks-1(ok1255) repo-1 RNAi	4	21	1
22	0	0	rsks-1(ok1255) repo-1 RNAi	4	21	1
23	0	0	rsks-1(ok1255) repo-1 RNAi	4	21	1
24	9	4	rsks-1(ok1255) repo-1 RNAi	4	24	1
					24	1
					24	1
					24	1
					24	1
					24	1
					24	1
					24	1
					24	1
					24	1
					24	1
					24	1
					24	1
					24	1
					24	1
					24	1
					24	1
					24	1
					24	1
					24	1
					24	1
					24	1
					24	1
					24	0
					24	0
					2		0
					2		0
					3		0
					3		0
					5		0
					5		0
					7		0
					7		0
					7		0
					10		1
					10		1
					10		0
					10		0
					10		0
					10		0
					10		0
					10		0
					10		0
					13		1
					13		1
					13		1
					13		1
					13		1
					13		1
					13		1
					13		1
					14		1
					14		1
					14		1
					14		1
					14		1
					14		1
					14		1
					14		1
					17		1
					17		1
					17		1
					17		1
					17		1
					17		1
					17		1
					17		1
					17		1
					17		1
					17		1
					17		1
					17		1
					19		1
					19		1
					19		1
					19		1
					19		1
					19		1
					19		1
					19		1
					19		1
					19		1
					19		1
					19		1
					19		1
					19		1
					19		1
					19		1
					19		1
					19		1
					21		1
					21		1
					21		1
					21		1
					21		1
					21		1
					21		1
					21		1
					21		1
					21		1
					21		1
					21		1
					21		1
					21		1
					21		1
					21		1
					21		1
					21		1
					21		1
					21		1
					21		1
					21		1
					21		1
					21		1
					21		1
					21		1
					24		1
					24		1
					24		1
					24		1
					24		1
					24		1
					24		1
					24		1
					24		1
					24		1
					24		1
					24		1
					24		1
					24		1
					24		1
					24		1
					24		1
					24		1
					24		1
					24		1
					24		1
					24		1
					24		1
					24		1
					24		0
					24		0
					24		0
					24		0
					24		0
					2			0
					3			0
					3			0
					5			0
					5			0
					5			0
					5			0
					5			0
					5			0
					7			0
					7			0
					7			0
					7			0
					7			0
					7			0
					7			0
					10			0
					10			0
					10			0
					10			0
					10			0
					10			0
					10			0
					10			0
					10			0
					10			0
					10			0
					10			0
					10			0
					10			0
					10			0
					10			0
					10			0
					10			0
					10			0
					10			0
					10			0
					10			0
					10			0
					10			0
					10			0
					10			0
					10			0
					13			1
					13			1
					13			1
					13			0
					13			0
					13			0
					14			1
					14			1
					14			1
					14			1
					14			1
					14			0
					14			0
					14			0
					14			0
					14			0
					14			0
					14			0
					17			1
					17			1
					17			1
					17			1
					17			1
					17			0
					17			0
					17			0
					17			0
					17			0
					17			0
					17			0
					17			0
					19			1
					19			1
					19			1
					19			1
					19			1
					19			1
					19			1
					19			1
					19			1
					19			1
					19			1
					19			1
					21			1
					21			1
					21			1
					21			1
					21			0
					24			1
					24			1
					24			1
					24			1
					24			1
					24			1
					24			1
					24			1
					24			1
					24			1
					24			1
					24			1
					24			1
					24			1
					24			1
					24			0
					24			0
					24			0
					24			0
					24			0
					24			0
					24			0
					24			0
					24			0
					24			0
					24			0
					24			0
					24			0
					24			0
					2				0
					2				0
					2				0
					2				0
					2				0
					3				0
					5				0
					5				0
					5				0
					7				0
					7				0
					7				0
					7				0
					7				0
					7				0
					10				0
					10				0
					10				0
					10				0
					10				0
					10				0
					10				0
					10				0
					10				0
					10				0
					10				0
					10				0
					10				0
					10				0
					10				0
					10				0
					10				0
					10				0
					10				0
					10				0
					13				1
					13				1
					13				1
					13				1
					13				1
					13				1
					13				1
					13				1
					13				1
					13				1
					13				1
					13				1
					13				1
					13				1
					13				1
					14				1
					14				1
					14				1
					14				1
					14				1
					17				1
					17				1
					17				1
					17				1
					17				1
					17				1
					17				1
					17				1
					17				1
					17				1
					17				1
					17				1
					17				1
					17				1
					17				1
					17				1
					17				1
					17				1
					19				1
					19				1
					19				1
					19				1
					19				1
					19				1
					19				1
					19				1
					19				1
					19				1
					19				1
					19				1
					19				1
					19				1
					19				1
					21				1
					21				1
					21				1
					21				1
					21				1
					21				1
					21				1
					21				1
					21				1
					21				1
					21				1
					21				1
					21				1
					21				1
					21				1
					21				1
					21				1
					21				1
					21				1
					24				1
					24				1
					24				1
					24				1
					24				1
					24				1
					24				1
					24				1
					24				1
					24				0
					24				0
					24				0
					24				0

## Sheet: S3A_repeat 3
Day	N Dead	N Censor	Lifespan	Worksheet	Day	N2 ev	N2 repo-1 Nterminal RNAi	WBM740 ev	WBM740 repo-1 Nterminal RNAi	5	6	7	8
1	0	0	N2 ev	1	3	0
2	0	0	N2 ev	1	5	0
3	0	1	N2 ev	1	5	0
4	0	0	N2 ev	1	5	0
5	0	3	N2 ev	1	7	1
6	0	0	N2 ev	1	7	0
7	1	3	N2 ev	1	7	0
8	0	0	N2 ev	1	7	0
9	0	0	N2 ev	1	10	1
10	2	8	N2 ev	1	10	1
11	0	0	N2 ev	1	10	0
12	4	0	N2 ev	1	10	0
13	0	0	N2 ev	1	10	0
14	12	0	N2 ev	1	10	0
15	0	0	N2 ev	1	10	0
16	14	0	N2 ev	1	10	0
17	0	0	N2 ev	1	10	0
18	8	0	N2 ev	1	10	0
19	0	0	N2 ev	1	12	1
20	11	0	N2 ev	1	12	1
21	4	0	N2 ev	1	12	1
22	0	0	N2 ev	1	12	1
23	0	0	N2 ev	1	14	1
24	21	0	N2 ev	1	14	1
25	0	0	N2 ev	1	14	1
26	8	0	N2 ev	1	14	1
1	0	2	N2 repo-1 Nterminal RNAi	2	14	1
2	0	2	N2 repo-1 Nterminal RNAi	2	14	1
3	0	0	N2 repo-1 Nterminal RNAi	2	14	1
4	0	4	N2 repo-1 Nterminal RNAi	2	14	1
5	0	0	N2 repo-1 Nterminal RNAi	2	14	1
6	0	0	N2 repo-1 Nterminal RNAi	2	14	1
7	0	0	N2 repo-1 Nterminal RNAi	2	14	1
8	0	0	N2 repo-1 Nterminal RNAi	2	14	1
9	1	1	N2 repo-1 Nterminal RNAi	2	16	1
10	0	0	N2 repo-1 Nterminal RNAi	2	16	1
11	5	0	N2 repo-1 Nterminal RNAi	2	16	1
12	0	0	N2 repo-1 Nterminal RNAi	2	16	1
13	9	0	N2 repo-1 Nterminal RNAi	2	16	1
14	0	0	N2 repo-1 Nterminal RNAi	2	16	1
15	8	0	N2 repo-1 Nterminal RNAi	2	16	1
16	0	0	N2 repo-1 Nterminal RNAi	2	16	1
17	10	1	N2 repo-1 Nterminal RNAi	2	16	1
18	0	0	N2 repo-1 Nterminal RNAi	2	16	1
19	12	0	N2 repo-1 Nterminal RNAi	2	16	1
20	14	0	N2 repo-1 Nterminal RNAi	2	16	1
21	0	0	N2 repo-1 Nterminal RNAi	2	16	1
22	0	0	N2 repo-1 Nterminal RNAi	2	16	1
23	19	1	N2 repo-1 Nterminal RNAi	2	18	1
24	0	0	N2 repo-1 Nterminal RNAi	2	18	1
25	11	0	N2 repo-1 Nterminal RNAi	2	18	1
1	0	0	WBM740 ev	3	18	1
2	0	3	WBM740 ev	3	18	1
3	0	0	WBM740 ev	3	18	1
4	0	5	WBM740 ev	3	18	1
5	0	0	WBM740 ev	3	18	1
6	0	10	WBM740 ev	3	20	1
7	0	0	WBM740 ev	3	20	1
8	0	0	WBM740 ev	3	20	1
9	0	14	WBM740 ev	3	20	1
10	0	0	WBM740 ev	3	20	1
11	2	3	WBM740 ev	3	20	1
12	0	0	WBM740 ev	3	20	1
13	7	0	WBM740 ev	3	20	1
14	0	0	WBM740 ev	3	20	1
15	8	1	WBM740 ev	3	20	1
16	0	0	WBM740 ev	3	20	1
17	9	2	WBM740 ev	3	21	1
18	0	0	WBM740 ev	3	21	1
19	11	0	WBM740 ev	3	21	1
20	7	0	WBM740 ev	3	21	1
21	0	0	WBM740 ev	3	24	1
22	0	0	WBM740 ev	3	24	1
23	6	0	WBM740 ev	3	24	1
24	0	0	WBM740 ev	3	24	1
25	5	0	WBM740 ev	3	24	1
26	0	0	WBM740 ev	3	24	1
27	3	0	WBM740 ev	3	24	1
28	0	0	WBM740 ev	3	24	1
29	0	0	WBM740 ev	3	24	1
30	2	0	WBM740 ev	3	24	1
31	0	0	WBM740 ev	3	24	1
32	1	0	WBM740 ev	3	24	1
1	0	0	WBM740 repo-1 Nterminal RNAi	4	24	1
2	0	3	WBM740 repo-1 Nterminal RNAi	4	24	1
3	0	0	WBM740 repo-1 Nterminal RNAi	4	24	1
4	0	8	WBM740 repo-1 Nterminal RNAi	4	24	1
5	0	0	WBM740 repo-1 Nterminal RNAi	4	24	1
6	1	7	WBM740 repo-1 Nterminal RNAi	4	24	1
7	0	0	WBM740 repo-1 Nterminal RNAi	4	24	1
8	0	0	WBM740 repo-1 Nterminal RNAi	4	24	1
9	3	7	WBM740 repo-1 Nterminal RNAi	4	24	1
10	0	0	WBM740 repo-1 Nterminal RNAi	4	26	1
11	2	0	WBM740 repo-1 Nterminal RNAi	4	26	1
12	0	0	WBM740 repo-1 Nterminal RNAi	4	26	1
13	4	0	WBM740 repo-1 Nterminal RNAi	4	26	1
14	0	0	WBM740 repo-1 Nterminal RNAi	4	26	1
15	12	0	WBM740 repo-1 Nterminal RNAi	4	26	1
16	0	0	WBM740 repo-1 Nterminal RNAi	4	26	1
17	17	0	WBM740 repo-1 Nterminal RNAi	4	26	1
18	0	0	WBM740 repo-1 Nterminal RNAi	4	1		0
19	17	0	WBM740 repo-1 Nterminal RNAi	4	1		0
20	8	0	WBM740 repo-1 Nterminal RNAi	4	2		0
21	0	0	WBM740 repo-1 Nterminal RNAi	4	2		0
22	0	0	WBM740 repo-1 Nterminal RNAi	4	4		0
23	7	0	WBM740 repo-1 Nterminal RNAi	4	4		0
24	0	0	WBM740 repo-1 Nterminal RNAi	4	4		0
25	1	0	WBM740 repo-1 Nterminal RNAi	4	4		0
1	0	0	5	5	9		1
2	0	0	5	5	9		0
3	0	0	5	5	11		1
4	0	0	5	5	11		1
5	0	0	5	5	11		1
6	0	0	5	5	11		1
7	0	0	5	5	11		1
8	0	0	5	5	13		1
9	0	0	5	5	13		1
10	0	0	5	5	13		1
11	0	0	5	5	13		1
12	0	0	5	5	13		1
13	0	0	5	5	13		1
14	0	0	5	5	13		1
15	0	0	5	5	13		1
16	0	0	5	5	13		1
17	0	0	5	5	15		1
18	0	0	5	5	15		1
19	0	0	5	5	15		1
20	0	0	5	5	15		1
21	0	0	5	5	15		1
22	0	0	5	5	15		1
23	0	0	5	5	15		1
24	0	0	5	5	15		1
25	0	0	5	5	17		1
26	0	0	5	5	17		1
27	0	0	5	5	17		1
28	0	0	5	5	17		1
29	0	0	5	5	17		1
30	0	0	5	5	17		1
31	0	0	5	5	17		1
32	0	0	5	5	17		1
33	0	0	5	5	17		1
34	0	0	5	5	17		1
35	0	0	5	5	17		0
36	0	0	5	5	19		1
37	0	0	5	5	19		1
38	0	0	5	5	19		1
39	0	0	5	5	19		1
40	0	0	5	5	19		1
41	0	0	5	5	19		1
42	0	0	5	5	19		1
43	0	0	5	5	19		1
44	0	0	5	5	19		1
45	0	0	5	5	19		1
46	0	0	5	5	19		1
47	0	0	5	5	19		1
48	0	0	5	5	20		1
				5	20		1
				5	20		1
				5	20		1
				5	20		1
				5	20		1
				5	20		1
				5	20		1
				5	20		1
				5	20		1
				5	20		1
				5	20		1
				5	20		1
				5	20		1
				5	23		1
				5	23		1
				5	23		1
				5	23		1
				5	23		1
				5	23		1
				5	23		1
				5	23		1
				5	23		1
				5	23		1
				5	23		1
				5	23		1
				5	23		1
				5	23		1
				5	23		1
				5	23		1
				5	23		1
				5	23		1
				5	23		1
				5	23		0
1	0	0	6	6	25		1
2	0	0	6	6	25		1
3	0	0	6	6	25		1
4	0	0	6	6	25		1
5	0	0	6	6	25		1
6	0	0	6	6	25		1
7	0	0	6	6	25		1
8	0	0	6	6	25		1
9	0	0	6	6	25		1
10	0	0	6	6	25		1
11	0	0	6	6	25		1
12	0	0	6	6	2			0
13	0	0	6	6	2			0
14	0	0	6	6	2			0
15	0	0	6	6	4			0
16	0	0	6	6	4			0
17	0	0	6	6	4			0
18	0	0	6	6	4			0
19	0	0	6	6	4			0
20	0	0	6	6	6			0
21	0	0	6	6	6			0
22	0	0	6	6	6			0
23	0	0	6	6	6			0
24	0	0	6	6	6			0
25	0	0	6	6	6			0
26	0	0	6	6	6			0
27	0	0	6	6	6			0
28	0	0	6	6	6			0
29	0	0	6	6	6			0
30	0	0	6	6	9			0
31	0	0	6	6	9			0
32	0	0	6	6	9			0
33	0	0	6	6	9			0
34	0	0	6	6	9			0
35	0	0	6	6	9			0
36	0	0	6	6	9			0
37	0	0	6	6	9			0
38	0	0	6	6	9			0
39	0	0	6	6	9			0
40	0	0	6	6	9			0
41	0	0	6	6	9			0
42	0	0	6	6	9			0
43	0	0	6	6	9			0
44	0	0	6	6	11			1
45	0	0	6	6	11			1
46	0	0	6	6	11			0
47	0	0	6	6	11			0
48	0	0	6	6	11			0
				6	13			1
				6	13			1
				6	13			1
				6	13			1
				6	13			1
				6	13			1
				6	13			1
				6	15			1
				6	15			1
				6	15			1
				6	15			1
				6	15			1
				6	15			1
				6	15			1
				6	15			1
				6	15			0
				6	17			1
				6	17			1
				6	17			1
				6	17			1
				6	17			1
				6	17			1
				6	17			1
				6	17			1
				6	17			1
				6	17			0
				6	17			0
				6	19			1
				6	19			1
				6	19			1
				6	19			1
				6	19			1
				6	19			1
1	0	0	7	7	19			1
2	0	0	7	7	19			1
3	0	0	7	7	19			1
4	0	0	7	7	19			1
5	0	0	7	7	19			1
6	0	0	7	7	20			1
7	0	0	7	7	20			1
8	0	0	7	7	20			1
9	0	0	7	7	20			1
10	0	0	7	7	20			1
11	0	0	7	7	20			1
12	0	0	7	7	20			1
13	0	0	7	7	23			1
14	0	0	7	7	23			1
15	0	0	7	7	23			1
16	0	0	7	7	23			1
17	0	0	7	7	23			1
18	0	0	7	7	23			1
19	0	0	7	7	25			1
20	0	0	7	7	25			1
21	0	0	7	7	25			1
22	0	0	7	7	25			1
23	0	0	7	7	25			1
24	0	0	7	7	27			1
25	0	0	7	7	27			1
26	0	0	7	7	27			1
27	0	0	7	7	30			1
28	0	0	7	7	30			1
29	0	0	7	7	32			1
30	0	0	7	7	2				0
31	0	0	7	7	2				0
32	0	0	7	7	2				0
33	0	0	7	7	4				0
34	0	0	7	7	4				0
35	0	0	7	7	4				0
36	0	0	7	7	4				0
37	0	0	7	7	4				0
38	0	0	7	7	4				0
39	0	0	7	7	4				0
40	0	0	7	7	4				0
41	0	0	7	7	6				1
42	0	0	7	7	6				0
43	0	0	7	7	6				0
44	0	0	7	7	6				0
45	0	0	7	7	6				0
46	0	0	7	7	6				0
47	0	0	7	7	6				0
48	0	0	7	7	6				0
				7	9				1
				7	9				1
				7	9				1
				7	9				0
				7	9				0
				7	9				0
				7	9				0
				7	9				0
				7	9				0
				7	9				0
				7	11				1
				7	11				1
				7	13				1
				7	13				1
				7	13				1
				7	13				1
				7	15				1
				7	15				1
				7	15				1
				7	15				1
				7	15				1
				7	15				1
				7	15				1
				7	15				1
				7	15				1
				7	15				1
				7	15				1
				7	15				1
				7	17				1
				7	17				1
				7	17				1
				7	17				1
				7	17				1
1	0	0	8	8	17				1
2	0	0	8	8	17				1
3	0	0	8	8	17				1
4	0	0	8	8	17				1
5	0	0	8	8	17				1
6	0	0	8	8	17				1
7	0	0	8	8	17				1
8	0	0	8	8	17				1
9	0	0	8	8	17				1
10	0	0	8	8	17				1
11	0	0	8	8	17				1
12	0	0	8	8	17				1
13	0	0	8	8	19				1
14	0	0	8	8	19				1
15	0	0	8	8	19				1
16	0	0	8	8	19				1
17	0	0	8	8	19				1
18	0	0	8	8	19				1
19	0	0	8	8	19				1
20	0	0	8	8	19				1
21	0	0	8	8	19				1
22	0	0	8	8	19				1
23	0	0	8	8	19				1
24	0	0	8	8	19				1
25	0	0	8	8	19				1
26	0	0	8	8	19				1
27	0	0	8	8	19				1
28	0	0	8	8	19				1
29	0	0	8	8	19				1
30	0	0	8	8	20				1
31	0	0	8	8	20				1
32	0	0	8	8	20				1
33	0	0	8	8	20				1
34	0	0	8	8	20				1
35	0	0	8	8	20				1
36	0	0	8	8	20				1
37	0	0	8	8	20				1
38	0	0	8	8	23				1
39	0	0	8	8	23				1
40	0	0	8	8	23				1
41	0	0	8	8	23				1
42	0	0	8	8	23				1
43	0	0	8	8	23				1
44	0	0	8	8	23				1
45	0	0	8	8	25				1
46	0	0	8	8
47	0	0	8	8
48	0	0	8	8
				8
				8
				8
				8
				8
				8
				8
				8
				8
				8
				8
				8
				8
				8
				8
				8
				8
				8
				8
				8
				8
				8
				8
				8
				8
				8
				8
				8
				8
				8
				8
				8
				8

## Sheet: S3B_Data
Day	N Dead	N Censor	Lifespan	Worksheet	Day	N2 on ev	N2 on repo-1	raga-1 on ev	raga-1 on repo-1	rsks-1 on ev	rsks-1 on repo-1	isp-1 on ev	isp-1 on repo-1	isp-1 on repo-1 from adulthood
1	0	0	N2 on ev	1	3	0
2	0	0	N2 on ev	1	3	0
3	0	2	N2 on ev	1	5	0
4	0	0	N2 on ev	1	5	0
5	0	5	N2 on ev	1	5	0
6	0	0	N2 on ev	1	5	0
7	0	1	N2 on ev	1	5	0
8	0	0	N2 on ev	1	7	0
9	0	0	N2 on ev	1	10	1
10	1	1	N2 on ev	1	10	0
11	0	0	N2 on ev	1	12	1
12	12	1	N2 on ev	1	12	1
13	0	0	N2 on ev	1	12	1
14	17	0	N2 on ev	1	12	1
15	0	0	N2 on ev	1	12	1
16	0	0	N2 on ev	1	12	1
17	15	0	N2 on ev	1	12	1
18	0	0	N2 on ev	1	12	1
19	19	0	N2 on ev	1	12	1
20	0	0	N2 on ev	1	12	1
21	0	0	N2 on ev	1	12	1
22	0	0	N2 on ev	1	12	1
23	46	0	N2 on ev	1	12	0
24	0	0	N2 on ev	1	14	1
25	0	0	N2 on ev	1	14	1
26	5	0	N2 on ev	1	14	1
1	0	0	N2 on repo-1	2	14	1
2	0	1	N2 on repo-1	2	14	1
3	0	1	N2 on repo-1	2	14	1
4	0	0	N2 on repo-1	2	14	1
5	0	3	N2 on repo-1	2	14	1
6	0	0	N2 on repo-1	2	14	1
7	0	5	N2 on repo-1	2	14	1
8	0	0	N2 on repo-1	2	14	1
9	0	0	N2 on repo-1	2	14	1
10	0	0	N2 on repo-1	2	14	1
11	0	0	N2 on repo-1	2	14	1
12	10	1	N2 on repo-1	2	14	1
13	0	0	N2 on repo-1	2	14	1
14	16	0	N2 on repo-1	2	14	1
15	0	0	N2 on repo-1	2	17	1
16	0	0	N2 on repo-1	2	17	1
17	20	1	N2 on repo-1	2	17	1
18	0	0	N2 on repo-1	2	17	1
19	22	0	N2 on repo-1	2	17	1
20	0	0	N2 on repo-1	2	17	1
21	0	0	N2 on repo-1	2	17	1
22	0	0	N2 on repo-1	2	17	1
23	40	0	N2 on repo-1	2	17	1
24	0	0	N2 on repo-1	2	17	1
25	0	0	N2 on repo-1	2	17	1
26	5	0	N2 on repo-1	2	17	1
1	0	0	raga-1 on ev	3	17	1
2	0	0	raga-1 on ev	3	17	1
3	0	1	raga-1 on ev	3	17	1
4	0	0	raga-1 on ev	3	19	1
5	0	2	raga-1 on ev	3	19	1
6	0	0	raga-1 on ev	3	19	1
7	0	3	raga-1 on ev	3	19	1
8	0	0	raga-1 on ev	3	19	1
9	0	0	raga-1 on ev	3	19	1
10	0	8	raga-1 on ev	3	19	1
11	0	0	raga-1 on ev	3	19	1
12	3	9	raga-1 on ev	3	19	1
13	0	0	raga-1 on ev	3	19	1
14	6	2	raga-1 on ev	3	19	1
15	0	0	raga-1 on ev	3	19	1
16	0	0	raga-1 on ev	3	19	1
17	11	6	raga-1 on ev	3	19	1
18	0	0	raga-1 on ev	3	19	1
19	2	5	raga-1 on ev	3	19	1
20	0	0	raga-1 on ev	3	19	1
21	0	0	raga-1 on ev	3	19	1
22	0	0	raga-1 on ev	3	19	1
23	15	10	raga-1 on ev	3	23	1
24	0	0	raga-1 on ev	3	23	1
25	0	0	raga-1 on ev	3	23	1
26	8	0	raga-1 on ev	3	23	1
27	0	0	raga-1 on ev	3	23	1
28	0	0	raga-1 on ev	3	23	1
29	0	0	raga-1 on ev	3	23	1
30	4	6	raga-1 on ev	3	23	1
31	0	0	raga-1 on ev	3	23	1
32	0	0	raga-1 on ev	3	23	1
33	11	0	raga-1 on ev	3	23	1
34	0	0	raga-1 on ev	3	23	1
35	0	0	raga-1 on ev	3	23	1
36	0	0	raga-1 on ev	3	23	1
37	6	0	raga-1 on ev	3	23	1
38	0	0	raga-1 on ev	3	23	1
39	0	0	raga-1 on ev	3	23	1
40	4	0	raga-1 on ev	3	23	1
41	0	0	raga-1 on ev	3	23	1
42	0	0	raga-1 on ev	3	23	1
43	0	0	raga-1 on ev	3	23	1
44	2	0	raga-1 on ev	3	23	1
45	0	0	raga-1 on ev	3	23	1
46	0	0	raga-1 on ev	3	23	1
47	1	0	raga-1 on ev	3	23	1
1	0	0	raga-1 on repo-1	4	23	1
2	0	6	raga-1 on repo-1	4	23	1
3	0	2	raga-1 on repo-1	4	23	1
4	0	0	raga-1 on repo-1	4	23	1
5	0	13	raga-1 on repo-1	4	23	1
6	0	0	raga-1 on repo-1	4	23	1
7	0	8	raga-1 on repo-1	4	23	1
8	0	0	raga-1 on repo-1	4	23	1
9	0	0	raga-1 on repo-1	4	23	1
10	5	15	raga-1 on repo-1	4	23	1
11	0	0	raga-1 on repo-1	4	23	1
12	8	11	raga-1 on repo-1	4	23	1
13	0	0	raga-1 on repo-1	4	23	1
14	18	1	raga-1 on repo-1	4	23	1
15	0	0	raga-1 on repo-1	4	23	1
16	0	0	raga-1 on repo-1	4	23	1
17	7	2	raga-1 on repo-1	4	23	1
18	0	0	raga-1 on repo-1	4	23	1
19	12	0	raga-1 on repo-1	4	23	1
20	0	0	raga-1 on repo-1	4	23	1
21	0	0	raga-1 on repo-1	4	23	1
22	0	0	raga-1 on repo-1	4	26	1
23	10	0	raga-1 on repo-1	4	26	1
24	0	0	raga-1 on repo-1	4	26	1
25	0	0	raga-1 on repo-1	4	26	1
26	4	0	raga-1 on repo-1	4	26	1
27	0	0	raga-1 on repo-1	4	2		0
28	0	0	raga-1 on repo-1	4	3		0
29	0	0	raga-1 on repo-1	4	5		0
30	2	0	raga-1 on repo-1	4	5		0
31	0	0	raga-1 on repo-1	4	5		0
32	0	0	raga-1 on repo-1	4	7		0
33	0	0	raga-1 on repo-1	4	7		0
34	0	0	raga-1 on repo-1	4	7		0
35	0	0	raga-1 on repo-1	4	7		0
36	0	0	raga-1 on repo-1	4	7		0
37	0	0	raga-1 on repo-1	4	12		1
38	0	0	raga-1 on repo-1	4	12		1
39	0	0	raga-1 on repo-1	4	12		1
40	1	0	raga-1 on repo-1	4	12		1
1	0	0	rsks-1 on ev	5	12		1
2	0	1	rsks-1 on ev	5	12		1
3	0	2	rsks-1 on ev	5	12		1
4	0	0	rsks-1 on ev	5	12		1
5	0	11	rsks-1 on ev	5	12		1
6	0	0	rsks-1 on ev	5	12		1
7	0	6	rsks-1 on ev	5	12		0
8	0	0	rsks-1 on ev	5	14		1
9	0	0	rsks-1 on ev	5	14		1
10	1	10	rsks-1 on ev	5	14		1
11	0	0	rsks-1 on ev	5	14		1
12	2	7	rsks-1 on ev	5	14		1
13	0	0	rsks-1 on ev	5	14		1
14	6	3	rsks-1 on ev	5	14		1
15	0	0	rsks-1 on ev	5	14		1
16	0	0	rsks-1 on ev	5	14		1
17	10	4	rsks-1 on ev	5	14		1
18	0	0	rsks-1 on ev	5	14		1
19	8	2	rsks-1 on ev	5	14		1
20	0	0	rsks-1 on ev	5	14		1
21	0	0	rsks-1 on ev	5	14		1
22	0	0	rsks-1 on ev	5	14		1
23	19	0	rsks-1 on ev	5	14		1
24	0	0	rsks-1 on ev	5	17		1
25	0	0	rsks-1 on ev	5	17		1
26	12	0	rsks-1 on ev	5	17		1
27	0	0	rsks-1 on ev	5	17		1
28	0	0	rsks-1 on ev	5	17		1
29	0	0	rsks-1 on ev	5	17		1
30	17	0	rsks-1 on ev	5	17		1
31	0	0	rsks-1 on ev	5	17		1
32	0	0	rsks-1 on ev	5	17		1
33	2	0	rsks-1 on ev	5	17		1
34	0	0	rsks-1 on ev	5	17		1
35	0	0	rsks-1 on ev	5	17		1
36	0	0	rsks-1 on ev	5	17		1
37	0	0	rsks-1 on ev	5	17		1
38	0	0	rsks-1 on ev	5	17		1
39	0	0	rsks-1 on ev	5	17		1
40	2	0	rsks-1 on ev	5	17		1
1	0	0	rsks-1 on repo-1	6	17		1
2	0	0	rsks-1 on repo-1	6	17		1
3	0	0	rsks-1 on repo-1	6	17		1
4	0	0	rsks-1 on repo-1	6	17		0
5	0	3	rsks-1 on repo-1	6	19		1
6	0	0	rsks-1 on repo-1	6	19		1
7	0	1	rsks-1 on repo-1	6	19		1
8	0	0	rsks-1 on repo-1	6	19		1
9	0	0	rsks-1 on repo-1	6	19		1
10	1	8	rsks-1 on repo-1	6	19		1
11	0	0	rsks-1 on repo-1	6	19		1
12	3	4	rsks-1 on repo-1	6	19		1
13	0	0	rsks-1 on repo-1	6	19		1
14	15	0	rsks-1 on repo-1	6	19		1
15	0	0	rsks-1 on repo-1	6	19		1
16	0	0	rsks-1 on repo-1	6	19		1
17	14	1	rsks-1 on repo-1	6	19		1
18	0	0	rsks-1 on repo-1	6	19		1
19	21	0	rsks-1 on repo-1	6	19		1
20	0	0	rsks-1 on repo-1	6	19		1
21	0	0	rsks-1 on repo-1	6	19		1
22	0	0	rsks-1 on repo-1	6	19		1
23	35	0	rsks-1 on repo-1	6	19		1
24	0	0	rsks-1 on repo-1	6	19		1
25	0	0	rsks-1 on repo-1	6	19		1
26	15	0	rsks-1 on repo-1	6	19		1
27	0	0	rsks-1 on repo-1	6	23		1
28	0	0	rsks-1 on repo-1	6	23		1
29	0	0	rsks-1 on repo-1	6	23		1
30	3	0	rsks-1 on repo-1	6	23		1
31	0	0	rsks-1 on repo-1	6	23		1
32	0	0	rsks-1 on repo-1	6	23		1
33	0	0	rsks-1 on repo-1	6	23		1
34	0	0	rsks-1 on repo-1	6	23		1
35	0	0	rsks-1 on repo-1	6	23		1
36	0	0	rsks-1 on repo-1	6	23		1
37	0	0	rsks-1 on repo-1	6	23		1
38	0	0	rsks-1 on repo-1	6	23		1
39	0	0	rsks-1 on repo-1	6	23		1
40	0	0	rsks-1 on repo-1	6	23		1
41	0	0	rsks-1 on repo-1	6	23		1
42	0	0	rsks-1 on repo-1	6	23		1
43	0	0	rsks-1 on repo-1	6	23		1
44	0	0	rsks-1 on repo-1	6	23		1
45	0	0	rsks-1 on repo-1	6	23		1
46	0	0	rsks-1 on repo-1	6	23		1
47	1	0	rsks-1 on repo-1	6	23		1
1	0	0	isp-1 on ev	7	23		1
2	0	6	isp-1 on ev	7	23		1
3	0	8	isp-1 on ev	7	23		1
4	0	0	isp-1 on ev	7	23		1
5	0	14	isp-1 on ev	7	23		1
6	0	0	isp-1 on ev	7	23		1
7	0	14	isp-1 on ev	7	23		1
8	0	0	isp-1 on ev	7	23		1
9	0	0	isp-1 on ev	7	23		1
10	2	7	isp-1 on ev	7	23		1
11	0	0	isp-1 on ev	7	23		1
12	6	2	isp-1 on ev	7	23		1
13	0	0	isp-1 on ev	7	23		1
14	7	1	isp-1 on ev	7	23		1
15	0	0	isp-1 on ev	7	23		1
16	0	0	isp-1 on ev	7	23		1
17	4	0	isp-1 on ev	7	23		1
18	0	0	isp-1 on ev	7	23		1
19	4	0	isp-1 on ev	7	23		1
20	0	0	isp-1 on ev	7	26		1
21	0	0	isp-1 on ev	7	26		1
22	0	0	isp-1 on ev	7	26		1
23	6	0	isp-1 on ev	7	26		1
24	0	0	isp-1 on ev	7	26		1
25	0	0	isp-1 on ev	7	3			0
26	13	0	isp-1 on ev	7	5			0
27	0	0	isp-1 on ev	7	5			0
28	0	0	isp-1 on ev	7	7			0
29	0	0	isp-1 on ev	7	7			0
30	8	1	isp-1 on ev	7	7			0
31	0	0	isp-1 on ev	7	10			0
32	0	0	isp-1 on ev	7	10			0
33	11	0	isp-1 on ev	7	10			0
34	0	0	isp-1 on ev	7	10			0
35	0	0	isp-1 on ev	7	10			0
36	0	0	isp-1 on ev	7	10			0
37	8	0	isp-1 on ev	7	10			0
38	0	0	isp-1 on ev	7	10			0
39	0	0	isp-1 on ev	7	12			1
40	3	0	isp-1 on ev	7	12			1
1	0	0	isp-1 on repo-1	8	12			1
2	0	8	isp-1 on repo-1	8	12			0
3	0	11	isp-1 on repo-1	8	12			0
4	0	0	isp-1 on repo-1	8	12			0
5	0	5	isp-1 on repo-1	8	12			0
6	0	0	isp-1 on repo-1	8	12			0
7	0	25	isp-1 on repo-1	8	12			0
8	0	0	isp-1 on repo-1	8	12			0
9	0	0	isp-1 on repo-1	8	12			0
10	4	6	isp-1 on repo-1	8	12			0
11	0	0	isp-1 on repo-1	8	14			1
12	21	1	isp-1 on repo-1	8	14			1
13	0	0	isp-1 on repo-1	8	14			1
14	21	0	isp-1 on repo-1	8	14			1
15	0	0	isp-1 on repo-1	8	14			1
16	0	0	isp-1 on repo-1	8	14			1
17	19	0	isp-1 on repo-1	8	14			0
18	0	0	isp-1 on repo-1	8	14			0
19	3	0	isp-1 on repo-1	8	17			1
20	0	0	isp-1 on repo-1	8	17			1
21	0	0	isp-1 on repo-1	8	17			1
22	0	0	isp-1 on repo-1	8	17			1
23	0	0	isp-1 on repo-1	8	17			1
24	0	0	isp-1 on repo-1	8	17			1
25	0	0	isp-1 on repo-1	8	17			1
26	0	0	isp-1 on repo-1	8	17			1
27	0	0	isp-1 on repo-1	8	17			1
28	0	0	isp-1 on repo-1	8	17			1
29	0	0	isp-1 on repo-1	8	17			1
30	1	0	isp-1 on repo-1	8	17			0
1	0	0	isp-1 on repo-1 from adulthood	9	17			0
2	0	6	isp-1 on repo-1 from adulthood	9	17			0
3	0	6	isp-1 on repo-1 from adulthood	9	17			0
4	0	0	isp-1 on repo-1 from adulthood	9	17			0
5	0	14	isp-1 on repo-1 from adulthood	9	17			0
6	0	0	isp-1 on repo-1 from adulthood	9	19			1
7	0	3	isp-1 on repo-1 from adulthood	9	19			1
8	0	0	isp-1 on repo-1 from adulthood	9	19			0
9	0	0	isp-1 on repo-1 from adulthood	9	19			0
10	1	3	isp-1 on repo-1 from adulthood	9	19			0
11	0	0	isp-1 on repo-1 from adulthood	9	19			0
12	1	0	isp-1 on repo-1 from adulthood	9	19			0
13	0	0	isp-1 on repo-1 from adulthood	9	23			1
14	7	0	isp-1 on repo-1 from adulthood	9	23			1
15	0	0	isp-1 on repo-1 from adulthood	9	23			1
16	0	0	isp-1 on repo-1 from adulthood	9	23			1
17	14	2	isp-1 on repo-1 from adulthood	9	23			1
18	0	0	isp-1 on repo-1 from adulthood	9	23			1
19	3	0	isp-1 on repo-1 from adulthood	9	23			1
20	0	0	isp-1 on repo-1 from adulthood	9	23			1
21	0	0	isp-1 on repo-1 from adulthood	9	23			1
22	0	0	isp-1 on repo-1 from adulthood	9	23			1
23	15	0	isp-1 on repo-1 from adulthood	9	23			1
24	0	0	isp-1 on repo-1 from adulthood	9	23			1
25	0	0	isp-1 on repo-1 from adulthood	9	23			1
26	6	1	isp-1 on repo-1 from adulthood	9	23			1
27	0	0	isp-1 on repo-1 from adulthood	9	23			1
28	0	0	isp-1 on repo-1 from adulthood	9	23			0
29	0	0	isp-1 on repo-1 from adulthood	9	23			0
30	9	0	isp-1 on repo-1 from adulthood	9	23			0
31	0	0	isp-1 on repo-1 from adulthood	9	23			0
32	0	0	isp-1 on repo-1 from adulthood	9	23			0
33	16	0	isp-1 on repo-1 from adulthood	9	23			0
34	0	0	isp-1 on repo-1 from adulthood	9	23			0
35	0	0	isp-1 on repo-1 from adulthood	9	23			0
36	0	0	isp-1 on repo-1 from adulthood	9	23			0
37	14	0	isp-1 on repo-1 from adulthood	9	23			0
38	0	0	isp-1 on repo-1 from adulthood	9	26			1
39	0	0	isp-1 on repo-1 from adulthood	9	26			1
40	0	0	isp-1 on repo-1 from adulthood	9	26			1
41	0	0	isp-1 on repo-1 from adulthood	9	26			1
42	0	0	isp-1 on repo-1 from adulthood	9	26			1
43	0	0	isp-1 on repo-1 from adulthood	9	26			1
44	4	0	isp-1 on repo-1 from adulthood	9	26			1
					26			1
					30			1
					30			1
					30			1
					30			1
					30			0
					30			0
					30			0
					30			0
					30			0
					30			0
					33			1
					33			1
					33			1
					33			1
					33			1
					33			1
					33			1
					33			1
					33			1
					33			1
					33			1
					37			1
					37			1
					37			1
					37			1
					37			1
					37			1
					40			1
					40			1
					40			1
					40			1
					44			1
					44			1
					47			1
					2				0
					2				0
					2				0
					2				0
					2				0
					2				0
					3				0
					3				0
					5				0
					5				0
					5				0
					5				0
					5				0
					5				0
					5				0
					5				0
					5				0
					5				0
					5				0
					5				0
					5				0
					7				0
					7				0
					7				0
					7				0
					7				0
					7				0
					7				0
					7				0
					10				1
					10				1
					10				1
					10				1
					10				1
					10				0
					10				0
					10				0
					10				0
					10				0
					10				0
					10				0
					10				0
					10				0
					10				0
					10				0
					10				0
					10				0
					10				0
					10				0
					12				1
					12				1
					12				1
					12				1
					12				1
					12				1
					12				1
					12				1
					12				0
					12				0
					12				0
					12				0
					12				0
					12				0
					12				0
					12				0
					12				0
					12				0
					12				0
					14				1
					14				1
					14				1
					14				1
					14				1
					14				1
					14				1
					14				1
					14				1
					14				1
					14				1
					14				1
					14				1
					14				1
					14				1
					14				1
					14				1
					14				1
					14				0
					17				1
					17				1
					17				1
					17				1
					17				1
					17				1
					17				1
					17				0
					17				0
					19				1
					19				1
					19				1
					19				1
					19				1
					19				1
					19				1
					19				1
					19				1
					19				1
					19				1
					19				1
					23				1
					23				1
					23				1
					23				1
					23				1
					23				1
					23				1
					23				1
					23				1
					23				1
					26				1
					26				1
					26				1
					26				1
					30				1
					30				1
					40				1
					2					0
					3					0
					3					0
					5					0
					5					0
					5					0
					5					0
					5					0
					5					0
					5					0
					5					0
					5					0
					5					0
					5					0
					7					0
					7					0
					7					0
					7					0
					7					0
					7					0
					10					1
					10					0
					10					0
					10					0
					10					0
					10					0
					10					0
					10					0
					10					0
					10					0
					10					0
					12					1
					12					1
					12					0
					12					0
					12					0
					12					0
					12					0
					12					0
					12					0
					14					1
					14					1
					14					1
					14					1
					14					1
					14					1
					14					0
					14					0
					14					0
					17					1
					17					1
					17					1
					17					1
					17					1
					17					1
					17					1
					17					1
					17					1
					17					1
					17					0
					17					0
					17					0
					17					0
					19					1
					19					1
					19					1
					19					1
					19					1
					19					1
					19					1
					19					1
					19					0
					19					0
					23					1
					23					1
					23					1
					23					1
					23					1
					23					1
					23					1
					23					1
					23					1
					23					1
					23					1
					23					1
					23					1
					23					1
					23					1
					23					1
					23					1
					23					1
					23					1
					26					1
					26					1
					26					1
					26					1
					26					1
					26					1
					26					1
					26					1
					26					1
					26					1
					26					1
					26					1
					30					1
					30					1
					30					1
					30					1
					30					1
					30					1
					30					1
					30					1
					30					1
					30					1
					30					1
					30					1
					30					1
					30					1
					30					1
					30					1
					30					1
					33					1
					33					1
					40					1
					40					1
					5						0
					5						0
					5						0
					7						0
					10						1
					10						0
					10						0
					10						0
					10						0
					10						0
					10						0
					10						0
					10						0
					12						1
					12						1
					12						1
					12						0
					12						0
					12						0
					12						0
					14						1
					14						1
					14						1
					14						1
					14						1
					14						1
					14						1
					14						1
					14						1
					14						1
					14						1
					14						1
					14						1
					14						1
					14						1
					17						1
					17						1
					17						1
					17						1
					17						1
					17						1
					17						1
					17						1
					17						1
					17						1
					17						1
					17						1
					17						1
					17						1
					17						0
					19						1
					19						1
					19						1
					19						1
					19						1
					19						1
					19						1
					19						1
					19						1
					19						1
					19						1
					19						1
					19						1
					19						1
					19						1
					19						1
					19						1
					19						1
					19						1
					19						1
					19						1
					23						1
					23						1
					23						1
					23						1
					23						1
					23						1
					23						1
					23						1
					23						1
					23						1
					23						1
					23						1
					23						1
					23						1
					23						1
					23						1
					23						1
					23						1
					23						1
					23						1
					23						1
					23						1
					23						1
					23						1
					23						1
					23						1
					23						1
					23						1
					23						1
					23						1
					23						1
					23						1
					23						1
					23						1
					23						1
					26						1
					26						1
					26						1
					26						1
					26						1
					26						1
					26						1
					26						1
					26						1
					26						1
					26						1
					26						1
					26						1
					26						1
					26						1
					30						1
					30						1
					30						1
					47						1
					2							0
					2							0
					2							0
					2							0
					2							0
					2							0
					3							0
					3							0
					3							0
					3							0
					3							0
					3							0
					3							0
					3							0
					5							0
					5							0
					5							0
					5							0
					5							0
					5							0
					5							0
					5							0
					5							0
					5							0
					5							0
					5							0
					5							0
					5							0
					7							0
					7							0
					7							0
					7							0
					7							0
					7							0
					7							0
					7							0
					7							0
					7							0
					7							0
					7							0
					7							0
					7							0
					10							1
					10							1
					10							0
					10							0
					10							0
					10							0
					10							0
					10							0
					10							0
					12							1
					12							1
					12							1
					12							1
					12							1
					12							1
					12							0
					12							0
					14							1
					14							1
					14							1
					14							1
					14							1
					14							1
					14							1
					14							0
					17							1
					17							1
					17							1
					17							1
					19							1
					19							1
					19							1
					19							1
					23							1
					23							1
					23							1
					23							1
					23							1
					23							1
					26							1
					26							1
					26							1
					26							1
					26							1
					26							1
					26							1
					26							1
					26							1
					26							1
					26							1
					26							1
					26							1
					30							1
					30							1
					30							1
					30							1
					30							1
					30							1
					30							1
					30							1
					30							0
					33							1
					33							1
					33							1
					33							1
					33							1
					33							1
					33							1
					33							1
					33							1
					33							1
					33							1
					37							1
					37							1
					37							1
					37							1
					37							1
					37							1
					37							1
					37							1
					40							1
					40							1
					40							1
					2								0
					2								0
					2								0
					2								0
					2								0
					2								0
					2								0
					2								0
					3								0
					3								0
					3								0
					3								0
					3								0
					3								0
					3								0
					3								0
					3								0
					3								0
					3								0
					5								0
					5								0
					5								0
					5								0
					5								0
					7								0
					7								0
					7								0
					7								0
					7								0
					7								0
					7								0
					7								0
					7								0
					7								0
					7								0
					7								0
					7								0
					7								0
					7								0
					7								0
					7								0
					7								0
					7								0
					7								0
					7								0
					7								0
					7								0
					7								0
					7								0
					10								1
					10								1
					10								1
					10								1
					10								0
					10								0
					10								0
					10								0
					10								0
					10								0
					12								1
					12								1
					12								1
					12								1
					12								1
					12								1
					12								1
					12								1
					12								1
					12								1
					12								1
					12								1
					12								1
					12								1
					12								1
					12								1
					12								1
					12								1
					12								1
					12								1
					12								1
					12								0
					14								1
					14								1
					14								1
					14								1
					14								1
					14								1
					14								1
					14								1
					14								1
					14								1
					14								1
					14								1
					14								1
					14								1
					14								1
					14								1
					14								1
					14								1
					14								1
					14								1
					14								1
					17								1
					17								1
					17								1
					17								1
					17								1
					17								1
					17								1
					17								1
					17								1
					17								1
					17								1
					17								1
					17								1
					17								1
					17								1
					17								1
					17								1
					17								1
					17								1
					19								1
					19								1
					19								1
					30								1
					2									0
					2									0
					2									0
					2									0
					2									0
					2									0
					3									0
					3									0
					3									0
					3									0
					3									0
					3									0
					5									0
					5									0
					5									0
					5									0
					5									0
					5									0
					5									0
					5									0
					5									0
					5									0
					5									0
					5									0
					5									0
					5									0
					7									0
					7									0
					7									0
					10									1
					10									0
					10									0
					10									0
					12									1
					14									1
					14									1
					14									1
					14									1
					14									1
					14									1
					14									1
					17									1
					17									1
					17									1
					17									1
					17									1
					17									1
					17									1
					17									1
					17									1
					17									1
					17									1
					17									1
					17									1
					17									1
					17									0
					17									0
					19									1
					19									1
					19									1
					23									1
					23									1
					23									1
					23									1
					23									1
					23									1
					23									1
					23									1
					23									1
					23									1
					23									1
					23									1
					23									1
					23									1
					23									1
					26									1
					26									1
					26									1
					26									1
					26									1
					26									1
					26									0
					30									1
					30									1
					30									1
					30									1
					30									1
					30									1
					30									1
					30									1
					30									1
					33									1
					33									1
					33									1
					33									1
					33									1
					33									1
					33									1
					33									1
					33									1
					33									1
					33									1
					33									1
					33									1
					33									1
					33									1
					33									1
					37									1
					37									1
					37									1
					37									1
					37									1
					37									1
					37									1
					37									1
					37									1
					37									1
					37									1
					37									1
					37									1
					37									1
					44									1
					44									1
					44									1
					44									1

## Sheet: S3B_repeat 2
Day	N Dead	N Censor	Lifespan	Worksheet	Day	N2 on ev	N2 on repo-1 (Ahringer)	N2 on FL repo-1	N2 on N terminal repo-1	N2 on F11A10.7	MQ887 on ev	MQ887 on repo-1 (Ahringer)	MQ887 on FL repo-1	MQ887 on N terminal repo-1	MQ887 on F11A10.7
1	0	0	N2 on ev	1	4	0
2	0	0	N2 on ev	1	4	0
3	0	0	N2 on ev	1	6	0
4	0	2	N2 on ev	1	6	0
5	0	0	N2 on ev	1	6	0
6	0	4	N2 on ev	1	6	0
7	0	0	N2 on ev	1	8	1
8	1	3	N2 on ev	1	8	0
9	0	0	N2 on ev	1	8	0
10	0	0	N2 on ev	1	8	0
11	6	1	N2 on ev	1	11	1
12	0	0	N2 on ev	1	11	1
13	0	0	N2 on ev	1	11	1
14	12	0	N2 on ev	1	11	1
15	0	0	N2 on ev	1	11	1
16	12	0	N2 on ev	1	11	1
17	0	0	N2 on ev	1	11	0
18	9	0	N2 on ev	1	14	1
19	0	0	N2 on ev	1	14	1
20	50	0	N2 on ev	1	14	1
21	0	0	N2 on ev	1	14	1
22	15	0	N2 on ev	1	14	1
23	0	0	N2 on ev	1	14	1
24	3	0	N2 on ev	1	14	1
25	0	0	N2 on ev	1	14	1
26	0	0	N2 on ev	1	14	1
27	2	0	N2 on ev	1	14	1
1	0	0	N2 on repo-1 (Ahringer)	2	14	1
2	0	0	N2 on repo-1 (Ahringer)	2	14	1
3	0	0	N2 on repo-1 (Ahringer)	2	16	1
4	0	1	N2 on repo-1 (Ahringer)	2	16	1
5	0	0	N2 on repo-1 (Ahringer)	2	16	1
6	1	0	N2 on repo-1 (Ahringer)	2	16	1
7	0	0	N2 on repo-1 (Ahringer)	2	16	1
8	2	0	N2 on repo-1 (Ahringer)	2	16	1
9	0	0	N2 on repo-1 (Ahringer)	2	16	1
10	0	0	N2 on repo-1 (Ahringer)	2	16	1
11	7	3	N2 on repo-1 (Ahringer)	2	16	1
12	0	0	N2 on repo-1 (Ahringer)	2	16	1
13	0	0	N2 on repo-1 (Ahringer)	2	16	1
14	15	0	N2 on repo-1 (Ahringer)	2	16	1
15	0	0	N2 on repo-1 (Ahringer)	2	18	1
16	16	0	N2 on repo-1 (Ahringer)	2	18	1
17	0	0	N2 on repo-1 (Ahringer)	2	18	1
18	12	0	N2 on repo-1 (Ahringer)	2	18	1
19	0	0	N2 on repo-1 (Ahringer)	2	18	1
20	50	1	N2 on repo-1 (Ahringer)	2	18	1
21	0	0	N2 on repo-1 (Ahringer)	2	18	1
22	7	0	N2 on repo-1 (Ahringer)	2	18	1
23	0	0	N2 on repo-1 (Ahringer)	2	18	1
24	3	0	N2 on repo-1 (Ahringer)	2	20	1
25	0	0	N2 on repo-1 (Ahringer)	2	20	1
26	0	0	N2 on repo-1 (Ahringer)	2	20	1
27	2	0	N2 on repo-1 (Ahringer)	2	20	1
1	0	0	N2 on FL repo-1	3	20	1
2	0	1	N2 on FL repo-1	3	20	1
3	0	3	N2 on FL repo-1	3	20	1
4	0	2	N2 on FL repo-1	3	20	1
5	0	0	N2 on FL repo-1	3	20	1
6	0	5	N2 on FL repo-1	3	20	1
7	0	0	N2 on FL repo-1	3	20	1
8	0	5	N2 on FL repo-1	3	20	1
9	0	0	N2 on FL repo-1	3	20	1
10	0	0	N2 on FL repo-1	3	20	1
11	6	1	N2 on FL repo-1	3	20	1
12	0	0	N2 on FL repo-1	3	20	1
13	0	0	N2 on FL repo-1	3	20	1
14	16	0	N2 on FL repo-1	3	20	1
15	0	0	N2 on FL repo-1	3	20	1
16	32	0	N2 on FL repo-1	3	20	1
17	0	0	N2 on FL repo-1	3	20	1
18	9	0	N2 on FL repo-1	3	20	1
19	0	0	N2 on FL repo-1	3	20	1
20	31	0	N2 on FL repo-1	3	20	1
21	0	0	N2 on FL repo-1	3	20	1
22	9	0	N2 on FL repo-1	3	20	1
1	0	0	N2 on N terminal repo-1	4	20	1
2	0	1	N2 on N terminal repo-1	4	20	1
3	0	3	N2 on N terminal repo-1	4	20	1
4	0	1	N2 on N terminal repo-1	4	20	1
5	0	0	N2 on N terminal repo-1	4	20	1
6	0	3	N2 on N terminal repo-1	4	20	1
7	0	0	N2 on N terminal repo-1	4	20	1
8	0	3	N2 on N terminal repo-1	4	20	1
9	0	0	N2 on N terminal repo-1	4	20	1
10	0	0	N2 on N terminal repo-1	4	20	1
11	11	0	N2 on N terminal repo-1	4	20	1
12	0	0	N2 on N terminal repo-1	4	20	1
13	0	0	N2 on N terminal repo-1	4	20	1
14	12	0	N2 on N terminal repo-1	4	20	1
15	0	0	N2 on N terminal repo-1	4	20	1
16	20	0	N2 on N terminal repo-1	4	20	1
17	0	0	N2 on N terminal repo-1	4	20	1
18	7	0	N2 on N terminal repo-1	4	20	1
19	0	0	N2 on N terminal repo-1	4	20	1
20	47	0	N2 on N terminal repo-1	4	20	1
21	0	0	N2 on N terminal repo-1	4	20	1
22	10	0	N2 on N terminal repo-1	4	20	1
23	0	0	N2 on N terminal repo-1	4	20	1
24	1	0	N2 on N terminal repo-1	4	20	1
25	0	0	N2 on N terminal repo-1	4	22	1
26	0	0	N2 on N terminal repo-1	4	22	1
27	1	0	N2 on N terminal repo-1	4	22	1
1	0	0	N2 on F11A10.7	5	22	1
2	0	0	N2 on F11A10.7	5	22	1
3	0	0	N2 on F11A10.7	5	22	1
4	0	1	N2 on F11A10.7	5	22	1
5	0	0	N2 on F11A10.7	5	22	1
6	1	2	N2 on F11A10.7	5	22	1
7	0	0	N2 on F11A10.7	5	22	1
8	0	0	N2 on F11A10.7	5	22	1
9	0	0	N2 on F11A10.7	5	22	1
10	0	0	N2 on F11A10.7	5	22	1
11	2	1	N2 on F11A10.7	5	22	1
12	0	0	N2 on F11A10.7	5	22	1
13	0	0	N2 on F11A10.7	5	24	1
14	17	2	N2 on F11A10.7	5	24	1
15	0	0	N2 on F11A10.7	5	24	1
16	17	0	N2 on F11A10.7	5	27	1
17	0	0	N2 on F11A10.7	5	27	1
18	11	0	N2 on F11A10.7	5	4		0
19	0	0	N2 on F11A10.7	5	6		1
20	41	4	N2 on F11A10.7	5	8		1
21	0	0	N2 on F11A10.7	5	8		1
22	16	0	N2 on F11A10.7	5	11		1
23	0	0	N2 on F11A10.7	5	11		1
24	3	0	N2 on F11A10.7	5	11		1
25	0	0	N2 on F11A10.7	5	11		1
26	0	0	N2 on F11A10.7	5	11		1
27	2	0	N2 on F11A10.7	5	11		1
1	0	0	MQ887 on ev	6	11		1
2	0	5	MQ887 on ev	6	11		0
3	0	14	MQ887 on ev	6	11		0
4	0	7	MQ887 on ev	6	11		0
5	0	0	MQ887 on ev	6	14		1
6	0	13	MQ887 on ev	6	14		1
7	0	0	MQ887 on ev	6	14		1
8	0	4	MQ887 on ev	6	14		1
9	0	0	MQ887 on ev	6	14		1
10	0	0	MQ887 on ev	6	14		1
11	5	0	MQ887 on ev	6	14		1
12	0	0	MQ887 on ev	6	14		1
13	0	0	MQ887 on ev	6	14		1
14	9	1	MQ887 on ev	6	14		1
15	0	0	MQ887 on ev	6	14		1
16	7	0	MQ887 on ev	6	14		1
17	0	0	MQ887 on ev	6	14		1
18	0	0	MQ887 on ev	6	14		1
19	0	0	MQ887 on ev	6	14		1
20	4	0	MQ887 on ev	6	16		1
21	0	0	MQ887 on ev	6	16		1
22	6	0	MQ887 on ev	6	16		1
23	0	0	MQ887 on ev	6	16		1
24	5	0	MQ887 on ev	6	16		1
25	0	0	MQ887 on ev	6	16		1
26	0	0	MQ887 on ev	6	16		1
27	12	0	MQ887 on ev	6	16		1
28	0	0	MQ887 on ev	6	16		1
29	7	0	MQ887 on ev	6	16		1
30	0	0	MQ887 on ev	6	16		1
31	8	0	MQ887 on ev	6	16		1
32	0	0	MQ887 on ev	6	16		1
33	0	0	MQ887 on ev	6	16		1
34	2	0	MQ887 on ev	6	16		1
35	0	0	MQ887 on ev	6	16		1
36	4	0	MQ887 on ev	6	18		1
37	0	0	MQ887 on ev	6	18		1
38	2	0	MQ887 on ev	6	18		1
39	0	0	MQ887 on ev	6	18		1
40	0	0	MQ887 on ev	6	18		1
41	3	0	MQ887 on ev	6	18		1
42	0	0	MQ887 on ev	6	18		1
43	2	0	MQ887 on ev	6	18		1
1	0	0	MQ887 on repo-1 (Ahringer)	7	18		1
2	0	1	MQ887 on repo-1 (Ahringer)	7	18		1
3	0	2	MQ887 on repo-1 (Ahringer)	7	18		1
4	0	3	MQ887 on repo-1 (Ahringer)	7	18		1
5	0	0	MQ887 on repo-1 (Ahringer)	7	20		1
6	0	9	MQ887 on repo-1 (Ahringer)	7	20		1
7	0	0	MQ887 on repo-1 (Ahringer)	7	20		1
8	2	13	MQ887 on repo-1 (Ahringer)	7	20		1
9	0	0	MQ887 on repo-1 (Ahringer)	7	20		1
10	0	0	MQ887 on repo-1 (Ahringer)	7	20		1
11	14	3	MQ887 on repo-1 (Ahringer)	7	20		1
12	0	0	MQ887 on repo-1 (Ahringer)	7	20		1
13	0	0	MQ887 on repo-1 (Ahringer)	7	20		1
14	20	0	MQ887 on repo-1 (Ahringer)	7	20		1
15	0	0	MQ887 on repo-1 (Ahringer)	7	20		1
16	14	0	MQ887 on repo-1 (Ahringer)	7	20		1
17	0	0	MQ887 on repo-1 (Ahringer)	7	20		1
18	4	0	MQ887 on repo-1 (Ahringer)	7	20		1
19	0	0	MQ887 on repo-1 (Ahringer)	7	20		1
20	20	0	MQ887 on repo-1 (Ahringer)	7	20		1
21	0	0	MQ887 on repo-1 (Ahringer)	7	20		1
22	5	0	MQ887 on repo-1 (Ahringer)	7	20		1
23	0	0	MQ887 on repo-1 (Ahringer)	7	20		1
24	2	0	MQ887 on repo-1 (Ahringer)	7	20		1
25	0	0	MQ887 on repo-1 (Ahringer)	7	20		1
26	0	0	MQ887 on repo-1 (Ahringer)	7	20		1
27	6	0	MQ887 on repo-1 (Ahringer)	7	20		1
28	0	0	MQ887 on repo-1 (Ahringer)	7	20		1
29	1	0	MQ887 on repo-1 (Ahringer)	7	20		1
30	0	0	MQ887 on repo-1 (Ahringer)	7	20		1
31	1	0	MQ887 on repo-1 (Ahringer)	7	20		1
1	0	0	MQ887 on FL repo-1	8	20		1
2	0	0	MQ887 on FL repo-1	8	20		1
3	0	0	MQ887 on FL repo-1	8	20		1
4	0	1	MQ887 on FL repo-1	8	20		1
5	0	0	MQ887 on FL repo-1	8	20		1
6	2	1	MQ887 on FL repo-1	8	20		1
7	0	0	MQ887 on FL repo-1	8	20		1
8	5	0	MQ887 on FL repo-1	8	20		1
9	0	0	MQ887 on FL repo-1	8	20		1
10	0	0	MQ887 on FL repo-1	8	20		1
11	14	0	MQ887 on FL repo-1	8	20		1
12	0	0	MQ887 on FL repo-1	8	20		1
13	0	0	MQ887 on FL repo-1	8	20		1
14	23	1	MQ887 on FL repo-1	8	20		1
15	0	0	MQ887 on FL repo-1	8	20		1
16	13	0	MQ887 on FL repo-1	8	20		1
17	0	0	MQ887 on FL repo-1	8	20		1
18	9	0	MQ887 on FL repo-1	8	20		1
19	0	0	MQ887 on FL repo-1	8	20		1
20	26	0	MQ887 on FL repo-1	8	20		1
21	0	0	MQ887 on FL repo-1	8	20		1
22	9	0	MQ887 on FL repo-1	8	20		1
23	0	0	MQ887 on FL repo-1	8	20		1
24	3	0	MQ887 on FL repo-1	8	20		0
25	0	0	MQ887 on FL repo-1	8	22		1
26	0	0	MQ887 on FL repo-1	8	22		1
27	8	0	MQ887 on FL repo-1	8	22		1
28	0	0	MQ887 on FL repo-1	8	22		1
29	3	0	MQ887 on FL repo-1	8	22		1
30	0	0	MQ887 on FL repo-1	8	22		1
31	1	0	MQ887 on FL repo-1	8	22		1
32	0	0	MQ887 on FL repo-1	8	24		1
33	0	0	MQ887 on FL repo-1	8	24		1
34	1	0	MQ887 on FL repo-1	8	24		1
1	0	0	MQ887 on N terminal repo-1	9	27		1
2	0	0	MQ887 on N terminal repo-1	9	27		1
3	0	4	MQ887 on N terminal repo-1	9	2			0
4	0	1	MQ887 on N terminal repo-1	9	3			0
5	0	0	MQ887 on N terminal repo-1	9	3			0
6	0	5	MQ887 on N terminal repo-1	9	3			0
7	0	0	MQ887 on N terminal repo-1	9	4			0
8	4	2	MQ887 on N terminal repo-1	9	4			0
9	0	0	MQ887 on N terminal repo-1	9	6			0
10	0	0	MQ887 on N terminal repo-1	9	6			0
11	23	0	MQ887 on N terminal repo-1	9	6			0
12	0	0	MQ887 on N terminal repo-1	9	6			0
13	0	0	MQ887 on N terminal repo-1	9	6			0
14	34	0	MQ887 on N terminal repo-1	9	8			0
15	0	0	MQ887 on N terminal repo-1	9	8			0
16	23	0	MQ887 on N terminal repo-1	9	8			0
17	0	0	MQ887 on N terminal repo-1	9	8			0
18	4	0	MQ887 on N terminal repo-1	9	8			0
19	0	0	MQ887 on N terminal repo-1	9	11			1
20	6	1	MQ887 on N terminal repo-1	9	11			1
21	0	0	MQ887 on N terminal repo-1	9	11			1
22	4	0	MQ887 on N terminal repo-1	9	11			1
23	0	0	MQ887 on N terminal repo-1	9	11			1
24	2	0	MQ887 on N terminal repo-1	9	11			1
25	0	0	MQ887 on N terminal repo-1	9	11			0
26	0	0	MQ887 on N terminal repo-1	9	14			1
27	4	0	MQ887 on N terminal repo-1	9	14			1
28	0	0	MQ887 on N terminal repo-1	9	14			1
29	2	0	MQ887 on N terminal repo-1	9	14			1
30	0	0	MQ887 on N terminal repo-1	9	14			1
31	1	0	MQ887 on N terminal repo-1	9	14			1
1	0	0	MQ887 on F11A10.7	10	14			1
2	0	3	MQ887 on F11A10.7	10	14			1
3	0	8	MQ887 on F11A10.7	10	14			1
4	0	4	MQ887 on F11A10.7	10	14			1
5	0	0	MQ887 on F11A10.7	10	14			1
6	0	8	MQ887 on F11A10.7	10	14			1
7	0	0	MQ887 on F11A10.7	10	14			1
8	0	4	MQ887 on F11A10.7	10	14			1
9	0	0	MQ887 on F11A10.7	10	14			1
10	0	0	MQ887 on F11A10.7	10	14			1
11	4	2	MQ887 on F11A10.7	10	16			1
12	0	0	MQ887 on F11A10.7	10	16			1
13	0	0	MQ887 on F11A10.7	10	16			1
14	4	4	MQ887 on F11A10.7	10	16			1
15	0	0	MQ887 on F11A10.7	10	16			1
16	6	0	MQ887 on F11A10.7	10	16			1
17	0	0	MQ887 on F11A10.7	10	16			1
18	3	0	MQ887 on F11A10.7	10	16			1
19	0	0	MQ887 on F11A10.7	10	16			1
20	8	0	MQ887 on F11A10.7	10	16			1
21	0	0	MQ887 on F11A10.7	10	16			1
22	9	0	MQ887 on F11A10.7	10	16			1
23	0	0	MQ887 on F11A10.7	10	16			1
24	8	0	MQ887 on F11A10.7	10	16			1
25	0	0	MQ887 on F11A10.7	10	16			1
26	0	0	MQ887 on F11A10.7	10	16			1
27	22	0	MQ887 on F11A10.7	10	16			1
28	0	0	MQ887 on F11A10.7	10	16			1
29	8	0	MQ887 on F11A10.7	10	16			1
30	0	0	MQ887 on F11A10.7	10	16			1
31	5	0	MQ887 on F11A10.7	10	16			1
32	0	0	MQ887 on F11A10.7	10	16			1
33	0	0	MQ887 on F11A10.7	10	16			1
34	6	0	MQ887 on F11A10.7	10	16			1
35	0	0	MQ887 on F11A10.7	10	16			1
36	1	0	MQ887 on F11A10.7	10	16			1
37	0	0	MQ887 on F11A10.7	10	16			1
38	2	0	MQ887 on F11A10.7	10	16			1
39	0	0	MQ887 on F11A10.7	10	16			1
40	0	0	MQ887 on F11A10.7	10	16			1
41	1	0	MQ887 on F11A10.7	10	16			1
					16			1
					18			1
					18			1
					18			1
					18			1
					18			1
					18			1
					18			1
					18			1
					18			1
					20			1
					20			1
					20			1
					20			1
					20			1
					20			1
					20			1
					20			1
					20			1
					20			1
					20			1
					20			1
					20			1
					20			1
					20			1
					20			1
					20			1
					20			1
					20			1
					20			1
					20			1
					20			1
					20			1
					20			1
					20			1
					20			1
					20			1
					20			1
					20			1
					20			1
					20			1
					22			1
					22			1
					22			1
					22			1
					22			1
					22			1
					22			1
					22			1
					22			1
					2				0
					3				0
					3				0
					3				0
					4				0
					6				0
					6				0
					6				0
					8				0
					8				0
					8				0
					11				1
					11				1
					11				1
					11				1
					11				1
					11				1
					11				1
					11				1
					11				1
					11				1
					11				1
					14				1
					14				1
					14				1
					14				1
					14				1
					14				1
					14				1
					14				1
					14				1
					14				1
					14				1
					14				1
					16				1
					16				1
					16				1
					16				1
					16				1
					16				1
					16				1
					16				1
					16				1
					16				1
					16				1
					16				1
					16				1
					16				1
					16				1
					16				1
					16				1
					16				1
					16				1
					16				1
					18				1
					18				1
					18				1
					18				1
					18				1
					18				1
					18				1
					20				1
					20				1
					20				1
					20				1
					20				1
					20				1
					20				1
					20				1
					20				1
					20				1
					20				1
					20				1
					20				1
					20				1
					20				1
					20				1
					20				1
					20				1
					20				1
					20				1
					20				1
					20				1
					20				1
					20				1
					20				1
					20				1
					20				1
					20				1
					20				1
					20				1
					20				1
					20				1
					20				1
					20				1
					20				1
					20				1
					20				1
					20				1
					20				1
					20				1
					20				1
					20				1
					20				1
					20				1
					20				1
					20				1
					20				1
					22				1
					22				1
					22				1
					22				1
					22				1
					22				1
					22				1
					22				1
					22				1
					22				1
					24				1
					27				1
					4					0
					6					1
					6					0
					6					0
					11					1
					11					1
					11					0
					14					1
					14					1
					14					1
					14					1
					14					1
					14					1
					14					1
					14					1
					14					1
					14					1
					14					1
					14					1
					14					1
					14					1
					14					1
					14					1
					14					1
					14					0
					14					0
					16					1
					16					1
					16					1
					16					1
					16					1
					16					1
					16					1
					16					1
					16					1
					16					1
					16					1
					16					1
					16					1
					16					1
					16					1
					16					1
					16					1
					18					1
					18					1
					18					1
					18					1
					18					1
					18					1
					18					1
					18					1
					18					1
					18					1
					18					1
					20					1
					20					1
					20					1
					20					1
					20					1
					20					1
					20					1
					20					1
					20					1
					20					1
					20					1
					20					1
					20					1
					20					1
					20					1
					20					1
					20					1
					20					1
					20					1
					20					1
					20					1
					20					1
					20					1
					20					1
					20					1
					20					1
					20					1
					20					1
					20					1
					20					1
					20					1
					20					1
					20					1
					20					1
					20					1
					20					1
					20					1
					20					1
					20					1
					20					1
					20					1
					20					0
					20					0
					20					0
					20					0
					22					1
					22					1
					22					1
					22					1
					22					1
					22					1
					22					1
					22					1
					22					1
					22					1
					22					1
					22					1
					22					1
					22					1
					22					1
					22					1
					24					1
					24					1
					24					1
					27					1
					27					1
					2						0
					2						0
					2						0
					2						0
					2						0
					3						0
					3						0
					3						0
					3						0
					3						0
					3						0
					3						0
					3						0
					3						0
					3						0
					3						0
					3						0
					3						0
					3						0
					4						0
					4						0
					4						0
					4						0
					4						0
					4						0
					4						0
					6						0
					6						0
					6						0
					6						0
					6						0
					6						0
					6						0
					6						0
					6						0
					6						0
					6						0
					6						0
					6						0
					8						0
					8						0
					8						0
					8						0
					11						1
					11						1
					11						1
					11						1
					11						1
					14						1
					14						1
					14						1
					14						1
					14						1
					14						1
					14						1
					14						1
					14						1
					14						0
					16						1
					16						1
					16						1
					16						1
					16						1
					16						1
					16						1
					20						1
					20						1
					20						1
					20						1
					22						1
					22						1
					22						1
					22						1
					22						1
					22						1
					24						1
					24						1
					24						1
					24						1
					24						1
					27						1
					27						1
					27						1
					27						1
					27						1
					27						1
					27						1
					27						1
					27						1
					27						1
					27						1
					27						1
					29						1
					29						1
					29						1
					29						1
					29						1
					29						1
					29						1
					31						1
					31						1
					31						1
					31						1
					31						1
					31						1
					31						1
					31						1
					34						1
					34						1
					36						1
					36						1
					36						1
					36						1
					38						1
					38						1
					41						1
					41						1
					41						1
					43						1
					43						1
					2							0
					3							0
					3							0
					4							0
					4							0
					4							0
					6							0
					6							0
					6							0
					6							0
					6							0
					6							0
					6							0
					6							0
					6							0
					8							1
					8							1
					8							0
					8							0
					8							0
					8							0
					8							0
					8							0
					8							0
					8							0
					8							0
					8							0
					8							0
					8							0
					8							0
					11							1
					11							1
					11							1
					11							1
					11							1
					11							1
					11							1
					11							1
					11							1
					11							1
					11							1
					11							1
					11							1
					11							1
					11							0
					11							0
					11							0
					14							1
					14							1
					14							1
					14							1
					14							1
					14							1
					14							1
					14							1
					14							1
					14							1
					14							1
					14							1
					14							1
					14							1
					14							1
					14							1
					14							1
					14							1
					14							1
					14							1
					16							1
					16							1
					16							1
					16							1
					16							1
					16							1
					16							1
					16							1
					16							1
					16							1
					16							1
					16							1
					16							1
					16							1
					18							1
					18							1
					18							1
					18							1
					20							1
					20							1
					20							1
					20							1
					20							1
					20							1
					20							1
					20							1
					20							1
					20							1
					20							1
					20							1
					20							1
					20							1
					20							1
					20							1
					20							1
					20							1
					20							1
					20							1
					22							1
					22							1
					22							1
					22							1
					22							1
					24							1
					24							1
					27							1
					27							1
					27							1
					27							1
					27							1
					27							1
					29							1
					31							1
					4								0
					6								1
					6								1
					6								0
					8								1
					8								1
					8								1
					8								1
					8								1
					11								1
					11								1
					11								1
					11								1
					11								1
					11								1
					11								1
					11								1
					11								1
					11								1
					11								1
					11								1
					11								1
					11								1
					14								1
					14								1
					14								1
					14								1
					14								1
					14								1
					14								1
					14								1
					14								1
					14								1
					14								1
					14								1
					14								1
					14								1
					14								1
					14								1
					14								1
					14								1
					14								1
					14								1
					14								1
					14								1
					14								1
					14								0
					16								1
					16								1
					16								1
					16								1
					16								1
					16								1
					16								1
					16								1
					16								1
					16								1
					16								1
					16								1
					16								1
					18								1
					18								1
					18								1
					18								1
					18								1
					18								1
					18								1
					18								1
					18								1
					20								1
					20								1
					20								1
					20								1
					20								1
					20								1
					20								1
					20								1
					20								1
					20								1
					20								1
					20								1
					20								1
					20								1
					20								1
					20								1
					20								1
					20								1
					20								1
					20								1
					20								1
					20								1
					20								1
					20								1
					20								1
					20								1
					22								1
					22								1
					22								1
					22								1
					22								1
					22								1
					22								1
					22								1
					22								1
					24								1
					24								1
					24								1
					27								1
					27								1
					27								1
					27								1
					27								1
					27								1
					27								1
					27								1
					29								1
					29								1
					29								1
					31								1
					34								1
					3									0
					3									0
					3									0
					3									0
					4									0
					6									0
					6									0
					6									0
					6									0
					6									0
					8									1
					8									1
					8									1
					8									1
					8									0
					8									0
					11									1
					11									1
					11									1
					11									1
					11									1
					11									1
					11									1
					11									1
					11									1
					11									1
					11									1
					11									1
					11									1
					11									1
					11									1
					11									1
					11									1
					11									1
					11									1
					11									1
					11									1
					11									1
					11									1
					14									1
					14									1
					14									1
					14									1
					14									1
					14									1
					14									1
					14									1
					14									1
					14									1
					14									1
					14									1
					14									1
					14									1
					14									1
					14									1
					14									1
					14									1
					14									1
					14									1
					14									1
					14									1
					14									1
					14									1
					14									1
					14									1
					14									1
					14									1
					14									1
					14									1
					14									1
					14									1
					14									1
					14									1
					16									1
					16									1
					16									1
					16									1
					16									1
					16									1
					16									1
					16									1
					16									1
					16									1
					16									1
					16									1
					16									1
					16									1
					16									1
					16									1
					16									1
					16									1
					16									1
					16									1
					16									1
					16									1
					16									1
					18									1
					18									1
					18									1
					18									1
					20									1
					20									1
					20									1
					20									1
					20									1
					20									1
					20									0
					22									1
					22									1
					22									1
					22									1
					24									1
					24									1
					27									1
					27									1
					27									1
					27									1
					29									1
					29									1
					31									1
					2										0
					2										0
					2										0
					3										0
					3										0
					3										0
					3										0
					3										0
					3										0
					3										0
					3										0
					4										0
					4										0
					4										0
					4										0
					6										0
					6										0
					6										0
					6										0
					6										0
					6										0
					6										0
					6										0
					8										0
					8										0
					8										0
					8										0
					11										1
					11										1
					11										1
					11										1
					11										0
					11										0
					14										1
					14										1
					14										1
					14										1
					14										0
					14										0
					14										0
					14										0
					16										1
					16										1
					16										1
					16										1
					16										1
					16										1
					18										1
					18										1
					18										1
					20										1
					20										1
					20										1
					20										1
					20										1
					20										1
					20										1
					20										1
					22										1
					22										1
					22										1
					22										1
					22										1
					22										1
					22										1
					22										1
					22										1
					24										1
					24										1
					24										1
					24										1
					24										1
					24										1
					24										1
					24										1
					27										1
					27										1
					27										1
					27										1
					27										1
					27										1
					27										1
					27										1
					27										1
					27										1
					27										1
					27										1
					27										1
					27										1
					27										1
					27										1
					27										1
					27										1
					27										1
					27										1
					27										1
					27										1
					29										1
					29										1
					29										1
					29										1
					29										1
					29										1
					29										1
					29										1
					31										1
					31										1
					31										1
					31										1
					31										1
					34										1
					34										1
					34										1
					34										1
					34										1
					34										1
					36										1
					38										1
					38										1
					41										1

## Sheet: S3C_data
Day	N Dead	N Censor	Lifespan	Worksheet	Day	N2 EV	N2 REPO RNAi	N2 SFA RNAi	Nuo-6 EV	Nuo-6 REPO RNAi	Nuo-6 SFA RNAi	7
1	0	0	N2 EV	1	4	0
2	0	0	N2 EV	1	4	0
3	0	0	N2 EV	1	5	0
4	0	2	N2 EV	1	7	0
5	0	1	N2 EV	1	10	1
6	0	0	N2 EV	1	10	1
7	0	1	N2 EV	1	12	1
8	0	0	N2 EV	1	12	1
9	0	0	N2 EV	1	12	1
10	2	0	N2 EV	1	12	1
11	0	0	N2 EV	1	12	1
12	10	0	N2 EV	1	12	1
13	0	0	N2 EV	1	12	1
14	11	0	N2 EV	1	12	1
15	0	0	N2 EV	1	12	1
16	0	0	N2 EV	1	12	1
17	22	0	N2 EV	1	14	1
18	0	0	N2 EV	1	14	1
19	25	0	N2 EV	1	14	1
20	0	0	N2 EV	1	14	1
21	23	0	N2 EV	1	14	1
22	0	0	N2 EV	1	14	1
23	0	0	N2 EV	1	14	1
24	17	0	N2 EV	1	14	1
25	0	0	N2 EV	1	14	1
26	6	0	N2 EV	1	14	1
1	0	0	N2 REPO RNAi	2	14	1
2	0	0	N2 REPO RNAi	2	17	1
3	0	3	N2 REPO RNAi	2	17	1
4	0	4	N2 REPO RNAi	2	17	1
5	0	3	N2 REPO RNAi	2	17	1
6	0	0	N2 REPO RNAi	2	17	1
7	0	5	N2 REPO RNAi	2	17	1
8	0	0	N2 REPO RNAi	2	17	1
9	0	0	N2 REPO RNAi	2	17	1
10	3	1	N2 REPO RNAi	2	17	1
11	0	0	N2 REPO RNAi	2	17	1
12	8	0	N2 REPO RNAi	2	17	1
13	0	0	N2 REPO RNAi	2	17	1
14	9	0	N2 REPO RNAi	2	17	1
15	0	0	N2 REPO RNAi	2	17	1
16	0	0	N2 REPO RNAi	2	17	1
17	17	0	N2 REPO RNAi	2	17	1
18	0	0	N2 REPO RNAi	2	17	1
19	23	0	N2 REPO RNAi	2	17	1
20	0	0	N2 REPO RNAi	2	17	1
21	28	0	N2 REPO RNAi	2	17	1
22	0	0	N2 REPO RNAi	2	17	1
23	0	0	N2 REPO RNAi	2	17	1
24	14	0	N2 REPO RNAi	2	19	1
25	0	0	N2 REPO RNAi	2	19	1
26	2	0	N2 REPO RNAi	2	19	1
1	0	0	N2 SFA RNAi	3	19	1
2	0	0	N2 SFA RNAi	3	19	1
3	0	0	N2 SFA RNAi	3	19	1
4	0	0	N2 SFA RNAi	3	19	1
5	0	0	N2 SFA RNAi	3	19	1
6	0	0	N2 SFA RNAi	3	19	1
7	0	0	N2 SFA RNAi	3	19	1
8	0	0	N2 SFA RNAi	3	19	1
9	0	0	N2 SFA RNAi	3	19	1
10	2	0	N2 SFA RNAi	3	19	1
11	0	0	N2 SFA RNAi	3	19	1
12	8	0	N2 SFA RNAi	3	19	1
13	0	0	N2 SFA RNAi	3	19	1
14	8	0	N2 SFA RNAi	3	19	1
15	0	0	N2 SFA RNAi	3	19	1
16	0	0	N2 SFA RNAi	3	19	1
17	26	0	N2 SFA RNAi	3	19	1
18	0	0	N2 SFA RNAi	3	19	1
19	32	0	N2 SFA RNAi	3	19	1
20	0	0	N2 SFA RNAi	3	19	1
21	24	1	N2 SFA RNAi	3	19	1
22	4	0	N2 SFA RNAi	3	19	1
23	0	0	N2 SFA RNAi	3	21	1
24	13	0	N2 SFA RNAi	3	21	1
25	1	0	N2 SFA RNAi	3	21	1
26	1	0	N2 SFA RNAi	3	21	1
1	0	0	Nuo-6 EV	4	21	1
2	0	1	Nuo-6 EV	4	21	1
3	0	37	Nuo-6 EV	4	21	1
4	0	21	Nuo-6 EV	4	21	1
5	0	0	Nuo-6 EV	4	21	1
6	0	13	Nuo-6 EV	4	21	1
7	0	0	Nuo-6 EV	4	21	1
8	0	0	Nuo-6 EV	4	21	1
9	1	3	Nuo-6 EV	4	21	1
10	0	0	Nuo-6 EV	4	21	1
11	2	0	Nuo-6 EV	4	21	1
12	0	0	Nuo-6 EV	4	21	1
13	2	0	Nuo-6 EV	4	21	1
14	0	0	Nuo-6 EV	4	21	1
15	0	0	Nuo-6 EV	4	21	1
16	3	1	Nuo-6 EV	4	21	1
17	0	0	Nuo-6 EV	4	21	1
18	3	0	Nuo-6 EV	4	21	1
19	0	0	Nuo-6 EV	4	21	1
20	5	0	Nuo-6 EV	4	24	1
21	0	0	Nuo-6 EV	4	24	1
22	0	0	Nuo-6 EV	4	24	1
23	4	0	Nuo-6 EV	4	24	1
24	0	0	Nuo-6 EV	4	24	1
25	4	0	Nuo-6 EV	4	24	1
26	0	0	Nuo-6 EV	4	24	1
27	2	0	Nuo-6 EV	4	24	1
28	0	0	Nuo-6 EV	4	24	1
29	0	0	Nuo-6 EV	4	24	1
30	0	0	Nuo-6 EV	4	24	1
31	6	1	Nuo-6 EV	4	24	1
32	0	0	Nuo-6 EV	4	24	1
33	2	0	Nuo-6 EV	4	24	1
34	0	0	Nuo-6 EV	4	24	1
35	0	0	Nuo-6 EV	4	24	1
36	0	0	Nuo-6 EV	4	24	1
37	5	0	Nuo-6 EV	4	26	1
38	0	0	Nuo-6 EV	4	26	1
39	4	0	Nuo-6 EV	4	26	1
1	0	0	Nuo-6 REPO RNAi	5	26	1
2	0	1	Nuo-6 REPO RNAi	5	26	1
3	0	1	Nuo-6 REPO RNAi	5	26	1
4	0	1	Nuo-6 REPO RNAi	5	3		0
5	0	0	Nuo-6 REPO RNAi	5	3		0
6	0	2	Nuo-6 REPO RNAi	5	3		0
7	0	0	Nuo-6 REPO RNAi	5	4		0
8	0	0	Nuo-6 REPO RNAi	5	4		0
9	4	1	Nuo-6 REPO RNAi	5	4		0
10	0	0	Nuo-6 REPO RNAi	5	4		0
11	5	0	Nuo-6 REPO RNAi	5	5		0
12	0	0	Nuo-6 REPO RNAi	5	5		0
13	8	0	Nuo-6 REPO RNAi	5	5		0
14	0	0	Nuo-6 REPO RNAi	5	7		0
15	0	0	Nuo-6 REPO RNAi	5	7		0
16	25	1	Nuo-6 REPO RNAi	5	7		0
17	0	0	Nuo-6 REPO RNAi	5	7		0
18	19	0	Nuo-6 REPO RNAi	5	7		0
19	5	0	Nuo-6 REPO RNAi	5	10		1
20	17	0	Nuo-6 REPO RNAi	5	10		1
21	3	0	Nuo-6 REPO RNAi	5	10		1
22	0	0	Nuo-6 REPO RNAi	5	10		0
23	12	1	Nuo-6 REPO RNAi	5	12		1
24	3	0	Nuo-6 REPO RNAi	5	12		1
25	3	0	Nuo-6 REPO RNAi	5	12		1
26	0	0	Nuo-6 REPO RNAi	5	12		1
27	3	0	Nuo-6 REPO RNAi	5	12		1
28	1	0	Nuo-6 REPO RNAi	5	12		1
29	0	0	Nuo-6 REPO RNAi	5	12		1
30	0	0	Nuo-6 REPO RNAi	5	12		1
31	4	0	Nuo-6 REPO RNAi	5	14		1
1	0	0	Nuo-6 SFA RNAi	6	14		1
2	0	0	Nuo-6 SFA RNAi	6	14		1
3	0	1	Nuo-6 SFA RNAi	6	14		1
4	0	2	Nuo-6 SFA RNAi	6	14		1
5	0	0	Nuo-6 SFA RNAi	6	14		1
6	0	3	Nuo-6 SFA RNAi	6	14		1
7	0	0	Nuo-6 SFA RNAi	6	14		1
8	0	0	Nuo-6 SFA RNAi	6	14		1
9	3	4	Nuo-6 SFA RNAi	6	17		1
10	0	0	Nuo-6 SFA RNAi	6	17		1
11	5	0	Nuo-6 SFA RNAi	6	17		1
12	0	0	Nuo-6 SFA RNAi	6	17		1
13	13	1	Nuo-6 SFA RNAi	6	17		1
14	0	0	Nuo-6 SFA RNAi	6	17		1
15	0	0	Nuo-6 SFA RNAi	6	17		1
16	36	1	Nuo-6 SFA RNAi	6	17		1
17	0	0	Nuo-6 SFA RNAi	6	17		1
18	22	1	Nuo-6 SFA RNAi	6	17		1
19	0	0	Nuo-6 SFA RNAi	6	17		1
20	17	0	Nuo-6 SFA RNAi	6	17		1
21	0	0	Nuo-6 SFA RNAi	6	17		1
22	0	0	Nuo-6 SFA RNAi	6	17		1
23	9	0	Nuo-6 SFA RNAi	6	17		1
24	0	0	Nuo-6 SFA RNAi	6	17		1
25	1	0	Nuo-6 SFA RNAi	6	17		1
26	0	0	Nuo-6 SFA RNAi	6	19		1
27	1	0	Nuo-6 SFA RNAi	6	19		1
1	0	0	7	7	19		1
2	0	0	7	7	19		1
3	0	0	7	7	19		1
4	0	0	7	7	19		1
5	0	0	7	7	19		1
6	0	0	7	7	19		1
7	0	0	7	7	19		1
8	0	0	7	7	19		1
9	0	0	7	7	19		1
10	0	0	7	7	19		1
11	0	0	7	7	19		1
12	0	0	7	7	19		1
13	0	0	7	7	19		1
14	0	0	7	7	19		1
15	0	0	7	7	19		1
16	0	0	7	7	19		1
17	0	0	7	7	19		1
18	0	0	7	7	19		1
19	0	0	7	7	19		1
20	0	0	7	7	19		1
21	0	0	7	7	19		1
22	0	0	7	7	21		1
23	0	0	7	7	21		1
24	0	0	7	7	21		1
25	0	0	7	7	21		1
26	0	0	7	7	21		1
27	0	0	7	7	21		1
28	0	0	7	7	21		1
29	0	0	7	7	21		1
30	0	0	7	7	21		1
31	0	0	7	7	21		1
32	0	0	7	7	21		1
33	0	0	7	7	21		1
34	0	0	7	7	21		1
35	0	0	7	7	21		1
36	0	0	7	7	21		1
37	0	0	7	7	21		1
38	0	0	7	7	21		1
39	0	0	7	7	21		1
40	0	0	7	7	21		1
41	0	0	7	7	21		1
42	0	0	7	7	21		1
43	0	0	7	7	21		1
44	0	0	7	7	21		1
45	0	0	7	7	21		1
46	0	0	7	7	21		1
47	0	0	7	7	21		1
48	0	0	7	7	21		1
				7	21		1
				7	24		1
				7	24		1
				7	24		1
				7	24		1
				7	24		1
				7	24		1
				7	24		1
				7	24		1
				7	24		1
				7	24		1
				7	24		1
				7	24		1
				7	24		1
				7	24		1
				7	26		1
				7	26		1
				7	10			1
				7	10			1
				7	12			1
				7	12			1
				7	12			1
				7	12			1
				7	12			1
				7	12			1
				7	12			1
				7	12			1
				7	14			1
				7	14			1
				7	14			1
				7	14			1
				7	14			1
				7	14			1
					14			1
					14			1
					17			1
					17			1
					17			1
					17			1
					17			1
					17			1
					17			1
					17			1
					17			1
					17			1
					17			1
					17			1
					17			1
					17			1
					17			1
					17			1
					17			1
					17			1
					17			1
					17			1
					17			1
					17			1
					17			1
					17			1
					17			1
					17			1
					19			1
					19			1
					19			1
					19			1
					19			1
					19			1
					19			1
					19			1
					19			1
					19			1
					19			1
					19			1
					19			1
					19			1
					19			1
					19			1
					19			1
					19			1
					19			1
					19			1
					19			1
					19			1
					19			1
					19			1
					19			1
					19			1
					19			1
					19			1
					19			1
					19			1
					19			1
					19			1
					21			1
					21			1
					21			1
					21			1
					21			1
					21			1
					21			1
					21			1
					21			1
					21			1
					21			1
					21			1
					21			1
					21			1
					21			1
					21			1
					21			1
					21			1
					21			1
					21			1
					21			1
					21			1
					21			1
					21			1
					21			0
					22			1
					22			1
					22			1
					22			1
					24			1
					24			1
					24			1
					24			1
					24			1
					24			1
					24			1
					24			1
					24			1
					24			1
					24			1
					24			1
					24			1
					25			1
					26			1
					2				0
					3				0
					3				0
					3				0
					3				0
					3				0
					3				0
					3				0
					3				0
					3				0
					3				0
					3				0
					3				0
					3				0
					3				0
					3				0
					3				0
					3				0
					3				0
					3				0
					3				0
					3				0
					3				0
					3				0
					3				0
					3				0
					3				0
					3				0
					3				0
					3				0
					3				0
					3				0
					3				0
					3				0
					3				0
					3				0
					3				0
					3				0
					4				0
					4				0
					4				0
					4				0
					4				0
					4				0
					4				0
					4				0
					4				0
					4				0
					4				0
					4				0
					4				0
					4				0
					4				0
					4				0
					4				0
					4				0
					4				0
					4				0
					4				0
					6				0
					6				0
					6				0
					6				0
					6				0
					6				0
					6				0
					6				0
					6				0
					6				0
					6				0
					6				0
					6				0
					9				1
					9				0
					9				0
					9				0
					11				1
					11				1
					13				1
					13				1
					16				1
					16				1
					16				1
					16				0
					18				1
					18				1
					18				1
					20				1
					20				1
					20				1
					20				1
					20				1
					23				1
					23				1
					23				1
					23				1
					25				1
					25				1
					25				1
					25				1
					27				1
					27				1
					31				1
					31				1
					31				1
					31				1
					31				1
					31				1
					31				0
					33				1
					33				1
					37				1
					37				1
					37				1
					37				1
					37				1
					39				1
					39				1
					39				1
					39				1
					2					0
					3					0
					4					0
					6					0
					6					0
					9					1
					9					1
					9					1
					9					1
					9					0
					11					1
					11					1
					11					1
					11					1
					11					1
					13					1
					13					1
					13					1
					13					1
					13					1
					13					1
					13					1
					13					1
					16					1
					16					1
					16					1
					16					1
					16					1
					16					1
					16					1
					16					1
					16					1
					16					1
					16					1
					16					1
					16					1
					16					1
					16					1
					16					1
					16					1
					16					1
					16					1
					16					1
					16					1
					16					1
					16					1
					16					1
					16					1
					16					0
					18					1
					18					1
					18					1
					18					1
					18					1
					18					1
					18					1
					18					1
					18					1
					18					1
					18					1
					18					1
					18					1
					18					1
					18					1
					18					1
					18					1
					18					1
					18					1
					19					1
					19					1
					19					1
					19					1
					19					1
					20					1
					20					1
					20					1
					20					1
					20					1
					20					1
					20					1
					20					1
					20					1
					20					1
					20					1
					20					1
					20					1
					20					1
					20					1
					20					1
					20					1
					21					1
					21					1
					21					1
					23					1
					23					1
					23					1
					23					1
					23					1
					23					1
					23					1
					23					1
					23					1
					23					1
					23					1
					23					1
					23					0
					24					1
					24					1
					24					1
					25					1
					25					1
					25					1
					27					1
					27					1
					27					1
					28					1
					31					1
					31					1
					31					1
					31					1
					3						0
					4						0
					4						0
					6						0
					6						0
					6						0
					9						1
					9						1
					9						1
					9						0
					9						0
					9						0
					9						0
					11						1
					11						1
					11						1
					11						1
					11						1
					13						1
					13						1
					13						1
					13						1
					13						1
					13						1
					13						1
					13						1
					13						1
					13						1
					13						1
					13						1
					13						1
					13						0
					16						1
					16						1
					16						1
					16						1
					16						1
					16						1
					16						1
					16						1
					16						1
					16						1
					16						1
					16						1
					16						1
					16						1
					16						1
					16						1
					16						1
					16						1
					16						1
					16						1
					16						1
					16						1
					16						1
					16						1
					16						1
					16						1
					16						1
					16						1
					16						1
					16						1
					16						1
					16						1
					16						1
					16						1
					16						1
					16						1
					16						0
					18						1
					18						1
					18						1
					18						1
					18						1
					18						1
					18						1
					18						1
					18						1
					18						1
					18						1
					18						1
					18						1
					18						1
					18						1
					18						1
					18						1
					18						1
					18						1
					18						1
					18						1
					18						1
					18						0
					20						1
					20						1
					20						1
					20						1
					20						1
					20						1
					20						1
					20						1
					20						1
					20						1
					20						1
					20						1
					20						1
					20						1
					20						1
					20						1
					20						1
					23						1
					23						1
					23						1
					23						1
					23						1
					23						1
					23						1
					23						1
					23						1
					25						1
					27						1

[truncated: 11 more sheets: S3C_repeat 2, S3D_data, S3D_repeat 2, S3D_repeat 3, S3E_Data, S3E_repeat 2, S3F_Data, S3F_repeat 2, S3G_Data, S3H_Data, S3H_calculations]
