# Supplementary material for: The efficacy of longevity interventions in Caenorhabditis elegans is determined by the early life activity of RNA splicing factors
Source: PLoS Biol. 2025 Nov 21;23(11):e3003504. doi: 10.1371/journal.pbio.3003504 (PMC12671814; doi:10.1371/journal.pbio.3003504)
Supplement: S7 Data — (XLSX) [file pbio.3003504.s024.xlsx]

## Sheet: File Info
	Data supplement for Dutta et al Supplementary Figures S4, S5, and S6
	Please refer to corresponding figure legends for details on data analysis

## Sheet: S4A_Data
Block Type	96well
Chemistry	TAQMAN
Experiment File Name	D:\Applied Biosystems\StepOne Software v2.2.2\experiments\201208_repo-1sfa-1knockdown_differentmutants_fat-3Y45F.eds
Experiment Run End Time	2020-12-08 18:14:47 PM EST
Instrument Type	steponeplus
Passive Reference	ROX
Well	Sample Name	Target Name	Task	Reporter	Quencher	RQ	RQ Min	RQ Max	Cт	Cт Mean	Cт SD	ΔCт	ΔCт Mean	ΔCт SE	HK Control ΔCт Mean	HK Control ΔCт SE	ΔΔCт	Automatic Ct Threshold	Ct Threshold	Automatic Baseline	Baseline Start	Baseline End	Efficiency	Comments
A1	N2ev.1	fat-3	UNKNOWN	FAM	NFQ-MGB	1			28.1704	28.1704			0.452709				0	TRUE	0.571528	TRUE	3	21	1
A2	N2repo-1.1	fat-3	UNKNOWN	FAM	NFQ-MGB	1.00192			27.4026	27.4026			0.449938				-0.00277138	TRUE	0.571528	TRUE	3	20	1
A3	N2sfa-1.1	fat-3	UNKNOWN	FAM	NFQ-MGB	1.00539			27.8327	27.8327			0.444956				-0.00775337	TRUE	0.571528	TRUE	3	21	1
A4	eat-2ev.1	fat-3	UNKNOWN	FAM	NFQ-MGB	1.18792			27.4849	27.4849			0.204275				-0.248434	TRUE	0.571528	TRUE	3	20	1
A5	eat-2repo-1.1	fat-3	UNKNOWN	FAM	NFQ-MGB	1.66854			27.4321	27.4321			-0.285875				-0.738585	TRUE	0.571528	TRUE	3	20	1
A6	eat-2sfa-1.1	fat-3	UNKNOWN	FAM	NFQ-MGB	1.35615			27.5589	27.5589			0.013195				-0.439514	TRUE	0.571528	TRUE	3	20	1
A7	raga-1ev.1	fat-3	UNKNOWN	FAM	NFQ-MGB	1.65662			27.0014	27.0014			-0.27553				-0.728239	TRUE	0.571528	TRUE	3	20	1
A8	raga-1repo-1.1	fat-3	UNKNOWN	FAM	NFQ-MGB	4.44104			27.6336	27.6336			-1.69819				-2.1509	TRUE	0.571528	TRUE	3	20	1
A9	raga-1sfa-1.1	fat-3	UNKNOWN	FAM	NFQ-MGB	4.21411			26.9326	26.9326			-1.62252				-2.07523	TRUE	0.571528	TRUE	3	20	1
A10	clk-1ev.1	fat-3	UNKNOWN	FAM	NFQ-MGB	0.937382			27.6411	27.6411			0.546				0.0932903	TRUE	0.571528	TRUE	3	20	1
A11	clk-1repo-1.1	fat-3	UNKNOWN	FAM	NFQ-MGB	1.21835			27.2473	27.2473			0.16778				-0.284929	TRUE	0.571528	TRUE	3	20	1
A12	clk-1sfa-1.1	fat-3	UNKNOWN	FAM	NFQ-MGB	1.77494			27.4223	27.4223			-0.375057				-0.827766	TRUE	0.571528	TRUE	3	20	1
B1	N2ev.2	fat-3	UNKNOWN	FAM	NFQ-MGB	0.896738			28.2665	28.2665			0.609951				0.157242	TRUE	0.571528	TRUE	3	19	1
B2	N2repo-1.2	fat-3	UNKNOWN	FAM	NFQ-MGB	0.989665			28.0746	28.0746			0.467697				0.0149879	TRUE	0.571528	TRUE	3	21	1
B3	N2sfa-1.2	fat-3	UNKNOWN	FAM	NFQ-MGB	0.970242			28.1759	28.1759			0.496292				0.0435829	TRUE	0.571528	TRUE	3	21	1
B4	eat-2ev.2	fat-3	UNKNOWN	FAM	NFQ-MGB	1.1668			27.9067	27.9067			0.230158				-0.222551	TRUE	0.571528	TRUE	3	21	1
B5	eat-2repo-1.2	fat-3	UNKNOWN	FAM	NFQ-MGB	1.78176			27.2081	27.2081			-0.38059				-0.8333	TRUE	0.571528	TRUE	3	20	1
B6	eat-2sfa-1.2	fat-3	UNKNOWN	FAM	NFQ-MGB	1.34857			27.5386	27.5386			0.0212765				-0.431433	TRUE	0.571528	TRUE	3	20	1
B7	raga-1ev.2	fat-3	UNKNOWN	FAM	NFQ-MGB	1.6102			27.3182	27.3182			-0.234528				-0.687237	TRUE	0.571528	TRUE	3	19	1
B8	raga-1repo-1.2	fat-3	UNKNOWN	FAM	NFQ-MGB	4.02226			27.1506	27.1506			-1.5553				-2.00801	TRUE	0.571528	TRUE	3	20	1
B9	raga-1sfa-1.2	fat-3	UNKNOWN	FAM	NFQ-MGB	3.38474			26.8346	26.8346			-1.30634				-1.75904	TRUE	0.571528	TRUE	3	20	1
B10	clk-1ev.2	fat-3	UNKNOWN	FAM	NFQ-MGB	0.716758			27.5635	27.5635			0.933151				0.480442	TRUE	0.571528	TRUE	3	20	1
B11	clk-1repo-1.2	fat-3	UNKNOWN	FAM	NFQ-MGB	1.15573			27.4375	27.4375			0.243904				-0.208805	TRUE	0.571528	TRUE	3	20	1
B12	clk-1sfa-1.2	fat-3	UNKNOWN	FAM	NFQ-MGB	1.80368			26.967	26.967			-0.398237				-0.850946	TRUE	0.571528	TRUE	3	20	1
C1	N2ev.3	fat-3	UNKNOWN	FAM	NFQ-MGB	0.807596			28.2688	28.2688			0.761003				0.308294	TRUE	0.571528	TRUE	3	21	1
C2	N2repo-1.3	fat-3	UNKNOWN	FAM	NFQ-MGB	0.911724			28.0903	28.0903			0.58604				0.133331	TRUE	0.571528	TRUE	3	21	1
C3	N2sfa-1.3	fat-3	UNKNOWN	FAM	NFQ-MGB	0.819774			27.9317	27.9317			0.73941				0.286701	TRUE	0.571528	TRUE	3	21	1
C4	eat-2ev.3	fat-3	UNKNOWN	FAM	NFQ-MGB	0.991278			27.609	27.609			0.465347				0.0126381	TRUE	0.571528	TRUE	3	20	1
C5	eat-2repo-1.3	fat-3	UNKNOWN	FAM	NFQ-MGB	1.55094			27.7277	27.7277			-0.180437				-0.633146	TRUE	0.571528	TRUE	3	21	1
C6	eat-2sfa-1.3	fat-3	UNKNOWN	FAM	NFQ-MGB	1.25797			27.3439	27.3439			0.121613				-0.331097	TRUE	0.571528	TRUE	3	20	1
C7	raga-1ev.3	fat-3	UNKNOWN	FAM	NFQ-MGB	1.97837			27.4822	27.4822			-0.531605				-0.984314	TRUE	0.571528	TRUE	3	21	1
C8	raga-1repo-1.3	fat-3	UNKNOWN	FAM	NFQ-MGB	4.37391			26.9375	26.9375			-1.67621				-2.12892	TRUE	0.571528	TRUE	3	19	1
C9	raga-1sfa-1.3	fat-3	UNKNOWN	FAM	NFQ-MGB	3.74687			27.4814	27.4814			-1.45298				-1.90569	TRUE	0.571528	TRUE	3	20	1
C10	clk-1ev.3	fat-3	UNKNOWN	FAM	NFQ-MGB	0.815304			27.6802	27.6802			0.747299				0.29459	TRUE	0.571528	TRUE	3	20	1
C11	clk-1repo-1.3	fat-3	UNKNOWN	FAM	NFQ-MGB	1.21674			26.7435	26.7435			0.169693				-0.283016	TRUE	0.571528	TRUE	3	19	1
C12	clk-1sfa-1.3	fat-3	UNKNOWN	FAM	NFQ-MGB	1.55119			27.0832	27.0832			-0.180664				-0.633373	TRUE	0.571528	TRUE	3	20	1
D1	N2ev.1	Y45F10D.4	UNKNOWN	FAM	NFQ-MGB				27.7177	27.7177								TRUE	0.55132	TRUE	3	21	1
D2	N2repo-1.1	Y45F10D.4	UNKNOWN	FAM	NFQ-MGB				26.9526	26.9526								TRUE	0.55132	TRUE	3	20	1
D3	N2sfa-1.1	Y45F10D.4	UNKNOWN	FAM	NFQ-MGB				27.3878	27.3878								TRUE	0.55132	TRUE	3	21	1
D4	eat-2ev.1	Y45F10D.4	UNKNOWN	FAM	NFQ-MGB				27.2806	27.2806								TRUE	0.55132	TRUE	3	20	1
D5	eat-2repo-1.1	Y45F10D.4	UNKNOWN	FAM	NFQ-MGB				27.7179	27.7179								TRUE	0.55132	TRUE	3	21	1
D6	eat-2sfa-1.1	Y45F10D.4	UNKNOWN	FAM	NFQ-MGB				27.5457	27.5457								TRUE	0.55132	TRUE	3	21	1
D7	raga-1ev.1	Y45F10D.4	UNKNOWN	FAM	NFQ-MGB				27.2769	27.2769								TRUE	0.55132	TRUE	3	21	1
D8	raga-1repo-1.1	Y45F10D.4	UNKNOWN	FAM	NFQ-MGB				29.3318	29.3318								TRUE	0.55132	TRUE	3	23	1
D9	raga-1sfa-1.1	Y45F10D.4	UNKNOWN	FAM	NFQ-MGB				28.5551	28.5551								TRUE	0.55132	TRUE	3	22	1
D10	clk-1ev.1	Y45F10D.4	UNKNOWN	FAM	NFQ-MGB				27.0951	27.0951								TRUE	0.55132	TRUE	3	20	1
D11	clk-1repo-1.1	Y45F10D.4	UNKNOWN	FAM	NFQ-MGB				27.0795	27.0795								TRUE	0.55132	TRUE	3	21	1
D12	clk-1sfa-1.1	Y45F10D.4	UNKNOWN	FAM	NFQ-MGB				27.7974	27.7974								TRUE	0.55132	TRUE	3	21	1
E1	N2ev.2	Y45F10D.4	UNKNOWN	FAM	NFQ-MGB				27.6565	27.6565								TRUE	0.55132	TRUE	3	20	1
E2	N2repo-1.2	Y45F10D.4	UNKNOWN	FAM	NFQ-MGB				27.6069	27.6069								TRUE	0.55132	TRUE	3	21	1
E3	N2sfa-1.2	Y45F10D.4	UNKNOWN	FAM	NFQ-MGB				27.6796	27.6796								TRUE	0.55132	TRUE	3	21	1
E4	eat-2ev.2	Y45F10D.4	UNKNOWN	FAM	NFQ-MGB				27.6765	27.6765								TRUE	0.55132	TRUE	3	21	1
E5	eat-2repo-1.2	Y45F10D.4	UNKNOWN	FAM	NFQ-MGB				27.5887	27.5887								TRUE	0.55132	TRUE	3	20	1
E6	eat-2sfa-1.2	Y45F10D.4	UNKNOWN	FAM	NFQ-MGB				27.5173	27.5173								TRUE	0.55132	TRUE	3	21	1
E7	raga-1ev.2	Y45F10D.4	UNKNOWN	FAM	NFQ-MGB				27.5528	27.5528								TRUE	0.55132	TRUE	3	21	1
E8	raga-1repo-1.2	Y45F10D.4	UNKNOWN	FAM	NFQ-MGB				28.7059	28.7059								TRUE	0.55132	TRUE	3	22	1
E9	raga-1sfa-1.2	Y45F10D.4	UNKNOWN	FAM	NFQ-MGB				28.141	28.141								TRUE	0.55132	TRUE	3	21	1
E10	clk-1ev.2	Y45F10D.4	UNKNOWN	FAM	NFQ-MGB				26.6303	26.6303								TRUE	0.55132	TRUE	3	20	1
E11	clk-1repo-1.2	Y45F10D.4	UNKNOWN	FAM	NFQ-MGB				27.1936	27.1936								TRUE	0.55132	TRUE	3	21	1
E12	clk-1sfa-1.2	Y45F10D.4	UNKNOWN	FAM	NFQ-MGB				27.3652	27.3652								TRUE	0.55132	TRUE	3	21	1
F1	N2ev.3	Y45F10D.4	UNKNOWN	FAM	NFQ-MGB				27.5078	27.5078								TRUE	0.55132	TRUE	3	21	1
F2	N2repo-1.3	Y45F10D.4	UNKNOWN	FAM	NFQ-MGB				27.5043	27.5043								TRUE	0.55132	TRUE	3	21	1
F3	N2sfa-1.3	Y45F10D.4	UNKNOWN	FAM	NFQ-MGB				27.1923	27.1923								TRUE	0.55132	TRUE	3	20	1
F4	eat-2ev.3	Y45F10D.4	UNKNOWN	FAM	NFQ-MGB				27.1437	27.1437								TRUE	0.55132	TRUE	3	20	1
F5	eat-2repo-1.3	Y45F10D.4	UNKNOWN	FAM	NFQ-MGB				27.9081	27.9081								TRUE	0.55132	TRUE	3	21	1
F6	eat-2sfa-1.3	Y45F10D.4	UNKNOWN	FAM	NFQ-MGB				27.2223	27.2223								TRUE	0.55132	TRUE	3	21	1
F7	raga-1ev.3	Y45F10D.4	UNKNOWN	FAM	NFQ-MGB				28.0138	28.0138								TRUE	0.55132	TRUE	3	21	1
F8	raga-1repo-1.3	Y45F10D.4	UNKNOWN	FAM	NFQ-MGB				28.6137	28.6137								TRUE	0.55132	TRUE	3	22	1
F9	raga-1sfa-1.3	Y45F10D.4	UNKNOWN	FAM	NFQ-MGB				28.9344	28.9344								TRUE	0.55132	TRUE	3	22	1
F10	clk-1ev.3	Y45F10D.4	UNKNOWN	FAM	NFQ-MGB				26.9329	26.9329								TRUE	0.55132	TRUE	3	20	1
F11	clk-1repo-1.3	Y45F10D.4	UNKNOWN	FAM	NFQ-MGB				26.5738	26.5738								TRUE	0.55132	TRUE	3	20	1
F12	clk-1sfa-1.3	Y45F10D.4	UNKNOWN	FAM	NFQ-MGB				27.2638	27.2638								TRUE	0.55132	TRUE	3	21	1
G1	age-1ev.1	fat-3	UNKNOWN	FAM	NFQ-MGB	0.836556			28.4533	28.4533			0.710175				0.257465	TRUE	0.571528	TRUE	3	21	1
G2	age-1repo-1.1	fat-3	UNKNOWN	FAM	NFQ-MGB	0.985333			27.952	27.952			0.474026				0.0213165	TRUE	0.571528	TRUE	3	21	1
G3	age.1sfa-1.1	fat-3	UNKNOWN	FAM	NFQ-MGB	0.959432			27.8448	27.8448			0.512457				0.0597477	TRUE	0.571528	TRUE	3	20	1
G4	age-1ev.2	fat-3	UNKNOWN	FAM	NFQ-MGB	0.823508			28.2397	28.2397			0.732855				0.280146	TRUE	0.571528	TRUE	3	21	1
G5	age-1repo-1.2	fat-3	UNKNOWN	FAM	NFQ-MGB	0.796115			28.3007	28.3007			0.78166				0.328951	TRUE	0.571528	TRUE	3	21	1
G6	age-1sfa-1.2	fat-3	UNKNOWN	FAM	NFQ-MGB	0.906245			28.031	28.031			0.594736				0.142027	TRUE	0.571528	TRUE	3	21	1
G7	age-1ev.3	fat-3	UNKNOWN	FAM	NFQ-MGB	0.760789			28.2725	28.2725			0.847141				0.394432	TRUE	0.571528	TRUE	3	20	1
G8	age-1repo-1.3	fat-3	UNKNOWN	FAM	NFQ-MGB	0.841774			28.467	28.467			0.701204				0.248495	TRUE	0.571528	TRUE	3	21	1
G9	age-1sfa-1.3	fat-3	UNKNOWN	FAM	NFQ-MGB	0.848999			28.1195	28.1195			0.688875				0.236166	TRUE	0.571528	TRUE	3	21	1
H1	age-1ev.1	Y45F10D.4	UNKNOWN	FAM	NFQ-MGB				27.7431	27.7431								TRUE	0.55132	TRUE	3	21	1
H2	age-1repo-1.1	Y45F10D.4	UNKNOWN	FAM	NFQ-MGB				27.478	27.478								TRUE	0.55132	TRUE	3	20	1
H3	age.1sfa-1.1	Y45F10D.4	UNKNOWN	FAM	NFQ-MGB				27.3324	27.3324								TRUE	0.55132	TRUE	3	21	1
H4	age-1ev.2	Y45F10D.4	UNKNOWN	FAM	NFQ-MGB				27.5069	27.5069								TRUE	0.55132	TRUE	3	21	1
H5	age-1repo-1.2	Y45F10D.4	UNKNOWN	FAM	NFQ-MGB				27.519	27.519								TRUE	0.55132	TRUE	3	21	1
H6	age-1sfa-1.2	Y45F10D.4	UNKNOWN	FAM	NFQ-MGB				27.4363	27.4363								TRUE	0.55132	TRUE	3	21	1
H7	age-1ev.3	Y45F10D.4	UNKNOWN	FAM	NFQ-MGB				27.4254	27.4254								TRUE	0.55132	TRUE	3	21	1
H8	age-1repo-1.3	Y45F10D.4	UNKNOWN	FAM	NFQ-MGB				27.7658	27.7658								TRUE	0.55132	TRUE	3	21	1
H9	age-1sfa-1.3	Y45F10D.4	UNKNOWN	FAM	NFQ-MGB				27.4306	27.4306								TRUE	0.55132	TRUE	3	21	1
Analysis Type	Singleplex
Endogenous Control	Y45F10D.4
RQ Min/Max Confidence Level	95.0
Reference Sample	N2ev.1

## Sheet: S4C_data
Block Type	96well
Chemistry	TAQMAN
Experiment File Name	D:\Documents and Settings\Administrator\Desktop\SNEHA\201208_repo-1sfa-1knockdown_differentmutants_cpt-5Y45F.eds
Experiment Run End Time	2020-12-08 14:43:47 PM EST
Instrument Type	steponeplus
Passive Reference	ROX
Well	Sample Name	Target Name	Task	Reporter	Quencher	RQ	RQ Min	RQ Max	Cт	Cт Mean	Cт SD	ΔCт	ΔCт Mean	ΔCт SE	HK Control ΔCт Mean	HK Control ΔCт SE	ΔΔCт	Automatic Ct Threshold	Ct Threshold	Automatic Baseline	Baseline Start	Baseline End	Efficiency	Comments
A1	N2ev.1	cpt-5	UNKNOWN	FAM	NFQ-MGB	1			29.853	29.853			2.14929				0	TRUE	0.50328	TRUE	3	23	1
A2	N2repo-1.1	cpt-5	UNKNOWN	FAM	NFQ-MGB	0.808845			29.4849	29.4849			2.45535				0.306065	TRUE	0.50328	TRUE	3	23	1
A3	N2sfa-1.1	cpt-5	UNKNOWN	FAM	NFQ-MGB	0.743389			30.0129	30.0129			2.5771				0.427811	TRUE	0.50328	TRUE	3	23	1
A4	eat-2ev.1	cpt-5	UNKNOWN	FAM	NFQ-MGB	0.392273			30.9735	30.9735			3.49936				1.35007	TRUE	0.50328	TRUE	3	25	1
A5	eat-2repo-1.1	cpt-5	UNKNOWN	FAM	NFQ-MGB	0.83064			30.2306	30.2306			2.41699				0.267704	TRUE	0.50328	TRUE	3	23	1
A6	eat-2sfa-1.1	cpt-5	UNKNOWN	FAM	NFQ-MGB	0.535117			30.6957	30.6957			3.05136				0.902075	TRUE	0.50328	TRUE	3	24	1
A7	raga-1ev.1	cpt-5	UNKNOWN	FAM	NFQ-MGB	1.68439			28.798	28.798			1.39706				-0.75223	TRUE	0.50328	TRUE	3	22	1
A8	raga-1repo-1.1	cpt-5	UNKNOWN	FAM	NFQ-MGB	6.8756			28.9001	28.9001			-0.632198				-2.78149	TRUE	0.50328	TRUE	3	22	1
A9	raga-1sfa-1.1	cpt-5	UNKNOWN	FAM	NFQ-MGB	4.63319			28.5037	28.5037			-0.0627174				-2.21201	TRUE	0.50328	TRUE	3	22	1
A10	clk-1ev.1	cpt-5	UNKNOWN	FAM	NFQ-MGB	0.34283			30.8053	30.8053			3.69372				1.54443	TRUE	0.50328	TRUE	3	24	1
A11	clk-1repo-1.1	cpt-5	UNKNOWN	FAM	NFQ-MGB	0.389168			30.5859	30.5859			3.51082				1.36154	TRUE	0.50328	TRUE	3	24	1
A12	clk-1sfa-1.1	cpt-5	UNKNOWN	FAM	NFQ-MGB	0.572605			30.7051	30.7051			2.95368				0.804388	TRUE	0.50328	TRUE	3	24	1
B1	N2ev.2	cpt-5	UNKNOWN	FAM	NFQ-MGB	1.27487			29.6689	29.6689			1.79894				-0.350349	TRUE	0.50328	TRUE	3	9	1
B2	N2repo-1.2	cpt-5	UNKNOWN	FAM	NFQ-MGB	0.871126			29.9956	29.9956			2.34834				0.199047	TRUE	0.50328	TRUE	3	23	1
B3	N2sfa-1.2	cpt-5	UNKNOWN	FAM	NFQ-MGB	0.793447			30.0491	30.0491			2.48308				0.333794	TRUE	0.50328	TRUE	3	23	1
B4	eat-2ev.2	cpt-5	UNKNOWN	FAM	NFQ-MGB	0.334999			31.4768	31.4768			3.72706				1.57777	TRUE	0.50328	TRUE	3	25	1
B5	eat-2repo-1.2	cpt-5	UNKNOWN	FAM	NFQ-MGB	0.917453			29.8454	29.8454			2.27358				0.124294	TRUE	0.50328	TRUE	3	17	1
B6	eat-2sfa-1.2	cpt-5	UNKNOWN	FAM	NFQ-MGB	0.457548			30.7731	30.7731			3.27729				1.12801	TRUE	0.50328	TRUE	3	24	1
B7	raga-1ev.2	cpt-5	UNKNOWN	FAM	NFQ-MGB	1.77175			28.9155	28.9155			1.32411				-0.825174	TRUE	0.50328	TRUE	3	22	1
B8	raga-1repo-1.2	cpt-5	UNKNOWN	FAM	NFQ-MGB	5.62962			28.5072	28.5072			-0.34375				-2.49304	TRUE	0.50328	TRUE	3	22	1
B9	raga-1sfa-1.2	cpt-5	UNKNOWN	FAM	NFQ-MGB	3.80821			28.3777	28.3777			0.220177				-1.92911	TRUE	0.50328	TRUE	3	21	1
B10	clk-1ev.2	cpt-5	UNKNOWN	FAM	NFQ-MGB	0.319939			30.4592	30.4592			3.79342				1.64413	TRUE	0.50328	TRUE	3	24	1
B11	clk-1repo-1.2	cpt-5	UNKNOWN	FAM	NFQ-MGB	0.547978			30.2274	30.2274			3.0171				0.867811	TRUE	0.50328	TRUE	3	23	1
B12	clk-1sfa-1.2	cpt-5	UNKNOWN	FAM	NFQ-MGB	0.57364			30.24	30.24			2.95107				0.801783	TRUE	0.50328	TRUE	3	24	1
C1	N2ev.3	cpt-5	UNKNOWN	FAM	NFQ-MGB	1.00764			29.7918	29.7918			2.13831				-0.0109768	TRUE	0.50328	TRUE	3	23	1
C2	N2repo-1.3	cpt-5	UNKNOWN	FAM	NFQ-MGB	0.78957			29.9548	29.9548			2.49015				0.34086	TRUE	0.50328	TRUE	3	23	1
C3	N2sfa-1.3	cpt-5	UNKNOWN	FAM	NFQ-MGB	0.728645			29.8182	29.8182			2.606				0.456713	TRUE	0.50328	TRUE	3	23	1
C4	eat-2ev.3	cpt-5	UNKNOWN	FAM	NFQ-MGB	0.278401			31.2285	31.2285			3.99405				1.84476	TRUE	0.50328	TRUE	3	24	1
C5	eat-2repo-1.3	cpt-5	UNKNOWN	FAM	NFQ-MGB	0.90866			30.2686	30.2686			2.28748				0.138187	TRUE	0.50328	TRUE	3	23	1
C6	eat-2sfa-1.3	cpt-5	UNKNOWN	FAM	NFQ-MGB	0.450158			30.7129	30.7129			3.30079				1.1515	TRUE	0.50328	TRUE	3	24	1
C7	raga-1ev.3	cpt-5	UNKNOWN	FAM	NFQ-MGB	2.4418			29.0917	29.0917			0.861343				-1.28794	TRUE	0.50328	TRUE	3	23	1
C8	raga-1repo-1.3	cpt-5	UNKNOWN	FAM	NFQ-MGB	5.76444			28.262	28.262			-0.377893				-2.52718	TRUE	0.50328	TRUE	3	22	1
C9	raga-1sfa-1.3	cpt-5	UNKNOWN	FAM	NFQ-MGB	4.2812			28.9843	28.9843			0.0512714				-2.09802	TRUE	0.50328	TRUE	3	22	1
C10	clk-1ev.3	cpt-5	UNKNOWN	FAM	NFQ-MGB	0.301539			30.8458	30.8458			3.87887				1.72959	TRUE	0.50328	TRUE	3	24	1
C11	clk-1repo-1.3	cpt-5	UNKNOWN	FAM	NFQ-MGB	0.445625			29.9738	29.9738			3.31539				1.1661	TRUE	0.50328	TRUE	3	24	1
C12	clk-1sfa-1.3	cpt-5	UNKNOWN	FAM	NFQ-MGB	0.439045			30.704	30.704			3.33685				1.18756	TRUE	0.50328	TRUE	3	24	1
D1	N2ev.1	Y45F10D.4	UNKNOWN	FAM	NFQ-MGB				27.7037	27.7037								TRUE	0.588631	TRUE	3	21	1
D2	N2repo-1.1	Y45F10D.4	UNKNOWN	FAM	NFQ-MGB				27.0295	27.0295								TRUE	0.588631	TRUE	3	20	1
D3	N2sfa-1.1	Y45F10D.4	UNKNOWN	FAM	NFQ-MGB				27.4358	27.4358								TRUE	0.588631	TRUE	3	21	1
D4	eat-2ev.1	Y45F10D.4	UNKNOWN	FAM	NFQ-MGB				27.4741	27.4741								TRUE	0.588631	TRUE	3	20	1
D5	eat-2repo-1.1	Y45F10D.4	UNKNOWN	FAM	NFQ-MGB				27.8136	27.8136								TRUE	0.588631	TRUE	3	21	1
D6	eat-2sfa-1.1	Y45F10D.4	UNKNOWN	FAM	NFQ-MGB				27.6443	27.6443								TRUE	0.588631	TRUE	3	21	1
D7	raga-1ev.1	Y45F10D.4	UNKNOWN	FAM	NFQ-MGB				27.4009	27.4009								TRUE	0.588631	TRUE	3	21	1
D8	raga-1repo-1.1	Y45F10D.4	UNKNOWN	FAM	NFQ-MGB				29.5323	29.5323								TRUE	0.588631	TRUE	3	23	1
D9	raga-1sfa-1.1	Y45F10D.4	UNKNOWN	FAM	NFQ-MGB				28.5665	28.5665								TRUE	0.588631	TRUE	3	22	1
D10	clk-1ev.1	Y45F10D.4	UNKNOWN	FAM	NFQ-MGB				27.1116	27.1116								TRUE	0.588631	TRUE	3	20	1
D11	clk-1repo-1.1	Y45F10D.4	UNKNOWN	FAM	NFQ-MGB				27.075	27.075								TRUE	0.588631	TRUE	3	20	1
D12	clk-1sfa-1.1	Y45F10D.4	UNKNOWN	FAM	NFQ-MGB				27.7514	27.7514								TRUE	0.588631	TRUE	3	21	1
E1	N2ev.2	Y45F10D.4	UNKNOWN	FAM	NFQ-MGB				27.87	27.87								TRUE	0.588631	TRUE	3	20	1
E2	N2repo-1.2	Y45F10D.4	UNKNOWN	FAM	NFQ-MGB				27.6473	27.6473								TRUE	0.588631	TRUE	3	21	1
E3	N2sfa-1.2	Y45F10D.4	UNKNOWN	FAM	NFQ-MGB				27.566	27.566								TRUE	0.588631	TRUE	3	21	1
E4	eat-2ev.2	Y45F10D.4	UNKNOWN	FAM	NFQ-MGB				27.7498	27.7498								TRUE	0.588631	TRUE	3	21	1
E5	eat-2repo-1.2	Y45F10D.4	UNKNOWN	FAM	NFQ-MGB				27.5719	27.5719								TRUE	0.588631	TRUE	3	20	1
E6	eat-2sfa-1.2	Y45F10D.4	UNKNOWN	FAM	NFQ-MGB				27.4958	27.4958								TRUE	0.588631	TRUE	3	21	1
E7	raga-1ev.2	Y45F10D.4	UNKNOWN	FAM	NFQ-MGB				27.5913	27.5913								TRUE	0.588631	TRUE	3	21	1
E8	raga-1repo-1.2	Y45F10D.4	UNKNOWN	FAM	NFQ-MGB				28.8509	28.8509								TRUE	0.588631	TRUE	3	22	1
E9	raga-1sfa-1.2	Y45F10D.4	UNKNOWN	FAM	NFQ-MGB				28.1575	28.1575								TRUE	0.588631	TRUE	3	21	1
E10	clk-1ev.2	Y45F10D.4	UNKNOWN	FAM	NFQ-MGB				26.6657	26.6657								TRUE	0.588631	TRUE	3	20	1
E11	clk-1repo-1.2	Y45F10D.4	UNKNOWN	FAM	NFQ-MGB				27.2103	27.2103								TRUE	0.588631	TRUE	3	20	1
E12	clk-1sfa-1.2	Y45F10D.4	UNKNOWN	FAM	NFQ-MGB				27.2889	27.2889								TRUE	0.588631	TRUE	3	20	1
F1	N2ev.3	Y45F10D.4	UNKNOWN	FAM	NFQ-MGB				27.6535	27.6535								TRUE	0.588631	TRUE	3	21	1
F2	N2repo-1.3	Y45F10D.4	UNKNOWN	FAM	NFQ-MGB				27.4647	27.4647								TRUE	0.588631	TRUE	3	21	1
F3	N2sfa-1.3	Y45F10D.4	UNKNOWN	FAM	NFQ-MGB				27.2122	27.2122								TRUE	0.588631	TRUE	3	20	1
F4	eat-2ev.3	Y45F10D.4	UNKNOWN	FAM	NFQ-MGB				27.2345	27.2345								TRUE	0.588631	TRUE	3	20	1
F5	eat-2repo-1.3	Y45F10D.4	UNKNOWN	FAM	NFQ-MGB				27.9811	27.9811								TRUE	0.588631	TRUE	3	21	1
F6	eat-2sfa-1.3	Y45F10D.4	UNKNOWN	FAM	NFQ-MGB				27.4121	27.4121								TRUE	0.588631	TRUE	3	20	1
F7	raga-1ev.3	Y45F10D.4	UNKNOWN	FAM	NFQ-MGB				28.2303	28.2303								TRUE	0.588631	TRUE	3	22	1
F8	raga-1repo-1.3	Y45F10D.4	UNKNOWN	FAM	NFQ-MGB				28.6399	28.6399								TRUE	0.588631	TRUE	3	22	1
F9	raga-1sfa-1.3	Y45F10D.4	UNKNOWN	FAM	NFQ-MGB				28.933	28.933								TRUE	0.588631	TRUE	3	22	1
F10	clk-1ev.3	Y45F10D.4	UNKNOWN	FAM	NFQ-MGB				26.967	26.967								TRUE	0.588631	TRUE	3	20	1
F11	clk-1repo-1.3	Y45F10D.4	UNKNOWN	FAM	NFQ-MGB				26.6584	26.6584								TRUE	0.588631	TRUE	3	20	1
F12	clk-1sfa-1.3	Y45F10D.4	UNKNOWN	FAM	NFQ-MGB				27.3671	27.3671								TRUE	0.588631	TRUE	3	20	1
G1	age-1ev.1	cpt-5	UNKNOWN	FAM	NFQ-MGB	1.13241			29.7897	29.7897			1.96989				-0.179399	TRUE	0.50328	TRUE	3	23	1
G2	age-1repo-1.1	cpt-5	UNKNOWN	FAM	NFQ-MGB	0.956473			29.7522	29.7522			2.21349				0.0642033	TRUE	0.50328	TRUE	3	23	1
G3	age.1sfa-1.1	cpt-5	UNKNOWN	FAM	NFQ-MGB	0.985637			29.5773	29.5773			2.17016				0.0208721	TRUE	0.50328	TRUE	3	23	1
G4	age-1ev.2	cpt-5	UNKNOWN	FAM	NFQ-MGB	1.46226			29.1629	29.1629			1.60109				-0.548195	TRUE	0.50328	TRUE	3	23	1
G5	age-1repo-1.2	cpt-5	UNKNOWN	FAM	NFQ-MGB	0.749597			30.1671	30.1671			2.5651				0.415813	TRUE	0.50328	TRUE	3	23	1
G6	age-1sfa-1.2	cpt-5	UNKNOWN	FAM	NFQ-MGB	0.906687			29.824	29.824			2.29061				0.141323	TRUE	0.50328	TRUE	3	23	1
G7	age-1ev.3	cpt-5	UNKNOWN	FAM	NFQ-MGB	1.10333			29.5185	29.5185			2.00742				-0.141869	TRUE	0.50328	TRUE	3	23	1
G8	age-1repo-1.3	cpt-5	UNKNOWN	FAM	NFQ-MGB	0.959276			30.0741	30.0741			2.20927				0.0599823	TRUE	0.50328	TRUE	3	23	1
G9	age-1sfa-1.3	cpt-5	UNKNOWN	FAM	NFQ-MGB	0.822637			30.0233	30.0233			2.43096				0.281672	TRUE	0.50328	TRUE	3	23	1
H1	age-1ev.1	Y45F10D.4	UNKNOWN	FAM	NFQ-MGB				27.8198	27.8198								TRUE	0.588631	TRUE	3	21	1
H2	age-1repo-1.1	Y45F10D.4	UNKNOWN	FAM	NFQ-MGB				27.5387	27.5387								TRUE	0.588631	TRUE	3	21	1
H3	age.1sfa-1.1	Y45F10D.4	UNKNOWN	FAM	NFQ-MGB				27.4071	27.4071								TRUE	0.588631	TRUE	3	21	1
H4	age-1ev.2	Y45F10D.4	UNKNOWN	FAM	NFQ-MGB				27.5618	27.5618								TRUE	0.588631	TRUE	3	21	1
H5	age-1repo-1.2	Y45F10D.4	UNKNOWN	FAM	NFQ-MGB				27.602	27.602								TRUE	0.588631	TRUE	3	21	1
H6	age-1sfa-1.2	Y45F10D.4	UNKNOWN	FAM	NFQ-MGB				27.5334	27.5334								TRUE	0.588631	TRUE	3	21	1
H7	age-1ev.3	Y45F10D.4	UNKNOWN	FAM	NFQ-MGB				27.5111	27.5111								TRUE	0.588631	TRUE	3	21	1
H8	age-1repo-1.3	Y45F10D.4	UNKNOWN	FAM	NFQ-MGB				27.8649	27.8649								TRUE	0.588631	TRUE	3	21	1
H9	age-1sfa-1.3	Y45F10D.4	UNKNOWN	FAM	NFQ-MGB				27.5924	27.5924								TRUE	0.588631	TRUE	3	21	1
Analysis Type	Singleplex
Endogenous Control	Y45F10D.4
RQ Min/Max Confidence Level	95.0
Reference Sample	N2ev.1

## Sheet: S4C_calculations
	ev_1	repo-1_1	sfa-1_1	ev_2	repo-1_2	sfa-1_2	ev_3	repo-1_3	sfa-1_3
N2	1	0.808845	0.743389	1.27487	0.871126	0.793447	1.00764	0.78957	0.728645
eat-2	0.392273	0.83064	0.535117	0.334999	0.917453	0.457548	0.278401	0.90866	0.450158
raga-1	1.68439	6.8756	4.63319	1.77175	5.62962	3.80821	2.4418	5.76444	4.2812
clk-1	0.34283	0.389168	0.572605	0.319939	0.547978	0.57364	0.301539	0.445625	0.439045
age-1	1.13241	0.956473	0.985637	1.46226	0.749597	0.906687	1.10333	0.959276	0.822637
	ev_1	ev_2	ev_3	repo-1_1	repo-1_2	repo-1_3	sfa-1_1	sfa-1_2	sfa-1_3		Avg N2 ev
N2	1	1.27487	1.00764	0.808845	0.871126	0.78957	0.743389	0.793447	0.728645		1.09417
eat-2	0.392273	0.334999	0.278401	0.83064	0.917453	0.90866	0.535117	0.457548	0.450158
raga-1	1.68439	1.77175	2.4418	6.8756	5.62962	5.76444	4.63319	3.80821	4.2812
clk-1	0.34283	0.319939	0.301539	0.389168	0.547978	0.445625	0.572605	0.57364	0.439045
age-1	1.13241	1.46226	1.10333	0.956473	0.749597	0.959276	0.985637	0.906687	0.822637
Normalized
	ev_1	ev_2	ev_3	repo-1_1	repo-1_2	repo-1_3	sfa-1_1	sfa-1_2	sfa-1_3
N2	0.913936	1.16515	0.920916	0.739232	0.796153	0.721616	0.67941	0.72516	0.665934
eat-2	0.358513	0.306168	0.25444	0.759152	0.838493	0.830457	0.489062	0.418169	0.411415
raga-1	1.53943	1.61926	2.23165	6.28386	5.14511	5.26833	4.23444	3.48046	3.91275
clk-1	0.313325	0.292403	0.275587	0.355674	0.500816	0.407272	0.523324	0.52427	0.401259
age-1	1.03495	1.33641	1.00838	0.874155	0.685083	0.876716	0.900809	0.828654	0.751838

## Sheet: S5B-C_a metadata
Sample	Strain	Condition
A1	WT	Control
A2	WT	Control
A3	WT	Control
A4	WT	Control
B1	WT	repo1_RNAi
B2	WT	repo1_RNAi
B3	WT	repo1_RNAi
B4	WT	repo1_RNAi
C1	age-1(hx546)	Control
C2	age-1(hx546)	Control
C3	age-1(hx546)	Control
C4	age-1(hx546)	Control
D1	age-1(hx546)	repo1_RNAi
D2	age-1(hx546)	repo1_RNAi
D3	age-1(hx546)	repo1_RNAi
D4	age-1(hx546)	repo1_RNAi
E1	eat-2(ad1116)	Control
E2	eat-2(ad1116)	Control
E3	eat-2(ad1116)	Control
E4	eat-2(ad1116)	Control
F1	eat-2(ad1116)	repo1_RNAi
F2	eat-2(ad1116)	repo1_RNAi
F3	eat-2(ad1116)	repo1_RNAi
F4	eat-2(ad1116)	repo1_RNAi
G1	raga-1(ok386)	Control
G2	raga-1(ok386)	Control
G3	raga-1(ok386)	Control
G4	raga-1(ok386)	Control
H1	raga-1(ok386)	repo1_RNAi
H2	raga-1(ok386)	repo1_RNAi
H3	raga-1(ok386)	repo1_RNAi
H4	raga-1(ok386)	repo1_RNAi
I1	clk-1(qm30)	Control
I2	clk-1(qm30)	Control
I3	clk-1(qm30)	Control
I4	clk-1(qm30)	Control
J1	clk-1(qm30)	repo1_RNAi
J2	clk-1(qm30)	repo1_RNAi
J3	clk-1(qm30)	repo1_RNAi
J4	clk-1(qm30)	repo1_RNAi

## Sheet: S5B-C_Data
Sample ID	A1	A2	A3	A4	B1	B2	B3	B4	C1	C2	C3	C4	D1	D2	D3	D4	E1	E2	E3	E4	F1	F2	F3	F4	G1	G2	G3	G4	H1	H2	H3	H4	I1	I2	I3	I4	J1	J2	J3	J4
AcCa 20:3	3.39231	2.94675	3.27069	4.49082	3.48075	3.6994	3.79966	4.3403	4.25111	3.11062	3.24557	3.38963	2.45033	3.09335	2.95983	3.34675	2.68088	3.17632	2.91758	3.7349	3.42635	2.95387	3.44279	3.78431	2.98528	2.61984	3.91921	3.9329	2.71071	3.08394	2.62524	2.37117	2.69503	2.42123	3.16107	4.50566	2.33118	2.63339	3.39202	2.36967
Cer d22:0/16:0	34.7308	14.0767	32.7069	32.8176	24.4932	31.8559	23.2789	30.8108	24.6564	40.8091	28.6818	32.1728	25.021	23.4328	27.4651	34.372	43.1719	25.9853	25.2283	43.1183	47.899	22.8604	27.9899	25.2792	27.6229	41.9174	21.5849	13.9313	26.0993	25.3433	27.5238	27.8226	25.2544	12.0255	26.5728	21.2939	26.8192	39.7829	26.1577	31.0135
Cer d22:0/18:0	250.385	128.024	222.562	117.699	284.091	290.3	269.343	289.354	285.235	296.793	269.206	293.002	299.101	143.718	271.984	298.494	157.894	296.457	287.306	312.76	341.936	308.872	339.459	293.965	355.357	294.692	269.372	63.6552	172.026	156.029	304.795	323.939	347.663	160.071	343.779	154.921	147.027	305.794	168.297	296.585
CerG1 d13:0/25:2	922.789	800.401	818.641	784.661	849.713	819.519	771.956	817.156	855.706	858.989	865.486	830.172	813.9	750.07	754.623	862.316	842.305	759.292	744.977	862.366	923.017	799.472	908.896	823.465	945.939	835.173	786.766	362.213	907.046	732.818	819.992	871.51	921.693	418.336	851.466	833.239	931.762	709.561	792.56	815.986
CerG1 d13:0/26:4	8.56155	7.04831	4.62542	3.60253	6.29606	3.36542	5.09828	2.70599	5.43045	5.33657	4.40291	4.56738	2.52798	3.5861	3.17315	3.88947	3.95491	5.05186	4.95662	3.79563	4.82486	4.52713	5.0609	4.29897	3.58234	3.05807	3.10027	1.16808	4.17033	2.30532	4.48135	4.34111	3.98171	1.97734	2.20672	4.87599	4.07425	2.06337	2.62556	2.33956
DG 17:1/20:5	6.70385	17.1429	13.7601	8.8336	7.62694	21.8624	24.289	7.60893	23.2028	15.9812	24.4299	9.93909	15.0126	15.2478	17.519	9.97995	11.4723	24.6846	22.7648	7.07505	5.13953	15.8289	14.804	5.63105	8.41634	22.9276	15.3551	5.19743	6.35975	13.0991	11.41	3.38738	9.18006	16.9486	9.57899	5.80181	6.69593	7.36281	12.2961	5.6005
DG 18:0/18:0	11.6308	14.2559	15.8503	17.001	16.9687	20.1155	19.0464	28.9354	17.8821	14.0121	15.2718	20.3952	14.3223	19.9562	19.7055	22.8242	14.5516	21.72	17.274	36.438	18.7051	16.5353	24.5127	14.7437	14.6027	20.1331	22.4916	27.3267	12.4067	14.1373	19.3556	18.3839	15.6319	25.1539	25.7923	25.7687	20.3712	23.0385	28.3104	25.2926
DG 18:0/20:5	5.47212	7.48634	8.86377	7.10636	5.60503	11.8946	14.4291	4.12597	14.7006	9.47456	15.297	5.65896	10.1809	7.96607	10.4261	4.58294	11.4421	16.0631	19.6484	17.4599	6.15345	11.3339	12.7727	7.65944	7.04959	16.3859	11.6406	7.01921	8.51442	14.1068	13.6665	5.32772	8.2215	11.0704	11.4593	6.82021	8.71534	11.638	20.7435	7.49744
DG 18:1/20:5	17.1029	22.1006	24.385	7.27908	24.0069	31.3421	53.1472	7.87685	33.1861	20.5758	41.2616	7.55486	28.2133	20.1205	28.7983	8.77391	18.7783	37.5108	35.6164	11.0529	14.3697	32.4284	29.0916	12.9575	25.5008	54.3021	44.1642	9.70902	26.0298	58.6255	59.1157	11.3461	41.2918	43.9858	37.2516	12.6837	46.0567	52.2522	77.9513	14.7841
DG 20:3/20:5	6.36058	9.33801	7.16069	1.70257	9.44409	15.4141	15.367	1.59948	19.9939	12.5281	16.7059	1.93324	16.7382	13.3863	12.8259	2.27941	7.36639	10.4062	8.96347	3.27942	6.04856	11.3018	11.5333	3.39074	12.121	17.0845	11.4944	1.8325	12.6847	21.3739	16.527	2.2166	9.03259	9.18724	6.63434	1.8393	14.065	14.6366	22.7983	3.49278
LPC 15:0	2.9935	3.36802	4.01382	16.9093	3.91115	4.0407	2.60219	12.2454	4.26511	4.78893	3.37665	14.4347	4.71199	3.2151	3.42375	15.8719	3.24164	2.98783	2.33299	16.9846	0	2.56734	1.73004	10.9179	2.12756	3.74789	2.0938	15.3785	2.03819	2.16292	1.88708	7.77592	2.1127	2.14419	1.16553	13.4189	0	2.62952	2.05063	16.0617
LPC 16:1	8.52832	11.1339	7.74132	51.1192	7.8496	9.78933	6.40451	32.576	13.9063	10.6421	8.01954	39.5055	12.2352	8.14397	8.19555	31.9984	12.0681	11.1003	7.4459	39.4891	6.22987	6.5749	4.34849	16.8731	6.83556	6.88461	3.92011	32.1275	3.19902	3.21899	2.5393	6.80837	2.92436	4.67051	2.42472	20.8078	2.92992	2.25975	2.35097	14.1246
LPC 17:1	0.612436	0.768242	0.414108	1.55002	0.645715	0.84702	0.544672	1.20099	1.79461	0.723115	0.773815	1.1016	1.1871	0.778988	0.641091	1.65509	0.843883	0.77887	0.626599	2.0891	0.524567	0.60009	0.346944	0.801244	0.646693	0.679473	0.329289	1.84238	0.479177	0.662076	0.177403	0.545912	0.68991	0.68147	0.215415	0.552043	0.445301	0.294794	0.282738	0.366433
LPC 18:0	3.85778	5.37769	5.46134	44.3085	4.72341	6.42902	4.12543	39.7976	6.47147	5.13685	5.27601	29.1733	4.67558	3.37798	6.13517	38.5339	3.70851	8.44547	2.58327	37.5359	4.27162	8.65173	2.23503	29.5053	5.43474	7.80136	4.03079	173.58	6.33054	6.06226	3.56545	34.3525	3.19889	10.9332	4.83903	27.2625	10.6733	2.95821	6.86649	34.8676
LPC 18:1	15.1106	22.0452	27.3597	140.128	20.7502	33.7419	17.7711	124.809	33.4061	27.6285	21.3854	134.471	30.5879	20.537	30.0248	179.938	21.2292	24.2356	17.9667	174.941	23.0322	21.2902	14.5885	151.587	15.7987	41.2537	18.3553	104.605	26.726	33.9162	24.6103	161.554	10.8738	14.4361	7.86733	166.462	15.9285	10.7852	10.771	188.059
LPC 18:2	6.1816	10.0205	10.4985	93.9403	8.46391	12.2887	7.90467	81.6362	13.5178	9.20949	10.7631	55.3837	10.196	5.27588	10.7997	78.3409	9.77777	8.76923	6.95427	77.4496	9.78109	9.98759	6.2001	66.4095	9.83731	16.6273	8.59656	57.2508	16.4675	16.2473	10.3485	67.8174	6.24261	6.66609	3.55903	66.0754	8.1968	5.9986	5.37513	79.0979
LPC 18:3	3.00494	5.24965	3.9555	18.7098	4.3753	4.90161	3.71	10.8325	6.77446	4.84351	4.38261	11.7757	4.91591	4.1428	3.7148	13.2407	4.65986	5.30039	3.98664	13.7575	0	3.13091	2.69326	11.6397	2.3698	3.40636	2.0569	12.0897	1.29985	2.00045	1.17399	3.94122	2.57821	2.03804	1.37366	7.66066	0	1.90024	1.50172	11.8647
LPC 19:1	4.69344	5.12161	1.67022	28.417	5.39233	5.52646	2.30793	25.1188	8.31269	6.34431	4.83986	12.0796	3.06607	4.67393	4.18203	15.8719	3.32973	2.83982	1.99332	26.9205	1.71474	3.91363	2.11346	22.5576	5.2241	5.49151	1.21754	30.3003	4.85926	3.73687	2.10449	17.1319	0.594421	2.84477	0.846051	14.1833	3.36011	2.25975	1.73993	22.7608
LPC 20:3	8.24213	9.46385	5.77948	45.7959	9.62429	10.2059	4.84666	44.9784	15.5377	11.3243	6.92213	29.7811	11.4341	7.78988	7.30706	45.6635	6.04284	5.12463	3.60228	45.5186	6.94011	6.2305	3.72193	37.7162	7.01461	7.98112	4.10458	53.7488	7.68034	6.05211	3.2263	25.3871	2.62595	1.74083	1.38407	22.5913	4.72043	2.86577	2.68239	33.7377
LPC 20:4	53.1732	73.484	45.7056	420.383	74.4005	74.9821	45.0047	368.148	93.2264	77.0868	41.9971	303.129	78.6546	52.6171	48.2542	306.404	48.7127	32.1908	29.0506	356.676	48.2967	37.2578	23.0984	288.737	37.9168	65.1611	29.7006	369.999	47.2428	50.3665	32.5239	223.691	21.9625	19.1066	10.9269	268.378	27.3227	13.353	13.7744	255.858
LPC 20:5	14.3093	18.705	13.6268	134.648	19.4533	18.6761	9.40482	104.4	23.3843	19.374	13.788	74.4527	16.0951	12.6763	14.4762	108.642	12.6847	10.8228	7.88389	100.209	13.6976	10.8538	6.28426	73.267	14.3241	21.7503	9.40826	145.259	16.7375	14.6225	8.14836	72.2557	6.30229	5.94429	3.30928	58.5166	8.16192	4.41678	4.26696	58.1935
LPE 17:1	1.96323	2.18225	2.57691	19.6492	2.13646	3.02011	2.23869	16.5627	4.07089	2.95386	2.89829	10.6361	2.76019	1.9758	3.37013	15.2777	2.06126	2.51607	1.7341	21.1458	2.2322	2.26469	1.38403	14.6173	2.16968	4.45792	0	32.8888	2.59161	3.04636	1.62619	11.8059	2.01721	3.03583	1.57139	10.1066	2.54624	1.77698	1.9367	11.6225
LPE 18:1	1.83159	3.72987	3.70629	17.6138	2.16376	4.07541	2.49257	15.2283	4.40495	4.26365	4.1786	11.5478	3.99828	2.91767	3.50034	11.6281	2.37838	3.72785	2.67266	16.9846	3.10479	3.19352	2.28179	14.4368	2.78057	4.89832	3.20065	31.9752	2.96955	4.1329	1.93056	10.0306	2.53047	3.67272	1.77952	17.7503	2.34859	2.32138	1.47065	15.0125
LPE 20:3	3.57731	8.01644	6.09762	31.0003	3.89749	8.05363	4.13697	27.2382	10.1772	10.0281	7.66781	20.8164	5.94279	4.09323	5.37689	23.6805	5.02102	5.94791	4.10284	32.3556	5.06304	4.8529	3.02991	20.4823	3.54944	8.20581	4.56577	58.7735	4.19786	5.41237	2.86106	19.1735	3.05566	4.2353	2.18537	25.2241	3.56939	3.32799	1.89528	24.6172
LPE 20:5	0.334242	0.442377	0.143674	2.2446	0.493059	0.535072	0.254691	2.04736	0.712987	0.687237	0.336261	1.80821	0.641155	0.494588	0.440957	1.36303	0.281483	0.229388	0.16584	2.16556	0.126348	0.296708	0.168122	1.83474	0.369114	0.473352	0.0964799	1.87299	0.281221	0.294952	0.189935	1.51671	0.10188	0.163888	0.0651383	1.33047	0.211798	0.18765	0.14854	2.19865
PC 10:0p/10:2	1.11414	1.47459	0.478914	7.48201	1.64353	1.78357	0.848968	6.82454	2.37662	2.29079	1.12087	6.02736	2.13718	1.64863	1.46986	4.54344	0.938278	0.764628	0.552801	7.21853	0.421158	0.989026	0.560405	6.11578	1.23038	1.57784	0.3216	6.2433	0.937404	0.983174	0.633115	5.0557	0.3396	0.546294	0.217128	4.43489	0.705993	0.625498	0.495134	7.32882
PC 11:0/20:1	0.577274	0.749355	0.768742	0.614013	0.5063	0.654652	0.603801	0.381748	1.36969	0.865162	0.886181	0.487607	0.906822	0.634816	0.721017	0.418709	0.736548	1.00622	1.27169	0.685419	0.436111	0.468622	0.390809	0.276043	0.391825	0.566075	0.468688	0.424148	0.202633	0.33238	0.319174	0.211676	0.4528	0.671222	0.504762	0.43593	0.226962	0.280337	0.4765	0.542234
PC 17:1/18:1	10.4631	16.8846	16.5837	17.9731	11.5086	19.5585	25.7325	10.1515	21.2645	14.5009	14.5694	10.0682	20.7566	14.1412	18.9412	8.41872	13.8865	15.1182	21.6163	14.2093	12.3357	17.2432	15.3866	11.5891	11.2306	21.2598	19.6949	12.8037	13.1493	19.44	19.2812	10.1369	14.6621	24.1386	20.2172	15.119	12.8272	19.8454	22.9465	20.897
PC 17:1/20:5	14.4319	20.4223	17.6687	19.6606	7.6724	14.5321	18.8435	14.1609	30.8544	20.884	21.4035	15.0345	17.5896	12.1752	22.1638	12.6504	19.0236	12.4283	20.1289	7.62841	13.3824	12.1428	12.3633	5.73504	10.8064	17.6995	13.4872	12.7046	3.28733	6.59173	8.7642	7.60909	9.81067	12.9163	16.0776	11.7424	7.2588	8.07462	10.0092	10.399
PC 18:1/20:5	20.3489	29.4275	33.1675	36.3935	27.2623	33.8473	49.2361	25.3788	37.3172	24.0199	31.7298	20.3395	43.2905	27.714	44.2811	15.1448	29.7903	30.1368	36.1923	37.5728	30.1539	27.1853	30.4782	25.9385	24.1085	56.6075	39.639	43.2076	29.7915	44.6897	38.1962	36.7688	33.421	43.8306	62.2272	40.5692	44.0003	67.0989	66.5503	52.7378
PC 18:3/20:5	5.61399	3.55381	4.54115	2.62277	2.97938	4.33732	4.66021	2.49522	5.58715	4.49262	4.54355	2.16263	5.58219	3.57676	6.21327	1.54789	4.7383	4.18428	4.09023	3.27908	3.81285	3.05511	3.46566	1.89899	1.81188	3.53477	2.96669	3.70634	2.56823	4.1338	6.95904	1.82567	3.12648	4.31954	6.99722	2.99859	4.64861	5.06085	5.98953	4.01104
PC 19:1/20:5	10.7662	13.2182	17.3587	15.086	12.9886	12.9917	18.4787	9.85293	20.6183	13.4111	15.6584	7.63015	17.6807	11.7725	15.8346	8.53008	17.7569	16.0647	20.9965	12.2965	13.3076	11.3919	11.7734	11.1131	6.18933	12.1155	9.52334	8.36404	3.56984	6.14484	5.96489	3.90668	9.08296	13.4244	13.4336	13.4307	6.61247	6.28342	9.9293	9.26006
PC 20:5/18:2	9.84253	17.5278	21.3884	14.0898	11.7423	21.8893	25.9351	11.687	25.6425	14.5676	21.9668	10.4971	22.3971	14.3307	26.8933	8.0401	21.768	21.2203	17.2781	14.9153	22.902	20.0394	22.7849	13.0645	14.0009	29.9687	25.9274	12.11	20.4431	37.4276	37.1498	18.129	21.5619	28.3734	39.7934	17.5128	24.6849	33.2651	40.4626	27.7307
PC 22:4/14:1	2.65546	3.10355	5.06811	2.41945	3.38832	3.66848	5.43016	1.70187	4.35714	2.93577	4.41213	2.46061	4.32905	3.62414	7.16381	1.18263	5.37164	5.4047	7.93257	1.08164	3.58857	3.44347	4.17846	2.52246	1.80689	3.84214	3.56502	1.70452	2.77369	5.05552	4.83993	1.94823	5.79476	8.02502	12.125	4.73727	6.16501	9.72366	11.2071	7.57641
PC 22:6/14:1	0.213592	0.493674	0.375071	0.445261	0.45567	0.57358	0.749686	0.298574	0.658783	0.711702	0.630841	0.297982	0.369108	0.251084	0.461358	0.167261	0.696671	0.595264	0.666832	0.375728	0.264158	0.445321	0.511247	0.176097	0.0431756	0.14677	0.247308	0.0977126	0.19724	0.321207	0.306093	0.0571958	0.471667	0.552647	0.352532	0.372934	0.658761	0.77903	0.889112	0.445671
PE 16:0/18:1	35.6151	25.9913	28.3436	33.4215	44.4877	33.4846	42.4568	34.9135	40.2539	26.5373	39.9827	25.5712	36.9494	21.9562	33.38	22.973	40.4701	37.6779	46.6184	37.1156	24.3101	21.4395	36.0027	18.7854	25.4443	33.6054	35.2894	31.2053	19.3939	26.1733	42.3761	27.712	27.8064	35.6443	37.0329	37.7532	25.8626	27.5553	43.557	40.6344
PE 16:0/20:3	5.41446	5.29278	4.30402	2.64866	6.56724	6.50557	6.9451	3.10447	10.7445	8.87439	7.44505	2.73191	9.08482	5.853	6.45531	2.38405	6.54329	5.83282	7.00707	4.35704	4.12277	4.24509	5.28688	2.8371	5.60638	7.37362	5.44552	3.16975	4.28513	5.50094	5.35114	2.99167	6.63847	9.98796	9.25823	6.77062	6.25643	8.44339	13.2865	8.21923
PE 16:0/20:4	9.77009	5.69446	5.12284	2.59017	9.4423	9.15245	10.6404	2.24579	14.8001	7.75793	8.96164	2.89051	9.6272	6.74432	8.41397	1.98564	6.20289	7.78918	8.26548	5.32528	4.44264	5.9574	6.58427	2.02972	6.4689	7.56938	6.17564	2.91381	5.9844	5.85132	5.66046	2.37773	9.47756	11.6253	16.268	5.05456	9.80308	14.4178	16.2007	7.78826
PE 16:0/20:5	15.6658	17.556	13.6049	10.4721	19.1267	20.0589	22.5388	9.02719	21.0954	15.1151	24.7341	11.5232	14.0001	9.92335	15.1727	7.03649	19.0247	20.0345	24.539	14.3621	13.3279	16.3382	12.2279	7.97735	12.3105	19.1192	15.576	11.0252	10.1218	17.0284	13.7954	10.1079	23.4643	10.3658	29.3618	24.524	24.8265	68.8883	26.4476	25.3657
PE 16:1/14:0	4.25938	0.611978	1.16524	0.905166	8.62517	2.0314	1.76903	1.5601	0.48123	0.458033	1.02301	0.411081	0.813566	0.540734	1.32417	1.09564	1.33892	1.01078	2.37668	0.697127	1.36123	1.54464	2.76345	0.556484	1.77601	1.39642	4.1678	1.24034	2.246	1.9446	6.77399	2.88991	1.91639	0.852692	1.49124	2.64272	3.88935	1.04552	2.68863	3.07836
PE 16:1p/21:0	5.7273	9.78219	8.75501	15.0675	7.14225	13.936	13.7592	17.2051	9.59434	6.46971	9.04436	10.9406	7.89837	6.29866	9.68296	12.0809	15.8854	16.7377	12.1551	15.8145	10.9822	12.878	12.6496	14.3142	8.42917	19.0213	12.473	20.9676	11.2669	22.1439	15.8369	19.5035	7.68225	12.5952	11.2421	11.2324	13.1106	12.3755	20.8071	14.8069
PE 17:0/18:1	6.4011	10.1839	12.2822	13.7864	9.71467	14.4781	22.565	13.8396	11.259	6.87049	12.3808	9.54873	11.0509	7.42766	13.2968	9.38199	17.8522	16.9913	17.246	24.9804	13.5056	16.2669	15.1795	17.0484	12.0361	25.514	19.9872	15.7503	10.9345	22.5644	24.1884	17.3327	20.6669	27.9612	23.1786	21.6223	28.4927	32.9201	47.944	40.9422
PE 17:0/18:2	32.9681	8.1282	11.2744	10.3607	50.2379	25.225	48.2226	7.29724	8.35343	16.7468	15.0004	13.7566	12.7459	9.50741	14.0968	7.00436	25.7571	21.1576	25.8546	14.7817	16.42	30.6075	26.0776	10.5185	20.5829	41.7621	45.3286	22.4442	23.3096	21.8636	29.0756	21.2334	24.341	30.3543	36.7023	42.1214	24.5475	37.1875	47.004	45.5598
PE 17:0/20:5	15.2808	24.3373	19.2736	19.663	14.4963	23.9494	53.2021	13.5565	27.4513	20.1534	47.152	20.1009	22.6442	20.1735	23.4488	9.38199	41.2265	59.0528	45.7604	31.5644	27.5799	39.5971	26.9858	18.914	15.6038	38.4994	38.0274	19.2941	16.8819	40.6439	46.0879	17.4684	53.8592	46.2242	61.8317	35.2571	66.5493	66.1449	94.3213	62.7986
PE 17:1/14:0	17.7113	3.4025	5.85767	5.62596	47.2115	3.50791	9.77555	11.7951	6.8704	4.00779	6.39723	5.50266	6.71192	3.32759	6.70359	5.3336	7.26192	3.69533	7.77927	6.45488	8.06784	4.92288	15.7633	5.21101	10.2718	10.8647	19.0137	4.01633	19.357	11.4924	33.7153	10.5828	7.76575	9.69827	8.20015	20.5927	5.02109	6.21823	16.4201	18.7165
PE 17:1/16:0	291.178	30.9533	71.5938	53.4744	575.012	46.8784	92.5139	145.316	45.0964	44.9445	51.0124	37.5475	40.3393	41.892	62.622	36.6283	108.172	59.0528	137.853	51.639	96.3165	49.9422	168.013	57.5784	155.646	95.9224	191.049	103.361	179.532	152.765	383.55	241.165	39.3298	110.082	75.0578	213.415	76.1133	101.808	186.136	302.603
PE 17:1/16:1	2.59894	1.53821	2.6244	1.4789	3.48033	2.22593	2.34561	1.51292	2.84501	1.67755	2.81257	0.835109	1.75256	2.1362	2.00556	0.681158	1.7474	1.81506	1.36423	1.35552	1.04846	0.667086	2.39694	0.109367	1.84658	1.40621	1.79185	0.226411	0.572582	1.05113	2.0322	0.535923	1.77443	1.00509	3.6041	1.37596	1.66971	1.48445	2.64789	1.59459
PE 17:1/17:1	17.8076	15.5712	10.8335	11.057	25.2702	12.6604	13.9164	12.6758	18.8558	14.8288	21.3701	9.58109	11.1865	10.8741	13.5451	5.62277	12.8975	15.4697	16.7884	7.74586	7.81905	10.2738	14.5308	3.82784	11.2912	14.1273	10.8302	9.83409	10.0109	7.11268	15.5276	9.93831	7.724	15.9958	7.73723	14.0717	7.29253	4.02356	7.11327	14.8993
PE 17:1/19:1	24.3049	7.86829	7.9572	5.96017	31.4743	9.02489	11.9246	7.8005	18.5228	7.04226	7.83109	4.6287	9.08482	6.95229	7.11739	4.11265	12.9353	12.4627	16.1592	5.38982	8.6365	7.41999	11.1252	4.02084	13.4083	7.53676	11.1344	6.41825	8.23779	8.19885	13.1459	10.1757	6.34621	10.6681	7.90256	11.4508	5.73839	6.06583	8.52339	13.7603
PE 18:0/18:1	19.5402	21.3365	20.9952	27.6842	22.6373	26.3093	27.7804	21.9546	40.8592	19.0656	31.7104	24.6001	35.5935	21.6591	29.7937	21.0773	30.4471	31.2292	32.0323	47.1206	20.5783	22.6167	22.9963	26.2802	19.6027	30.9953	21.7516	27.6615	17.1405	26.7339	19.425	17.197	25.8023	29.5986	27.7416	28.7673	26.4603	26.9152	33.8429	29.8601
PE 18:0/18:2	18.337	22.8724	23.9346	17.8248	18.9149	32.8468	26.1555	14.217	34.5033	20.0103	44.9461	15.8282	29.6613	25.2243	34.7594	12.7235	27.9508	32.4972	36.8944	30.6607	23.5282	23.4372	29.5806	18.9462	23.5625	37.8469	29.5701	27.563	19.2092	38.892	27.1888	17.3666	27.4724	36.6519	42.9846	25.1168	29.0904	25.7569	35.0963	25.0579
PE 18:0/20:5	43.797	55.5269	55.2175	50.6893	48.1194	76.2173	73.6442	34.2844	95.0354	65.556	91.8223	51.7897	83.0515	52.5878	72.5533	36.9496	85.4788	92.3832	88.0888	103.278	50.8238	58.5038	69.0862	57.5784	45.4783	74.715	60.2353	36.521	31.9168	69.7253	55.6766	34.9367	84.3377	77.964	83.6547	66.4581	75.3163	79.252	111.243	85.5785
PE 18:0e/18:2	30.5616	44.1853	49.9687	98.315	42.6719	64.7368	66.5681	105.999	64.164	40.3641	64.7995	80.5977	60.6785	41.0007	61.5185	97.0329	71.1063	80.4278	74.9327	138.134	50.113	54.5797	59.3558	105.507	53.3194	110.604	107.693	144.706	66.4934	132.443	110.735	157.724	45.9265	73.0519	62.8237	83.9307	47.4214	59.439	86.4873	95.7371
PE 18:0e/20:5	13.9091	15.6657	13.353	22.2253	16.3424	20.4734	18.7125	19.8787	30.2661	20.7546	21.4528	20.554	24.0002	14.38	17.959	20.4669	11.725	12.4265	11.1541	12.1029	9.13407	8.77557	9.27637	13.4135	19.838	31.1258	21.3257	34.1585	20.8715	32.6202	24.8689	40.0246	7.89101	8.23723	8.46467	11.0452	9.32488	9.0835	12.3777	11.8209
PE 18:0p/17:1	8.0134	13.5864	12.1772	21.9468	9.4423	16.8698	13.9426	20.1303	16.8279	12.281	15.9379	16.7022	15.9323	10.577	13.9865	17.4788	21.521	24.0921	20.2776	24.0122	13.2213	15.3751	14.0443	14.9897	8.46838	13.7684	10.1305	13.6831	6.02135	11.7377	8.41336	8.10668	6.42971	8.23723	7.96869	6.95782	5.49929	4.90753	9.43213	7.04945
PE 18:0p/18:1	61.1233	80.8094	94.2686	185.489	76.87	113.848	126.846	168.906	88.6796	75.0029	110.849	116.203	86.7804	57.0444	100.416	129.484	138.809	159.044	158.16	291.115	97.7381	105.235	116.117	189.462	81.5473	156.608	135.073	204.754	88.6578	169.583	145.687	170.274	131.099	178.851	160.035	172.23	138.279	174.354	209.951	209.329
PE 18:0p/18:2	16.4359	29.2993	35.6919	62.1083	25.3308	45.6028	48.2226	64.1654	32.99	23.4169	41.9129	39.166	33.6952	22.3721	42.4837	47.5525	65.0547	73.9066	74.0747	104.892	41.2277	51.0124	53.1932	68.5151	26.5421	52.8552	42.5906	61.7215	25.7477	59.5643	54.1301	54.6098	46.344	67.8879	64.1463	67.3942	48.2184	60.6583	78.0266	80.961
PE 18:0p/20:3	13.837	15.5948	11.6734	16.9057	16.3122	23.0565	16.2489	19.0294	27.6934	19.266	17.2063	13.2064	25.1188	18.5097	18.4831	18.1535	16.3393	18.4766	16.1592	22.7857	15.567	15.9815	16.412	20.0077	12.1145	18.1404	13.1118	19.2941	11.0083	17.1335	14.8162	18.1467	10.7301	13.6028	13.0607	12.8548	14.6249	16.6734	21.4025	23.3648
PE 18:0p/20:4	11.5749	11.8142	9.46885	11.2798	13.1042	16.2958	11.0859	12.5185	23.3957	15.6304	14.1732	10.0343	23.051	12.1517	13.352	12.8199	13.4648	12.8612	10.8395	16.3631	10.0937	10.0598	9.76289	11.1619	11.7616	13.0507	8.57897	12.7971	11.7472	12.6487	8.97013	15.3315	8.18327	9.49675	8.82838	7.58184	8.72713	9.23591	12.4717	10.7127
PE 18:0p/20:5	37.2996	43.7127	43.88	60.1587	39.3429	55.1698	53.9883	58.1892	55.6896	40.0779	54.8728	38.8423	52.8818	32.9788	49.3804	47.2312	52.195	60.1397	55.7705	79.7178	36.252	41.7374	41.5166	52.1101	39.5975	59.7068	49.2835	59.6543	44.6983	58.5132	54.4394	62.0721	38.9123	48.4913	49.5977	45.2415	44.6319	45.1127	57.9716	58.4889
PE 18:1/18:1	14.8477	14.0117	18.0139	13.6471	17.6135	17.7628	29.3529	11.2289	16.8885	13.2257	19.4674	8.35109	16.5764	11.0226	21.2418	6.04046	16.3771	19.8896	20.4778	16.1695	18.3748	14.8043	16.5093	14.4107	25.0915	23.8175	25.0068	19.5894	16.9928	35.3882	31.5501	25.4054	33.2341	44.8387	46.9524	21.2167	38.1364	50.5994	64.5521	28.167
PE 18:1/18:2	10.5161	11.578	15.5995	8.32753	12.6805	19.6443	26.7321	8.58684	15.0725	10.821	20.2947	6.44134	16.9493	9.03204	18.428	5.26934	15.8476	17.7158	20.4206	10.2633	14.4297	15.161	17.6446	8.49201	12.7418	30.3754	25.889	11.2221	12.7446	27.7149	24.4668	9.97223	34.4866	50.0028	58.5252	19.3446	31.1228	40.8453	54.2112	18.3778
PE 18:1/20:5	18.6979	15.9492	22.6749	10.9455	10.2594	12.3415	34.3324	4.30915	10.926	8.90301	25.4235	8.57767	15.7289	6.71461	23.2832	5.94407	23.866	30.9393	32.6043	7.03582	17.0242	21.9032	23.9369	5.53267	7.40983	25.6445	25.4631	6.95966	11.6733	26.2083	15.5276	9.19209	43.4214	57.3079	59.8478	15.1949	30.9235	61.5727	78.6533	22.1027
PE 18:3/21:1	9.74603	6.19066	6.44554	9.10736	13.649	6.76069	7.18097	7.48596	9.04955	5.1815	5.07366	6.15003	8.16956	3.98123	5.87599	5.42999	6.99716	5.14448	5.97746	8.52044	3.87398	3.71	4.60575	4.66417	5.48876	8.84182	6.05396	1.39784	5.57806	6.83238	7.45448	8.10668	4.59265	1.91446	5.98478	8.42427	6.69478	5.33427	9.74549	13.0215
PE 19:1/18:1	9.361	8.67165	9.13293	6.15513	17.1293	12.469	16.3013	7.17142	13.2868	8.30185	14.2835	5.08186	11.2543	8.17043	12.4692	3.952	13.5783	14.5277	17.103	8.84319	9.63165	10.9873	14.6606	5.62918	9.72295	13.2464	13.7507	6.88091	6.72322	10.4413	18.6207	6.64816	14.1955	19.7744	18.3511	12.6988	10.0023	19.9654	17.1408	12.8368
PE 19:1/19:1	2.55081	0.949865	0.70544	0.359281	4.5093	1.2182	1.69827	0.663671	1.32263	0.853086	0.995431	0.191622	1.07797	0.552618	1.15865	0.21977	1.93651	1.64478	1.87332	0.551892	1.18707	1.67663	1.85527	0.20072	0.991898	0.525289	1.18645	0.1388	1.02695	1.34195	1.35789	0.739438	0.705598	0.466021	1.25647	1.00155	0.327168	0.548668	0.576582	0.729572
PE 19:1/22:4	20.4306	7.75014	13.206	9.27447	28.7203	11.3529	19.6035	8.2723	10.1997	5.66816	9.84401	4.75818	9.69499	4.69428	10.4554	3.00416	9.11522	8.83981	9.78129	10.4246	8.42325	7.06326	8.30332	8.45985	9.40931	13.4748	15.3631	2.24442	13.705	22.5293	30.4366	23.7773	16.6588	6.92733	20.8971	21.2479	27.8551	26.4275	45.1238	39.0952
PE 20:3/22:6	18.6739	13.4446	19.7355	19.3845	9.53309	10.8745	10.9287	14.7517	14.9212	20.6687	12.6014	14.048	14.034	15.4495	12.2485	6.97223	12.0275	9.02095	8.58008	6.939	4.86914	6.06442	10.963	3.86001	15.0549	8.67869	9.70458	1.26987	2.77795	4.27462	10.7023	6.03761	9.43581	4.08083	7.43965	14.1653	7.53163	7.13268	4.07368	7.97296
PE 22:3/22:6	20.5028	19.8479	12.9961	17.797	22.3649	21.3026	19.7608	13.8081	32.99	15.0292	18.8884	9.87241	25.7968	12.2408	17.5728	9.2856	27.0431	23.8023	19.8486	10.4246	17.1664	14.2335	20.5637	9.00668	8.70361	16.1828	10.6781	1.59472	3.5574	7.07764	6.92865	3.9007	12.2331	4.53426	15.7721	9.76591	9.24518	6.06583	11.6256	9.51214
PE 26:0/11:4	6.83425	3.16622	3.27526	2.53725	13.6187	3.89059	3.72152	3.83734	5.90188	3.86465	3.99827	2.73191	4.8136	3.11962	3.39317	1.95672	5.29515	5.07202	4.89065	2.93374	3.23069	2.49711	4.76792	1.78847	4.86148	5.22026	4.65455	2.00816	4.17431	4.20454	7.02144	4.47733	1.61578	2.36789	2.30133	4.64895	1.43061	2.36842	3.25894	5.84889
PE 27:0/10:1	5.7273	7.25394	5.62672	5.37529	6.86988	8.38709	6.52577	4.21478	12.8328	7.75793	9.26495	5.24371	10.3052	6.26895	7.03463	4.72312	8.81264	9.09341	7.97948	7.51994	5.65104	5.74336	5.48149	3.53834	4.50863	6.23169	4.19822	3.7407	2.50089	3.18143	2.54875	1.19395	3.91628	4.53426	4.33153	3.52571	2.32325	1.42958	2.55388	2.39805
PG 16:0/16:1	5.70323	0.368604	1.51166	0.498538	8.98834	0.574021	1.8031	2.07908	0.402539	0.460896	0.620421	0.469344	0.535598	0.389209	1.02623	0.251257	1.94408	0.815146	4.40444	0.616441	2.07205	1.06306	4.34627	0.579001	4.23419	2.10116	4.28949	1.04346	5.46723	2.67689	7.51635	2.56768	0.730649	0.996277	1.04155	2.24023	1.39475	1.46311	3.94833	2.62277
PG 17:1/16:0	17.0616	1.14126	2.81336	1.77134	34.5007	2.24506	3.24978	4.40351	1.34381	1.30539	1.55795	1.75761	0.816956	1.89257	2.14073	1.22094	7.64014	3.16639	6.66386	1.59758	5.40225	2.02266	8.5628	1.74022	8.31156	9.82062	10.8302	0.984394	9.45684	7.70832	15.3729	9.22601	1.86629	2.05301	3.47184	8.73628	3.70206	4.51127	9.4948	11.1129
PG 18:0/18:1	1.64359	4.25313	3.5272	3.45356	1.65845	6.53746	5.50366	3.12963	5.53869	4.66621	5.6803	3.3987	6.06785	3.95152	6.06909	2.78568	6.0516	6.23134	4.89065	5.38982	4.26494	4.60182	4.99497	3.14912	2.89336	4.11096	3.55936	0.838704	2.61541	5.11552	2.74053	1.84859	4.38389	1.67516	4.62911	4.55535	5.41959	4.75512	6.7059	5.35635
PG 19:1/16:0	7.21928	0.232032	1.38988	0.601587	13.5884	0.31029	0.990659	2.47855	0.360166	0.334937	0.248996	0.15278	0.0884753	0.314933	1.31037	0.2519	3.05606	0.402139	2.59118	0.461524	2.00097	0.478019	3.95705	0.459984	3.80685	2.50246	4.28949	0.150612	4.06348	3.16392	7.51635	1.95374	0.121914	0.672581	0.367023	4.08733	0.972338	1.30156	3.29028	3.78639
PI 18:0/20:5	14.3904	18.572	16.3553	23.6179	17.3109	20.027	19.9442	20.1303	25.6354	20.5256	22.5006	18.9032	24.8138	13.5481	20.0004	16.1936	25.7571	26.1209	22.823	31.8226	17.7706	19.6915	17.6121	21.9055	13.4867	19.8696	13.7811	5.01056	13.4834	23.125	17.4453	15.2297	26.4704	7.00291	21.6576	14.1653	23.1528	16.6124	41.0501	26.4739
PI 18:1/20:5	4.42783	2.62276	3.25426	5.62596	3.78297	4.56028	5.11054	4.24624	6.14401	2.22432	6.81084	2.50533	5.62716	2.47193	6.12427	2.84351	3.93354	2.99249	4.69044	5.5512	4.44264	3.78134	3.08131	3.79567	2.29744	6.0033	5.23256	1.27971	3.49829	5.01041	4.67065	2.08942	6.22095	2.0782	7.93563	3.40091	7.96998	6.52305	7.55197	5.78732
TG 14:0/17:1/17:1	7.47244	16.4828	10.9343	6.6462	9.04034	18.8151	10.7968	7.31936	20.8534	12.6508	10.1594	10.4669	16.8744	12.1429	11.4662	6.98086	4.06744	3.16732	4.21976	6.47112	4.11555	2.90851	3.62738	6.91297	10.9511	8.32772	10.6506	16.1366	17.1682	17.374	14.4737	19.3661	5.72918	8.51195	6.95998	8.67094	7.36886	7.33433	9.31778	12.7214
TG 15:0/14:0/17:1	12.632	27.8638	18.4841	11.2352	15.2825	31.8065	18.2517	12.3732	35.2521	21.3859	17.1742	17.694	28.5258	20.5272	19.3833	11.801	6.8759	5.35428	7.13341	10.9393	6.95723	4.91677	6.13201	11.6862	18.5126	14.0778	18.0046	27.2785	29.0225	29.3704	24.4675	32.7379	9.68504	14.3893	11.7657	14.658	12.4569	12.3985	15.7515	21.5052
TG 15:0/15:0/16:0	1.88136	17.2527	9.53829	1.91267	7.40492	3.36491	1.93001	1.59806	2.52614	12.8101	2.06382	10.8289	2.17247	1.95414	2.35046	1.4548	3.55165	2.8336	3.7683	1.1307	0.394243	2.40342	4.02445	1.1592	8.38605	2.19166	6.90986	8.26148	3.5106	4.3528	3.14053	4.19112	2.82575	3.74596	3.20373	4.44183	2.91392	2.67863	3.60229	4.91678
TG 15:0/16:0/16:0	0.182223	0.320625	0.340653	0.167525	0.372872	0.405392	0.334058	0.36795	0.869656	0.578867	0.481316	0.719202	0.846479	0.823408	0.84236	0.627891	0.163506	0.234684	0.0189707	0.427459	0.269455	0.166391	0.268984	0.490067	0.970462	1.2702	1.27005	2.11213	2.01483	2.27753	2.43086	2.41116	0.435827	2.67866	0.575551	0.0153687	0.458216	0.804978	0.0108662	0.946596
TG 15:0/16:0/16:1	3.30044	4.77884	2.73115	3.09972	1.61753	3.80556	1.90618	2.00569	7.92008	4.13247	2.89519	4.02099	4.11496	1.93675	3.26528	2.12193	1.6892	1.10099	1.68514	2.42227	1.40801	0.989351	1.19033	2.31839	1.60337	1.9645	1.6788	1.71724	2.70132	4.70454	4.53337	4.75499	1.00269	1.1119	1.02886	0.9239	1.38837	1.55907	1.88105	1.89779
TG 16:0/16:0/16:0	13.3845	9.61875	19.6098	15.6825	14.9674	30.845	16.2025	17.8564	17.9108	17.6876	18.3775	21.6986	23.4861	17.338	19.5645	13.9313	4.9539	4.74584	5.47928	8.22744	5.11301	3.99738	4.3697	9.56573	13.6603	14.8137	15.8635	20.316	19.5902	24.1822	22.8787	23.6066	4.76846	7.07571	5.55177	6.92925	5.41079	6.24552	7.03109	10.4769
TG 16:0/16:0/16:1	2.70916	5.50406	4.39591	4.34697	3.01974	5.23164	3.24527	2.92917	5.59064	3.26953	3.24159	3.96378	3.93392	3.03849	3.12941	2.83112	1.70003	1.80214	2.12968	3.74601	1.71722	1.34412	1.55619	3.12418	2.22046	1.81732	2.34059	2.64991	3.01946	3.00739	2.80688	3.93444	1.50403	1.3646	1.80305	1.94996	1.48166	1.47117	1.62537	2.78465
TG 16:0/16:0/24:0	4.82703	10.5348	7.28702	6.8214	5.98695	10.1749	6.33804	5.8439	8.07537	5.46708	5.17779	6.5382	6.89905	6.32053	6.56678	4.23266	2.39845	2.53807	2.10384	3.95744	2.8602	2.53833	2.76713	6.40857	6.96201	9.34255	8.17505	10.2619	12.8927	19.2578	15.1995	19.2303	3.53219	4.45948	5.44991	6.12972	4.81264	3.89535	5.57009	5.83581
TG 16:0/16:1/16:1	0.34187	0.542772	0.377385	0.273525	0.304074	0.455065	0.335011	0.340894	0.294544	0.329633	0.199819	0.129947	0.296023	0.252241	0.259501	0.22705	0.27666	0.339568	0.268795	0.374601	0.32688	0.230849	0.364829	0.490067	0.263185	0.159655	0.25985	0.379301	0.487801	0.107721	0.275922	0.450251	0.297957	0.425137	0.32292	0.392213	0.34572	0.45199	0.366165	0.615747
TG 16:0/17:0/18:1	0.323056	0.50842	0.418263	0.253462	0.393353	0.544796	0.528965	0.461741	0.709183	0.533308	0.46673	0.612956	0.866051	0.637851	0.865004	0.395235	0.205736	0.265396	0.269312	0.423782	0.346757	0.299803	0.306085	0.834056	1.10232	1.57736	1.33818	3.09156	2.75714	3.1217	3.0505	4.88123	1.37869	1.95028	1.84889	2.54517	2.14566	2.29928	2.32391	3.03278
TG 16:0/17:1/17:1	1.7201	3.47344	2.78447	3.87883	2.02191	4.48655	3.28816	3.93201	15.426	9.43339	1.56792	2.70109	2.26054	2.1339	2.99808	2.13595	0.920397	5.23839	1.11136	4.00341	1.56262	1.2242	1.36038	6.12584	2.63185	2.96594	3.53279	6.02724	6.80912	10.2445	7.83808	12.9184	2.84854	3.41893	3.77928	5.01926	2.59015	2.45194	2.99963	6.89269
TG 16:0/18:1/18:1	48.539	53.4375	66.3534	61.8607	48.0532	89.7311	54.8026	57.3568	81.2714	49.8469	54.3303	60.4783	81.2228	38.503	65.6678	22.5929	14.6722	23.7002	21.0384	15.3058	27.0559	22.5852	22.4669	48.0643	67.5104	76.4681	58.8798	71.7034	105.486	139.378	85.7952	133.813	33.8976	37.7569	34.2784	44.4183	36.8219	34.4197	46.5696	68.4674
TG 16:0/18:1/18:2	68.2664	80.9196	77.0173	72.5609	60.9199	92.9357	64.8101	71.7862	78.6831	56.2788	57.612	68.6511	68.9905	54.1014	71.1024	58.3042	29.6151	31.2333	32.5139	58.3734	85.585	36.3761	40.193	86.233	63.8184	73.5886	76.8844	88.5901	126.136	142.455	159.41	173.788	54.4641	50.8381	52.4617	87.0598	57.0712	55.9783	66.6584	118.095
TG 16:0/18:1/24:0	0.192974	0.272531	0.341246	0.15181	0.314578	0.439041	0.369799	0.357127	0.258826	0.264778	0.282226	0.360418	0.474126	0.43026	0.5344	0.291521	0.129397	0.177317	0.116822	0.348402	0.27332	0.231848	0.230337	0.598447	0.922993	1.18062	1.00242	2.22125	2.08181	2.44021	2.28787	3.2822	1.14511	1.19217	1.45161	1.91443	1.87676	1.73949	1.84452	2.20566
TG 16:0/18:2/18:2	0.655788	0.870268	0.722778	0.68214	0.503639	0.969416	0.609977	0.818868	0.5953	0.90582	0.470377	0.670165	0.606725	1.18292	0.475526	0.49054	0.443415	0.496604	0.51588	0.818147	1.73379	0.489679	0.566824	1.10736	0.471518	0.25724	0.434543	0.649487	0.558125	0.444073	0.485113	0.765848	0.620982	0.817571	0.718165	0.848389	0.559737	0.670815	0.67115	0.946596
TG 16:1/14:0/17:1	0.677289	1.11455	0.64576	0.34107	0.645961	1.01749	0.562323	0.36795	1.13366	0.728944	0.481316	0.392292	0.826907	0.567108	0.584217	0.291521	0.272871	0.263078	0.259491	0.354837	0.360561	0.247338	0.285989	0.453783	0.617087	0.556714	0.477364	1.1353	0.315899	0.351741	0.281218	0.475499	0.940019	1.68568	0.687605	0.65739	0.592662	0.587541	0.625493	0.652508
TG 16:1/14:1/17:1	2.97255	4.41241	3.5428	3.25354	2.68888	4.63076	3.96009	2.9436	4.1671	2.78178	2.65817	3.43664	4.03178	3.06169	4.0397	2.6349	1.10989	1.17632	1.16822	2.35792	1.0215	3.54767	1.09242	2.32311	4.48839	3.71142	3.56685	13.7432	7.19981	7.25467	5.5608	13.0447	2.26744	4.69732	2.4601	3.16258	4.80715	5.45904	5.61574	7.62791
TG 16:1/14:1/18:1	2.1985	3.0154	3.35321	1.61172	2.42104	4.15807	3.5169	1.80007	3.55627	2.51378	2.4795	2.15352	3.64524	2.89932	3.9446	1.58655	0.655106	0.811255	0.873584	1.08933	0.761983	0.794479	0.762636	1.09323	3.20674	3.29549	3.48899	1.35093	5.50869	5.8477	6.30224	4.54459	3.23025	7.13517	3.1477	3.68227	6.80464	8.97504	9.77048	9.00645
TG 16:1/16:1/17:1	5.1818	10.3058	8.41266	3.18666	4.02806	13.7801	9.05435	5.4471	9.6801	5.52068	5.21425	5.02624	8.12228	6.90039	6.29506	4.20463	1.51053	1.47185	1.50422	2.83594	1.916	2.68824	1.46859	3.72262	6.80378	6.04706	5.742	11.8467	12.6136	12.7067	9.47984	12.4135	5.32677	13.3784	6.72325	6.88483	9.05456	13.37	12.7838	18.7022
TG 16:1/16:1/18:1	1.7846	3.25205	2.79632	2.66503	1.56501	3.31684	2.74013	2.96885	2.4692	1.38285	1.77941	2.65614	2.24586	1.83237	2.82598	1.84723	1.07741	1.14155	1.30779	2.36711	1.11537	1.0693	1.06666	2.23357	2.37341	2.15327	2.55957	4.15672	3.78409	5.10025	3.8449	5.7649	2.03386	3.38921	3.91171	2.41635	3.16635	4.28859	4.27344	6.34127
TG 16:1/17:1/18:1	12.3095	23.5888	18.7211	18.2907	12.4466	26.679	18.0134	19.9847	21.1202	12.5421	14.6218	16.0595	20.3057	13.5688	17.2548	13.1745	9.14983	11.3576	10.7001	14.5244	8.11677	7.04538	11.8002	19.1315	20.3059	21.4367	19.7077	37.4105	29.3016	31.7447	33.9474	80.7927	21.535	19.7406	18.6417	22.2535	27.6027	32.2454	31.8682	48.7083
TG 16:1/17:1/18:2	4.67114	11.9853	9.47905	11.0012	6.61716	10.0947	10.5793	10.4974	7.35066	4.87749	7.76668	9.27607	8.26907	4.89406	7.78957	8.66153	3.47585	3.4826	5.06058	9.23863	5.19584	4.39212	4.69949	13.6653	8.70251	11.4222	11.3867	20.316	18.1391	21.72	20.7074	32.2329	8.31774	15.6082	11.1035	16.1238	7.51803	9.43767	9.8618	16.9101
TG 17:0/17:1/17:1	2.30601	6.32853	3.88641	10.9677	3.07225	6.38533	4.09828	4.54526	7.24713	3.90735	2.86237	4.53588	5.18652	3.8503	4.08952	10.5396	2.16023	2.173	2.48635	3.15308	2.86572	6.19594	8.09013	8.34056	9.01896	3.74342	4.09726	4.44249	6.08356	10.1565	9.69168	13.6758	3.36698	4.60813	6.77418	5.33019	4.6974	6.33804	6.43756	12.9583
TG 17:1/17:1/17:1	67.1914	146.571	45.0255	45.476	15.4926	44.3848	44.6999	17.2792	154.778	29.0506	17.2471	40.0873	30.6787	16.5262	34.9625	16.0617	6.71348	5.39484	5.14329	34.7023	13.4175	6.84551	6.69883	54.6613	26.635	33.5948	33.0408	40.2682	60.2775	71.6673	54.0192	106.461	29.0551	31.5137	33.1578	47.0834	22.8285	20.4945	41.9126	51.4654
TG 18:0/15:0/16:0	75.2543	199.246	137.446	75.9048	87.1785	198.69	119.613	81.8868	162.025	106.126	94.4399	74.372	134.556	119.452	121.825	77.6454	53.9244	57.8888	36.7526	30.4277	60.1856	48.1184	43.8516	45.5197	76.4766	82.5472	78.8308	78.7179	68.6493	94.0908	75.7328	72.3768	26.4914	33.0002	26.8421	18.5668	21.6212	18.0426	33.3749	29.6845
TG 18:0/16:0/16:0	2.55327	3.98491	2.13279	2.7085	2.09543	3.50111	1.66791	2.26181	6.16006	3.43568	1.96537	3.0893	3.27827	2.80075	1.8704	1.78837	1.21817	0.927148	1.54557	2.16028	1.13193	1.11427	1.42221	3.1713	1.50843	1.3182	1.92698	1.3951	1.95344	3.36792	5.87856	1.30026	0.951413	1.51325	1.03395	1.3592	1.57494	1.67472	1.38339	1.83805
TG 18:0/16:0/18:0	1.18257	2.61844	1.80694	2.00629	1.2289	2.14714	1.46299	1.53673	2.06026	1.32925	1.38561	2.01458	1.63424	1.2989	1.35865	1.46601	1.39142	0.846023	1.1889	1.82015	1.21476	0.689548	0.968754	1.77649	1.01266	0.947053	1.07054	1.70166	2.48366	1.58723	2.09192	1.73368	0.803289	0.990005	0.840406	1.19041	0.762778	1.04555	1.08662	2.09078
TG 18:0/17:0/18:1	1.32233	2.31308	2.43493	1.11349	1.73307	2.051	1.73939	1.19764	1.48566	1.36141	1.20694	1.39345	1.36024	1.18872	1.25448	1.36791	1.27773	1.39652	1.82987	1.8845	1.36936	1.24418	1.84476	1.34768	1.18143	0.870265	1.43063	1.83935	1.43438	1.44654	1.5941	1.06882	1.24196	1.30811	1.3854	1.33699	1.17984	1.11031	1.59341	1.28204
TG 18:0/17:1/18:1	3.49933	5.97737	5.05352	4.8151	3.41887	6.0248	4.57959	5.73568	5.59064	3.36065	3.35462	4.78106	4.3645	3.54297	4.03518	3.44779	2.72871	2.54386	2.5794	6.11312	4.15778	2.77318	3.99869	11.4506	3.78691	4.25534	4.15078	8.3654	6.6975	8.66163	8.84432	11.4456	3.57207	5.173	3.65195	6.75157	4.42302	5.50531	5.52443	9.09835
TG 18:0/18:0/18:1	1.02131	1.6871	2.2335	1.01652	0.924302	1.90678	1.70126	1.15074	1.19578	1.15773	0.984509	1.22591	0.910087	1.17713	1.07333	0.779257	0.763388	1.02566	1.41117	1.45244	1.03254	0.974361	1.62318	1.21103	0.796411	0.598307	1.163	1.85494	0.93765	0.795815	1.24456	0.980453	0.95711	1.51622	1.29372	1.34587	0.801192	1.31387	1.4884	1.44287
TG 18:0/18:1/18:1	3.64446	6.11478	3.82717	4.04602	3.50814	5.57614	3.30246	4.04023	6.52242	4.04671	2.82955	4.69933	4.61894	3.56037	3.01619	3.19552	2.5338	2.57284	2.80684	4.91808	4.87559	2.33847	2.75167	1.26287	2.69514	2.28125	2.40872	5.53363	3.90687	1.50809	3.1723	4.67083	2.63205	3.32975	2.26146	0.790645	2.35419	2.97472	2.83527	2.826
TG 18:1/14:0/20:5	8.54674	15.4205	8.88661	6.75452	8.40274	10.8959	7.4341	8.36905	15.1672	7.66463	5.32364	6.00697	13.0152	8.11811	6.43092	6.27891	4.11471	4.87332	3.74762	7.03239	5.90813	4.67693	4.48822	11.2621	7.64766	8.09474	7.20183	7.04044	7.64631	8.04608	4.66048	8.79462	6.32376	6.8676	5.29711	7.50669	4.36814	3.3587	4.29627	5.4682
TG 18:1/17:1/18:1	6.18161	8.77902	4.65066	3.74508	4.36943	7.92357	4.35085	3.89594	8.69656	5.41348	4.33913	4.69933	6.60547	5.32896	4.66468	3.7281	2.58252	2.12665	1.98495	2.6337	2.09821	1.61894	1.84476	3.27497	4.51476	3.93539	3.68364	8.05364	4.39802	4.39237	3.22526	5.51242	3.20176	6.42165	3.42784	3.70892	2.46943	2.61849	2.67547	3.60717
TG 18:1/17:1/18:2	2.87579	5.61094	8.53115	6.18607	5.1992	12.5784	12.7237	13.5636	2.99721	63.7826	5.65181	9.43953	98.8374	44.9395	12.7713	10.1752	82.8357	8.86586	6.5648	10.8473	10.0493	7.69495	9.12072	22.4771	11.6561	10.7183	14.063	16.3411	18.9204	29.1506	24.4146	46.2875	12.6475	14.5974	15.331	26.7842	12.1276	13.8789	15.2036	33.3606
TG 18:1/17:1/20:5	12.4707	7.78661	9.0051	7.15578	9.29553	14.7415	13.5815	9.34303	16.9272	10.291	7.62083	11.6462	16.7339	9.91569	14.1299	7.25999	8.28357	8.34434	7.28848	6.34294	11.2089	6.44577	6.6473	12.6758	3.66033	15.8055	10.9001	14.3147	21.1529	27.3039	17.0002	20.2403	8.37471	11.5649	10.0339	11.5932	7.24365	6.33804	12.5099	13.5097
TG 18:1/17:1/22:0	2.84891	3.38946	2.54749	1.55488	2.50507	3.50913	2.9784	2.58286	3.43721	2.40123	2.03101	2.20664	5.28438	2.76016	2.21459	2.34898	1.40225	1.51241	1.0545	1.96723	1.74483	1.53399	1.89113	3.49173	4.11919	1.99009	2.5693	5.04002	12.1671	4.57264	3.77605	4.46043	2.89982	5.05408	2.43972	2.80723	1.93164	2.29928	2.1002	2.6376
TG 18:1/18:1/18:1	1.7846	2.87799	3.21695	2.29386	2.55758	3.89369	3.07371	4.40097	3.55109	2.72282	2.61077	3.04026	3.82628	3.73433	4.61939	2.94324	1.74334	2.53807	2.23824	3.2634	3.48966	2.36845	2.76713	6.07872	6.17087	3.67943	6.8612	5.14394	9.93462	8.44179	5.93152	14.265	4.79125	4.48921	4.8387	5.55228	4.35716	3.61777	5.20484	6.47913
TG 18:1/18:1/18:2	40.2073	14.2754	45.7364	19.8957	29.6197	51.5152	20.968	29.7246	96.801	25.781	26.5817	20.0232	22.214	19.6574	11.9108	19.986	12.1817	14.9503	14.4736	12.4561	158.47	20.9363	19.272	96.1285	60.1264	56.6312	35.8632	58.7137	100.462	156.525	117.042	183.467	67.2256	56.4868	21.6978	107.048	72.4365	36.2703	71.6806	125.906
TG 18:1/18:1/18:3	10.9656	15.4205	29.6813	12.8737	10.0833	17.7059	15.3447	17.2071	28.0567	30.1761	1.0392	7.23288	12.6238	9.68374	14.6281	10.8199	13.3187	8.51818	5.94451	12.502	25.2338	15.3399	23.3429	49.9491	14.2932	21.9486	16.8367	33.7733	76.4631	50.5628	24.9442	81.2135	20.9083	25.9542	23.5823	32.3365	21.7309	19.8931	25.0197	32.7173
TG 18:1/18:1/20:5	2.89192	3.67955	9.59754	2.11998	2.85693	6.88205	7.4341	3.56045	5.28005	3.8752	1.72107	2.29654	5.13759	3.11387	4.18916	5.01752	1.14779	1.28642	1.3233	3.59893	2.74976	4.17726	4.42638	7.49237	5.37973	8.19073	4.61306	8.54726	8.20443	10.5522	8.10288	23.9853	6.03891	6.24327	4.93038	5.77437	5.9815	6.19925	5.11352	10.5688
TG 18:1/18:2/20:5	1.20407	1.25196	1.10194	0.672108	1.19739	2.36345	1.4201	1.11828	1.5219	1.39357	1.42207	0.760066	1.78592	1.01476	1.34053	0.854941	0.471027	0.614236	0.522083	0.790569	0.789591	0.859436	0.80386	1.99325	1.27637	1.71493	4.96342	2.25502	1.71344	1.8994	1.95422	3.02131	1.58949	2.80353	1.60441	2.13208	1.30056	1.72099	1.83996	2.12754
TG 18:2/18:2/18:2	2.24688	4.18339	3.15178	2.29721	2.69938	4.9272	3.87431	3.38009	3.30262	1.87596	2.10029	2.23525	3.56206	2.08751	2.78522	2.24807	1.14779	1.40231	1.48871	2.11891	2.29699	1.80382	1.97873	5.79599	3.481	5.47115	5.25539	11.353	3.53293	4.39677	3.64365	10.0149	4.95646	9.39464	4.24278	6.35181	3.39134	4.33485	3.83058	4.87083
TG 19:1/17:1/17:1	5.96659	5.96973	6.75382	5.55074	4.45345	10.4953	6.19508	5.4471	8.3342	7.71823	5.03194	4.6176	1.00795	5.22458	5.66102	5.49405	3.52458	3.10015	2.66211	4.68826	3.41788	2.67824	2.7053	4.90067	6.80378	4.67128	3.1289	12.7819	10.0462	5.8477	4.00377	8.66838	6.20982	12.4271	6.51951	7.37343	5.59737	5.78289	8.99432	8.13337
TG 19:1/17:1/18:0	61.2785	106.875	73.4626	47.1479	54.6178	100.947	59.5681	48.6992	101.977	63.7826	58.3413	42.0897	84.1586	64.9449	55.7045	41.2053	83.3771	30.5959	21.0901	18.845	28.3811	27.5819	25.6617	26.4353	51.4239	50.2322	51.5807	43.6456	40.2966	58.477	46.8696	49.6539	16.4646	18.4622	17.3175	15.5464	13.8837	11.4732	17.5321	16.0829
TG 19:1/17:1/19:1	11.9332	21.4513	16.5883	14.9134	12.5516	23.0737	18.5376	19.0829	20.499	10.4518	6.56339	16.795	17.321	12.2352	14.5828	15.6973	7.47146	7.47513	7.85709	19.0288	29.5959	10.4931	11.4395	28.603	17.827	17.9812	19.3671	39.229	33.9898	43.572	36.6483	59.7529	14.6415	21.9109	14.9745	25.6293	15.5848	18.6903	19.7236	30.8333
TG 19:1/18:0/18:0	8.17047	29.0853	10.6639	17.5885	7.50995	26.1983	17.8704	8.4412	24.7438	11.6309	6.67278	17.2445	23.0947	16.0623	15.8509	14.4359	12.3983	17.384	6.20296	20.2698	11.761	10.9928	12.264	26.7652	20.2531	25.916	25.401	44.6847	46.1011	60.6754	57.1968	65.2233	20.7944	24.9731	15.4329	5.5967	19.5908	19.8006	20.0432	38.4612
TG 19:1/18:0/18:1	1.19332	0.862634	3.2051	1.31747	0.966315	0.985439	1.16753	1.06417	1.86872	2.04212	0.426621	1.12784	0.944338	0.933583	0.819716	2.48914	0.736317	0.531372	0.640973	0.969826	1.49636	0.56463	1.05635	2.61055	0.386602	0.51512	0.914827	1.91469	1.02695	2.0401	1.57291	3.13493	1.59518	2.29217	1.6146	2.2298	1.67372	2.17899	2.20521	3.37742
TG 19:1/18:1/18:2	6.8804	11.9853	8.59039	8.82769	6.98478	12.8988	9.38793	8.69371	16.2543	9.3262	5.87059	8.78571	13.7002	10.1476	7.20082	7.14787	4.81855	4.74584	4.68324	1.57654	0.916588	0.864433	7.31719	3.88284	7.12024	2.82196	6.6179	11.0673	10.4369	11.2997	9.90352	11.656	7.40621	10.2271	4.97622	12.3927	4.79069	5.78289	4.83958	8.9605
TG 19:1/18:1/20:3	5.07429	12.0616	11.9081	15.9166	7.45743	20.9907	13.0097	16.0888	10.5083	6.37826	7.98546	7.23288	9.9816	6.49449	9.32936	7.76454	6.11793	5.71355	5.94451	11.9505	14.0249	10.643	7.72942	18.6131	16.0865	16.9894	20.5836	25.0183	34.6595	43.484	30.7698	61.4361	15.3821	14.746	16.2988	20.1659	12.1276	11.0569	3.67534	22.4702
TG 19:1/18:1/20:5	2.92417	4.53455	2.4527	2.07651	2.95146	3.98983	2.56858	3.89594	7.60949	4.4755	2.29354	2.01458	6.21404	3.96048	3.02525	2.34338	1.78124	2.01655	2.34679	2.39929	3.0148	2.1386	2.15393	4.65564	3.00105	3.35948	3.20189	3.32538	5.01196	6.19944	5.40192	6.94312	3.3214	2.78866	2.28692	3.30472	2.58467	2.05871	3.40141	3.72665
TG 20:0/18:1/18:1	3.38107	2.16804	3.60204	2.7319	1.43897	2.43556	3.52643	1.24093	2.91956	1.37213	1.11213	0.747807	2.96023	2.09331	1.19108	1.01472	0.354082	1.87748	0.625465	0.896285	1.08224	0.879423	1.19548	2.31368	1.30274	4.38332	1.19219	1.93028	1.786	2.25114	1.82182	2.25126	1.66355	2.00677	1.29372	1.64792	1.21825	1.52206	1.43361	2.09538
TG 20:3/17:1/18:2	3.0908	7.78661	13.8631	4.78167	21.3745	13.2994	15.4877	6.67359	11.8025	4.35758	3.86511	3.47342	5.62688	3.8735	4.23444	4.9054	12.3441	11.995	12.8195	19.2127	11.1537	3.64761	3.6689	9.37724	9.22993	9.11859	7.29915	11.6648	15.1252	13.7179	10.3272	23.9853	18.1737	14.3298	22.5127	14.0362	17.3409	8.00351	19.541	26.9734
TG 20:4/17:1/17:1	6.12785	12.1379	8.05719	8.89457	8.92791	15.7029	10.2457	7.71973	11.3366	7.34304	7.07388	5.80265	12.5259	8.69797	8.10658	6.78346	4.58033	5.19203	4.76594	6.98643	6.68115	5.09666	6.18354	12.0161	8.91348	9.63051	8.17505	12.8339	12.2787	13.3222	11.1216	18.1363	9.28625	12.4271	6.01018	4.79717	6.58514	6.52309	7.67029	11.35
TG 20:5/17:1/17:1	9.56805	17.558	10.7824	8.25924	10.3984	17.4655	9.67386	10.317	26.8661	10.9878	8.56887	8.4588	15.8531	10.6695	10.1898	7.48424	7.30903	4.60677	4.64705	6.29698	5.96334	4.60198	5.30754	9.61285	12.2363	10.2704	8.51568	13.7951	12.1671	9.80479	7.62624	11.8664	8.26077	10.3163	7.69099	10.4383	5.33945	4.90389	5.20484	7.99552
TG 20:5/17:1/18:2	4.39163	8.70268	4.08192	3.17329	3.84951	7.21053	3.40253	3.54963	10.9225	5.94947	3.93804	4.37242	7.04584	5.66528	4.57411	3.84023	1.94366	2.08608	1.8764	1.70984	2.16999	1.90375	1.59741	2.7849	4.81539	3.90339	3.27489	4.9361	4.16919	4.34401	3.28882	3.3874	2.68902	4.72705	2.34295	1.89666	1.44324	1.4249	1.27382	2.17349
TG 22:5/11:1/11:1	2.42426	5.03076	3.89826	2.63493	2.66262	5.84053	3.23097	2.82455	3.70639	2.56202	3.30722	2.77056	3.6746	2.84134	3.22452	2.62929	1.54302	1.9644	1.80403	2.01779	2.26386	1.80382	1.99934	3.29853	4.14556	3.99938	4.0486	5.79343	4.57104	4.18133	3.40533	4.04384	3.56637	6.45138	3.1528	3.32693	2.32675	2.59536	2.4061	2.826
TG 25:0/16:0/16:0	0.274678	0.509183	0.414708	0.310641	0.288319	0.84924	0.341683	0.275962	0.367015	0.326953	0.212216	0.340395	0.268622	0.306169	0.239122	0.237141	0.318349	0.354055	0.324622	0.387471	0.271111	0.265826	0.375135	0.395823	0.246307	0.161575	0.244765	0.423466	0.28576	0.252814	0.302931	0.295819	0.323025	0.371623	0.298981	0.338911	0.282063	0.462168	0.370274	0.450322
TG 25:0/16:0/16:1	0.205337	0.30383	0.257712	0.192604	0.16858	0.489515	0.210156	0.234838	0.261414	0.274962	0.209299	0.277465	0.354738	0.316606	0.178888	0.113805	0.151053	0.257863	0.210384	0.28865	0.229699	0.202367	0.213332	0.275663	0.205696	0.090226	0.255957	0.358517	0.323712	0.131903	0.179005	0.178838	0.209083	0.31811	0.23786	0.293605	0.290843	0.229928	0.200432	0.180588

## Sheet: S6F_Data
	Age_normalized to actin
	Day 1	Day 5	Day 10	Day 15
	103.154	105.176	109.955	91.7197
	103.202	121.219	90.5247	85.3901
	93.6441	103.579	97.662	88.9609

## Sheet: S6H_Data
	Signal Intensity
	FLAG	ACTIN	Flag/Actin	Average	Compared to control (of that day) at 100
GEL:1
WBM1186 ev D1_1	9613.15	4072.6	2.36045	2.58488	100	91.3176
WBM1186 ev D1_2	11883.2	4455.89	2.66686			103.172
WBM1186 ev D1_3	11867.9	4351.48	2.72732			105.511
WBM1186 repo-1 h. D1_1	5595.4	4105.65	1.36285			52.7241
WBM1186 repo-1 h. D1_2	7106.4	4189.06	1.69642			65.6286
WBM1186 repo-1 h. D1_3	5825.1	4051.65	1.43771			55.6202
WBM1186 ev D2_1	12624.8	3721.94	3.392	3.27506	100	103.571
WBM1186 ev D2_2	15471.4	5025.48	3.0786			94.0011
WBM1186 ev D2_3	14456.1	4309.35	3.35459			102.428
WBM1186 repo-1 h. D2_1	3789.45	4214.89	0.899062			27.4517
WBM1186 repo-1 h. D2_2	3437.2	5051.72	0.680403			20.7753
WBM1186 repo-1 h. D2_3	3256.08	4316.89	0.754266			23.0306
WBM1186 repo-1 AO D2_1	6050.98	4740.6	1.27642			38.9738
WBM1186 repo-1 AO D2_2	5476.74	4490.48	1.21963			37.24
WBM1186 repo-1 AO D2_3	6102.03	3791.23	1.60951			49.1444
GEL:2
WBM1186 ev D1_1	9193.35	4504.2	2.04106	2.45051	100	83.2913
WBM1186 ev D1_2	10024.3	4604.55	2.17704			88.8405
WBM1186 ev D1_3	12453.5	3974.43	3.13342			127.868
WBM1186 ev D3_1	11234.4	3717.13	3.02233	3.09762	100	97.5695
WBM1186 ev D3_2	12681.2	3944.77	3.2147			103.78
WBM1186 ev D3_3	12935.5	4233.06	3.05583			98.651
WBM1186 repo-1 h. D3_1	4202.28	5507.6	0.762996			24.6317
WBM1186 repo-1 h. D3_2	4329.57	5464.84	0.792259			25.5764
WBM1186 repo-1 h. D3_3	3430.91	4946.23	0.693641			22.3927
WBM1186 repo-1 AO D3_1	3747.62	5434.26	0.689629			22.2632
WBM1186 repo-1 AO D3_2	3344.67	5295.43	0.631615			20.3903
WBM1186 repo-1 AO D3_3	2694.18	5776.01	0.466444			15.0581

## Sheet: S6J_Data
		ev			sfa-1 RNAi hatch			sfa-1 RNAi adult onset
	Day 1	99.5269	100.914	99.5591	40.9522	45.6021	45.4878
	Day 2	88.8417	125.735	85.4234	36.6554	24.3687	19.398	54.8729	46.1621	81.2117
	Day 3	89.6852	116.847	93.4677	18.568	17.0454	20.6027	33.999	24.8785	22.7795
